# Supplementary material for: Proteome and Glycoproteome Analyses Reveal the Protein N-Linked Glycosylation Specificity of STT3A and STT3B
Source: Cells. 2022 Sep 6;11(18):2775. doi: 10.3390/cells11182775 (PMC9496733; doi:10.3390/cells11182775)
Supplement: Supplementary file 1 [file cells-11-02775-s001.zip]

Archive with 7 entries (7 files):
- Supplementary Figures.pdf
- Table S1ú║Identified proteins in WT and KO cells.xlsx
- Table S2ú║Identified glycoproteins in WT and KO cells.xlsx
- Table S3ú║DEPs, DEGPs and correlated GO, KEGG results.xlsx
- Table S4ú║Identified IGPs in WT and KO cells.xlsx
- Table S5ú║STT3A- and STT3B-dependent glycosites.xlsx
- Table S6ú║Hyperglycosylated glycopeptides in KO cells.xlsx
