# Supplementary material for: Proteome and Glycoproteome Analyses Reveal the Protein N-Linked Glycosylation Specificity of STT3A and STT3B
Source: Cells. 2022 Sep 6;11(18):2775. doi: 10.3390/cells11182775 (PMC9496733; doi:10.3390/cells11182775)
Supplement: Supplementary file 1 [file cells-11-02775-s001.zip › Table S1ú║Identified proteins in WT and KO cells.xlsx]

## Sheet: WT
Identified proteins in WT cells
Protein accession	Protein name	Description	Biological replicate					Relative abundance
			BR1	BR2	BR3	BR4	BR5
A0AVT1	UBA6	Ubiquitin-like modifier-activating enzyme 6 (Ubiquitin-activating enzyme 6) (EC 6.2.1.45) (Monocyte protein 4) (MOP-4) (Ubiquitin-activating enzyme E1-like protein 2) (E1-L2)	34.133	46.7299	36.5081	37.4289	32.3332	12.949
A0FGR8	ESYT2	Extended synaptotagmin-2 (E-Syt2) (Chr2Syt)	22.6633	34.4295	22.1402	19.3297	24.3712	12.949
A0MZ66	SHOT1	Shootin-1 (Shootin1)	15.7128	7.0552	5.00268			12.949
A1L0T0	ILVBL	2-hydroxyacyl-CoA lyase 2 (EC 4.1.2.-) (Acetolactate synthase-like protein) (IlvB-like protein)	45.4414	27.5206	24.8655	31.0612	5.29929	12.949
A4D1E9	GTPBA	GTP-binding protein 10 (Protein obg homolog 2) (ObgH2)	13.3065	11.5304	5.4995	2.16056	2.28758	12.949
A5D8V6	VP37C	Vacuolar protein sorting-associated protein 37C (hVps37C) (ESCRT-I complex subunit VPS37C)		1.6475	6.83169	6.86213	6.15338	12.949
A5YKK6	CNOT1	CCR4-NOT transcription complex subunit 1 (CCR4-associated factor 1) (Negative regulator of transcription subunit 1 homolog) (NOT1H) (hNOT1)	97.2973	57.5336	56.9881	111.076	91.2451	12.949
A6NDG6	PGP	Glycerol-3-phosphate phosphatase (G3PP) (EC 3.1.3.21) (Aspartate-based ubiquitous Mg(2+)-dependent phosphatase) (AUM) (EC 3.1.3.48) (Phosphoglycolate phosphatase) (PGP)	142.584	211.931	129.023	127.369	104.865	12.949
A6NDU8	CE051	RAB7A-interacting MON1-CCZ1 complex subunit 1 (UPF0600 protein C5orf51)	45.8898	42.7972	44.4569	20.6113	22.0927	12.949
A6NHL2	TBAL3	Tubulin alpha chain-like 3	79.6557	81.0954	92.0812	639.909	662.454	12.949
A6NHQ2	FBLL1	rRNA/tRNA 2'-O-methyltransferase fibrillarin-like protein 1 (EC 2.1.1.-) (Protein-glutamine methyltransferase)		53.5911		70.766	64.1443	12.949
A6NHR9	SMHD1	Structural maintenance of chromosomes flexible hinge domain-containing protein 1 (SMC hinge domain-containing protein 1) (EC 3.6.1.-)	42.3051	38.5553	43.1049	28.4967	32.6864	12.949
A6NIH7	U119B	Protein unc-119 homolog B	4.26668	14.9967	10.6875		5.14834	12.949
A6NKT7	RGPD3	RanBP2-like and GRIP domain-containing protein 3	20.8168	14.6312	15.1598			12.949
A8MXV4	NUD19	Acyl-coenzyme A diphosphatase NUDT19 (EC 3.6.1.-) (Nucleoside diphosphate-linked moiety X motif 19) (Nudix motif 19)	4.82322	13.3471	19.1989	13.2547	12.0737	12.949
C9JLW8	MCRI1	Mapk-regulated corepressor-interacting protein 1 (Granulin-2) (Protein FAM195B)	10.2763	12.1139	24.2233	16.3095	16.2773	12.949
E9PAV3	NACAM	Nascent polypeptide-associated complex subunit alpha, muscle-specific form (Alpha-NAC, muscle-specific form) (skNAC)	944.815	1025.78	1008.86	736.233	635.328	12.949
E9PRG8	CK098	Uncharacterized protein C11orf98	40.6276	28.4675	31.2351		43.5356	12.949
O00116	ADAS	Alkyldihydroxyacetonephosphate synthase, peroxisomal (Alkyl-DHAP synthase) (EC 2.5.1.26) (Aging-associated gene 5 protein) (Alkylglycerone-phosphate synthase)	43.06	62.9815	78.4804	57.6729	90.418	12.949
O00139	KIF2A	Kinesin-like protein KIF2A (Kinesin-2) (hK2)	86.5228	79.0293	106.971	114.369	103.865	12.949
O00148	DX39A	ATP-dependent RNA helicase DDX39A (EC 3.6.4.13) (DEAD box protein 39) (Nuclear RNA helicase URH49)	83.7298	93.436	52.7522	80.9425	74.9522	12.949
O00151	PDLI1	PDZ and LIM domain protein 1 (C-terminal LIM domain protein 1) (Elfin) (LIM domain protein CLP-36)	494.473	469.49	570.859	649.051	626.021	12.949
O00154	BACH	Cytosolic acyl coenzyme A thioester hydrolase (EC 3.1.2.2) (Acyl-CoA thioesterase 7) (Brain acyl-CoA hydrolase) (BACH) (hBACH) (CTE-IIa) (CTE-II) (Long chain acyl-CoA thioester hydrolase)	309.036	285.195	241.288	305.005	385.842	12.949
O00159	MYO1C	Unconventional myosin-Ic (Myosin I beta) (MMI-beta) (MMIb)	11.0788	2.39609	1.74656	1.86337	5.26496	12.949
O00161	SNP23	Synaptosomal-associated protein 23 (SNAP-23) (Vesicle-membrane fusion protein SNAP-23)	3.29992		6.373	14.4092	17.4889	12.949
O00165	HAX1	HCLS1-associated protein X-1 (HS1-associating protein X-1) (HAX-1) (HS1-binding protein 1) (HSP1BP-1)		3.6141	10.6052	10.1841	7.00789	12.949
O00170	AIP	AH receptor-interacting protein (AIP) (Aryl-hydrocarbon receptor-interacting protein) (HBV X-associated protein 2) (XAP-2) (Immunophilin homolog ARA9)	250.892	283.189	291.138	250.429	236.49	12.949
O00178	GTPB1	GTP-binding protein 1 (G-protein 1) (GP-1) (GP1)	35.346	36.3763	37.868	22.2574	39.6993	12.949
O00186	STXB3	Syntaxin-binding protein 3 (Platelet Sec1 protein) (PSP) (Protein unc-18 homolog 3) (Unc18-3) (Protein unc-18 homolog C) (Unc-18C)	9.43408	10.2593	6.35096	1.74032	3.5209	12.949
O00193	SMAP	Small acidic protein	41.7117	124.165	98.2259	298.749	176.747	12.949
O00203	AP3B1	AP-3 complex subunit beta-1 (Adaptor protein complex AP-3 subunit beta-1) (Adaptor-related protein complex 3 subunit beta-1) (Beta-3A-adaptin) (Clathrin assembly protein complex 3 beta-1 large chain)	88.1213	270.672	114.75	67.2859	207.86	12.949
O00217	NDUS8	NADH dehydrogenase [ubiquinone] iron-sulfur protein 8, mitochondrial (EC 7.1.1.2) (Complex I-23kD) (CI-23kD) (NADH-ubiquinone oxidoreductase 23 kDa subunit) (TYKY subunit)	48.6297	50.8655	49.3655	29.3488	26.688	12.949
O00231	PSD11	26S proteasome non-ATPase regulatory subunit 11 (26S proteasome regulatory subunit RPN6) (26S proteasome regulatory subunit S9) (26S proteasome regulatory subunit p44.5)	376.278	451.573	456.019	545.422	480.514	12.949
O00232	PSD12	26S proteasome non-ATPase regulatory subunit 12 (26S proteasome regulatory subunit RPN5) (26S proteasome regulatory subunit p55)	247.989	293.937	270.881	372.839	351.054	12.949
O00233	PSMD9	26S proteasome non-ATPase regulatory subunit 9 (26S proteasome regulatory subunit p27)	110.972	62.1182	79.09	103.831	83.6775	12.949
O00244	ATOX1	Copper transport protein ATOX1 (Metal transport protein ATX1)	165.478	182.408	182.361	212.645	198.284	12.949
O00264	PGRC1	Membrane-associated progesterone receptor component 1 (mPR) (Dap1) (IZA)	363.618	351.009	325.477	239.795	190.239	12.949
O00267	SPT5H	Transcription elongation factor SPT5 (hSPT5) (DRB sensitivity-inducing factor 160 kDa subunit) (DSIF p160) (DRB sensitivity-inducing factor large subunit) (DSIF large subunit) (Tat-cotransactivator 1 protein) (Tat-CT1 protein)	45.0559	60.4186	48.938	40.3042	42.1849	12.949
O00273	DFFA	DNA fragmentation factor subunit alpha (DNA fragmentation factor 45 kDa subunit) (DFF-45) (Inhibitor of CAD) (ICAD)	179.112	110.889	145.591	58.5843	86.6682	12.949
O00299	CLIC1	Chloride intracellular channel protein 1 (Chloride channel ABP) (Nuclear chloride ion channel 27) (NCC27) (Regulatory nuclear chloride ion channel protein) (hRNCC)	477.319	562.57	643.745	722.962	683.608	12.949
O00303	EIF3F	Eukaryotic translation initiation factor 3 subunit F (eIF3f) (Deubiquitinating enzyme eIF3f) (EC 3.4.19.12) (Eukaryotic translation initiation factor 3 subunit 5) (eIF-3-epsilon) (eIF3 p47)	441.191	426.551	542.436	456.914	359.637	12.949
O00330	ODPX	Pyruvate dehydrogenase protein X component, mitochondrial (Dihydrolipoamide dehydrogenase-binding protein of pyruvate dehydrogenase complex) (E3-binding protein) (E3BP) (Lipoyl-containing pyruvate dehydrogenase complex component X) (proX)	26.9724	21.5108	38.6508	30.8996	39.4113	12.949
O00410	IPO5	Importin-5 (Imp5) (Importin subunit beta-3) (Karyopherin beta-3) (Ran-binding protein 5) (RanBP5)	357.044	406.659	424.199	580.223	558.035	12.949
O00411	RPOM	DNA-directed RNA polymerase, mitochondrial (MtRPOL) (EC 2.7.7.6)	1.36541	1.78774	6.41181	2.36204	1.17161	12.949
O00422	SAP18	Histone deacetylase complex subunit SAP18 (18 kDa Sin3-associated polypeptide) (2HOR0202) (Cell growth-inhibiting gene 38 protein) (Sin3-associated polypeptide p18)	84.9536	59.9729	67.9738	98.6123	69.3298	12.949
O00425	IF2B3	Insulin-like growth factor 2 mRNA-binding protein 3 (IGF2 mRNA-binding protein 3) (IMP-3) (IGF-II mRNA-binding protein 3) (KH domain-containing protein overexpressed in cancer) (hKOC) (VICKZ family member 3)	378.346	422.343	376.239	218.832	230.745	12.949
O00429	DNM1L	Dynamin-1-like protein (EC 3.6.5.5) (Dnm1p/Vps1p-like protein) (DVLP) (Dynamin family member proline-rich carboxyl-terminal domain less) (Dymple) (Dynamin-like protein) (Dynamin-like protein 4) (Dynamin-like protein IV) (HdynIV) (Dynamin-related protein 1)	314.765	368.351	408.003	410.775	337.732	12.949
O00442	RTCA	RNA 3'-terminal phosphate cyclase (RNA cyclase) (RNA-3'-phosphate cyclase) (EC 6.5.1.4) (RNA terminal phosphate cyclase domain-containing protein 1) (RTC domain-containing protein 1)	20.2071	27.2147	23.0524	34.5648	22.7581	12.949
O00443	P3C2A	Phosphatidylinositol 4-phosphate 3-kinase C2 domain-containing subunit alpha (PI3K-C2-alpha) (PtdIns-3-kinase C2 subunit alpha) (EC 2.7.1.137) (EC 2.7.1.153) (EC 2.7.1.154) (Phosphoinositide 3-kinase-C2-alpha)	2.63996	6.21551	5.30446	17.7733	3.59907	12.949
O00461	GOLI4	Golgi integral membrane protein 4 (Golgi integral membrane protein, cis) (GIMPc) (Golgi phosphoprotein 4) (Golgi-localized phosphoprotein of 130 kDa) (Golgi phosphoprotein of 130 kDa)	25.2408	17.7863	21.9208	23.6964	42.3183	12.949
O00469	PLOD2	Procollagen-lysine,2-oxoglutarate 5-dioxygenase 2 (EC 1.14.11.4) (Lysyl hydroxylase 2) (LH2)	7.16471	2.21768	4.81361	3.74869	6.46536	12.949
O00471	EXOC5	Exocyst complex component 5 (Exocyst complex component Sec10) (hSec10)	16.0929	8.8154	14.3061	20.6817	9.50559	12.949
O00483	NDUA4	Cytochrome c oxidase subunit NDUFA4 (Complex I-MLRQ) (CI-MLRQ) (NADH-ubiquinone oxidoreductase MLRQ subunit)	112.705	153.688	120.183	129.145	124.434	12.949
O00487	PSDE	26S proteasome non-ATPase regulatory subunit 14 (EC 3.4.19.-) (26S proteasome regulatory subunit RPN11) (26S proteasome-associated PAD1 homolog 1)	169.831	253.796	210.053	197.136	154.87	12.949
O00505	IMA4	Importin subunit alpha-4 (Importin alpha Q2) (Qip2) (Karyopherin subunit alpha-3) (SRP1-gamma)	16.2099	39.4826	32.9448	97.4288	162.092	12.949
O00541	PESC	Pescadillo homolog	63.7761	98.1865	102.086	56.2891	64.2549	12.949
O00560	SDCB1	Syntenin-1 (Melanoma differentiation-associated protein 9) (MDA-9) (Pro-TGF-alpha cytoplasmic domain-interacting protein 18) (TACIP18) (Scaffold protein Pbp1) (Syndecan-binding protein 1)	7.5666	26.7581	8.7563	7.0795	20.7435	12.949
O00566	MPP10	U3 small nucleolar ribonucleoprotein protein MPP10 (M phase phosphoprotein 10)	28.1919	10.3843	32.6771	32.5389	25.5388	12.949
O00567	NOP56	Nucleolar protein 56 (Nucleolar protein 5A)	333.024	303.503	333.7	243.841	275.293	12.949
O00571	DDX3X	ATP-dependent RNA helicase DDX3X (EC 3.6.4.13) (CAP-Rf) (DEAD box protein 3, X-chromosomal) (DEAD box, X isoform) (DBX) (Helicase-like protein 2) (HLP2)	1033.01	1029.36	1231.18	1060.41	922.325	12.949
O00584	RNT2	Ribonuclease T2 (EC 4.6.1.19) (Ribonuclease 6)	5.30634	7.9411	7.62758	9.51253	7.10606	12.949
O00622	CCN1	CCN family member 1 (Cellular communication network factor 1) (Cysteine-rich angiogenic inducer 61) (Insulin-like growth factor-binding protein 10) (IBP-10) (IGF-binding protein 10) (IGFBP-10) (Protein CYR61) (Protein GIG1)	7.67176	37.9599	32.5725			12.949
O00625	PIR	Pirin (EC 1.13.11.24) (Probable quercetin 2,3-dioxygenase PIR) (Probable quercetinase)	12.5765	11.9989	5.46125	12.5801	13.0011	12.949
O00629	IMA3	Importin subunit alpha-3 (Importin alpha Q1) (Qip1) (Karyopherin subunit alpha-4)	121.152	162.104	145.187	230.266	191.318	12.949
O00743	PPP6	Serine/threonine-protein phosphatase 6 catalytic subunit (PP6C) (EC 3.1.3.16) [Cleaved into: Serine/threonine-protein phosphatase 6 catalytic subunit, N-terminally processed]	47.0485	59.7353	62.7728	84.1961	79.4028	12.949
O00764	PDXK	Pyridoxal kinase (EC 2.7.1.35) (Pyridoxine kinase)		7.02147		9.4711	53.349	12.949
O14497	ARI1A	AT-rich interactive domain-containing protein 1A (ARID domain-containing protein 1A) (B120) (BRG1-associated factor 250) (BAF250) (BRG1-associated factor 250a) (BAF250A) (Osa homolog 1) (hOSA1) (SWI-like protein) (SWI/SNF complex protein p270) (SWI/SNF-related, matrix-associated, actin-dependent regulator of chromatin subfamily F member 1) (hELD)	98.8936	10.4349	14.2645	11.004	29.1325	12.949
O14519	CDKA1	Cyclin-dependent kinase 2-associated protein 1 (CDK2-associated protein 1) (Deleted in oral cancer 1) (DOC-1) (Putative oral cancer suppressor)	3.23537	58.3991	4.74477	9.00695	5.47167	12.949
O14524	NEMP1	Nuclear envelope integral membrane protein 1	9.13182		7.56268	21.2037	7.9522	12.949
O14530	TXND9	Thioredoxin domain-containing protein 9 (ATP-binding protein associated with cell differentiation) (Protein 1-4)	17.6806	24.1518	18.2046	15.2585	11.0445	12.949
O14545	TRAD1	TRAF-type zinc finger domain-containing protein 1 (Protein FLN29)	47.1049	25.4078	34.3924	33.2556	18.3401	12.949
O14561	ACPM	Acyl carrier protein, mitochondrial (ACP) (CI-SDAP) (NADH-ubiquinone oxidoreductase 9.6 kDa subunit)	162.933	145.976	50.3114	62.0147	80.9847	12.949
O14579	COPE	Coatomer subunit epsilon (Epsilon-coat protein) (Epsilon-COP)	135.642	150.499	179.054	180.178	172.094	12.949
O14617	AP3D1	AP-3 complex subunit delta-1 (AP-3 complex subunit delta) (Adaptor-related protein complex 3 subunit delta-1) (Delta-adaptin)	37.2552	71.2505	70.6991	93.4129	93.2682	12.949
O14618	CCS	Copper chaperone for superoxide dismutase (Superoxide dismutase copper chaperone)	22.0157	24.1301	30.1216	32.1259	30.0547	12.949
O14641	DVL2	Segment polarity protein dishevelled homolog DVL-2 (Dishevelled-2) (DSH homolog 2)		4.93362		8.93638	25.7162	12.949
O14656	TOR1A	Torsin-1A (Dystonia 1 protein) (Torsin ATPase-1A) (EC 3.6.4.-) (Torsin family 1 member A)	7.46578		3.71065	2.63797	6.47685	12.949
O14681	EI24	Etoposide-induced protein 2.4 homolog (p53-induced gene 8 protein)			16.2339	18.6213	15.0373	12.949
O14727	APAF	Apoptotic protease-activating factor 1 (APAF-1)		1.33514	2.54358	6.2556		12.949
O14735	CDIPT	CDP-diacylglycerol--inositol 3-phosphatidyltransferase (EC 2.7.8.11) (Phosphatidylinositol synthase) (PI synthase) (PtdIns synthase)			4.91776	4.31172	3.66703	12.949
O14737	PDCD5	Programmed cell death protein 5 (TF-1 cell apoptosis-related protein 19) (Protein TFAR19)	422.467	399.544	559.342	488.677	379.088	12.949
O14744	ANM5	Protein arginine N-methyltransferase 5 (PRMT5) (EC 2.1.1.320) (72 kDa ICln-binding protein) (Histone-arginine N-methyltransferase PRMT5) (Jak-binding protein 1) (Shk1 kinase-binding protein 1 homolog) (SKB1 homolog) (SKB1Hs) [Cleaved into: Protein arginine N-methyltransferase 5, N-terminally processed]	189.639	234.132	263.603	217.561	181.315	12.949
O14745	NHRF1	Na(+)/H(+) exchange regulatory cofactor NHE-RF1 (NHERF-1) (Ezrin-radixin-moesin-binding phosphoprotein 50) (EBP50) (Regulatory cofactor of Na(+)/H(+) exchanger) (Sodium-hydrogen exchanger regulatory factor 1) (Solute carrier family 9 isoform A3 regulatory factor 1)	25.3307	41.4186	41.068	39.7532	29.5226	12.949
O14763	TR10B	Tumor necrosis factor receptor superfamily member 10B (Death receptor 5) (TNF-related apoptosis-inducing ligand receptor 2) (TRAIL receptor 2) (TRAIL-R2) (CD antigen CD262)		2.26735	2.20288	0.565059		12.949
O14773	TPP1	Tripeptidyl-peptidase 1 (TPP-1) (EC 3.4.14.9) (Cell growth-inhibiting gene 1 protein) (Lysosomal pepstatin-insensitive protease) (LPIC) (Tripeptidyl aminopeptidase) (Tripeptidyl-peptidase I) (TPP-I)	29.5553	45.0043	71.951	60.8823	22.7311	12.949
O14776	TCRG1	Transcription elongation regulator 1 (TATA box-binding protein-associated factor 2S) (Transcription factor CA150)	147.436	285.401	270.015	179.598	222.956	12.949
O14777	NDC80	Kinetochore protein NDC80 homolog (Highly expressed in cancer protein) (Kinetochore protein Hec1) (HsHec1) (Kinetochore-associated protein 2) (Retinoblastoma-associated protein HEC)	5.70877	1.43839	6.05469	13.6903	6.61191	12.949
O14787	TNPO2	Transportin-2 (Karyopherin beta-2b)	26.4342	46.7841	19.9446	20.3875	19.4822	12.949
O14802	RPC1	DNA-directed RNA polymerase III subunit RPC1 (RNA polymerase III subunit C1) (EC 2.7.7.6) (DNA-directed RNA polymerase III largest subunit) (DNA-directed RNA polymerase III subunit A) (RNA polymerase III 155 kDa subunit) (RPC155) (RNA polymerase III subunit C160)		13.3091	1.69246	5.10524	3.49366	12.949
O14818	PSA7	Proteasome subunit alpha type-7 (Proteasome subunit RC6-1) (Proteasome subunit XAPC7)	560.437	598.438	569.251	496.3	518.792	12.949
O14828	SCAM3	Secretory carrier-associated membrane protein 3 (Secretory carrier membrane protein 3)	71.0233	53.6486	45.6076	27.5038	43.5299	12.949
O14880	MGST3	Microsomal glutathione S-transferase 3 (Microsomal GST-3) (Glutathione peroxidase MGST3) (EC 1.11.1.-) (LTC4 synthase MGST3) (EC 4.4.1.20) (Microsomal glutathione S-transferase III) (Microsomal GST-III)	23.0846	18.5857	16.6692	15.8303	15.6558	12.949
O14907	TX1B3	Tax1-binding protein 3 (Glutaminase-interacting protein 3) (Tax interaction protein 1) (TIP-1) (Tax-interacting protein 1)	9.68348		9.11465	10.0417		12.949
O14908	GIPC1	PDZ domain-containing protein GIPC1 (GAIP C-terminus-interacting protein) (RGS-GAIP-interacting protein) (RGS19-interacting protein 1) (Synectin) (Tax interaction protein 2) (TIP-2)	50.5032	34.2679	45.4883	15.0956	11.7543	12.949
O14925	TIM23	Mitochondrial import inner membrane translocase subunit Tim23	23.6261	8.8962	23.1311		9.64349	12.949
O14929	HAT1	Histone acetyltransferase type B catalytic subunit (EC 2.3.1.48) (Histone acetyltransferase 1)	151.009	122.169	148.561	159.062	150.061	12.949
O14936	CSKP	Peripheral plasma membrane protein CASK (hCASK) (EC 2.7.11.1) (Calcium/calmodulin-dependent serine protein kinase) (Protein lin-2 homolog)	116.593	78.0672	89.3694	86.5853	71.2621	12.949
O14949	QCR8	Cytochrome b-c1 complex subunit 8 (Complex III subunit 8) (Complex III subunit VIII) (Ubiquinol-cytochrome c reductase complex 9.5 kDa protein) (Ubiquinol-cytochrome c reductase complex ubiquinone-binding protein QP-C)	8.81992	17.7896	16.406			12.949
O14964	HGS	Hepatocyte growth factor-regulated tyrosine kinase substrate (Hrs) (Protein pp110)	53.6947	12.628	18.0505	4.73859	14.9536	12.949
O14974	MYPT1	Protein phosphatase 1 regulatory subunit 12A (Myosin phosphatase-targeting subunit 1) (Myosin phosphatase target subunit 1) (Protein phosphatase myosin-binding subunit)	22.3449	42.7646	64.226	45.5671	37.1243	12.949
O14976	GAK	Cyclin-G-associated kinase (EC 2.7.11.1)	3.07011	20.2972	3.8418	3.75822	3.40116	12.949
O14979	HNRDL	Heterogeneous nuclear ribonucleoprotein D-like (hnRNP D-like) (hnRNP DL) (AU-rich element RNA-binding factor) (JKT41-binding protein) (Protein laAUF1)	862.131	720.032	921.329	799.33	764.859	12.949
O14980	XPO1	Exportin-1 (Exp1) (Chromosome region maintenance 1 protein homolog)	890.515	792.408	927.538	943.147	877.706	12.949
O14981	BTAF1	TATA-binding protein-associated factor 172 (EC 3.6.4.-) (ATP-dependent helicase BTAF1) (B-TFIID transcription factor-associated 170 kDa subunit) (TAF(II)170) (TBP-associated factor 172) (TAF-172)	7.27409	6.54371	14.6041	14.3181	7.41223	12.949
O15020	SPTN2	Spectrin beta chain, non-erythrocytic 2 (Beta-III spectrin) (Spinocerebellar ataxia 5 protein)		13.4523		23.4243	15.9836	12.949
O15027	SC16A	Protein transport protein Sec16A (SEC16 homolog A) (p250)	77.911	90.2928	82.5858	90.6536	68.7268	12.949
O15031	PLXB2	Plexin-B2 (MM1)	4.8803	8.49273	21.2876	18.8022	10.2246	12.949
O15042	SR140	U2 snRNP-associated SURP motif-containing protein (140 kDa Ser/Arg-rich domain protein) (U2-associated protein SR140)	16.3583	16.6432	41.7991	39.3361	45.2267	12.949
O15067	PUR4	Phosphoribosylformylglycinamidine synthase (FGAM synthase) (FGAMS) (EC 6.3.5.3) (Formylglycinamide ribonucleotide amidotransferase) (FGAR amidotransferase) (FGAR-AT) (Formylglycinamide ribotide amidotransferase) (Phosphoribosylformylglycineamide amidotransferase)	199.191	327.549	250.421	182.912	137.656	12.949
O15116	LSM1	U6 snRNA-associated Sm-like protein LSm1 (Cancer-associated Sm-like) (Small nuclear ribonuclear CaSm)	11.7351	33.3557	35.1179	2.18859	2.95851	12.949
O15121	DEGS1	Sphingolipid delta(4)-desaturase DES1 (EC 1.14.19.17) (Cell migration-inducing gene 15 protein) (Degenerative spermatocyte homolog 1) (Dihydroceramide desaturase-1) (Membrane lipid desaturase) (Retinol isomerase) (EC 5.2.1.-)	9.68738	4.74414	10.3714	6.31374	6.97157	12.949
O15126	SCAM1	Secretory carrier-associated membrane protein 1 (Secretory carrier membrane protein 1)	32.2433	24.5878	49.9965	35.4155	34.4088	12.949
O15127	SCAM2	Secretory carrier-associated membrane protein 2 (Secretory carrier membrane protein 2)	34.159	41.0228	45.7898	35.3699	19.451	12.949
O15143	ARC1B	Actin-related protein 2/3 complex subunit 1B (Arp2/3 complex 41 kDa subunit) (p41-ARC)	17.1261	34.3319	24.0883	11.7615	6.82558	12.949
O15144	ARPC2	Actin-related protein 2/3 complex subunit 2 (Arp2/3 complex 34 kDa subunit) (p34-ARC)	71.2941	84.744	146.952	147.379	112.667	12.949
O15145	ARPC3	Actin-related protein 2/3 complex subunit 3 (Arp2/3 complex 21 kDa subunit) (p21-ARC)	89.5735	96.9197	119.519	115.328	127.612	12.949
O15160	RPAC1	DNA-directed RNA polymerases I and III subunit RPAC1 (DNA-directed RNA polymerase I subunit C) (RNA polymerases I and III subunit AC1) (AC40) (DNA-directed RNA polymerases I and III 40 kDa polypeptide) (RPA40) (RPA39) (RPC40)	68.5921	48.3557	32.4274	77.0785	88.3509	12.949
O15164	TIF1A	Transcription intermediary factor 1-alpha (TIF1-alpha) (EC 2.3.2.27) (E3 ubiquitin-protein ligase TRIM24) (RING finger protein 82) (RING-type E3 ubiquitin transferase TIF1-alpha) (Tripartite motif-containing protein 24)	3.24609	4.63123	3.79399	3.2572	2.85664	12.949
O15173	PGRC2	Membrane-associated progesterone receptor component 2 (Progesterone membrane-binding protein) (Steroid receptor protein DG6)	30.5203	24.2061	21.4192	22.622	20.0852	12.949
O15182	CETN3	Centrin-3	3.13487	5.45651		3.83653	3.93262	12.949
O15212	PFD6	Prefoldin subunit 6 (Protein Ke2)	138.696	147.017	134.265	157.295	159.524	12.949
O15213	WDR46	WD repeat-containing protein 46 (WD repeat-containing protein BING4)		8.7667	5.57936	6.34882	10.5235	12.949
O15226	NKRF	NF-kappa-B-repressing factor (NFkB-repressing factor) (NRF) (Protein ITBA4)	7.37567	16.8742	32.9954	22.8747	49.6007	12.949
O15231	ZN185	Zinc finger protein 185 (LIM domain protein ZNF185) (P1-A)	1.56717		2.43987	2.15172	6.10642	12.949
O15235	RT12	28S ribosomal protein S12, mitochondrial (MRP-S12) (S12mt) (MT-RPS12) (Mitochondrial small ribosomal subunit protein uS12m)		13.41	13.8539	8.48935	18.106	12.949
O15258	RER1	Protein RER1	12.3578	11.3568	12.9856	12.5928	47.2683	12.949
O15260	SURF4	Surfeit locus protein 4	191.274	205.857	68.408	102.034	33.3717	12.949
O15269	SPTC1	Serine palmitoyltransferase 1 (EC 2.3.1.50) (Long chain base biosynthesis protein 1) (LCB 1) (Serine-palmitoyl-CoA transferase 1) (SPT 1) (SPT1)			17.3958	17.1022	3.70817	12.949
O15294	OGT1	UDP-N-acetylglucosamine--peptide N-acetylglucosaminyltransferase 110 kDa subunit (EC 2.4.1.255) (O-GlcNAc transferase subunit p110) (O-linked N-acetylglucosamine transferase 110 kDa subunit) (OGT)	57.053	47.2961	71.1637	28.5975	69.9625	12.949
O15305	PMM2	Phosphomannomutase 2 (PMM 2) (EC 5.4.2.8)	51.701	48.9523	72.5123	34.2513	62.7894	12.949
O15347	HMGB3	High mobility group protein B3 (High mobility group protein 2a) (HMG-2a) (High mobility group protein 4) (HMG-4)	121.336	226.182	189.57	127.062	132.387	12.949
O15355	PPM1G	Protein phosphatase 1G (EC 3.1.3.16) (Protein phosphatase 1C) (Protein phosphatase 2C isoform gamma) (PP2C-gamma) (Protein phosphatase magnesium-dependent 1 gamma)	379.689	398.254	387.768	404.202	394.127	12.949
O15357	SHIP2	Phosphatidylinositol 3,4,5-trisphosphate 5-phosphatase 2 (EC 3.1.3.86) (Inositol polyphosphate phosphatase-like protein 1) (INPPL-1) (Protein 51C) (SH2 domain-containing inositol 5'-phosphatase 2) (SH2 domain-containing inositol phosphatase 2) (SHIP-2)	23.1517	15.9111	14.0777	10.9486	4.04796	12.949
O15371	EIF3D	Eukaryotic translation initiation factor 3 subunit D (eIF3d) (Eukaryotic translation initiation factor 3 subunit 7) (eIF-3-zeta) (eIF3 p66)	487.066	451.041	465.321	531.902	474.102	12.949
O15372	EIF3H	Eukaryotic translation initiation factor 3 subunit H (eIF3h) (Eukaryotic translation initiation factor 3 subunit 3) (eIF-3-gamma) (eIF3 p40 subunit)	163.615	245.217	267.079	271.143	212.599	12.949
O15381	NVL	Nuclear valosin-containing protein-like (NVLp) (Nuclear VCP-like protein)	3.83772	3.69251	2.47845	4.61665	6.04002	12.949
O15382	BCAT2	Branched-chain-amino-acid aminotransferase, mitochondrial (BCAT(m)) (EC 2.6.1.42) (Placental protein 18) (PP18)	53.0601	8.73872	55.1896	44.454	40.9393	12.949
O15392	BIRC5	Baculoviral IAP repeat-containing protein 5 (Apoptosis inhibitor 4) (Apoptosis inhibitor survivin)			5.19659	6.53788	5.27248	12.949
O15397	IPO8	Importin-8 (Imp8) (Ran-binding protein 8) (RanBP8)	7.7598	39.6811	15.2306	45.3103	33.3859	12.949
O15400	STX7	Syntaxin-7	28.5947	51.8373	47.5624	57.0721	31.5174	12.949
O15446	RPA34	DNA-directed RNA polymerase I subunit RPA34 (A34.5) (Antisense to ERCC-1 protein) (ASE-1) (CD3-epsilon-associated protein) (CD3E-associated protein) (DNA-directed RNA polymerase I subunit G) (RNA polymerase I-associated factor PAF49)	6.70348	17.8102	5.45001	23.0142	18.6451	12.949
O15498	YKT6	Synaptobrevin homolog YKT6 (EC 2.3.1.-)	40.0775	56.9034	73.8294	41.3123	46.9235	12.949
O15511	ARPC5	Actin-related protein 2/3 complex subunit 5 (Arp2/3 complex 16 kDa subunit) (p16-ARC)	39.4374	69.9729	93.6165	31.3457	75.2672	12.949
O15514	RPB4	DNA-directed RNA polymerase II subunit RPB4 (RNA polymerase II subunit B4) (DNA-directed RNA polymerase II subunit D) (RNA polymerase II 16 kDa subunit) (RPB16)	48.6849	40.2169	53.084	48.0971	29.4418	12.949
O43143	DHX15	ATP-dependent RNA helicase DHX15 (EC 3.6.4.13) (ATP-dependent RNA helicase #46) (DEAH box protein 15) (Splicing factor Prp43) (hPrp43)	603.712	730.076	559.15	717.175	665.504	12.949
O43148	MCES	mRNA cap guanine-N7 methyltransferase (EC 2.1.1.56) (RG7MT1) (mRNA (guanine-N(7))-methyltransferase) (mRNA cap methyltransferase) (hCMT1) (hMet) (hcm1p)	11.1178	13.0944	6.02736	5.25991	10.1627	12.949
O43156	TTI1	TELO2-interacting protein 1 homolog (Protein SMG10)	2.10778	7.61854	5.00324		3.55793	12.949
O43159	RRP8	Ribosomal RNA-processing protein 8 (EC 2.1.1.-) (Cerebral protein 1) (Nucleomethylin)		6.44783	3.02543	3.30664	2.09889	12.949
O43164	PJA2	E3 ubiquitin-protein ligase Praja-2 (Praja2) (EC 2.3.2.27) (RING finger protein 131) (RING-type E3 ubiquitin transferase Praja-2)			7.49339	7.33209	15.0061	12.949
O43169	CYB5B	Cytochrome b5 type B (Cytochrome b5 outer mitochondrial membrane isoform)	106.323	84.4121	139.63	169.585	98.5346	12.949
O43172	PRP4	U4/U6 small nuclear ribonucleoprotein Prp4 (PRP4 homolog) (hPrp4) (U4/U6 snRNP 60 kDa protein) (WD splicing factor Prp4)	76.0386	86.898	49.5342	20.7397	53.237	12.949
O43175	SERA	D-3-phosphoglycerate dehydrogenase (3-PGDH) (EC 1.1.1.95) (2-oxoglutarate reductase) (EC 1.1.1.399) (Malate dehydrogenase) (EC 1.1.1.37)	1128.89	1126.14	1238.16	928.605	766.874	12.949
O43181	NDUS4	NADH dehydrogenase [ubiquinone] iron-sulfur protein 4, mitochondrial (Complex I-18 kDa) (CI-18 kDa) (Complex I-AQDQ) (CI-AQDQ) (NADH-ubiquinone oxidoreductase 18 kDa subunit)	8.48236	5.06497	14.594	9.49623		12.949
O43237	DC1L2	Cytoplasmic dynein 1 light intermediate chain 2 (Dynein light intermediate chain 2, cytosolic) (LIC-2) (LIC53/55)	5.06137	9.15835	13.3444	9.65159	15.0685	12.949
O43242	PSMD3	26S proteasome non-ATPase regulatory subunit 3 (26S proteasome regulatory subunit RPN3) (26S proteasome regulatory subunit S3) (Proteasome subunit p58)	334.475	328.167	304.827	354.583	370.505	12.949
O43252	PAPS1	Bifunctional 3'-phosphoadenosine 5'-phosphosulfate synthase 1 (PAPS synthase 1) (PAPSS 1) (Sulfurylase kinase 1) (SK 1) (SK1) [Includes: Sulfate adenylyltransferase (EC 2.7.7.4) (ATP-sulfurylase) (Sulfate adenylate transferase) (SAT); Adenylyl-sulfate kinase (EC 2.7.1.25) (3'-phosphoadenosine-5'-phosphosulfate synthase) (APS kinase) (Adenosine-5'-phosphosulfate 3'-phosphotransferase) (Adenylylsul…	60.5272	73.5444	50.7006	40.2462	51.892	12.949
O43264	ZW10	Centromere/kinetochore protein zw10 homolog	54.0066	47.5716	36.5767	52.8795	48.4686	12.949
O43290	SNUT1	U4/U6.U5 tri-snRNP-associated protein 1 (SNU66 homolog) (hSnu66) (Squamous cell carcinoma antigen recognized by T-cells 1) (SART-1) (hSART-1) (U4/U6.U5 tri-snRNP-associated 110 kDa protein) (allergen Hom s 1)	77.7518	116.79	51.3361	83.9324	94.7111	12.949
O43324	MCA3	Eukaryotic translation elongation factor 1 epsilon-1 (Aminoacyl tRNA synthetase complex-interacting multifunctional protein 3) (Elongation factor p18) (Multisynthase complex auxiliary component p18)	56.961	36.5716	94.7188	64.4646	76.8335	12.949
O43390	HNRPR	Heterogeneous nuclear ribonucleoprotein R (hnRNP R)	1099	1422.02	2263.17	1278.26	2218.77	12.949
O43395	PRPF3	U4/U6 small nuclear ribonucleoprotein Prp3 (Pre-mRNA-splicing factor 3) (hPrp3) (U4/U6 snRNP 90 kDa protein)	66.6969	44.1247	64.4094	20.7908	28.4189	12.949
O43396	TXNL1	Thioredoxin-like protein 1 (32 kDa thioredoxin-related protein)	142.27	133.753	152.498	157.681	187.558	12.949
O43399	TPD54	Tumor protein D54 (hD54) (Tumor protein D52-like 2)	249.365	196.269	233.167	256.173	248.692	12.949
O43402	EMC8	ER membrane protein complex subunit 8 (Neighbor of COX4) (Protein FAM158B)	10.0201	11.0835	10.6943			12.949
O43414	ERI3	ERI1 exoribonuclease 3 (EC 3.1.-.-) (Prion interactor 1) (Prion protein-interacting protein)	7.4869	10.4367	12.521			12.949
O43432	IF4G3	Eukaryotic translation initiation factor 4 gamma 3 (eIF-4-gamma 3) (eIF-4G 3) (eIF4G 3) (eIF-4-gamma II) (eIF4GII)	25.8115	59.0412	43.601	32.9228	11.5853	12.949
O43447	PPIH	Peptidyl-prolyl cis-trans isomerase H (PPIase H) (EC 5.2.1.8) (Rotamase H) (Small nuclear ribonucleoprotein particle-specific cyclophilin H) (CypH) (U-snRNP-associated cyclophilin SnuCyp-20) (USA-CYP)	112.044	115.412	148.685	203.24	161.07	12.949
O43464	HTRA2	Serine protease HTRA2, mitochondrial (EC 3.4.21.108) (High temperature requirement protein A2) (HtrA2) (Omi stress-regulated endoprotease) (Serine protease 25) (Serine proteinase OMI)			2.24236	3.34351	8.43968	12.949
O43488	ARK72	Aflatoxin B1 aldehyde reductase member 2 (EC 1.1.1.n11) (AFB1 aldehyde reductase 1) (AFB1-AR 1) (Aldoketoreductase 7) (Succinic semialdehyde reductase) (SSA reductase)	131.971	167.278	168.919	81.2104	94.0627	12.949
O43491	E41L2	Band 4.1-like protein 2 (Erythrocyte membrane protein band 4.1-like 2) (Generally expressed protein 4.1) (4.1G)	234.301	241.789	258.879	250.898	242.038	12.949
O43504	LTOR5	Ragulator complex protein LAMTOR5 (Hepatitis B virus X-interacting protein) (HBV X-interacting protein) (HBX-interacting protein) (Late endosomal/lysosomal adaptor and MAPK and MTOR activator 5)	41.1474	48.4978	57.0196	34.0248	42.0658	12.949
O43583	DENR	Density-regulated protein (DRP) (Protein DRP1) (Smooth muscle cell-associated protein 3) (SMAP-3)	96.0995	129.154	140.575	104.973	110.947	12.949
O43592	XPOT	Exportin-T (Exportin(tRNA)) (tRNA exportin)	89.9645	122.169	123.04	155.444	136.252	12.949
O43598	DNPH1	2'-deoxynucleoside 5'-phosphate N-hydrolase 1 (EC 3.2.2.-) (c-Myc-responsive protein RCL)	180.25	142.158	166.445	117.011	131.72	12.949
O43615	TIM44	Mitochondrial import inner membrane translocase subunit TIM44	158.633	123.438	167.885	146.965	177.187	12.949
O43617	TPPC3	Trafficking protein particle complex subunit 3 (BET3 homolog)	32.148	46.9468	46.7582	38.5517	41.0641	12.949
O43633	CHM2A	Charged multivesicular body protein 2a (Chromatin-modifying protein 2a) (CHMP2a) (Putative breast adenocarcinoma marker BC-2) (Vacuolar protein sorting-associated protein 2-1) (Vps2-1) (hVps2-1)		39.7939	18.7107	19.6901	11.898	12.949
O43657	TSN6	Tetraspanin-6 (Tspan-6) (A15 homolog) (Putative NF-kappa-B-activating protein 321) (T245 protein) (Tetraspanin TM4-D) (Transmembrane 4 superfamily member 6)	42.4492	57.1985	48.8301		53.5292	50.5017
O43660	PLRG1	Pleiotropic regulator 1	29.9084	14.0868	74.6347	85.1766	81.8942	12.949
O43663	PRC1	Protein regulator of cytokinesis 1	3.6352	7.227		7.2698	12.8683	12.949
O43665	RGS10	Regulator of G-protein signaling 10 (RGS10)	27.4858	33.1215	42.0623	21.2106	11.533	12.949
O43670	ZN207	BUB3-interacting and GLEBS motif-containing protein ZNF207 (BuGZ) (hBuGZ) (Zinc finger protein 207)	99.0441	110.672	92.0778	94.2732	114.571	12.949
O43681	ASNA	ATPase GET3 (EC 3.6.-.-) (Arsenical pump-driving ATPase) (Arsenite-stimulated ATPase) (Guided entry of tail-anchored proteins factor 3, ATPase) (Transmembrane domain recognition complex 40 kDa ATPase subunit) (hARSA-I) (hASNA-I)	67.4246	35.077	27.3389	56.3595	62.8617	12.949
O43684	BUB3	Mitotic checkpoint protein BUB3	292.077	338.221	351.291	347.871	332.837	12.949
O43707	ACTN4	Alpha-actinin-4 (Non-muscle alpha-actinin 4)	2460.83	2211.39	2242.59	2450.84	2607.79	12.949
O43708	MAAI	Maleylacetoacetate isomerase (MAAI) (EC 5.2.1.2) (GSTZ1-1) (Glutathione S-transferase zeta 1) (EC 2.5.1.18)	11.6787	7.88297	8.95246			12.949
O43719	HTSF1	HIV Tat-specific factor 1 (Tat-SF1)	28.3175	36.269	51.1718	58.2156	67.5322	12.949
O43747	AP1G1	AP-1 complex subunit gamma-1 (Adaptor protein complex AP-1 subunit gamma-1) (Adaptor-related protein complex 1 subunit gamma-1) (Clathrin assembly protein complex 1 gamma-1 large chain) (Gamma1-adaptin) (Golgi adaptor HA1/AP1 adaptin subunit gamma-1)	90.1042	113.113	107.108	119.077	63.3625	12.949
O43760	SNG2	Synaptogyrin-2 (Cellugyrin)	45.4349	12.3688	27.205			12.949
O43765	SGTA	Small glutamine-rich tetratricopeptide repeat-containing protein alpha (Alpha-SGT) (Vpu-binding protein) (UBP)	121.455	84.9349	130.744	112.051	112.946	12.949
O43768	ENSA	Alpha-endosulfine (ARPP-19e)	161.298	225.9	219.118	188.933	184.309	12.949
O43776	SYNC	Asparagine--tRNA ligase, cytoplasmic (EC 6.1.1.22) (Asparaginyl-tRNA synthetase) (AsnRS) (Asparaginyl-tRNA synthetase 1)	650.941	693.752	747.776	534.664	554.36	12.949
O43795	MYO1B	Unconventional myosin-Ib (MYH-1c) (Myosin I alpha) (MMI-alpha) (MMIa)	16.4081	13.6518	23.8611	6.96709	3.03455	12.949
O43805	SSNA1	Sjoegren syndrome nuclear autoantigen 1 (Nuclear autoantigen of 14 kDa)	32.5736	28.5347	36.4237	29.1941	64.0251	12.949
O43809	CPSF5	Cleavage and polyadenylation specificity factor subunit 5 (Cleavage and polyadenylation specificity factor 25 kDa subunit) (CPSF 25 kDa subunit) (Cleavage factor Im complex 25 kDa subunit) (CFIm25) (Nucleoside diphosphate-linked moiety X motif 21) (Nudix motif 21) (Nudix hydrolase 21) (Pre-mRNA cleavage factor Im 68 kDa subunit)	351.424	357.917	435.155	221.538	286.161	12.949
O43813	LANC1	Glutathione S-transferase LANCL1 (EC 2.5.1.18) (40 kDa erythrocyte membrane protein) (p40) (LanC-like protein 1)	13.6563	22.2169	19.6027	23.5707	46.6086	12.949
O43815	STRN	Striatin	9.25105	34.3883	31.6479	14.2946	11.8313	12.949
O43818	U3IP2	U3 small nucleolar RNA-interacting protein 2 (RRP9 homolog) (U3 small nucleolar ribonucleoprotein-associated 55 kDa protein) (U3 snoRNP-associated 55 kDa protein) (U3-55K)	13.9378		6.66904	34.6338	32.4112	12.949
O43823	AKAP8	A-kinase anchor protein 8 (AKAP-8) (A-kinase anchor protein 95 kDa) (AKAP 95)	17.8192	30.1052	36.6566	22.3334	27.6655	12.949
O43837	IDH3B	Isocitrate dehydrogenase [NAD] subunit beta, mitochondrial (Isocitric dehydrogenase subunit beta) (NAD(+)-specific ICDH subunit beta)	72.6814	59.4989	79.3644	107.478	102.97	12.949
O43847	NRDC	Nardilysin (EC 3.4.24.61) (N-arginine dibasic convertase) (NRD convertase) (NRD-C) (Nardilysin convertase)	69.5949	91.1909	134.434	77.5605	89.1468	12.949
O43852	CALU	Calumenin (Crocalbin) (IEF SSP 9302)	526.659	389.089	396.249	589.599	496.475	12.949
O43865	SAHH2	S-adenosylhomocysteine hydrolase-like protein 1 (DC-expressed AHCY-like molecule) (IP(3)Rs binding protein released with IP(3)) (IRBIT) (Putative adenosylhomocysteinase 2) (S-adenosyl-L-homocysteine hydrolase 2) (AdoHcyase 2)	69.4639	44.3395	68.7567	110.83	47.9053	12.949
O43913	ORC5	Origin recognition complex subunit 5	4.27502	4.9167	11.7697		6.32958	12.949
O43920	NDUS5	NADH dehydrogenase [ubiquinone] iron-sulfur protein 5 (Complex I-15 kDa) (CI-15 kDa) (NADH-ubiquinone oxidoreductase 15 kDa subunit)	19.2422	26.0737	39.9207	22.9051	24.0406	12.949
O43924	PDE6D	Retinal rod rhodopsin-sensitive cGMP 3',5'-cyclic phosphodiesterase subunit delta (GMP-PDE delta) (Protein p17)	5.2536		7.93521	11.0525	9.26894	12.949
O43929	ORC4	Origin recognition complex subunit 4	9.73601	2.38601	10.9801	8.36948	5.80422	12.949
O60216	RAD21	Double-strand-break repair protein rad21 homolog (hHR21) (Nuclear matrix protein 1) (NXP-1) (SCC1 homolog) [Cleaved into: 64-kDa C-terminal product (64-kDa carboxy-terminal product) (65-kDa carboxy-terminal product)]	38.9393	95.8872	71.7396	45.1639	50.4137	12.949
O60220	TIM8A	Mitochondrial import inner membrane translocase subunit Tim8 A (Deafness dystonia protein 1) (X-linked deafness dystonia protein)	61.8116	55.5293	42.0263	16.3274	26.4894	12.949
O60231	DHX16	Pre-mRNA-splicing factor ATP-dependent RNA helicase DHX16 (EC 3.6.4.13) (ATP-dependent RNA helicase #3) (DEAH-box protein 16)	39.6324	36.5661	53.9568	53.726	56.9001	12.949
O60232	ZNRD2	Protein ZNRD2 (Autoantigen p27) (Sjoegren syndrome/scleroderma autoantigen 1) (Zinc ribbon domain-containing protein 2)	211.092	167.462	204.901	174.516	121.04	12.949
O60256	KPRB	Phosphoribosyl pyrophosphate synthase-associated protein 2 (PRPP synthase-associated protein 2) (41 kDa phosphoribosypyrophosphate synthetase-associated protein) (PAP41)	80.7571	66.051	128.337	59.5814	47.5818	12.949
O60264	SMCA5	SWI/SNF-related matrix-associated actin-dependent regulator of chromatin subfamily A member 5 (SWI/SNF-related matrix-associated actin-dependent regulator of chromatin A5) (EC 3.6.4.-) (Sucrose nonfermenting protein 2 homolog) (hSNF2H)	193.624	212.82	229.635	177.347	179.06	12.949
O60271	JIP4	C-Jun-amino-terminal kinase-interacting protein 4 (JIP-4) (JNK-interacting protein 4) (Cancer/testis antigen 89) (CT89) (Human lung cancer oncogene 6 protein) (HLC-6) (JNK-associated leucine-zipper protein) (JLP) (Mitogen-activated protein kinase 8-interacting protein 4) (Proliferation-inducing protein 6) (Protein highly expressed in testis) (PHET) (Sperm surface protein) (Sperm-associated antige…	111.611	91.5108	147.042	126.562	103.052	12.949
O60287	NPA1P	Nucleolar pre-ribosomal-associated protein 1 (Nucleolar protein 254 kDa) (URB1 ribosome biogenesis 1 homolog)			4.61025	6.97109	5.30057	12.949
O60306	AQR	RNA helicase aquarius (EC 3.6.4.13) (Intron-binding protein of 160 kDa) (IBP160)	5.28793	3.9718	10.7497	7.45831	5.46529	12.949
O60313	OPA1	Dynamin-like 120 kDa protein, mitochondrial (EC 3.6.5.5) (Optic atrophy protein 1) [Cleaved into: Dynamin-like 120 kDa protein, form S1]	28.7593	8.71789	17.5904	39.8388	27.0923	12.949
O60333	KIF1B	Kinesin-like protein KIF1B (Klp)			7.55008	6.69186	19.329	12.949
O60341	KDM1A	Lysine-specific histone demethylase 1A (EC 1.14.99.66) (BRAF35-HDAC complex protein BHC110) (Flavin-containing amine oxidase domain-containing protein 2) ([histone H3]-dimethyl-L-lysine(4) FAD-dependent demethylase 1A)	36.2275	34.7256	69.7577	33.953	34.7309	12.949
O60427	FADS1	Acyl-CoA (8-3)-desaturase (EC 1.14.19.44) (Delta(5) fatty acid desaturase) (D5D) (Delta(5) desaturase) (Delta-5 desaturase) (Fatty acid desaturase 1)	26.9898	21.7939	40.5854	20.5643	25.4054	12.949
O60488	ACSL4	Long-chain-fatty-acid--CoA ligase 4 (EC 6.2.1.3) (Arachidonate--CoA ligase) (EC 6.2.1.15) (Long-chain acyl-CoA synthetase 4) (LACS 4)	17.6286	11.8286	13.0373	16.3992	13.3368	12.949
O60493	SNX3	Sorting nexin-3 (Protein SDP3)	130.216	40.1052	77.2757	111.708	94.2656	12.949
O60502	OGA	Protein O-GlcNAcase (OGA) (EC 3.2.1.169) (Beta-N-acetylglucosaminidase) (Beta-N-acetylhexosaminidase) (Beta-hexosaminidase) (Meningioma-expressed antigen 5) (N-acetyl-beta-D-glucosaminidase) (N-acetyl-beta-glucosaminidase) (Nuclear cytoplasmic O-GlcNAcase and acetyltransferase) (NCOAT)	26.209	37.3753	38.1435	39.8595	17.8648	12.949
O60506	HNRPQ	Heterogeneous nuclear ribonucleoprotein Q (hnRNP Q) (Glycine- and tyrosine-rich RNA-binding protein) (GRY-RBP) (NS1-associated protein 1) (Synaptotagmin-binding, cytoplasmic RNA-interacting protein)	1771.63	1424.4	1100.65	1740.18	1183.45	12.949
O60508	PRP17	Pre-mRNA-processing factor 17 (Cell division cycle 40 homolog) (EH-binding protein 3) (Ehb3) (PRP17 homolog) (hPRP17)	13.5826	4.01507		9.24641	4.93907	12.949
O60547	GMDS	GDP-mannose 4,6 dehydratase (EC 4.2.1.47) (GDP-D-mannose dehydratase) (GMD)	14.0764	9.72418	13.8213	23.0294	8.8243	12.949
O60568	PLOD3	Multifunctional procollagen lysine hydroxylase and glycosyltransferase LH3 [Includes: Procollagen-lysine,2-oxoglutarate 5-dioxygenase 3 (EC 1.14.11.4) (Lysyl hydroxylase 3) (LH3); Procollagen glycosyltransferase (EC 2.4.1.50) (EC 2.4.1.66) (Galactosylhydroxylysine-glucosyltransferase) (Procollagen galactosyltransferase) (Procollagen glucosyltransferase)]		5.05065	5.21088	4.21519		12.949
O60573	IF4E2	Eukaryotic translation initiation factor 4E type 2 (eIF-4E type 2) (eIF4E type 2) (Eukaryotic translation initiation factor 4E homologous protein) (Eukaryotic translation initiation factor 4E-like 3) (eIF4E-like protein 4E-LP) (mRNA cap-binding protein 4EHP) (h4EHP) (mRNA cap-binding protein type 3)	24.5282	19.3688	23.9151	16.217	7.95844	12.949
O60610	DIAP1	Protein diaphanous homolog 1 (Diaphanous-related formin-1) (DRF1)	136.92	139.978	154.084	186.364	155.863	12.949
O60645	EXOC3	Exocyst complex component 3 (Exocyst complex component Sec6)	10.3144	1.07788	7.18453	1.12442		12.949
O60664	PLIN3	Perilipin-3 (47 kDa mannose 6-phosphate receptor-binding protein) (47 kDa MPR-binding protein) (Cargo selection protein TIP47) (Mannose-6-phosphate receptor-binding protein 1) (Placental protein 17) (PP17)	257.909	267.397	305.85	278.048	200.554	12.949
O60678	ANM3	Protein arginine N-methyltransferase 3 (EC 2.1.1.319) (Heterogeneous nuclear ribonucleoprotein methyltransferase-like protein 3)	22.6882	54.2494	75.9102	96.6651	34.9919	12.949
O60684	IMA7	Importin subunit alpha-7 (Karyopherin subunit alpha-6)	11.734	12.039	88.6934	30.9286	28.4047	12.949
O60701	UGDH	UDP-glucose 6-dehydrogenase (UDP-Glc dehydrogenase) (UDP-GlcDH) (UDPGDH) (EC 1.1.1.22)	62.7906	33.7494	32.9111	75.1755	78.0096	12.949
O60716	CTND1	Catenin delta-1 (Cadherin-associated Src substrate) (CAS) (p120 catenin) (p120(ctn)) (p120(cas))	240.257	191.757	209.063	311.013	180.705	12.949
O60739	EIF1B	Eukaryotic translation initiation factor 1b (eIF1b) (Protein translation factor SUI1 homolog GC20)	10.0544	3.96345	3.97047	4.40591	3.78039	12.949
O60749	SNX2	Sorting nexin-2 (Transformation-related gene 9 protein) (TRG-9)	159.034	156.421	143.713	71.8625	131.613	12.949
O60762	DPM1	Dolichol-phosphate mannosyltransferase subunit 1 (EC 2.4.1.83) (Dolichol-phosphate mannose synthase subunit 1) (DPM synthase subunit 1) (Dolichyl-phosphate beta-D-mannosyltransferase subunit 1) (Mannose-P-dolichol synthase subunit 1) (MPD synthase subunit 1)	76.5681	105.626	63.4983	32.6535	26.461	12.949
O60763	USO1	General vesicular transport factor p115 (Protein USO1 homolog) (Transcytosis-associated protein) (TAP) (Vesicle-docking protein)	55.0441	67.6225	49.4374	65.8152	85.1715	12.949
O60783	RT14	28S ribosomal protein S14, mitochondrial (MRP-S14) (S14mt) (Mitochondrial small ribosomal subunit protein uS14m)	9.9696	12.1876	11.6235	12.6356	15.6629	12.949
O60784	TOM1	Target of Myb protein 1	12.2181	34.0954	20.9153	20.1279	32.6552	12.949
O60826	CCD22	Coiled-coil domain-containing protein 22	4.27351	4.63015	13.0632	7.74486	6.93184	12.949
O60828	PQBP1	Polyglutamine-binding protein 1 (PQBP-1) (38 kDa nuclear protein containing a WW domain) (Npw38) (Polyglutamine tract-binding protein 1)	71.2887	89.9034	86.7992	22.506	65.3786	12.949
O60830	TI17B	Mitochondrial import inner membrane translocase subunit Tim17-B	19.2487		20.0571	16.924	26.4766	12.949
O60831	PRAF2	PRA1 family protein 2	13.1884	33.3785	27.9294	11.2292	14.7138	12.949
O60832	DKC1	H/ACA ribonucleoprotein complex subunit DKC1 (EC 5.4.99.-) (CBF5 homolog) (Dyskerin) (Nopp140-associated protein of 57 kDa) (Nucleolar protein NAP57) (Nucleolar protein family A member 4) (snoRNP protein DKC1)	107.775	132.375	156.322	186.848	171.484	12.949
O60841	IF2P	Eukaryotic translation initiation factor 5B (eIF-5B) (EC 3.6.5.3) (Translation initiation factor IF-2)	167.698	229.957	313.15	278.352	250.11	12.949
O60869	EDF1	Endothelial differentiation-related factor 1 (EDF-1) (Multiprotein-bridging factor 1) (MBF1)	194.588	122.798	221.514	320.776	932.569	12.949
O60879	DIAP2	Protein diaphanous homolog 2 (Diaphanous-related formin-2) (DRF2)	4.47732	6.15618		5.93038	6.35526	12.949
O60884	DNJA2	DnaJ homolog subfamily A member 2 (Cell cycle progression restoration gene 3 protein) (Dnj3) (Dj3) (HIRA-interacting protein 4) (Renal carcinoma antigen NY-REN-14)	152.222	142.169	190.605	222.726	178.208	12.949
O60885	BRD4	Bromodomain-containing protein 4 (Protein HUNK1)	27.9135	12.6117	10.1329	44.6156	17.5243	12.949
O60888	CUTA	Protein CutA (Acetylcholinesterase-associated protein) (Brain acetylcholinesterase putative membrane anchor)	152.006	76.6008	134.175	70.2053	84.2252	12.949
O60925	PFD1	Prefoldin subunit 1	112.78	37.4165	112.457	67.8259	27.7067	12.949
O60934	NBN	Nibrin (Cell cycle regulatory protein p95) (Nijmegen breakage syndrome protein 1)	1.76632		1.6541		4.35895	12.949
O75027	ABCB7	Iron-sulfur clusters transporter ABCB7, mitochondrial (ATP-binding cassette sub-family B member 7, mitochondrial) (ATP-binding cassette transporter 7) (ABC transporter 7 protein)	20.5169	15.2256	7.04449	4.93096	12.2845	12.949
O75083	WDR1	WD repeat-containing protein 1 (Actin-interacting protein 1) (AIP1) (NORI-1)	208.699	319.154	291.543	208.405	262.865	12.949
O75116	ROCK2	Rho-associated protein kinase 2 (EC 2.7.11.1) (Rho kinase 2) (Rho-associated, coiled-coil-containing protein kinase 2) (Rho-associated, coiled-coil-containing protein kinase II) (ROCK-II) (p164 ROCK-2)	23.3326	26.8525	24.6844	25.355	32.5772	12.949
O75131	CPNE3	Copine-3 (Copine III)	356.102	347.397	470.034	264.363	281.663	12.949
O75146	HIP1R	Huntingtin-interacting protein 1-related protein (HIP1-related protein) (Huntingtin-interacting protein 12) (HIP-12)		1.57495	2.72152	7.72539	3.45805	12.949
O75150	BRE1B	E3 ubiquitin-protein ligase BRE1B (BRE1-B) (EC 2.3.2.27) (95 kDa retinoblastoma-associated protein) (RBP95) (RING finger protein 40) (RING-type E3 ubiquitin transferase BRE1B)	24.0279	11.577	11.3659			12.949
O75151	PHF2	Lysine-specific demethylase PHF2 (EC 1.14.11.-) (GRC5) (PHD finger protein 2)	7.75959	10.0103	9.46817	3.96413	4.7884	12.949
O75152	ZC11A	Zinc finger CCCH domain-containing protein 11A	52.8413	52.8959	40.1468	4.8452		12.949
O75153	CLU	Clustered mitochondria protein homolog	33.8915	18.9393	30.8887	28.3034	46.9235	12.949
O75155	CAND2	Cullin-associated NEDD8-dissociated protein 2 (Cullin-associated and neddylation-dissociated protein 2) (Epididymis tissue protein Li 169) (TBP-interacting protein of 120 kDa B) (TBP-interacting protein 120B) (p120 CAND2)			1.97826	1.95686	1.52699	12.949
O75157	T22D2	TSC22 domain family protein 2 (TSC22-related-inducible leucine zipper protein 4)		5.86952	4.508	7.14372		12.949
O75165	DJC13	DnaJ homolog subfamily C member 13 (Required for receptor-mediated endocytosis 8) (RME-8)		1.01057	5.07703	10.4629	11.8562	12.949
O75170	PP6R2	Serine/threonine-protein phosphatase 6 regulatory subunit 2 (SAPS domain family member 2)	16.668	1.76898	5.26757	17.2748	21.2656	12.949
O75175	CNOT3	CCR4-NOT transcription complex subunit 3 (CCR4-associated factor 3) (Leukocyte receptor cluster member 2)	14.1663	4.23026	3.59873	5.72434	10.9025	12.949
O75208	COQ9	Ubiquinone biosynthesis protein COQ9, mitochondrial	14.2963	10.0375	19.2045		2.86345	12.949
O75223	GGCT	Gamma-glutamylcyclotransferase (EC 4.3.2.9) (Cytochrome c-releasing factor 21)	76.9678	84.9653	105.651	101.279	94.521	12.949
O75251	NDUS7	NADH dehydrogenase [ubiquinone] iron-sulfur protein 7, mitochondrial (EC 7.1.1.2) (Complex I-20kD) (CI-20kD) (NADH-ubiquinone oxidoreductase 20 kDa subunit) (PSST subunit)	16.6203	17.0542	16.766	17.9639	15.9169	12.949
O75306	NDUS2	NADH dehydrogenase [ubiquinone] iron-sulfur protein 2, mitochondrial (EC 7.1.1.2) (Complex I-49kD) (CI-49kD) (NADH-ubiquinone oxidoreductase 49 kDa subunit)	19.0429	30.4826	71.8768	69.1337	41.3621	12.949
O75312	ZPR1	Zinc finger protein ZPR1 (Zinc finger protein 259)	11.8856	20.9837	12.5784	12.6192	4.28461	12.949
O75323	NIPS2	Protein NipSnap homolog 2 (NipSnap2) (Glioblastoma-amplified sequence)	38.9566	43.6648	26.934	0.719896	37.3655	12.949
O75340	PDCD6	Programmed cell death protein 6 (Apoptosis-linked gene 2 protein homolog) (ALG-2)	96.6421	124.675	116.651	158.317	184.479	12.949
O75347	TBCA	Tubulin-specific chaperone A (TCP1-chaperonin cofactor A) (Tubulin-folding cofactor A) (CFA)	737.914	1102.28	1306.21	1057.63	1209.52	12.949
O75348	VATG1	V-type proton ATPase subunit G 1 (V-ATPase subunit G 1) (V-ATPase 13 kDa subunit 1) (Vacuolar proton pump subunit G 1) (Vacuolar proton pump subunit M16)	57.4916	60.1182	70.698	55.107	59.8625	12.949
O75351	VPS4B	Vacuolar protein sorting-associated protein 4B (EC 3.6.4.6) (Cell migration-inducing gene 1 protein) (Suppressor of K(+) transport growth defect 1) (Protein SKD1)	48.2106	55.0217	86.5192		17.1498	12.949
O75352	MPU1	Mannose-P-dolichol utilization defect 1 protein (Suppressor of Lec15 and Lec35 glycosylation mutation homolog) (SL15)	8.35555		9.44714		14.0075	12.949
O75367	H2AY	Core histone macro-H2A.1 (Histone macroH2A1) (mH2A1) (Histone H2A.y) (H2A/y) (Medulloblastoma antigen MU-MB-50.205)	736.896	851.963	697.42	613.836	662.681	12.949
O75368	SH3L1	SH3 domain-binding glutamic acid-rich-like protein	95.6858	128.449	85.3528	111.997	77.1712	12.949
O75369	FLNB	Filamin-B (FLN-B) (ABP-278) (ABP-280 homolog) (Actin-binding-like protein) (Beta-filamin) (Filamin homolog 1) (Fh1) (Filamin-3) (Thyroid autoantigen) (Truncated actin-binding protein) (Truncated ABP)	1104.3	969.49	1080.33	954.319	848.04	12.949
O75380	NDUS6	NADH dehydrogenase [ubiquinone] iron-sulfur protein 6, mitochondrial (Complex I-13kD-A) (CI-13kD-A) (NADH-ubiquinone oxidoreductase 13 kDa-A subunit)	19.788	9.45867	10.12	13.4239	12.0158	12.949
O75381	PEX14	Peroxisomal membrane protein PEX14 (PTS1 receptor-docking protein) (Peroxin-14) (Peroxisomal membrane anchor protein PEX14)	11.2596	6.15857	24.2356	21.3156	26.2964	12.949
O75390	CISY	Citrate synthase, mitochondrial (EC 2.3.3.1) (Citrate (Si)-synthase)	877.249	976.453	1155.04	909.036	1069.09	12.949
O75391	SPAG7	Sperm-associated antigen 7	5.18678	6.6936	5.1678	4.61195	6.17012	12.949
O75396	SC22B	Vesicle-trafficking protein SEC22b (ER-Golgi SNARE of 24 kDa) (ERS-24) (ERS24) (SEC22 vesicle-trafficking protein homolog B) (SEC22 vesicle-trafficking protein-like 1)	96.5641	111.085	142.78	92.1783	40.2824	12.949
O75400	PR40A	Pre-mRNA-processing factor 40 homolog A (Fas ligand-associated factor 1) (Formin-binding protein 11) (Formin-binding protein 3) (Huntingtin yeast partner A) (Huntingtin-interacting protein 10) (HIP-10) (Huntingtin-interacting protein A) (Renal carcinoma antigen NY-REN-6)	34.1363	58.3351	52.6959	57.7088	64.4592	12.949
O75419	CDC45	Cell division control protein 45 homolog (PORC-PI-1)	5.72122	29.2419	3.97632	3.29974	3.83203	12.949
O75431	MTX2	Metaxin-2 (Mitochondrial outer membrane import complex protein 2)	8.21931	27.5022	11.7292	27.8573	22.8574	12.949
O75436	VP26A	Vacuolar protein sorting-associated protein 26A (Vesicle protein sorting 26A) (hVPS26)	98.8795	117.679	69.2898	118.385	76.9172	12.949
O75439	MPPB	Mitochondrial-processing peptidase subunit beta (EC 3.4.24.64) (Beta-MPP) (P-52)	121	138.764	127.865	139.618	100.325	12.949
O75448	MED24	Mediator of RNA polymerase II transcription subunit 24 (Activator-recruited cofactor 100 kDa component) (ARC100) (Cofactor required for Sp1 transcriptional activation subunit 4) (CRSP complex subunit 4) (Mediator complex subunit 24) (Thyroid hormone receptor-associated protein 4) (Thyroid hormone receptor-associated protein complex 100 kDa component) (Trap100) (hTRAP100) (Vitamin D3 receptor-inte…	2.98207	6.55152	5.68745			12.949
O75475	PSIP1	PC4 and SFRS1-interacting protein (CLL-associated antigen KW-7) (Dense fine speckles 70 kDa protein) (DFS 70) (Lens epithelium-derived growth factor) (Transcriptional coactivator p75/p52)	129.87	209.36	218.432	226.745	202.597	12.949
O75477	ERLN1	Erlin-1 (Endoplasmic reticulum lipid raft-associated protein 1) (Protein KE04) (Stomatin-prohibitin-flotillin-HflC/K domain-containing protein 1) (SPFH domain-containing protein 1)	12.7769	33.4978	23.2807	24.7818	20.0355	12.949
O75486	SUPT3	Transcription initiation protein SPT3 homolog (SPT3-like protein)	1.07799	1.24154	0.910858	1.23006	2.22658	12.949
O75487	GPC4	Glypican-4 (K-glypican) [Cleaved into: Secreted glypican-4]	8.42334	12.9685		11.4016	5.50231	12.949
O75489	NDUS3	NADH dehydrogenase [ubiquinone] iron-sulfur protein 3, mitochondrial (EC 7.1.1.2) (Complex I-30kD) (CI-30kD) (NADH-ubiquinone oxidoreductase 30 kDa subunit)	39.4992	92.3091	74.5909	99.2351	95.8887	12.949
O75494	SRS10	Serine/arginine-rich splicing factor 10 (40 kDa SR-repressor protein) (SRrp40) (FUS-interacting serine-arginine-rich protein 1) (Splicing factor SRp38) (Splicing factor, arginine/serine-rich 13A) (TLS-associated protein with Ser-Arg repeats) (TASR) (TLS-associated protein with SR repeats) (TLS-associated serine-arginine protein) (TLS-associated SR protein)	158.363	174.967	74.9598	130.749	171.413	12.949
O75506	HSBP1	Heat shock factor-binding protein 1 (Nasopharyngeal carcinoma-associated antigen 13) (NPC-A-13)	67.4788	81.6355	62.7515	65.8608	70.3427	12.949
O75521	ECI2	Enoyl-CoA delta isomerase 2 (EC 5.3.3.8) (DRS-1) (Delta(3),delta(2)-enoyl-CoA isomerase) (D3,D2-enoyl-CoA isomerase) (Diazepam-binding inhibitor-related protein 1) (DBI-related protein 1) (Dodecenoyl-CoA isomerase) (Hepatocellular carcinoma-associated antigen 88) (Peroxisomal 3,2-trans-enoyl-CoA isomerase) (pECI) (Renal carcinoma antigen NY-REN-1)	85.4961	61.3807	66.2383	63.1954	69.4021	12.949
O75530	EED	Polycomb protein EED (hEED) (Embryonic ectoderm development protein) (WD protein associating with integrin cytoplasmic tails 1) (WAIT-1)	13.2577	13.1128	7.71666		10.3229	12.949
O75531	BAF	Barrier-to-autointegration factor (Breakpoint cluster region protein 1) [Cleaved into: Barrier-to-autointegration factor, N-terminally processed]	921.25	1331.02	1037.6	926.768	1083.28	12.949
O75533	SF3B1	Splicing factor 3B subunit 1 (Pre-mRNA-splicing factor SF3b 155 kDa subunit) (SF3b155) (Spliceosome-associated protein 155) (SAP 155)	849.492	874.631	838.141	787.012	769.229	12.949
O75534	CSDE1	Cold shock domain-containing protein E1 (N-ras upstream gene protein) (Protein UNR)	376.938	318.189	479.482	425.869	356.814	12.949
O75569	PRKRA	Interferon-inducible double-stranded RNA-dependent protein kinase activator A (PKR-associated protein X) (PKR-associating protein X) (Protein activator of the interferon-induced protein kinase) (Protein kinase, interferon-inducible double-stranded RNA-dependent activator)	32.6786	50.9555	24.6214	4.13537	13.1486	12.949
O75607	NPM3	Nucleoplasmin-3	64.8991	103.707	66.9345	99.8497	103.768	12.949
O75608	LYPA1	Acyl-protein thioesterase 1 (APT-1) (hAPT1) (EC 3.1.2.-) (Lysophospholipase 1) (Lysophospholipase I) (LPL-I) (LysoPLA I) (Palmitoyl-protein hydrolase) (EC 3.1.2.22)	54.729	70.3611	53.8533	33.0761	42.8915	12.949
O75643	U520	U5 small nuclear ribonucleoprotein 200 kDa helicase (EC 3.6.4.13) (Activating signal cointegrator 1 complex subunit 3-like 1) (BRR2 homolog) (U5 snRNP-specific 200 kDa protein) (U5-200KD)	859.9	937.95	968.694	879.731	1059.02	12.949
O75663	TIPRL	TIP41-like protein (Putative MAPK-activating protein PM10) (Type 2A-interacting protein) (TIP)	79.2366	67.0347	74.0319	49.931	83.4434	12.949
O75665	OFD1	Oral-facial-digital syndrome 1 protein (Protein 71-7A)	25.2202	9.92342	23.8037		6.0525	12.949
O75683	SURF6	Surfeit locus protein 6	33.6814	33.577	28.4164	23.0943	31.2507	12.949
O75688	PPM1B	Protein phosphatase 1B (EC 3.1.3.16) (Protein phosphatase 2C isoform beta) (PP2C-beta)	4.43552	11.5531	14.801	7.0697	4.15465	12.949
O75691	UTP20	Small subunit processome component 20 homolog (Down-regulated in metastasis protein) (Novel nucleolar protein 73) (NNP73) (Protein Key-1A6)	5.38074	11.8265	28.0981	5.24624	24.2946	12.949
O75694	NU155	Nuclear pore complex protein Nup155 (155 kDa nucleoporin) (Nucleoporin Nup155)	215.034	260.531	283.321	219.66	156.601	12.949
O75717	WDHD1	WD repeat and HMG-box DNA-binding protein 1 (Acidic nucleoplasmic DNA-binding protein 1) (And-1)	7.09378			5.04669	16.1836	12.949
O75718	CRTAP	Cartilage-associated protein	14.0689	85.5325		5.52009	4.62127	12.949
O75787	RENR	Renin receptor (ATPase H(+)-transporting lysosomal accessory protein 2) (ATPase H(+)-transporting lysosomal-interacting protein 2) (ER-localized type I transmembrane adapter) (Embryonic liver differentiation factor 10) (N14F) (Renin/prorenin receptor) (Vacuolar ATP synthase membrane sector-associated protein M8-9) (ATP6M8-9) (V-ATPase M8.9 subunit) [Cleaved into: Renin receptor N-terminal fragmen…	3.89468			7.08586	7.18537	12.949
O75792	RNH2A	Ribonuclease H2 subunit A (RNase H2 subunit A) (EC 3.1.26.4) (Aicardi-Goutieres syndrome 4 protein) (AGS4) (RNase H(35)) (Ribonuclease HI large subunit) (RNase HI large subunit) (Ribonuclease HI subunit A)	19.9093	24.2484	28.6695	18.8325	20.2441	12.949
O75794	CD123	Cell division cycle protein 123 homolog (Protein D123) (HT-1080) (PZ32)			1.45951	2.22477	1.34566	12.949
O75808	CAN15	Calpain-15 (EC 3.4.22.-) (Small optic lobes homolog)		1.90911		1.89831	1.63383	12.949
O75821	EIF3G	Eukaryotic translation initiation factor 3 subunit G (eIF3g) (Eukaryotic translation initiation factor 3 RNA-binding subunit) (eIF-3 RNA-binding subunit) (Eukaryotic translation initiation factor 3 subunit 4) (eIF-3-delta) (eIF3 p42) (eIF3 p44)	477.731	430.629	390.737	459.11	391.701	12.949
O75822	EIF3J	Eukaryotic translation initiation factor 3 subunit J (eIF3j) (Eukaryotic translation initiation factor 3 subunit 1) (eIF-3-alpha) (eIF3 p35)	62.3238	39.7505	19.5622	85.2388	103.153	12.949
O75828	CBR3	Carbonyl reductase [NADPH] 3 (EC 1.1.1.184) (NADPH-dependent carbonyl reductase 3) (Short chain dehydrogenase/reductase family 21C member 2)	38.0566	32.2614	35.9963	18.4666	15.321	12.949
O75832	PSD10	26S proteasome non-ATPase regulatory subunit 10 (26S proteasome regulatory subunit p28) (Gankyrin) (p28(GANK))	129.502	118.677	157.143	178.838	130.327	12.949
O75844	FACE1	CAAX prenyl protease 1 homolog (EC 3.4.24.84) (Farnesylated proteins-converting enzyme 1) (FACE-1) (Prenyl protein-specific endoprotease 1) (Zinc metalloproteinase Ste24 homolog)	119.766	76.8948	48.5444	81.7794	176.251	12.949
O75874	IDHC	Isocitrate dehydrogenase [NADP] cytoplasmic (IDH) (EC 1.1.1.42) (Cytosolic NADP-isocitrate dehydrogenase) (IDP) (NADP(+)-specific ICDH) (Oxalosuccinate decarboxylase)	202.125	255.521	254.74	123.52	151.735	12.949
O75884	RBBP9	Serine hydrolase RBBP9 (EC 3.-.-.-) (B5T-overexpressed gene protein) (Protein BOG) (Retinoblastoma-binding protein 10) (RBBP-10) (Retinoblastoma-binding protein 9) (RBBP-9)			17.9672	19.1571	18.526	12.949
O75915	PRAF3	PRA1 family protein 3 (ADP-ribosylation factor-like protein 6-interacting protein 5) (ARL-6-interacting protein 5) (Aip-5) (Cytoskeleton-related vitamin A-responsive protein) (Dermal papilla-derived protein 11) (GTRAP3-18) (Glutamate transporter EAAC1-interacting protein) (JM5) (Prenylated Rab acceptor protein 2) (Protein JWa) (Putative MAPK-activating protein PM27)	17.9589	16.9165	13.5952	23.3125	10.1205	12.949
O75934	SPF27	Pre-mRNA-splicing factor SPF27 (Breast carcinoma-amplified sequence 2) (DNA amplified in mammary carcinoma 1 protein) (Spliceosome-associated protein SPF 27)	124.856	101.833	191.539	134.258	148.018	12.949
O75935	DCTN3	Dynactin subunit 3 (Dynactin complex subunit 22 kDa subunit) (p22)	9.29546	1.80445	2.08905	5.87928	14.0622	12.949
O75937	DNJC8	DnaJ homolog subfamily C member 8 (Splicing protein spf31)	211.363	279.23	238.183	309.148	237.923	12.949
O75940	SPF30	Survival of motor neuron-related-splicing factor 30 (30 kDa splicing factor SMNrp) (SMN-related protein) (Survival motor neuron domain-containing protein 1)	54.1279	56.1019	81.3621	75.0374	65.1388	12.949
O75947	ATP5H	ATP synthase subunit d, mitochondrial (ATPase subunit d) (ATP synthase peripheral stalk subunit d)	126.935	157.744	172.069	268.52	197.773	12.949
O75955	FLOT1	Flotillin-1	30.1629	43.2277	41.0758	35.7497	17.9301	12.949
O75962	TRIO	Triple functional domain protein (EC 2.7.11.1) (PTPRF-interacting protein)	0.913528	3.47061	3.57612	1.00468	5.99604	12.949
O75964	ATP5L	ATP synthase subunit g, mitochondrial (ATPase subunit g) (ATP synthase membrane subunit g)	83.3053	111.28	113.546	51.8009	78.9474	12.949
O75976	CBPD	Carboxypeptidase D (EC 3.4.17.22) (Metallocarboxypeptidase D) (gp180)	36.0445	40.4002	39.4359	45.2509	31.2422	12.949
O76003	GLRX3	Glutaredoxin-3 (PKC-interacting cousin of thioredoxin) (PICOT) (PKC-theta-interacting protein) (PKCq-interacting protein) (Thioredoxin-like protein 2)	435.711	402.093	499.515	298.335	293.524	12.949
O76021	RL1D1	Ribosomal L1 domain-containing protein 1 (CATX-11) (Cellular senescence-inhibited gene protein) (Protein PBK1)	540.034	554.175	649.493	401.067	441.854	12.949
O76031	CLPX	ATP-dependent Clp protease ATP-binding subunit clpX-like, mitochondrial	11.9917	7.31464	14.8032	5.9551	7.79203	12.949
O76071	CIAO1	Probable cytosolic iron-sulfur protein assembly protein CIAO1 (WD repeat-containing protein 39)	29.2055	24.4957	41.8699	53.8392	51.8281	12.949
O76094	SRP72	Signal recognition particle subunit SRP72 (SRP72) (Signal recognition particle 72 kDa protein)	47.577	55.0867	65.7794	42.9791	80.1931	12.949
O94760	DDAH1	N(G),N(G)-dimethylarginine dimethylaminohydrolase 1 (DDAH-1) (Dimethylarginine dimethylaminohydrolase 1) (EC 3.5.3.18) (DDAHI) (Dimethylargininase-1)	157.518	141.92	197.972	86.8711	88.9269	12.949
O94776	MTA2	Metastasis-associated protein MTA2 (Metastasis-associated 1-like 1) (MTA1-L1 protein) (p53 target protein in deacetylase complex)	185.285	215.098	158.065	167.569	153.267	12.949
O94811	TPPP	Tubulin polymerization-promoting protein (TPPP) (EC 3.6.5.-) (25 kDa brain-specific protein) (TPPP/p25) (p24) (p25-alpha)		6.01052	3.8707	5.00084	4.39584	12.949
O94813	SLIT2	Slit homolog 2 protein (Slit-2) [Cleaved into: Slit homolog 2 protein N-product; Slit homolog 2 protein C-product]	33.6576	70.077	62.3679	74.4201	80.1363	12.949
O94826	TOM70	Mitochondrial import receptor subunit TOM70 (Mitochondrial precursor proteins import receptor) (Translocase of outer membrane 70 kDa subunit) (Translocase of outer mitochondrial membrane protein 70)	194.75	169.957	219.658	176.352	122.355	12.949
O94832	MYO1D	Unconventional myosin-Id	13.9952	10.1129	7.42107	5.61828	5.42684	12.949
O94874	UFL1	E3 UFM1-protein ligase 1 (EC 2.3.2.-) (E3 UFM1-protein transferase 1) (Multiple alpha-helix protein located at ER) (Novel LZAP-binding protein) (Regulator of C53/LZAP and DDRGK1)	6.66362	31.3221	2.7024	5.36832	4.26858	12.949
O94880	PHF14	PHD finger protein 14		2.73622	3.32462	2.83199		12.949
O94888	UBXN7	UBX domain-containing protein 7	36.7625	43.9989	53.2662	29.0795	56.0659	12.949
O94903	PLPHP	Pyridoxal phosphate homeostasis protein (PLP homeostasis protein) (Proline synthase co-transcribed bacterial homolog protein) (Pyridoxal phosphate-binding protein)	36.4452	32.4349	45.8831		11.8586	12.949
O94905	ERLN2	Erlin-2 (Endoplasmic reticulum lipid raft-associated protein 2) (Stomatin-prohibitin-flotillin-HflC/K domain-containing protein 2) (SPFH domain-containing protein 2)	91.7535	156.041	90.9103	122.411	152.586	12.949
O94906	PRP6	Pre-mRNA-processing factor 6 (Androgen receptor N-terminal domain-transactivating protein 1) (ANT-1) (PRP6 homolog) (U5 snRNP-associated 102 kDa protein) (U5-102 kDa protein)	62.9801	115.39	112.217	101.334	124.655	12.949
O94913	PCF11	Pre-mRNA cleavage complex 2 protein Pcf11 (Pre-mRNA cleavage complex II protein Pcf11)	14.7674		17.5646	66.7004	3.07399	12.949
O94915	FRYL	Protein furry homolog-like (ALL1-fused gene from chromosome 4p12 protein)		2.37202	1.29608	2.49034		12.949
O94919	ENDD1	Endonuclease domain-containing 1 protein (EC 3.1.30.-)	14.0515	11.8319	14.2442			12.949
O94925	GLSK	Glutaminase kidney isoform, mitochondrial (GLS) (EC 3.5.1.2) (K-glutaminase) (L-glutamine amidohydrolase) [Cleaved into: Glutaminase kidney isoform, mitochondrial 68 kDa chain; Glutaminase kidney isoform, mitochondrial 65 kDa chain]	8.41175	11.269	21.6801	3.54431	22.2601	12.949
O94973	AP2A2	AP-2 complex subunit alpha-2 (100 kDa coated vesicle protein C) (Adaptor protein complex AP-2 subunit alpha-2) (Adaptor-related protein complex 2 subunit alpha-2) (Alpha-adaptin C) (Alpha2-adaptin) (Clathrin assembly protein complex 2 alpha-C large chain) (Huntingtin yeast partner J) (Huntingtin-interacting protein 9) (HIP-9) (Huntingtin-interacting protein J) (Plasma membrane adaptor HA2/AP2 ada…	171.163	68.051	170.449	207.535	209.364	12.949
O94979	SC31A	Protein transport protein Sec31A (ABP125) (ABP130) (SEC31-like protein 1) (SEC31-related protein A) (Web1-like protein)	68.8336	29.8145	52.1684	59.9335	48.8474	12.949
O94992	HEXI1	Protein HEXIM1 (Cardiac lineage protein 1) (Estrogen down-regulated gene 1 protein) (Hexamethylene bis-acetamide-inducible protein 1) (Menage a quatre protein 1)	33.2558	49.4089	31.0867	26.8478	34.0867	12.949
O95071	UBR5	E3 ubiquitin-protein ligase UBR5 (EC 2.3.2.26) (E3 ubiquitin-protein ligase, HECT domain-containing 1) (HECT-type E3 ubiquitin transferase UBR5) (Hyperplastic discs protein homolog) (hHYD) (Progestin-induced protein)	7.61155	5.42234	5.08119	21.0242	21.9267	12.949
O95104	SCAF4	SR-related and CTD-associated factor 4 (CTD-binding SR-like protein RA4) (Splicing factor, arginine/serine-rich 15)	14.4501	21.2397	17.1889	51.5344	37.9968	12.949
O95155	UBE4B	Ubiquitin conjugation factor E4 B (EC 2.3.2.27) (Homozygously deleted in neuroblastoma 1) (RING-type E3 ubiquitin transferase E4 B) (Ubiquitin fusion degradation protein 2)	10.5867	13.898	14.7717	18.9624	29.9596	12.949
O95159	ZFPL1	Zinc finger protein-like 1 (Zinc finger protein MCG4)	8.01333	16.6323	14.2015			12.949
O95163	ELP1	Elongator complex protein 1 (ELP1) (IkappaB kinase complex-associated protein) (IKK complex-associated protein) (p150)	134.397	141.486	90.5706	81.7697	88.5977	12.949
O95168	NDUB4	NADH dehydrogenase [ubiquinone] 1 beta subcomplex subunit 4 (Complex I-B15) (CI-B15) (NADH-ubiquinone oxidoreductase B15 subunit)	10.7773	15.7722		11.344	6.12983	12.949
O95169	NDUB8	NADH dehydrogenase [ubiquinone] 1 beta subcomplex subunit 8, mitochondrial (Complex I-ASHI) (CI-ASHI) (NADH-ubiquinone oxidoreductase ASHI subunit)		13.0705	4.77244	7.76613	12.4647	12.949
O95197	RTN3	Reticulon-3 (Homolog of ASY protein) (HAP) (Neuroendocrine-specific protein-like 2) (NSP-like protein 2) (Neuroendocrine-specific protein-like II) (NSP-like protein II) (NSPLII)	108.709	136.833	144.939	36.1101	42.7666	12.949
O95202	LETM1	Mitochondrial proton/calcium exchanger protein (Leucine zipper-EF-hand-containing transmembrane protein 1)	169.701	107.664	100.933	144.631	185.827	12.949
O95218	ZRAB2	Zinc finger Ran-binding domain-containing protein 2 (Zinc finger protein 265) (Zinc finger, splicing)	101.766	65.5293	100.205	65.0957	56.3114	12.949
O95219	SNX4	Sorting nexin-4	11.4524	16.0694	5.44866	22.6648		12.949
O95229	ZWINT	ZW10 interactor (ZW10-interacting protein 1) (Zwint-1)	1.7999	13.2809		7.94386		12.949
O95232	LC7L3	Luc7-like protein 3 (Cisplatin resistance-associated-overexpressed protein) (Luc7A) (Okadaic acid-inducible phosphoprotein OA48-18) (cAMP regulatory element-associated protein 1) (CRE-associated protein 1) (CREAP-1)	169.604	118.492	205.002	114.042	166.546	12.949
O95239	KIF4A	Chromosome-associated kinesin KIF4A (Chromokinesin-A)	38.5678	29.4414	36.9963	22.6109	39.8383	12.949
O95249	GOSR1	Golgi SNAP receptor complex member 1 (28 kDa Golgi SNARE protein) (28 kDa cis-Golgi SNARE p28) (GOS-28)	1.13073		6.19315	0.745624		12.949
O95251	KAT7	Histone acetyltransferase KAT7 (EC 2.3.1.48) (Histone acetyltransferase binding to ORC1) (Lysine acetyltransferase 7) (MOZ, YBF2/SAS3, SAS2 and TIP60 protein 2) (MYST-2)	4.07262	4.5052	4.67357	8.37225	5.58446	12.949
O95292	VAPB	Vesicle-associated membrane protein-associated protein B/C (VAMP-B/VAMP-C) (VAMP-associated protein B/C) (VAP-B/VAP-C)	27.685	99.0813	50.1326	37.9192	35.6729	12.949
O95295	SNAPN	SNARE-associated protein Snapin (Biogenesis of lysosome-related organelles complex 1 subunit 7) (BLOC-1 subunit 7) (Synaptosomal-associated protein 25-binding protein) (SNAP-associated protein)	10.3462	9.60325	11.4952	9.91647	10.4041	12.949
O95299	NDUAA	NADH dehydrogenase [ubiquinone] 1 alpha subcomplex subunit 10, mitochondrial (Complex I-42kD) (CI-42kD) (NADH-ubiquinone oxidoreductase 42 kDa subunit)	24.4849	31.3384	31.0507			12.949
O95302	FKBP9	Peptidyl-prolyl cis-trans isomerase FKBP9 (PPIase FKBP9) (EC 5.2.1.8) (63 kDa FK506-binding protein) (63 kDa FKBP) (FKBP-63) (FK506-binding protein 9) (FKBP-9) (Rotamase)	11.3289	7.66214	5.62592	9.03678	6.87921	12.949
O95336	6PGL	6-phosphogluconolactonase (6PGL) (EC 3.1.1.31)	257.552	277.082	311.069	114.525	123.441	12.949
O95340	PAPS2	Bifunctional 3'-phosphoadenosine 5'-phosphosulfate synthase 2 (PAPS synthase 2) (PAPSS 2) (Sulfurylase kinase 2) (SK 2) (SK2) [Includes: Sulfate adenylyltransferase (EC 2.7.7.4) (ATP-sulfurylase) (Sulfate adenylate transferase) (SAT); Adenylyl-sulfate kinase (EC 2.7.1.25) (3'-phosphoadenosine-5'-phosphosulfate synthase) (APS kinase) (Adenosine-5'-phosphosulfate 3'-phosphotransferase) (Adenylylsul…	36.0835	26.8839	30.6727	23.7088	21.1393	12.949
O95347	SMC2	Structural maintenance of chromosomes protein 2 (SMC protein 2) (SMC-2) (Chromosome-associated protein E) (hCAP-E) (XCAP-E homolog)	279.222	324.989	399.949	391.524	298.504	12.949
O95372	LYPA2	Acyl-protein thioesterase 2 (APT-2) (EC 3.1.2.-) (Lysophospholipase II) (LPL-II) (LysoPLA II) (Palmitoyl-protein hydrolase) (EC 3.1.2.22)	94.3873	114.328	78.9753	70.2716	17.8563	12.949
O95373	IPO7	Importin-7 (Imp7) (Ran-binding protein 7) (RanBP7)	694.032	618.416	612.735	558.058	513.855	12.949
O95379	TFIP8	Tumor necrosis factor alpha-induced protein 8 (TNF alpha-induced protein 8) (Head and neck tumor and metastasis-related protein) (MDC-3.13) (NF-kappa-B-inducible DED-containing protein) (NDED) (SCC-S2) (TNF-induced protein GG2-1)		4.20596	2.56945	6.05094	2.35852	12.949
O95394	AGM1	Phosphoacetylglucosamine mutase (PAGM) (EC 5.4.2.3) (Acetylglucosamine phosphomutase) (N-acetylglucosamine-phosphate mutase) (Phosphoglucomutase-3) (PGM 3)	146.212	189.36	152.824	101.066	97.733	12.949
O95399	UTS2	Urotensin-2 (Urotensin II) (U-II) (UII)	97.6276	93.7624	109.207	102.701	74.2528	12.949
O95400	CD2B2	CD2 antigen cytoplasmic tail-binding protein 2 (CD2 cytoplasmic domain-binding protein 2) (CD2 tail-binding protein 2) (U5 snRNP 52K protein) (U5-52K)	15.8612	22.5521		10.2505	7.81714	12.949
O95433	AHSA1	Activator of 90 kDa heat shock protein ATPase homolog 1 (AHA1) (p38)	221.673	507.484	250.815	801.07	248.067	12.949
O95453	PARN	Poly(A)-specific ribonuclease PARN (EC 3.1.13.4) (Deadenylating nuclease) (Deadenylation nuclease) (Polyadenylate-specific ribonuclease)	28.3435	25.9544	31.414	25.9585	17.4094	12.949
O95456	PSMG1	Proteasome assembly chaperone 1 (PAC-1) (Chromosome 21 leucine-rich protein) (C21-LRP) (Down syndrome critical region protein 2)	27.0992	27.8883	55.085	27.3892	42.5737	12.949
O95470	SGPL1	Sphingosine-1-phosphate lyase 1 (S1PL) (SP-lyase 1) (SPL 1) (hSPL) (EC 4.1.2.27) (Sphingosine-1-phosphate aldolase)	15.4496	7.20379	5.06083		11.0259	12.949
O95486	SC24A	Protein transport protein Sec24A (SEC24-related protein A)	12.034	26.4132	14.5322	5.25991	4.66653	12.949
O95487	SC24B	Protein transport protein Sec24B (SEC24-related protein B)	8.43016	10.7254	13.0115	1.82926		12.949
O95563	MPC2	Mitochondrial pyruvate carrier 2 (Brain protein 44)	27.9049	28.9783	3.29887	19.8531	2.3903	12.949
O95573	ACSL3	Fatty acid CoA ligase Acsl3 (Arachidonate--CoA ligase) (EC 6.2.1.15) (Long-chain acyl-CoA synthetase 3) (LACS 3) (Long-chain-fatty-acid--CoA ligase 3) (EC 6.2.1.3) (Medium-chain acyl-CoA ligase Acsl3) (EC 6.2.1.2)	69.9187	112.191	59.1342	85.4045	86.7434	12.949
O95602	RPA1	DNA-directed RNA polymerase I subunit RPA1 (RNA polymerase I subunit A1) (EC 2.7.7.6) (A190) (DNA-directed RNA polymerase I largest subunit) (DNA-directed RNA polymerase I subunit A) (RNA polymerase I 194 kDa subunit) (RPA194)	21.3453	32.6084	26.898	31.151	7.17615	12.949
O95630	STABP	STAM-binding protein (EC 3.4.19.-) (Associated molecule with the SH3 domain of STAM) (Endosome-associated ubiquitin isopeptidase)	8.23198	8.32668	26.2299	4.59248		12.949
O95674	CDS2	Phosphatidate cytidylyltransferase 2 (EC 2.7.7.41) (CDP-DAG synthase 2) (CDP-DG synthase 2) (CDP-diacylglycerol synthase 2) (CDS 2) (CDP-diglyceride pyrophosphorylase 2) (CDP-diglyceride synthase 2) (CTP:phosphatidate cytidylyltransferase 2)	5.66902	13.9783	7.88718	5.67421		12.949
O95721	SNP29	Synaptosomal-associated protein 29 (SNAP-29) (Soluble 29 kDa NSF attachment protein) (Vesicle-membrane fusion protein SNAP-29)	41.1085	95.4143	19.1213	32.4035	19.3105	12.949
O95747	OXSR1	Serine/threonine-protein kinase OSR1 (EC 2.7.11.1) (Oxidative stress-responsive 1 protein)	56.8451	57.436	59.4322	56.0778	62.517	12.949
O95757	HS74L	Heat shock 70 kDa protein 4L (Heat shock 70-related protein APG-1) (Heat-shock protein family A member 4-like protein) (HSPA4-like protein) (Osmotic stress protein 94)	140.266	198.829	259.25	242.322	207.307	12.949
O95758	PTBP3	Polypyrimidine tract-binding protein 3 (Regulator of differentiation 1) (Rod1)	32.9721	10.5823	18.4756	28.8986	12.534	12.949
O95777	LSM8	U6 snRNA-associated Sm-like protein LSm8	137.732	117.44	130.711	64.2174	70.7939	12.949
O95782	AP2A1	AP-2 complex subunit alpha-1 (100 kDa coated vesicle protein A) (Adaptor protein complex AP-2 subunit alpha-1) (Adaptor-related protein complex 2 subunit alpha-1) (Alpha-adaptin A) (Alpha1-adaptin) (Clathrin assembly protein complex 2 alpha-A large chain) (Plasma membrane adaptor HA2/AP2 adaptin alpha A subunit)	50.0473	234.262	66.0538	78.2731	123.055	12.949
O95785	WIZ	Protein Wiz (Widely-interspaced zinc finger-containing protein) (Zinc finger protein 803)		1.98503		3.7353	7.43762	12.949
O95793	STAU1	Double-stranded RNA-binding protein Staufen homolog 1	115.141	132.202	145.018	142.601	141.355	12.949
O95801	TTC4	Tetratricopeptide repeat protein 4 (TPR repeat protein 4)	4.05388	2.86573	3.90119		10.3828	12.949
O95816	BAG2	BAG family molecular chaperone regulator 2 (BAG-2) (Bcl-2-associated athanogene 2)	113.874	96.385	133.05	268.865	231.993	12.949
O95817	BAG3	BAG family molecular chaperone regulator 3 (BAG-3) (Bcl-2-associated athanogene 3) (Bcl-2-binding protein Bis) (Docking protein CAIR-1)	10.9109	13.5065	16.568	31.916	33.5107	12.949
O95819	M4K4	Mitogen-activated protein kinase kinase kinase kinase 4 (EC 2.7.11.1) (HPK/GCK-like kinase HGK) (MAPK/ERK kinase kinase kinase 4) (MEK kinase kinase 4) (MEKKK 4) (Nck-interacting kinase)	16.6095	13.7766	9.98647		11.3548	12.949
O95825	QORL1	Quinone oxidoreductase-like protein 1 (EC 1.-.-.-) (Protein 4P11) (Quinone oxidoreductase homolog 1) (QOH-1) (Zeta-crystallin homolog)	7.64003	7.8629		4.86136		12.949
O95831	AIFM1	Apoptosis-inducing factor 1, mitochondrial (EC 1.6.99.-) (Programmed cell death protein 8)	208.591	209.143	154.792	234.478	231.95	12.949
O95861	BPNT1	3'(2'),5'-bisphosphate nucleotidase 1 (EC 3.1.3.7) (Bisphosphate 3'-nucleotidase 1) (PAP-inositol 1,4-phosphatase) (PIP)	72.3207	69.552	86.2132	29.9978	36.4702	12.949
O95864	FADS2	Acyl-CoA 6-desaturase (EC 1.14.19.3) (Delta(6) fatty acid desaturase) (D6D) (Delta(6) desaturase) (Delta-6 desaturase) (Fatty acid desaturase 2)	49.025	35.1193	71.1322	61.048	51.9388	12.949
O95865	DDAH2	N(G),N(G)-dimethylarginine dimethylaminohydrolase 2 (DDAH-2) (Dimethylarginine dimethylaminohydrolase 2) (EC 3.5.3.18) (DDAHII) (Dimethylargininase-2) (Protein G6a) (S-phase protein)	32.592	32.5401	69.6857	37.3433	40.2483	12.949
O95881	TXD12	Thioredoxin domain-containing protein 12 (EC 1.8.4.2) (Endoplasmic reticulum resident protein 18) (ER protein 18) (ERp18) (Endoplasmic reticulum resident protein 19) (ER protein 19) (ERp19) (Thioredoxin-like protein p19) (hTLP19)	45.3288	42.5542	63.0371	67.1175	66.4455	12.949
O95983	MBD3	Methyl-CpG-binding domain protein 3 (Methyl-CpG-binding protein MBD3)	56.9891	45.3915	63.0675	50.0332	41.0116	12.949
O95999	BCL10	B-cell lymphoma/leukemia 10 (B-cell CLL/lymphoma 10) (Bcl-10) (CARD-containing molecule enhancing NF-kappa-B) (CARD-like apoptotic protein) (hCLAP) (CED-3/ICH-1 prodomain homologous E10-like regulator) (CIPER) (Cellular homolog of vCARMEN) (cCARMEN) (Cellular-E10) (c-E10) (Mammalian CARD-containing adapter molecule E10) (mE10)	9.65793	13.1312	6.49122		5.92141	12.949
O96000	NDUBA	NADH dehydrogenase [ubiquinone] 1 beta subcomplex subunit 10 (Complex I-PDSW) (CI-PDSW) (NADH-ubiquinone oxidoreductase PDSW subunit)	114.795	87.8948	104.918	64.8996	67.1449	12.949
O96005	CLPT1	Cleft lip and palate transmembrane protein 1	21.5305	47.5445	33.136	29.1775	18.3571	12.949
O96008	TOM40	Mitochondrial import receptor subunit TOM40 homolog (Protein Haymaker) (Translocase of outer membrane 40 kDa subunit homolog) (p38.5)	160.918	193.221	294.389	236.936	171.725	12.949
O96013	PAK4	Serine/threonine-protein kinase PAK 4 (EC 2.7.11.1) (p21-activated kinase 4) (PAK-4)		6.87841	8.45272		5.52558	12.949
O96017	CHK2	Serine/threonine-protein kinase Chk2 (EC 2.7.11.1) (CHK2 checkpoint homolog) (Cds1 homolog) (Hucds1) (hCds1) (Checkpoint kinase 2)	23.3467	33.7776	49.7557	29.2452	25.7417	12.949
O96019	ACL6A	Actin-like protein 6A (53 kDa BRG1-associated factor A) (Actin-related protein Baf53a) (ArpNbeta) (BRG1-associated factor 53A) (BAF53A) (INO80 complex subunit K)	114.026	173.698	148.966	151.232	131.543	12.949
P00167	CYB5	Cytochrome b5 (Microsomal cytochrome b5 type A) (MCB5)	30.5733	34.9956	33.0292	8.83129	11.7556	12.949
P00338	LDHA	L-lactate dehydrogenase A chain (LDH-A) (EC 1.1.1.27) (Cell proliferation-inducing gene 19 protein) (LDH muscle subunit) (LDH-M) (Renal carcinoma antigen NY-REN-59)	8224.94	6631.02	7285.2	6052.46	6796.49	12.949
P00367	DHE3	Glutamate dehydrogenase 1, mitochondrial (GDH 1) (EC 1.4.1.3)	406.504	520.054	434.491	496.369	486.743	12.949
P00374	DYR	Dihydrofolate reductase (EC 1.5.1.3)	296.766	318.688	363.551	386.373	333.419	12.949
P00387	NB5R3	NADH-cytochrome b5 reductase 3 (B5R) (Cytochrome b5 reductase) (EC 1.6.2.2) (Diaphorase-1) [Cleaved into: NADH-cytochrome b5 reductase 3 membrane-bound form; NADH-cytochrome b5 reductase 3 soluble form]	707.937	540.303	569.982	478.237	403.775	12.949
P00390	GSHR	Glutathione reductase, mitochondrial (GR) (GRase) (EC 1.8.1.7)	153.511	152.245	177.322	126.111	158.885	12.949
P00395	COX1	Cytochrome c oxidase subunit 1 (EC 7.1.1.9) (Cytochrome c oxidase polypeptide I)	155.005	79.6073	74.4919	90.7061	86.3249	12.949
P00403	COX2	Cytochrome c oxidase subunit 2 (EC 7.1.1.9) (Cytochrome c oxidase polypeptide II)	376.419	352.223	389.084	242.971	237.271	12.949
P00414	COX3	Cytochrome c oxidase subunit 3 (EC 7.1.1.9) (Cytochrome c oxidase polypeptide III)	20.4194			74.1011	73.4739	12.949
P00441	SODC	Superoxide dismutase [Cu-Zn] (EC 1.15.1.1) (Superoxide dismutase 1) (hSod1)	1290.03	1630.48	1305.76	1829.4	2511.04	12.949
P00491	PNPH	Purine nucleoside phosphorylase (PNP) (EC 2.4.2.1) (Inosine phosphorylase) (Inosine-guanosine phosphorylase)	545.005	466.095	470.282	447.882	434.774	12.949
P00492	HPRT	Hypoxanthine-guanine phosphoribosyltransferase (HGPRT) (HGPRTase) (EC 2.4.2.8)	640.393	696.789	677.376	516.062	478.486	12.949
P00505	AATM	Aspartate aminotransferase, mitochondrial (mAspAT) (EC 2.6.1.1) (EC 2.6.1.7) (Fatty acid-binding protein) (FABP-1) (Glutamate oxaloacetate transaminase 2) (Kynurenine aminotransferase 4) (Kynurenine aminotransferase IV) (Kynurenine--oxoglutarate transaminase 4) (Kynurenine--oxoglutarate transaminase IV) (Plasma membrane-associated fatty acid-binding protein) (FABPpm) (Transaminase A)	655.056	708.557	676.375	516.987	461.404	12.949
P00558	PGK1	Phosphoglycerate kinase 1 (EC 2.7.2.3) (Cell migration-inducing gene 10 protein) (Primer recognition protein 2) (PRP 2)	3729.86	3479.28	4227.6	3576.76	3562.32	12.949
P00568	KAD1	Adenylate kinase isoenzyme 1 (AK 1) (EC 2.7.4.3) (EC 2.7.4.6) (ATP-AMP transphosphorylase 1) (ATP:AMP phosphotransferase) (Adenylate monophosphate kinase) (Myokinase)	177.964	178.145	144.624	107.803	134.73	12.949
P00813	ADA	Adenosine deaminase (EC 3.5.4.4) (Adenosine aminohydrolase)	2.32459	7.00293	5.06005	7.98723	7.11543	12.949
P00846	ATP6	ATP synthase subunit a (F-ATPase protein 6)	36.8231	35.9805	39.4033			12.949
P00918	CAH2	Carbonic anhydrase 2 (EC 4.2.1.1) (Carbonate dehydratase II) (Carbonic anhydrase C) (CAC) (Carbonic anhydrase II) (CA-II)	21.1482	25.9252	32.8694	16.9945	19.8042	12.949
P00966	ASSY	Argininosuccinate synthase (EC 6.3.4.5) (Citrulline--aspartate ligase)	56.4401	55.6551	29.8921	37.324	15.3125	12.949
P01111	RASN	GTPase NRas (EC 3.6.5.2) (Transforming protein N-Ras)	31.7971	22.2625	33.938	19.8711		12.949
P01892	1A02	#N/A	44.0076	27.4414	4.07946	4.25331		12.949
P02545	LMNA	Prelamin-A/C [Cleaved into: Lamin-A/C (70 kDa lamin) (Renal carcinoma antigen NY-REN-32)]	913.886	1105.42	1105.34	1023.15	1218.23	12.949
P02786	TFR1	Transferrin receptor protein 1 (TR) (TfR) (TfR1) (Trfr) (T9) (p90) (CD antigen CD71) [Cleaved into: Transferrin receptor protein 1, serum form (sTfR)]	65.7179	101.711	121.487	36.3283	29.5893	12.949
P04040	CATA	Catalase (EC 1.11.1.6)	139.725	186.8	185.127	137.077	139.799	12.949
P04062	GLCM	Lysosomal acid glucosylceramidase (Lysosomal acid GCase) (EC 3.2.1.45) (Acid beta-glucosidase) (Alglucerase) (Beta-glucocerebrosidase) (Beta-GC) (Cholesterol glucosyltransferase) (SGTase) (EC 2.4.1.-) (Cholesteryl-beta-glucosidase) (EC 3.2.1.-) (D-glucosyl-N-acylsphingosine glucohydrolase) (Imiglucerase)	22.0709	15.6583	15.9224			12.949
P04066	FUCO	Tissue alpha-L-fucosidase (EC 3.2.1.51) (Alpha-L-fucosidase I) (Alpha-L-fucoside fucohydrolase 1) (Alpha-L-fucosidase 1)	14.1977	13.756	17.0145	14.8871	16.0886	12.949
P04075	ALDOA	Fructose-bisphosphate aldolase A (EC 4.1.2.13) (Lung cancer antigen NY-LU-1) (Muscle-type aldolase)	2856.44	3667.79	3622.69	4255.38	3441.73	12.949
P04080	CYTB	Cystatin-B (CPI-B) (Liver thiol proteinase inhibitor) (Stefin-B)	286.077	317.332	343.721	184.693	149.692	12.949
P04083	ANXA1	Annexin A1 (Annexin I) (Annexin-1) (Calpactin II) (Calpactin-2) (Chromobindin-9) (Lipocortin I) (Phospholipase A2 inhibitory protein) (p35) [Cleaved into: Annexin Ac2-26]	1588.72	1784.6	1660.85	2012.1	1784.5	12.949
P04181	OAT	Ornithine aminotransferase, mitochondrial (EC 2.6.1.13) (Ornithine delta-aminotransferase) (Ornithine--oxo-acid aminotransferase) [Cleaved into: Ornithine aminotransferase, hepatic form; Ornithine aminotransferase, renal form]	420.333	388.405	548.386	677.002	577.599	12.949
P04183	KITH	Thymidine kinase, cytosolic (EC 2.7.1.21)	24.1795			11.9214	14.884	12.949
P04264	K2C1	Keratin, type II cytoskeletal 1 (67 kDa cytokeratin) (Cytokeratin-1) (CK-1) (Hair alpha protein) (Keratin-1) (K1) (Type-II keratin Kb1)	35.5615	16.7636	39.0962		58.3019	12.949
P04350	TBB4A	Tubulin beta-4A chain (Tubulin 5 beta) (Tubulin beta-4 chain)	62.4549	45.8731	59.2061	101.349	87.3436	12.949
P04406	G3P	Glyceraldehyde-3-phosphate dehydrogenase (GAPDH) (EC 1.2.1.12) (Peptidyl-cysteine S-nitrosylase GAPDH) (EC 2.6.99.-)	3995.94	2804.34	3968.11	3712.24	3030.72	12.949
P04632	CPNS1	Calpain small subunit 1 (CSS1) (Calcium-activated neutral proteinase small subunit) (CANP small subunit) (Calcium-dependent protease small subunit) (CDPS) (Calcium-dependent protease small subunit 1) (Calpain regulatory subunit)	215.457	189.056	137.662	169.185	210.499	12.949
P04637	P53	Cellular tumor antigen p53 (Antigen NY-CO-13) (Phosphoprotein p53) (Tumor suppressor p53)	30.2885	53.2202	63.8009	32.9504	62.5439	12.949
P04792	HSPB1	Heat shock protein beta-1 (HspB1) (28 kDa heat shock protein) (Estrogen-regulated 24 kDa protein) (Heat shock 27 kDa protein) (HSP 27) (Stress-responsive protein 27) (SRP27)	671.56	573.969	453.522	642.132	587.147	12.949
P04818	TYSY	Thymidylate synthase (TS) (TSase) (EC 2.1.1.45)	170.719	282.603	216.52	233.663	227.34	12.949
P04843	RPN1	Dolichyl-diphosphooligosaccharide--protein glycosyltransferase subunit 1 (Dolichyl-diphosphooligosaccharide--protein glycosyltransferase 67 kDa subunit) (Ribophorin I) (RPN-I) (Ribophorin-1)	743.979	668.329	684.653	674.42	579.316	12.949
P04844	RPN2	Dolichyl-diphosphooligosaccharide--protein glycosyltransferase subunit 2 (Dolichyl-diphosphooligosaccharide--protein glycosyltransferase 63 kDa subunit) (RIBIIR) (Ribophorin II) (RPN-II) (Ribophorin-2)	425.044	512.798	399.488	405.997	382.181	12.949
P04899	GNAI2	Guanine nucleotide-binding protein G(i) subunit alpha-2 (Adenylate cyclase-inhibiting G alpha protein)	82.988	93.1724	108.531	22.3693	39.4524	12.949
P05023	AT1A1	Sodium/potassium-transporting ATPase subunit alpha-1 (Na(+)/K(+) ATPase alpha-1 subunit) (EC 7.2.2.13) (Sodium pump subunit alpha-1)	872.906	973.384	877.069	903.305	820.63	12.949
P05026	AT1B1	Sodium/potassium-transporting ATPase subunit beta-1 (Sodium/potassium-dependent ATPase subunit beta-1)	14.9461	28.8406	31.5186	7.40321	4.83778	12.949
P05091	ALDH2	Aldehyde dehydrogenase, mitochondrial (EC 1.2.1.3) (ALDH class 2) (ALDH-E2) (ALDHI)	133.357	130.521	187.298	151.08	115.805	12.949
P05114	HMGN1	Non-histone chromosomal protein HMG-14 (High mobility group nucleosome-binding domain-containing protein 1)	97.333	63.3069	112.68	151.08	175.073	12.949
P05141	ADT2	ADP/ATP translocase 2 (ADP,ATP carrier protein 2) (ADP,ATP carrier protein, fibroblast isoform) (Adenine nucleotide translocator 2) (ANT 2) (Solute carrier family 25 member 5) [Cleaved into: ADP/ATP translocase 2, N-terminally processed]	485.409	428.113	516.645	783.435	721.687	12.949
P05198	IF2A	Eukaryotic translation initiation factor 2 subunit 1 (Eukaryotic translation initiation factor 2 subunit alpha) (eIF-2-alpha) (eIF-2A) (eIF-2alpha)	404.89	325.672	387.633	491.95	545.933	12.949
P05204	HMGN2	Non-histone chromosomal protein HMG-17 (High mobility group nucleosome-binding domain-containing protein 2)	703.725	71.6431	1.48437	685.343	758.971	12.949
P05386	RLA1	60S acidic ribosomal protein P1 (Large ribosomal subunit protein P1)	680.018	710.911	527.96	817.559	866.356	12.949
P05387	RLA2	60S acidic ribosomal protein P2 (Large ribosomal subunit protein P2) (Renal carcinoma antigen NY-REN-44)	2795.25	2237.09	2574.96	2340.09	2805	12.949
P05388	RLA0	60S acidic ribosomal protein P0 (60S ribosomal protein L10E) (Large ribosomal subunit protein uL10)	1327.83	1639.59	1840.25	1865.16	1337.36	12.949
P05455	LA	Lupus La protein (La autoantigen) (La ribonucleoprotein) (Sjoegren syndrome type B antigen) (SS-B)	909.662	1140.78	1074.06	1019.61	1225.16	12.949
P05556	ITB1	Integrin beta-1 (Fibronectin receptor subunit beta) (Glycoprotein IIa) (GPIIA) (VLA-4 subunit beta) (CD antigen CD29)	103.505	82.1919	107.513	89.5848	112.397	12.949
P05783	K1C18	Keratin, type I cytoskeletal 18 (Cell proliferation-inducing gene 46 protein) (Cytokeratin-18) (CK-18) (Keratin-18) (K18)	2127.82	2127.55	2362.49	2578.31	3141.1	12.949
P06132	DCUP	Uroporphyrinogen decarboxylase (UPD) (URO-D) (EC 4.1.1.37)	109.965	117.614	141.419	121.707	99.8696	12.949
P06280	AGAL	Alpha-galactosidase A (EC 3.2.1.22) (Alpha-D-galactosidase A) (Alpha-D-galactoside galactohydrolase) (Galactosylgalactosylglucosylceramidase GLA) (Melibiase) (Agalsidase)	20.4259	7.68438	16.5185	9.65891	10.7796	12.949
P06396	GELS	Gelsolin (AGEL) (Actin-depolymerizing factor) (ADF) (Brevin)	15.3619	21.5065	41.4234			12.949
P06454	PTMA	Prothymosin alpha [Cleaved into: Prothymosin alpha, N-terminally processed; Thymosin alpha-1]	2440.26	1296.42	2268.91	1887.12	3022.49	12.949
P06493	CDK1	Cyclin-dependent kinase 1 (CDK1) (EC 2.7.11.22) (EC 2.7.11.23) (Cell division control protein 2 homolog) (Cell division protein kinase 1) (p34 protein kinase)	491.852	452.917	414.931	283.227	449.203	12.949
P06576	ATPB	ATP synthase subunit beta, mitochondrial (EC 7.1.2.2) (ATP synthase F1 subunit beta)	3155.56	3413.56	3327.66	2842.21	2462.23	12.949
P06730	IF4E	Eukaryotic translation initiation factor 4E (eIF-4E) (eIF4E) (eIF-4F 25 kDa subunit) (mRNA cap-binding protein)	63.3072	51.1128	66.984	58.3261	74.7295	12.949
P06733	ENOA	Alpha-enolase (EC 4.2.1.11) (2-phospho-D-glycerate hydro-lyase) (C-myc promoter-binding protein) (Enolase 1) (MBP-1) (MPB-1) (Non-neural enolase) (NNE) (Phosphopyruvate hydratase) (Plasminogen-binding protein)	10540.5	11476.1	9462.88	13542.4	12269.9	12.949
P06737	PYGL	Glycogen phosphorylase, liver form (EC 2.4.1.1)	311.354	267.907	251.534	317.13	363.397	12.949
P06744	G6PI	Glucose-6-phosphate isomerase (GPI) (EC 5.3.1.9) (Autocrine motility factor) (AMF) (Neuroleukin) (NLK) (Phosphoglucose isomerase) (PGI) (Phosphohexose isomerase) (PHI) (Sperm antigen 36) (SA-36)	840.309	948.774	1179.44	1203.56	969.797	12.949
P06748	NPM	Nucleophosmin (NPM) (Nucleolar phosphoprotein B23) (Nucleolar protein NO38) (Numatrin)	6784.05	4855.42	6182.24	6289.99	5697.53	12.949
P06753	TPM3	Tropomyosin alpha-3 chain (Gamma-tropomyosin) (Tropomyosin-3) (Tropomyosin-5) (hTM5)	497.213	482.657	549.747	497.073	1185.06	12.949
P06865	HEXA	Beta-hexosaminidase subunit alpha (EC 3.2.1.52) (Beta-N-acetylhexosaminidase subunit alpha) (Hexosaminidase subunit A) (N-acetyl-beta-glucosaminidase subunit alpha)	99.3961	113.015	94.2205	13.1521	11.2794	12.949
P07099	HYEP	Epoxide hydrolase 1 (EC 3.3.2.9) (Epoxide hydratase) (Microsomal epoxide hydrolase) (mEH)	47.303	35.7701	54.9039	99.0031	85.1402	12.949
P07108	ACBP	Acyl-CoA-binding protein (ACBP) (Diazepam-binding inhibitor) (DBI) (Endozepine) (EP)	550.798	315.77	401.366	473.845	538.47	12.949
P07195	LDHB	L-lactate dehydrogenase B chain (LDH-B) (EC 1.1.1.27) (LDH heart subunit) (LDH-H) (Renal carcinoma antigen NY-REN-46)	4879.43	5550.54	5393.32	6155.62	5483.87	12.949
P07196	NFL	Neurofilament light polypeptide (NF-L) (68 kDa neurofilament protein) (Neurofilament triplet L protein)	16.1308	13.1139	9.97736	11.3579	24.3031	12.949
P07203	GPX1	Glutathione peroxidase 1 (GPx-1) (GSHPx-1) (EC 1.11.1.9) (Cellular glutathione peroxidase)	80.5351	121.486	110.799	149.285	134.171	12.949
P07237	PDIA1	Protein disulfide-isomerase (PDI) (EC 5.3.4.1) (Cellular thyroid hormone-binding protein) (Prolyl 4-hydroxylase subunit beta) (p55)	1701.67	1660.41	2028.09	1915.43	1746.9	12.949
P07305	H10	Histone H1.0 (Histone H1') (Histone H1(0)) [Cleaved into: Histone H1.0, N-terminally processed]	138.1	108.169	133.826	104.557	118.254	12.949
P07311	ACYP1	Acylphosphatase-1 (EC 3.6.1.7) (Acylphosphatase, erythrocyte isozyme) (Acylphosphatase, organ-common type isozyme) (Acylphosphate phosphohydrolase 1)	24.9397	40.8818		19.7053	17.2959	12.949
P07339	CATD	Cathepsin D (EC 3.4.23.5) [Cleaved into: Cathepsin D light chain; Cathepsin D heavy chain]	309.22	302.147	335.286	365.023	291.637	12.949
P07355	ANXA2	Annexin A2 (Annexin II) (Annexin-2) (Calpactin I heavy chain) (Calpactin-1 heavy chain) (Chromobindin-8) (Lipocortin II) (Placental anticoagulant protein IV) (PAP-IV) (Protein I) (p36)	2837.06	2368	2447.07	3469.87	3154.86	12.949
P07384	CAN1	Calpain-1 catalytic subunit (EC 3.4.22.52) (Calcium-activated neutral proteinase 1) (CANP 1) (Calpain mu-type) (Calpain-1 large subunit) (Cell proliferation-inducing gene 30 protein) (Micromolar-calpain) (muCANP)	165.185	143.243	168.053	162.087	189.601	12.949
P07437	TBB5	Tubulin beta chain (Tubulin beta-5 chain)	1933.43	1771.91	1543.31	3286.62	3036.82	12.949
P07602	SAP	Prosaposin (Proactivator polypeptide) [Cleaved into: Saposin-A (Protein A); Saposin-B-Val; Saposin-B (Cerebroside sulfate activator) (CSAct) (Dispersin) (Sphingolipid activator protein 1) (SAP-1) (Sulfatide/GM1 activator); Saposin-C (A1 activator) (Co-beta-glucosidase) (Glucosylceramidase activator) (Sphingolipid activator protein 2) (SAP-2); Saposin-D (Component C) (Protein C)]	523.367	431.377	502.911	439.293	467.717	12.949
P07686	HEXB	Beta-hexosaminidase subunit beta (EC 3.2.1.52) (Beta-N-acetylhexosaminidase subunit beta) (Hexosaminidase subunit B) (Cervical cancer proto-oncogene 7 protein) (HCC-7) (N-acetyl-beta-glucosaminidase subunit beta) [Cleaved into: Beta-hexosaminidase subunit beta chain B; Beta-hexosaminidase subunit beta chain A]	128.884	102.896	84.0975	55.1236	78.3643	12.949
P07737	PROF1	Profilin-1 (Epididymis tissue protein Li 184a) (Profilin I)	3508.5	2920.17	4116.13	2956.7	3589.56	12.949
P07741	APT	Adenine phosphoribosyltransferase (APRT) (EC 2.4.2.7)	574.104	381.15	396.406	487.351	441.939	12.949
P07814	SYEP	Bifunctional glutamate/proline--tRNA ligase (Bifunctional aminoacyl-tRNA synthetase) (Cell proliferation-inducing gene 32 protein) (Glutamatyl-prolyl-tRNA synthetase) [Includes: Glutamate--tRNA ligase (EC 6.1.1.17) (Glutamyl-tRNA synthetase) (GluRS); Proline--tRNA ligase (EC 6.1.1.15) (Prolyl-tRNA synthetase)]	778.103	843.666	990.683	801.36	719.956	12.949
P07858	CATB	Cathepsin B (EC 3.4.22.1) (APP secretase) (APPS) (Cathepsin B1) [Cleaved into: Cathepsin B light chain; Cathepsin B heavy chain]	21.8294	10.11	18.5397		19.2694	12.949
P07900	HS90A	Heat shock protein HSP 90-alpha (EC 3.6.4.10) (Heat shock 86 kDa) (HSP 86) (HSP86) (Lipopolysaccharide-associated protein 2) (LAP-2) (LPS-associated protein 2) (Renal carcinoma antigen NY-REN-38)	5056.82	10161.4	4739.82	5484.18	4891.97	12.949
P07910	HNRPC	Heterogeneous nuclear ribonucleoproteins C1/C2 (hnRNP C1/C2)	2272.61	2400.32	2544.59	2581.21	2425.34	12.949
P07919	QCR6	Cytochrome b-c1 complex subunit 6, mitochondrial (Complex III subunit 6) (Complex III subunit VIII) (Cytochrome c1 non-heme 11 kDa protein) (Mitochondrial hinge protein) (Ubiquinol-cytochrome c reductase complex 11 kDa protein)	161.601	154.197	180.066	208.847	171.072	12.949
P07947	YES	Tyrosine-protein kinase Yes (EC 2.7.10.2) (Proto-oncogene c-Yes) (p61-Yes)	16.2933	34.5792	22.5597	2.15766	9.89659	12.949
P07951	TPM2	Tropomyosin beta chain (Beta-tropomyosin) (Tropomyosin-2)	61.3459	87.9696			60.3094	12.949
P07954	FUMH	Fumarate hydratase, mitochondrial (Fumarase) (HsFH) (EC 4.2.1.2)	120.383	181.453	162.789	126.477	120.62	12.949
P08133	ANXA6	Annexin A6 (67 kDa calelectrin) (Annexin VI) (Annexin-6) (Calphobindin-II) (CPB-II) (Chromobindin-20) (Lipocortin VI) (Protein III) (p68) (p70)	596.868	700.683	715.675	858.561	770.35	12.949
P08195	4F2	4F2 cell-surface antigen heavy chain (4F2hc) (4F2 heavy chain antigen) (Lymphocyte activation antigen 4F2 large subunit) (Solute carrier family 3 member 2) (CD antigen CD98)	177.347	244.186	285.143	177.54	165.922	12.949
P08237	PFKAM	ATP-dependent 6-phosphofructokinase, muscle type (ATP-PFK) (PFK-M) (EC 2.7.1.11) (6-phosphofructokinase type A) (Phosphofructo-1-kinase isozyme A) (PFK-A) (Phosphohexokinase)	11.1102	22.7375	40.5674	44.037	39.7887	12.949
P08238	HS90B	Heat shock protein HSP 90-beta (HSP 90) (Heat shock 84 kDa) (HSP 84) (HSP84)	11405.8	6809.33	11116.6	13602.1	14627.3	12.949
P08240	SRPRA	Signal recognition particle receptor subunit alpha (SR-alpha) (Docking protein alpha) (DP-alpha)	30.4964	24.8612	12.6493	13.0811	8.88233	12.949
P08243	ASNS	Asparagine synthetase [glutamine-hydrolyzing] (EC 6.3.5.4) (Cell cycle control protein TS11) (Glutamine-dependent asparagine synthetase)	114.08	141.583	86.5855	76.0096	81.6005	12.949
P08397	HEM3	Porphobilinogen deaminase (PBG-D) (EC 2.5.1.61) (Hydroxymethylbilane synthase) (HMBS) (Pre-uroporphyrinogen synthase)	5.88897	11.6649	6.40483	8.9698	10.0243	12.949
P08559	ODPA	Pyruvate dehydrogenase E1 component subunit alpha, somatic form, mitochondrial (EC 1.2.4.1) (PDHE1-A type I)	163.16	154.327	264.076	244.767	214.358	12.949
P08574	CY1	Cytochrome c1, heme protein, mitochondrial (EC 7.1.1.8) (Complex III subunit 4) (Complex III subunit IV) (Cytochrome b-c1 complex subunit 4) (Ubiquinol-cytochrome-c reductase complex cytochrome c1 subunit) (Cytochrome c-1)	161.612	122.364	112.003	117.53	98.6268	12.949
P08579	RU2B	U2 small nuclear ribonucleoprotein B'' (U2 snRNP B'')	81.7805	28.5943	93.6154	168.066	200.398	12.949
P08621	RU17	U1 small nuclear ribonucleoprotein 70 kDa (U1 snRNP 70 kDa) (U1-70K) (snRNP70)	515.017	540.77	652.26	521.71	482.557	12.949
P08670	VIME	Vimentin	8626.18	8421.91	8663.39	9645.24	8881.48	12.949
P08708	RS17	40S ribosomal protein S17 (Small ribosomal subunit protein eS17)	855.871	929.49	788.257	621.652	430.021	12.949
P08754	GNAI3	Guanine nucleotide-binding protein G(i) subunit alpha-3 (G(i) alpha-3)	10.9239	3.52006	3.35949	126.394	140.866	12.949
P08758	ANXA5	Annexin A5 (Anchorin CII) (Annexin V) (Annexin-5) (Calphobindin I) (CPB-I) (Endonexin II) (Lipocortin V) (Placental anticoagulant protein 4) (PP4) (Placental anticoagulant protein I) (PAP-I) (Thromboplastin inhibitor) (Vascular anticoagulant-alpha) (VAC-alpha)	1141.56	1067.91	1220.61	1248.86	1283.68	12.949
P08865	RSSA	40S ribosomal protein SA (37 kDa laminin receptor precursor) (37LRP) (37/67 kDa laminin receptor) (LRP/LR) (67 kDa laminin receptor) (67LR) (Colon carcinoma laminin-binding protein) (Laminin receptor 1) (LamR) (Laminin-binding protein precursor p40) (LBP/p40) (Multidrug resistance-associated protein MGr1-Ag) (NEM/1CHD4) (Small ribosomal subunit protein uS2)	1465.15	1941.54	1935.63	1851.91	1798.26	12.949
P09001	RM03	39S ribosomal protein L3, mitochondrial (L3mt) (MRP-L3) (Mitochondrial large ribosomal subunit protein uL3m)	6.65799	13.398	11.5751	20.9938	20.4938	12.949
P09012	SNRPA	U1 small nuclear ribonucleoprotein A (U1 snRNP A) (U1-A) (U1A)	319.249	296.659	309.753	317.365	390.637	12.949
P09104	ENOG	Gamma-enolase (EC 4.2.1.11) (2-phospho-D-glycerate hydro-lyase) (Enolase 2) (Neural enolase) (Neuron-specific enolase) (NSE)	500.841		2.63637	37.9744	20.7506	12.949
P09110	THIK	3-ketoacyl-CoA thiolase, peroxisomal (EC 2.3.1.16) (Acetyl-CoA C-myristoyltransferase) (EC 2.3.1.155) (Acetyl-CoA acyltransferase) (EC 2.3.1.9) (Beta-ketothiolase) (Peroxisomal 3-oxoacyl-CoA thiolase)		4.33351	6.40674	5.48888	4.48011	12.949
P09132	SRP19	Signal recognition particle 19 kDa protein (SRP19)	13.6855	34.6779	11.0904	30.4287	31.0421	12.949
P09211	GSTP1	Glutathione S-transferase P (EC 2.5.1.18) (GST class-pi) (GSTP1-1)	3110.51	2941.21	1807.07	1161.37	1323.45	12.949
P09234	RU1C	U1 small nuclear ribonucleoprotein C (U1 snRNP C) (U1-C) (U1C)	165.326	306.204	361.302	167.569	182.493	12.949
P09382	LEG1	Galectin-1 (Gal-1) (14 kDa laminin-binding protein) (HLBP14) (14 kDa lectin) (Beta-galactoside-binding lectin L-14-I) (Galaptin) (HBL) (HPL) (Lactose-binding lectin 1) (Lectin galactoside-binding soluble 1) (Putative MAPK-activating protein PM12) (S-Lac lectin 1)	34.4439	53.4425	40.573	21.5241	33.0865	12.949
P09417	DHPR	Dihydropteridine reductase (EC 1.5.1.34) (HDHPR) (Quinoid dihydropteridine reductase) (Short chain dehydrogenase/reductase family 33C member 1)	31.1852	44.2429	60.4097	33.2376	21.8969	12.949
P09429	HMGB1	High mobility group protein B1 (High mobility group protein 1) (HMG-1)	1572.15	1670.06	1831.03	1558.86	1812.3	12.949
P09493	TPM1	Tropomyosin alpha-1 chain (Alpha-tropomyosin) (Tropomyosin-1)	38.5202	25.0249	70.4494	58.4145	28.9551	12.949
P09496	CLCA	Clathrin light chain A (Lca)	70.4342	110.477	123.827	97.7077	107.075	12.949
P09497	CLCB	Clathrin light chain B (Lcb)	26.6606	28.282	25.9059		16.1907	12.949
P09525	ANXA4	Annexin A4 (35-beta calcimedin) (Annexin IV) (Annexin-4) (Carbohydrate-binding protein p33/p41) (Chromobindin-4) (Endonexin I) (Lipocortin IV) (P32.5) (PP4-X) (Placental anticoagulant protein II) (PAP-II) (Protein II)	46.6143	44.7657	34.0639	49.224	33.1929	12.949
P09543	CN37	2',3'-cyclic-nucleotide 3'-phosphodiesterase (CNP) (CNPase) (EC 3.1.4.37)	92.3275	46.3601	86.0648	99.4505	104.976	12.949
P09601	HMOX1	Heme oxygenase 1 (HO-1) (EC 1.14.14.18)		3.26562	3.27075		11.0856	12.949
P09622	DLDH	Dihydrolipoyl dehydrogenase, mitochondrial (EC 1.8.1.4) (Dihydrolipoamide dehydrogenase) (Glycine cleavage system L protein)	355.247	311.551	385.552	324.45	229.652	12.949
P09651	ROA1	Heterogeneous nuclear ribonucleoprotein A1 (hnRNP A1) (Helix-destabilizing protein) (Single-strand RNA-binding protein) (hnRNP core protein A1) [Cleaved into: Heterogeneous nuclear ribonucleoprotein A1, N-terminally processed]	5409.98	5700.43	5852.45	8315.9	7557.79	12.949
P09661	RU2A	U2 small nuclear ribonucleoprotein A' (U2 snRNP A')	185.686	157.451	188.457	71.3239	124.991	12.949
P09669	COX6C	Cytochrome c oxidase subunit 6C (Cytochrome c oxidase polypeptide VIc)	93.1441	53.744	70.4719	83.5581	103.233	12.949
P09874	PARP1	Poly [ADP-ribose] polymerase 1 (PARP-1) (EC 2.4.2.30) (ADP-ribosyltransferase diphtheria toxin-like 1) (ARTD1) (DNA ADP-ribosyltransferase PARP1) (EC 2.4.2.-) (NAD(+) ADP-ribosyltransferase 1) (ADPRT 1) (Poly[ADP-ribose] synthase 1) (Protein poly-ADP-ribosyltransferase PARP1) (EC 2.4.2.-)	3207.87	3233.3	3157.48	3399.58	3406.97	12.949
P09884	DPOLA	DNA polymerase alpha catalytic subunit (EC 2.7.7.7) (DNA polymerase alpha catalytic subunit p180)	201.14	162.603	305.884	123.611	146.57	12.949
P09936	UCHL1	Ubiquitin carboxyl-terminal hydrolase isozyme L1 (UCH-L1) (EC 3.4.19.12) (Neuron cytoplasmic protein 9.5) (PGP 9.5) (PGP9.5) (Ubiquitin thioesterase L1)	2098.47	1725.81	1400.13	889.757	1206.87	12.949
P09960	LKHA4	Leukotriene A-4 hydrolase (LTA-4 hydrolase) (EC 3.3.2.6) (Leukotriene A(4) hydrolase) (Tripeptide aminopeptidase LTA4H) (EC 3.4.11.4)	418.2	390.922	441.476	410.499	311.159	12.949
P09972	ALDOC	Fructose-bisphosphate aldolase C (EC 4.1.2.13) (Brain-type aldolase)	516.782	713.438	681.898	362.551	185.146	12.949
P0DMV9	HS71B	Heat shock 70 kDa protein 1B (Heat shock 70 kDa protein 2) (HSP70-2) (HSP70.2)	12209.4	9095.88	9644.98	8322.95	9625.04	12.949
P0DN76	U2AF5	#N/A	183.953	74.6421	169.583	145.391	159.311	12.949
P0DP25	CALM3	Calmodulin-3	1636.26	1635.57	1930.91	1544.64	1343.89	12.949
P0DPB6	RPAC2	DNA-directed RNA polymerases I and III subunit RPAC2 (RNA polymerases I and III subunit AC2) (AC19) (DNA-directed RNA polymerase I subunit D) (RNA polymerase I 16 kDa subunit) (RPA16) (RPC16) (hRPA19)	12.9307	15.1833	11.3423			12.949
P0DPI2	GAL3A	Glutamine amidotransferase-like class 1 domain-containing protein 3, mitochondrial	88.1797	101.418	91.5604	52.1945	47.0115	12.949
P10109	ADX	Adrenodoxin, mitochondrial (Adrenal ferredoxin) (Ferredoxin-1) (Hepatoredoxin)	4.71742	7.62212	25.3424	26.0676	11.7736	12.949
P10155	RO60	RNA-binding protein RO60 (60 kDa SS-A/Ro ribonucleoprotein) (60 kDa Ro protein) (60 kDa ribonucleoprotein Ro) (RoRNP) (Ro 60 kDa autoantigen) (Ro60 autoantigen) (Sjoegren syndrome antigen A2) (Sjoegren syndrome type A antigen) (SS-A) (TROVE domain family member 2)	124.661	133.102	100.516	139.949	109.896	12.949
P10253	LYAG	Lysosomal alpha-glucosidase (EC 3.2.1.20) (Acid maltase) (Aglucosidase alfa) [Cleaved into: 76 kDa lysosomal alpha-glucosidase; 70 kDa lysosomal alpha-glucosidase]	0.877314	1.41356	4.16157		1.20589	12.949
P10412	H14	Histone H1.4 (Histone H1b) (Histone H1s-4)	5186.56	184.458	6943.04	79.1265	89.8008	12.949
P10515	ODP2	Dihydrolipoyllysine-residue acetyltransferase component of pyruvate dehydrogenase complex, mitochondrial (EC 2.3.1.12) (70 kDa mitochondrial autoantigen of primary biliary cirrhosis) (PBC) (Dihydrolipoamide acetyltransferase component of pyruvate dehydrogenase complex) (M2 antigen complex 70 kDa subunit) (Pyruvate dehydrogenase complex component E2) (PDC-E2) (PDCE2)	52.5251	60.5076	69.8634	122.433	78.7389	12.949
P10586	PTPRF	Receptor-type tyrosine-protein phosphatase F (EC 3.1.3.48) (Leukocyte common antigen related) (LAR)	5.38041	10.7907	4.28732	23.4561	15.2458	12.949
P10599	THIO	Thioredoxin (Trx) (ATL-derived factor) (ADF) (Surface-associated sulphydryl protein) (SASP) (allergen Hom s Trx)	3614.74	3635.36	3898.15	2730.49	2842.88	12.949
P10606	COX5B	Cytochrome c oxidase subunit 5B, mitochondrial (Cytochrome c oxidase polypeptide Vb)	213.237	243.839	274.053	58.0872	28.3281	12.949
P10619	PPGB	Lysosomal protective protein (EC 3.4.16.5) (Carboxypeptidase C) (Carboxypeptidase L) (Cathepsin A) (Protective protein cathepsin A) (PPCA) (Protective protein for beta-galactosidase) [Cleaved into: Lysosomal protective protein 32 kDa chain; Lysosomal protective protein 20 kDa chain]		30.5206		16.3288	23.5611	12.949
P10620	MGST1	Microsomal glutathione S-transferase 1 (Microsomal GST-1) (EC 2.5.1.18) (Microsomal GST-I)	11.8932			17.997	9.72932	12.949
P10644	KAP0	cAMP-dependent protein kinase type I-alpha regulatory subunit (Tissue-specific extinguisher 1) (TSE1)	55.2564	65.0054	72.2738	45.1003	13.1827	12.949
P10768	ESTD	S-formylglutathione hydrolase (FGH) (EC 3.1.2.12) (Esterase D) (Methylumbelliferyl-acetate deacetylase) (EC 3.1.1.56)	433.935	587.343	516.791	442.869	438.633	12.949
P10809	CH60	60 kDa heat shock protein, mitochondrial (EC 5.6.1.7) (60 kDa chaperonin) (Chaperonin 60) (CPN60) (Heat shock protein 60) (HSP-60) (Hsp60) (HuCHA60) (Mitochondrial matrix protein P1) (P60 lymphocyte protein)	5291.82	3992.41	4937.22	6135.73	5970.07	12.949
P11021	BIP	Endoplasmic reticulum chaperone BiP (EC 3.6.4.10) (78 kDa glucose-regulated protein) (GRP-78) (Binding-immunoglobulin protein) (BiP) (Heat shock protein 70 family protein 5) (HSP70 family protein 5) (Heat shock protein family A member 5) (Immunoglobulin heavy chain-binding protein)	1614.38	1755.1	2117.51	1961.97	1941.98	12.949
P11047	LAMC1	Laminin subunit gamma-1 (Laminin B2 chain) (Laminin-1 subunit gamma) (Laminin-10 subunit gamma) (Laminin-11 subunit gamma) (Laminin-2 subunit gamma) (Laminin-3 subunit gamma) (Laminin-4 subunit gamma) (Laminin-6 subunit gamma) (Laminin-7 subunit gamma) (Laminin-8 subunit gamma) (Laminin-9 subunit gamma) (S-laminin subunit gamma) (S-LAM gamma)	3.0112	6.01149	3.91423	14.3954	17.9868	12.949
P11142	HSP7C	Heat shock cognate 71 kDa protein (EC 3.6.4.10) (Heat shock 70 kDa protein 8) (Lipopolysaccharide-associated protein 1) (LAP-1) (LPS-associated protein 1)	6930.57	7659.76	8104.26	9599.95	8608.51	12.949
P11166	GTR1	Solute carrier family 2, facilitated glucose transporter member 1 (Glucose transporter type 1, erythrocyte/brain) (GLUT-1) (HepG2 glucose transporter)	2.55841	11.6757	2.14147	90.0847	2.56651	12.949
P11169	GTR3	Solute carrier family 2, facilitated glucose transporter member 3 (Glucose transporter type 3, brain) (GLUT-3)	4.15189	4.79891	9.96532	6.22011	6.6715	12.949
P11171	41	Protein 4.1 (P4.1) (4.1R) (Band 4.1) (EPB4.1) (Erythrocyte membrane protein band 4.1)		11.5358	11.2255	8.34546		12.949
P11172	UMPS	Uridine 5'-monophosphate synthase (UMP synthase) [Includes: Orotate phosphoribosyltransferase (OPRT) (OPRTase) (EC 2.4.2.10); Orotidine 5'-phosphate decarboxylase (ODC) (EC 4.1.1.23) (OMPdecase)]	140.353	78.9653	64.5432	84.9626	101.74	12.949
P11177	ODPB	Pyruvate dehydrogenase E1 component subunit beta, mitochondrial (PDHE1-B) (EC 1.2.4.1)	198.952	258.243	317.177	311.344	299	12.949
P11182	ODB2	Lipoamide acyltransferase component of branched-chain alpha-keto acid dehydrogenase complex, mitochondrial (EC 2.3.1.168) (52 kDa mitochondrial autoantigen of primary biliary cirrhosis) (Branched chain 2-oxo-acid dehydrogenase complex component E2) (BCOADC-E2) (Branched-chain alpha-keto acid dehydrogenase complex component E2) (BCKAD-E2) (BCKADE2) (Dihydrolipoamide acetyltransferase component of …	8.58156			3.19229	4.02398	12.949
P11216	PYGB	Glycogen phosphorylase, brain form (EC 2.4.1.1)	86.6885	132.777	109.322	104.454	152.785	12.949
P11233	RALA	Ras-related protein Ral-A (EC 3.6.5.2)	43.047	72.4392	71.3853	73.5708	91.6182	12.949
P11279	LAMP1	Lysosome-associated membrane glycoprotein 1 (LAMP-1) (Lysosome-associated membrane protein 1) (CD107 antigen-like family member A) (CD antigen CD107a)	42.8022	65.8579	30.3769		45.7261	12.949
P11310	ACADM	Medium-chain specific acyl-CoA dehydrogenase, mitochondrial (MCAD) (EC 1.3.8.7) (Medium chain acyl-CoA dehydrogenase) (MCADH)	19.2097	26.6236	19.7073	30.9052	7.91262	12.949
P11387	TOP1	DNA topoisomerase 1 (EC 5.6.2.1) (DNA topoisomerase I)	394.342	542.169	443.579	337.293	311.102	12.949
P11388	TOP2A	DNA topoisomerase 2-alpha (EC 5.6.2.2) (DNA topoisomerase II, alpha isozyme)	174.77	233.872	238.768	239.008	282.075	12.949
P11413	G6PD	Glucose-6-phosphate 1-dehydrogenase (G6PD) (EC 1.1.1.49)	121.78	148.904	124.671	143.084	121.835	12.949
P11441	UBL4A	Ubiquitin-like protein 4A (Ubiquitin-like protein GDX)	9.61374	16.9273	18.308	22.3292		12.949
P11498	PYC	Pyruvate carboxylase, mitochondrial (EC 6.4.1.1) (Pyruvic carboxylase) (PCB)	3.9288	30.4826	37.1503	25.7817	19.4169	12.949
P11586	C1TC	C-1-tetrahydrofolate synthase, cytoplasmic (C1-THF synthase) (Epididymis secretory sperm binding protein) [Cleaved into: C-1-tetrahydrofolate synthase, cytoplasmic, N-terminally processed] [Includes: Methylenetetrahydrofolate dehydrogenase (EC 1.5.1.5); Methenyltetrahydrofolate cyclohydrolase (EC 3.5.4.9); Formyltetrahydrofolate synthetase (EC 6.3.4.3)]	1552.55	1460.95	1410.36	1266.12	1177.83	12.949
P11717	MPRI	Cation-independent mannose-6-phosphate receptor (CI Man-6-P receptor) (CI-MPR) (M6PR) (300 kDa mannose 6-phosphate receptor) (MPR 300) (Insulin-like growth factor 2 receptor) (Insulin-like growth factor II receptor) (IGF-II receptor) (M6P/IGF2 receptor) (M6P/IGF2R) (CD antigen CD222)	27.0937	40.834	28.2466	26.0634	35.6076	12.949
P11766	ADHX	Alcohol dehydrogenase class-3 (EC 1.1.1.1) (Alcohol dehydrogenase 5) (Alcohol dehydrogenase class chi chain) (Alcohol dehydrogenase class-III) (Glutathione-dependent formaldehyde dehydrogenase) (FALDH) (FDH) (GSH-FDH) (EC 1.1.1.-) (S-(hydroxymethyl)glutathione dehydrogenase) (EC 1.1.1.284)	221.521	420.282	302.836	392.449	319.487	12.949
P11802	CDK4	Cyclin-dependent kinase 4 (EC 2.7.11.22) (Cell division protein kinase 4) (PSK-J3)	163.669	164.772	182.833	424.419	309.144	12.949
P11940	PABP1	Polyadenylate-binding protein 1 (PABP-1) (Poly(A)-binding protein 1)	1806.39	1908.68	2315.58	1362.57	1409.34	12.949
P12004	PCNA	Proliferating cell nuclear antigen (PCNA) (Cyclin)	1690.52	1604.45	1564.79	1703.04	1675.82	12.949
P12074	CX6A1	Cytochrome c oxidase subunit 6A1, mitochondrial (Cytochrome c oxidase polypeptide VIa-liver) (Cytochrome c oxidase subunit VIA-liver) (COX VIa-L)		152.072	37.1166	48.3678		12.949
P12081	SYHC	Histidine--tRNA ligase, cytoplasmic (EC 6.1.1.21) (Histidyl-tRNA synthetase) (HisRS)	240.679	234.208	259.43	343.231	339.009	12.949
P12235	ADT1	ADP/ATP translocase 1 (ADP,ATP carrier protein 1) (ADP,ATP carrier protein, heart/skeletal muscle isoform T1) (Adenine nucleotide translocator 1) (ANT 1) (Solute carrier family 25 member 4)	23.9921	15.5672	27.6718	11.7104	35.1579	12.949
P12236	ADT3	ADP/ATP translocase 3 (ADP,ATP carrier protein 3) (ADP,ATP carrier protein, isoform T2) (ANT 2) (Adenine nucleotide translocator 3) (ANT 3) (Solute carrier family 25 member 6) [Cleaved into: ADP/ATP translocase 3, N-terminally processed]	1625.43	1531.13	1769.95	1405.02	1369.88	12.949
P12268	IMDH2	Inosine-5'-monophosphate dehydrogenase 2 (IMP dehydrogenase 2) (IMPD 2) (IMPDH 2) (EC 1.1.1.205) (Inosine-5'-monophosphate dehydrogenase type II) (IMP dehydrogenase II) (IMPDH-II)	1316.35	1454.23	1457.71	1030.84	961.142	12.949
P12270	TPR	Nucleoprotein TPR (Megator) (NPC-associated intranuclear protein) (Translocated promoter region protein)	295.358	356.291	431.735	361.308	417.792	12.949
P12277	KCRB	Creatine kinase B-type (EC 2.7.3.2) (Brain creatine kinase) (B-CK) (Creatine kinase B chain) (Creatine phosphokinase B-type) (CPK-B)	2138	3309.98	3345.88	3059.72	3406.83	12.949
P12429	ANXA3	Annexin A3 (35-alpha calcimedin) (Annexin III) (Annexin-3) (Inositol 1,2-cyclic phosphate 2-phosphohydrolase) (Lipocortin III) (Placental anticoagulant protein III) (PAP-III)	4.73518	7.27581	13.2724	6.20976	5.51891	12.949
P12532	KCRU	Creatine kinase U-type, mitochondrial (EC 2.7.3.2) (Acidic-type mitochondrial creatine kinase) (Mia-CK) (Ubiquitous mitochondrial creatine kinase) (U-MtCK)	75.6422	82.5379	71.6316	37.2798	18.9984	12.949
P12814	ACTN1	Alpha-actinin-1 (Alpha-actinin cytoskeletal isoform) (F-actin cross-linking protein) (Non-muscle alpha-actinin-1)	320.754	433.048	456.177	445.576	520.168	12.949
P12931	SRC	Proto-oncogene tyrosine-protein kinase Src (EC 2.7.10.2) (Proto-oncogene c-Src) (pp60c-src) (p60-Src)	2.99149	13.7017	3.01025			12.949
P12955	PEPD	Xaa-Pro dipeptidase (X-Pro dipeptidase) (EC 3.4.13.9) (Imidodipeptidase) (Peptidase D) (Proline dipeptidase) (Prolidase)	36.7538	36.5651	49.4104	34.9183	34.6599	12.949
P12956	XRCC6	X-ray repair cross-complementing protein 6 (EC 3.6.4.-) (EC 4.2.99.-) (5'-deoxyribose-5-phosphate lyase Ku70) (5'-dRP lyase Ku70) (70 kDa subunit of Ku antigen) (ATP-dependent DNA helicase 2 subunit 1) (ATP-dependent DNA helicase II 70 kDa subunit) (CTC box-binding factor 75 kDa subunit) (CTC75) (CTCBF) (DNA repair protein XRCC6) (Lupus Ku autoantigen protein p70) (Ku70) (Thyroid-lupus autoantige…	2391.85	2291.65	2161.15	2178.23	2155.36	12.949
P13010	XRCC5	X-ray repair cross-complementing protein 5 (EC 3.6.4.-) (86 kDa subunit of Ku antigen) (ATP-dependent DNA helicase 2 subunit 2) (ATP-dependent DNA helicase II 80 kDa subunit) (CTC box-binding factor 85 kDa subunit) (CTC85) (CTCBF) (DNA repair protein XRCC5) (Ku80) (Ku86) (Lupus Ku autoantigen protein p86) (Nuclear factor IV) (Thyroid-lupus autoantigen) (TLAA) (X-ray repair complementing defective…	1781.38	1717.14	1837.33	2012.93	1878.13	12.949
P13051	UNG	Uracil-DNA glycosylase (UDG) (EC 3.2.2.27)	13.2371	7.99219	13.4299	14.7393	11.7573	12.949
P13073	COX41	Cytochrome c oxidase subunit 4 isoform 1, mitochondrial (Cytochrome c oxidase polypeptide IV) (Cytochrome c oxidase subunit IV isoform 1) (COX IV-1)	148.8	91.6388	163.824	329.173	339.023	12.949
P13473	LAMP2	Lysosome-associated membrane glycoprotein 2 (LAMP-2) (Lysosome-associated membrane protein 2) (CD107 antigen-like family member B) (LGP-96) (CD antigen CD107b)	17.1824	31.8286	36.4923	98.7711	101.981	12.949
P13489	RINI	Ribonuclease inhibitor (Placental ribonuclease inhibitor) (Placental RNase inhibitor) (Ribonuclease/angiogenin inhibitor 1) (RAI)	720.446	611.366	698.634	673.688	619.012	12.949
P13591	NCAM1	Neural cell adhesion molecule 1 (N-CAM-1) (NCAM-1) (CD antigen CD56)	21.3692	8.75293		1.10639		12.949
P13639	EF2	Elongation factor 2 (EF-2)	9824.49	10361.4	11271.4	10853.2	10035.5	12.949
P13645	K1C10	Keratin, type I cytoskeletal 10 (Cytokeratin-10) (CK-10) (Keratin-10) (K10)	3.62123	3.26681	2.69981	2.99951	50.2264	12.949
P13667	PDIA4	Protein disulfide-isomerase A4 (EC 5.3.4.1) (Endoplasmic reticulum resident protein 70) (ER protein 70) (ERp70) (Endoplasmic reticulum resident protein 72) (ER protein 72) (ERp-72) (ERp72)	694.963	792.755	854.99	699.043	673.889	12.949
P13674	P4HA1	Prolyl 4-hydroxylase subunit alpha-1 (4-PH alpha-1) (EC 1.14.11.2) (Procollagen-proline,2-oxoglutarate-4-dioxygenase subunit alpha-1)	18.1647	26.5911	22.3426	32.3359	36.8192	12.949
P13693	TCTP	Translationally-controlled tumor protein (TCTP) (Fortilin) (Histamine-releasing factor) (HRF) (p23)	766.84	784.338	880.14	589.986	738.087	12.949
P13797	PLST	Plastin-3 (T-plastin)	3366.85	3474.51	3826.95	3980.01	4158.06	12.949
P13798	ACPH	Acylamino-acid-releasing enzyme (AARE) (EC 3.4.19.1) (Acyl-peptide hydrolase) (APH) (Acylaminoacyl-peptidase) (Oxidized protein hydrolase) (OPH)	44.7256	44.2874	75.8833	65.5114	64.3684	12.949
P13804	ETFA	Electron transfer flavoprotein subunit alpha, mitochondrial (Alpha-ETF)	396.724	291.583	483.711	475.475	451.998	12.949
P13807	GYS1	Glycogen [starch] synthase, muscle (EC 2.4.1.11)	88.7093	46.2635	73.0218	50.9033	40.3505	12.949
P13861	KAP2	cAMP-dependent protein kinase type II-alpha regulatory subunit	145.54	107.525	140.89	181.835	122.974	12.949
P13984	T2FB	General transcription factor IIF subunit 2 (General transcription factor IIF 30 kDa subunit) (Transcription initiation factor IIF subunit beta) (TFIIF-beta) (Transcription initiation factor RAP30)	3.83252	8.0141	49.1855	13.4221	14.2215	12.949
P13987	CD59	CD59 glycoprotein (1F5 antigen) (20 kDa homologous restriction factor) (HRF-20) (HRF20) (MAC-inhibitory protein) (MAC-IP) (MEM43 antigen) (Membrane attack complex inhibition factor) (MACIF) (Membrane inhibitor of reactive lysis) (MIRL) (Protectin) (CD antigen CD59)	42.4178	27.6074	53.1965	97.8914	51.8267	12.949
P13995	MTDC	Bifunctional methylenetetrahydrofolate dehydrogenase/cyclohydrolase, mitochondrial [Includes: NAD-dependent methylenetetrahydrofolate dehydrogenase (EC 1.5.1.15); Methenyltetrahydrofolate cyclohydrolase (EC 3.5.4.9)]	24.4827	46.6377	18.4171	19.3822	18.9856	12.949
P14174	MIF	Macrophage migration inhibitory factor (MIF) (EC 5.3.2.1) (Glycosylation-inhibiting factor) (GIF) (L-dopachrome isomerase) (L-dopachrome tautomerase) (EC 5.3.3.12) (Phenylpyruvate tautomerase)	1332.59	986.768	1193.17	429.764	422.587	12.949
P14209	CD99	CD99 antigen (12E7) (E2 antigen) (Protein MIC2) (T-cell surface glycoprotein E2) (CD antigen CD99)	29.029	34.4696	29.386	53.552	38.0606	12.949
P14314	GLU2B	Glucosidase 2 subunit beta (80K-H protein) (Glucosidase II subunit beta) (Protein kinase C substrate 60.1 kDa protein heavy chain) (PKCSH)	1240.76	1116.92	1311.38	1394.66	1388.88	12.949
P14324	FPPS	Farnesyl pyrophosphate synthase (FPP synthase) (FPS) (EC 2.5.1.10) ((2E,6E)-farnesyl diphosphate synthase) (Dimethylallyltranstransferase) (EC 2.5.1.1) (Farnesyl diphosphate synthase) (Geranyltranstransferase)	246.213	275.239	254.504	282.965	164.418	12.949
P14550	AK1A1	Aldo-keto reductase family 1 member A1 (EC 1.1.1.2) (EC 1.1.1.372) (EC 1.1.1.54) (Alcohol dehydrogenase [NADP(+)]) (Aldehyde reductase) (Glucuronate reductase) (EC 1.1.1.19) (Glucuronolactone reductase) (EC 1.1.1.20)	186.054	163.265	206.813	90.8401	86.5278	12.949
P14618	KPYM	Pyruvate kinase PKM (EC 2.7.1.40) (Cytosolic thyroid hormone-binding protein) (CTHBP) (Opa-interacting protein 3) (OIP-3) (Pyruvate kinase 2/3) (Pyruvate kinase muscle isozyme) (Thyroid hormone-binding protein 1) (THBP1) (Tumor M2-PK) (p58)	5662.85	5170.06	5779.23	8012.5	7991.36	12.949
P14625	ENPL	Endoplasmin (94 kDa glucose-regulated protein) (GRP-94) (Heat shock protein 90 kDa beta member 1) (Tumor rejection antigen 1) (gp96 homolog)	3420.67	3015.51	2850.3	3122	2941.91	12.949
P14635	CCNB1	G2/mitotic-specific cyclin-B1	11.0398		13.2589	13.0559	25.2012	12.949
P14735	IDE	Insulin-degrading enzyme (EC 3.4.24.56) (Abeta-degrading protease) (Insulin protease) (Insulinase) (Insulysin)	96.5489	84.2375	67.3743	63.1651	42.4658	12.949
P14854	CX6B1	Cytochrome c oxidase subunit 6B1 (Cytochrome c oxidase subunit VIb isoform 1) (COX VIb-1)	140.223	137.863	150.675	162.031	116.862	12.949
P14866	HNRPL	Heterogeneous nuclear ribonucleoprotein L (hnRNP L)	2351.78	1241.97	2090.63	2283.19	2253.39	12.949
P14868	SYDC	Aspartate--tRNA ligase, cytoplasmic (EC 6.1.1.12) (Aspartyl-tRNA synthetase) (AspRS) (Cell proliferation-inducing gene 40 protein)	342.803	457.516	432.073	326.604	360.758	12.949
P14923	PLAK	Junction plakoglobin (Catenin gamma) (Desmoplakin III) (Desmoplakin-3)	16.8044		20.6656	15.8952	21.6585	12.949
P14927	QCR7	Cytochrome b-c1 complex subunit 7 (Complex III subunit 7) (Complex III subunit VII) (QP-C) (Ubiquinol-cytochrome c reductase complex 14 kDa protein)	19.6721	12.8471	27.2737	33.7818	61.9665	12.949
P15104	GLNA	Glutamine synthetase (GS) (EC 6.3.1.2) (Glutamate--ammonia ligase) (Palmitoyltransferase GLUL) (EC 2.3.1.225)	52.0259	46.0206	54.9207	51.6145	42.4588	12.949
P15121	ALDR	Aldo-keto reductase family 1 member B1 (EC 1.1.1.300) (EC 1.1.1.372) (EC 1.1.1.54) (Aldehyde reductase) (Aldose reductase) (AR) (EC 1.1.1.21)	168.911	206.898	197.084	160.209	119.826	12.949
P15170	ERF3A	Eukaryotic peptide chain release factor GTP-binding subunit ERF3A (Eukaryotic peptide chain release factor subunit 3a) (eRF3a) (G1 to S phase transition protein 1 homolog)	351.467	532.223	414.178	521.171	512.649	12.949
P15311	EZRI	Ezrin (Cytovillin) (Villin-2) (p81)	592.807	587.277	678.849	703.89	778.266	12.949
P15374	UCHL3	Ubiquitin carboxyl-terminal hydrolase isozyme L3 (UCH-L3) (EC 3.4.19.12) (Ubiquitin thioesterase L3)	73.2781	51.7744	49.5758	75.6437	60.9124	12.949
P15531	NDKA	Nucleoside diphosphate kinase A (NDK A) (NDP kinase A) (EC 2.7.4.6) (Granzyme A-activated DNase) (GAAD) (Metastasis inhibition factor nm23) (NM23-H1) (Tumor metastatic process-associated protein)	1419.56	1194.58	4220.85	3643.19	975.387	12.949
P15586	GNS	N-acetylglucosamine-6-sulfatase (EC 3.1.6.14) (Glucosamine-6-sulfatase) (G6S)	62.9704	84.629	40.9262	60.8022	37.801	12.949
P15880	RS2	40S ribosomal protein S2 (40S ribosomal protein S4) (Protein LLRep3) (Small ribosomal subunit protein uS5)	2507.08	2035.03	2467.65	1844.45	1520.75	12.949
P15924	DESP	Desmoplakin (DP) (250/210 kDa paraneoplastic pemphigus antigen)	125.744	97.8644	130.047	229.783	121.957	12.949
P15927	RFA2	Replication protein A 32 kDa subunit (RP-A p32) (Replication factor A protein 2) (RF-A protein 2) (Replication protein A 34 kDa subunit) (RP-A p34)	295.748	333.72	336.422	363.2	391.318	12.949
P16152	CBR1	Carbonyl reductase [NADPH] 1 (EC 1.1.1.184) (15-hydroxyprostaglandin dehydrogenase [NADP(+)]) (EC 1.1.1.196) (EC 1.1.1.197) (20-beta-hydroxysteroid dehydrogenase) (NADPH-dependent carbonyl reductase 1) (Prostaglandin 9-ketoreductase) (PG-9-KR) (Prostaglandin-E(2) 9-reductase) (EC 1.1.1.189) (Short chain dehydrogenase/reductase family 21C member 1)	352.258	353.113	417.451	330.747	297.553	12.949
P16278	BGAL	Beta-galactosidase (EC 3.2.1.23) (Acid beta-galactosidase) (Lactase) (Elastin receptor 1)	10.8698	7.12939			9.19843	12.949
P16333	NCK1	Cytoplasmic protein NCK1 (NCK adaptor protein 1) (Nck-1) (SH2/SH3 adaptor protein NCK-alpha)	4.32094	5.01746		6.20423		12.949
P16383	GCFC2	Intron Large complex component GCFC2 (GC-rich sequence DNA-binding factor) (GC-rich sequence DNA-binding factor 2) (Transcription factor 9) (TCF-9)	17.8398	9.0795	11.0681	5.14515	3.24793	12.949
P16402	H13	Histone H1.3 (Histone H1c) (Histone H1s-2)	15.441	4.05304	5.82467	6.28681	7.46855	12.949
P16403	H12	Histone H1.2 (Histone H1c) (Histone H1d) (Histone H1s-1)	96.5533	5878.09	85.0626	3756.01	4068.11	12.949
P16435	NCPR	NADPH--cytochrome P450 reductase (CPR) (P450R) (EC 1.6.2.4)	21.3865	44.4935	53.3269	19.5631	25.9176	12.949
P16455	MGMT	Methylated-DNA--protein-cysteine methyltransferase (EC 2.1.1.63) (6-O-methylguanine-DNA methyltransferase) (MGMT) (O-6-methylguanine-DNA-alkyltransferase)	23.9477	37.0683	41.2963	16.4876	13.5333	12.949
P16615	AT2A2	Sarcoplasmic/endoplasmic reticulum calcium ATPase 2 (SERCA2) (SR Ca(2+)-ATPase 2) (EC 7.2.2.10) (Calcium pump 2) (Calcium-transporting ATPase sarcoplasmic reticulum type, slow twitch skeletal muscle isoform) (Endoplasmic reticulum class 1/2 Ca(2+) ATPase)	258.126	371.345	438.687	518.34	557.793	12.949
P16930	FAAA	Fumarylacetoacetase (FAA) (EC 3.7.1.2) (Beta-diketonase) (Fumarylacetoacetate hydrolase)	15.1204	19.4696	42.7866	6.60693	4.75903	12.949
P16949	STMN1	Stathmin (Leukemia-associated phosphoprotein p18) (Metablastin) (Oncoprotein 18) (Op18) (Phosphoprotein p19) (pp19) (Prosolin) (Protein Pr22) (pp17)	770.923	625.184	828.198	1031.09	1354.63	12.949
P16989	YBOX3	Y-box-binding protein 3 (Cold shock domain-containing protein A) (DNA-binding protein A) (Single-strand DNA-binding protein NF-GMB)	408.225	312.256	384.247	871.252	742.131	12.949
P17066	HSP76	Heat shock 70 kDa protein 6 (Heat shock 70 kDa protein B')	754.343	867.071	770.946	1049.23	1008.39	12.949
P17096	HMGA1	High mobility group protein HMG-I/HMG-Y (HMG-I(Y)) (High mobility group AT-hook protein 1) (High mobility group protein A1) (High mobility group protein R)	85.5676	99.013	96.0989	82.6025	159.126	12.949
P17174	AATC	Aspartate aminotransferase, cytoplasmic (cAspAT) (EC 2.6.1.1) (EC 2.6.1.3) (Cysteine aminotransferase, cytoplasmic) (Cysteine transaminase, cytoplasmic) (cCAT) (Glutamate oxaloacetate transaminase 1) (Transaminase A)	376.819	352.776	357.174	340.414	270.583	12.949
P17480	UBF1	Nucleolar transcription factor 1 (Autoantigen NOR-90) (Upstream-binding factor 1) (UBF-1)	101.678	106.158	101.508	109.28	101.168	12.949
P17612	KAPCA	cAMP-dependent protein kinase catalytic subunit alpha (PKA C-alpha) (EC 2.7.11.11)	85.1084	56.5889	69.1874	92.8398	85.0211	12.949
P17655	CAN2	Calpain-2 catalytic subunit (EC 3.4.22.53) (Calcium-activated neutral proteinase 2) (CANP 2) (Calpain M-type) (Calpain large polypeptide L2) (Calpain-2 large subunit) (Millimolar-calpain) (M-calpain)	140.039	107.694	188.85	179.004	142.74	12.949
P17812	PYRG1	CTP synthase 1 (EC 6.3.4.2) (CTP synthetase 1) (UTP--ammonia ligase 1)	583.179	575.444	710.433	521.158	537.931	12.949
P17844	DDX5	Probable ATP-dependent RNA helicase DDX5 (EC 3.6.4.13) (DEAD box protein 5) (RNA helicase p68)	2467.44	2445.44	2511.97	2491.17	1218.29	12.949
P17858	PFKAL	ATP-dependent 6-phosphofructokinase, liver type (ATP-PFK) (PFK-L) (EC 2.7.1.11) (6-phosphofructokinase type B) (Phosphofructo-1-kinase isozyme B) (PFK-B) (Phosphohexokinase)	142.367	179.49	96.0641	139.038	148.188	12.949
P17931	LEG3	Galectin-3 (Gal-3) (35 kDa lectin) (Carbohydrate-binding protein 35) (CBP 35) (Galactose-specific lectin 3) (Galactoside-binding protein) (GALBP) (IgE-binding protein) (L-31) (Laminin-binding protein) (Lectin L-29) (Mac-2 antigen)	203.219	68.8221	115.942	62.6071	47.613	12.949
P17980	PRS6A	26S proteasome regulatory subunit 6A (26S proteasome AAA-ATPase subunit RPT5) (Proteasome 26S subunit ATPase 3) (Proteasome subunit P50) (Tat-binding protein 1) (TBP-1)	596.316	540.651	776.604	622.398	725.134	12.949
P17987	TCPA	T-complex protein 1 subunit alpha (TCP-1-alpha) (CCT-alpha)	1350.57	1412.58	1402.26	1814.34	1779.96	12.949
P18031	PTN1	Tyrosine-protein phosphatase non-receptor type 1 (EC 3.1.3.48) (Protein-tyrosine phosphatase 1B) (PTP-1B)	59.9846	76.2559	65.0651	102.683	95.0062	12.949
P18077	RL35A	60S ribosomal protein L35a (Cell growth-inhibiting gene 33 protein) (Large ribosomal subunit protein eL33)	778.709	770.054	346.983	607.014	547.394	12.949
P18085	ARF4	ADP-ribosylation factor 4	151.941	225.239	188.491	86.6667	47.0299	12.949
P18124	RL7	60S ribosomal protein L7 (Large ribosomal subunit protein uL30)	1271.84	1513.77	1335.34	1747.5	1401.25	12.949
P18206	VINC	Vinculin (Metavinculin) (MV)	1298.05	1227.11	1359.41	1145.88	1205.95	12.949
P18583	SON	Protein SON (Bax antagonist selected in saccharomyces 1) (BASS1) (Negative regulatory element-binding protein) (NRE-binding protein) (Protein DBP-5) (SON3)	30.9101	50.3351	64.0056	46.8777	49.5454	12.949
P18615	NELFE	Negative elongation factor E (NELF-E) (RNA-binding protein RD)	36.2622	34.9056	28.0824	28.7108	39.0665	12.949
P18621	RL17	60S ribosomal protein L17 (60S ribosomal protein L23) (Large ribosomal subunit protein uL22) (PD-1)	1316.57	950.596	1371.78	971.871	1027.44	12.949
P18669	PGAM1	Phosphoglycerate mutase 1 (EC 5.4.2.11) (EC 5.4.2.4) (BPG-dependent PGAM 1) (Phosphoglycerate mutase isozyme B) (PGAM-B)	1983.35	3021.58	2065.21	2227.54	2355.97	12.949
P18754	RCC1	Regulator of chromosome condensation (Cell cycle regulatory protein) (Chromosome condensation protein 1)	237.744	265.835	363.529	376.043	377.201	12.949
P18858	DNLI1	DNA ligase 1 (EC 6.5.1.1) (DNA ligase I) (Polydeoxyribonucleotide synthase [ATP] 1)	33.4042	34.3677	63.2621	37.2536	43.6718	12.949
P18859	ATP5J	ATP synthase-coupling factor 6, mitochondrial (ATPase subunit F6) (ATP synthase peripheral stalk subunit F6)	120.545	103.291	76.5008	39.8374	48.0713	12.949
P18887	XRCC1	DNA repair protein XRCC1 (X-ray repair cross-complementing protein 1)	11.1015	24.8622	41.0027		7.78947	12.949
P19022	CADH2	Cadherin-2 (CDw325) (Neural cadherin) (N-cadherin) (CD antigen CD325)	22.0785	35.0781	39.0838	32.6024	22.6602	12.949
P19105	ML12A	Myosin regulatory light chain 12A (Epididymis secretory protein Li 24) (HEL-S-24) (MLC-2B) (Myosin RLC) (Myosin regulatory light chain 2, nonsarcomeric) (Myosin regulatory light chain MRLC3)	843.818	567.061	808.368	629.275	735.335	12.949
P19174	PLCG1	1-phosphatidylinositol 4,5-bisphosphate phosphodiesterase gamma-1 (EC 3.1.4.11) (PLC-148) (Phosphoinositide phospholipase C-gamma-1) (Phospholipase C-II) (PLC-II) (Phospholipase C-gamma-1) (PLC-gamma-1)	9.45324		9.44399	12.9628	5.74336	12.949
P19338	NUCL	Nucleolin (Protein C23)	3119.06	3116.05	2992.93	3238.28	2912.26	12.949
P19367	HXK1	Hexokinase-1 (EC 2.7.1.1) (Brain form hexokinase) (Hexokinase type I) (HK I) (Hexokinase-A)	264.385	304.512	269.711	263.065	234.717	12.949
P19387	RPB3	DNA-directed RNA polymerase II subunit RPB3 (RNA polymerase II subunit 3) (RNA polymerase II subunit B3) (DNA-directed RNA polymerase II 33 kDa polypeptide) (RPB33) (DNA-directed RNA polymerase II subunit C) (RPB31)		31.1464	22.0929	21.4481	28.5763	12.949
P19388	RPAB1	DNA-directed RNA polymerases I, II, and III subunit RPABC1 (RNA polymerases I, II, and III subunit ABC1) (DNA-directed RNA polymerase II 23 kDa polypeptide) (DNA-directed RNA polymerase II subunit E) (RPB5 homolog) (XAP4)	38.0274	19.1041	33.821			12.949
P19404	NDUV2	NADH dehydrogenase [ubiquinone] flavoprotein 2, mitochondrial (EC 7.1.1.2) (NADH-ubiquinone oxidoreductase 24 kDa subunit)	39.8663	31.9956	42.2029	41.1134	34.4201	12.949
P19525	E2AK2	Interferon-induced, double-stranded RNA-activated protein kinase (EC 2.7.11.1) (Eukaryotic translation initiation factor 2-alpha kinase 2) (eIF-2A protein kinase 2) (Interferon-inducible RNA-dependent protein kinase) (P1/eIF-2A protein kinase) (Protein kinase RNA-activated) (PKR) (Protein kinase R) (Tyrosine-protein kinase EIF2AK2) (EC 2.7.10.2) (p68 kinase)	108.168	91.8275	109.084	75.7956	107.537	12.949
P19623	SPEE	Spermidine synthase (SPDSY) (EC 2.5.1.16) (Putrescine aminopropyltransferase)	182.437	265.911	314.173	320.804	279.947	12.949
P19784	CSK22	Casein kinase II subunit alpha' (CK II alpha') (EC 2.7.11.1)	69.0686	48.2277	75.809	56.6192	74.7054	12.949
P20020	AT2B1	Plasma membrane calcium-transporting ATPase 1 (EC 7.2.2.10) (Plasma membrane calcium ATPase isoform 1) (PMCA1) (Plasma membrane calcium pump isoform 1)	21.4049	37.1388	26.4773	65.8967	58.7488	12.949
P20042	IF2B	Eukaryotic translation initiation factor 2 subunit 2 (Eukaryotic translation initiation factor 2 subunit beta) (eIF-2-beta)	454.176	410.141	504.812	426.132	533.008	12.949
P20073	ANXA7	Annexin A7 (Annexin VII) (Annexin-7) (Synexin)	97.5084	192.321	203.135	120.783	173.498	12.949
P20290	BTF3	Transcription factor BTF3 (Nascent polypeptide-associated complex subunit beta) (NAC-beta) (RNA polymerase B transcription factor 3)	202.407	265.13	249.937	244.946	218.16	12.949
P20338	RAB4A	Ras-related protein Rab-4A (EC 3.6.5.2)	15.4767	9.85997		20.4814	29.7823	12.949
P20340	RAB6A	Ras-related protein Rab-6A (Rab-6)	341.623	360.705	383.032	380.559	369.597	12.949
P20585	MSH3	DNA mismatch repair protein Msh3 (hMSH3) (Divergent upstream protein) (DUP) (Mismatch repair protein 1) (MRP1)	21.4211	35.2473	12.6819	14.7421	4.83607	12.949
P20618	PSB1	Proteasome subunit beta type-1 (Macropain subunit C5) (Multicatalytic endopeptidase complex subunit C5) (Proteasome component C5) (Proteasome gamma chain)	499.498	587.202	550.4	543.295	561.993	12.949
P20645	MPRD	Cation-dependent mannose-6-phosphate receptor (CD Man-6-P receptor) (CD-MPR) (46 kDa mannose 6-phosphate receptor) (MPR 46)	83.4981	75.6746	88.7372	73.517	35.1125	12.949
P20674	COX5A	Cytochrome c oxidase subunit 5A, mitochondrial (Cytochrome c oxidase polypeptide Va)	239.878	256.681	304.365	243.689	202.299	12.949
P20700	LMNB1	Lamin-B1	2171.14	2316.16	2209.63	2669.18	2322.34	12.949
P20810	ICAL	Calpastatin (Calpain inhibitor) (Sperm BS-17 component)	51.8114	129.718	137.459	129.263	85.2679	12.949
P20839	IMDH1	Inosine-5'-monophosphate dehydrogenase 1 (IMP dehydrogenase 1) (IMPD 1) (IMPDH 1) (EC 1.1.1.205) (IMPDH-I)	5.94117	7.70488	17.0562	11.7887	14.8911	12.949
P20933	ASPG	N(4)-(beta-N-acetylglucosaminyl)-L-asparaginase (EC 3.5.1.26) (Aspartylglucosaminidase) (Glycosylasparaginase) (N4-(N-acetyl-beta-glucosaminyl)-L-asparagine amidase) [Cleaved into: Glycosylasparaginase alpha chain; Glycosylasparaginase beta chain]	18.5145	24.9534	4.87491	6.97275	14.3478	12.949
P20936	RASA1	Ras GTPase-activating protein 1 (GAP) (GTPase-activating protein) (RasGAP) (Ras p21 protein activator) (p120GAP)	8.49384		15.9089	20.585	13.2928	12.949
P20962	PTMS	Parathymosin	358.355	318.471	612.15	982.933	968.534	12.949
P21266	GSTM3	Glutathione S-transferase Mu 3 (EC 2.5.1.18) (GST class-mu 3) (GSTM3-3) (hGSTM3-3)	40.2832	33.0434	30.756	100.811	71.4054	12.949
P21281	VATB2	V-type proton ATPase subunit B, brain isoform (V-ATPase subunit B 2) (Endomembrane proton pump 58 kDa subunit) (HO57) (Vacuolar proton pump subunit B 2)	149.916	187.299	165.545	142.587	124.432	12.949
P21283	VATC1	V-type proton ATPase subunit C 1 (V-ATPase subunit C 1) (Vacuolar proton pump subunit C 1)	29.2499	26.2581	23.9443	52.7234	49.9809	12.949
P21291	CSRP1	Cysteine and glycine-rich protein 1 (Cysteine-rich protein 1) (CRP) (CRP1) (Epididymis luminal protein 141) (HEL-141)	199.072	197.972	171.731	345.082	352.033	12.949
P21333	FLNA	Filamin-A (FLN-A) (Actin-binding protein 280) (ABP-280) (Alpha-filamin) (Endothelial actin-binding protein) (Filamin-1) (Non-muscle filamin)	3978.18	3523.32	4156.29	3715.14	3416.05	12.949
P21397	AOFA	Amine oxidase [flavin-containing] A (EC 1.4.3.4) (Monoamine oxidase type A) (MAO-A)	15.493	9.95791	17.9234	23.9836	29.334	12.949
P21399	ACOC	Cytoplasmic aconitate hydratase (Aconitase) (EC 4.2.1.3) (Citrate hydro-lyase) (Ferritin repressor protein) (Iron regulatory protein 1) (IRP1) (Iron-responsive element-binding protein 1) (IRE-BP 1)	37.8292	54.27	58.0791	50.4379	53.7945	12.949
P21741	MK	Midkine (MK) (Amphiregulin-associated protein) (ARAP) (Midgestation and kidney protein) (Neurite outgrowth-promoting factor 2) (Neurite outgrowth-promoting protein)	40.6265	44.0672	53.9489	71.6209	63.1526	12.949
P21796	VDAC1	Voltage-dependent anion-selective channel protein 1 (VDAC-1) (hVDAC1) (Outer mitochondrial membrane protein porin 1) (Plasmalemmal porin) (Porin 31HL) (Porin 31HM)	895.54	944.067	912.185	1070.42	974.677	12.949
P21912	SDHB	Succinate dehydrogenase [ubiquinone] iron-sulfur subunit, mitochondrial (EC 1.3.5.1) (Iron-sulfur subunit of complex II) (Ip)	64.1757	107.281	113.164	94.9886	61.7182	12.949
P21926	CD9	CD9 antigen (5H9 antigen) (Cell growth-inhibiting gene 2 protein) (Leukocyte antigen MIC3) (Motility-related protein) (MRP-1) (Tetraspanin-29) (Tspan-29) (p24) (CD antigen CD9)	27.854	40.5217	45.8933	23.6453	24.208	12.949
P21953	ODBB	2-oxoisovalerate dehydrogenase subunit beta, mitochondrial (EC 1.2.4.4) (Branched-chain alpha-keto acid dehydrogenase E1 component beta chain) (BCKDE1B) (BCKDH E1-beta)		1.88568		11.0584	4.90346	12.949
P21964	COMT	Catechol O-methyltransferase (EC 2.1.1.6)	16.0734	51.4219	51.6994	60.0192	32.4552	12.949
P22033	MUTA	Methylmalonyl-CoA mutase, mitochondrial (MCM) (EC 5.4.99.2) (Methylmalonyl-CoA isomerase)	17.7466	18.4468	23.8397	197.343	262.61	12.949
P22059	OSBP1	Oxysterol-binding protein 1	116.029	94.3883	66.75	71.3709	96.9101	12.949
P22061	PIMT	Protein-L-isoaspartate(D-aspartate) O-methyltransferase (PIMT) (EC 2.1.1.77) (L-isoaspartyl protein carboxyl methyltransferase) (Protein L-isoaspartyl/D-aspartyl methyltransferase) (Protein-beta-aspartate methyltransferase)	394.255	465.575	372.696	501.561	299.468	12.949
P22087	FBRL	rRNA 2'-O-methyltransferase fibrillarin (EC 2.1.1.-) (34 kDa nucleolar scleroderma antigen) (Histone-glutamine methyltransferase) (U6 snRNA 2'-O-methyltransferase fibrillarin)	474.319	667.69	683.754	715.504	763.114	12.949
P22102	PUR2	Trifunctional purine biosynthetic protein adenosine-3 [Includes: Phosphoribosylamine--glycine ligase (EC 6.3.4.13) (Glycinamide ribonucleotide synthetase) (GARS) (Phosphoribosylglycinamide synthetase); Phosphoribosylformylglycinamidine cyclo-ligase (EC 6.3.3.1) (AIR synthase) (AIRS) (Phosphoribosyl-aminoimidazole synthetase); Phosphoribosylglycinamide formyltransferase (EC 2.1.2.2) (5'-phosphorib…	543.553	586.377	639.988	593.328	620.161	12.949
P22234	PUR6	Multifunctional protein ADE2 [Includes: Phosphoribosylaminoimidazole-succinocarboxamide synthase (EC 6.3.2.6) (SAICAR synthetase); Phosphoribosylaminoimidazole carboxylase (EC 4.1.1.21) (AIR carboxylase) (AIRC)]	1036.95	846.605	1151.55	997.585	1127.84	12.949
P22307	NLTP	Sterol carrier protein 2 (SCP-2) (Acetyl-CoA C-myristoyltransferase) (EC 2.3.1.155) (Non-specific lipid-transfer protein) (NSL-TP) (Propanoyl-CoA C-acyltransferase) (EC 2.3.1.176) (SCP-2/3-oxoacyl-CoA thiolase) (SCP-2/thiolase) (EC 2.3.1.16) (SCP-chi) (SCPX) (Sterol carrier protein X) (SCP-X) (Straight-chain acyl-CoA oxidase) (SCOX)	173.513	225.868	199.952	136.759	91.0961	12.949
P22314	UBA1	Ubiquitin-like modifier-activating enzyme 1 (EC 6.2.1.45) (Protein A1S9) (Ubiquitin-activating enzyme E1)	4985.99	5032.1	4854.44	4672.85	4157.49	12.949
P22392	NDKB	Nucleoside diphosphate kinase B (NDK B) (NDP kinase B) (EC 2.7.4.6) (C-myc purine-binding transcription factor PUF) (Histidine protein kinase NDKB) (EC 2.7.13.3) (nm23-H2)	4689.04	4172.02	1624.18	1620.45	4474.86	12.949
P22413	ENPP1	Ectonucleotide pyrophosphatase/phosphodiesterase family member 1 (E-NPP 1) (Membrane component chromosome 6 surface marker 1) (Phosphodiesterase I/nucleotide pyrophosphatase 1) (Plasma-cell membrane glycoprotein PC-1) [Cleaved into: Ectonucleotide pyrophosphatase/phosphodiesterase family member 1, secreted form] [Includes: Alkaline phosphodiesterase I (EC 3.1.4.1); Nucleotide pyrophosphatase (NPP…	15.18	15.0803	12.9383	21.6456	19.5758	12.949
P22570	ADRO	NADPH:adrenodoxin oxidoreductase, mitochondrial (AR) (Adrenodoxin reductase) (EC 1.18.1.6) (Ferredoxin--NADP(+) reductase) (Ferredoxin reductase)	2.47589	15.1768	15.3667	10.1108	2.94432	12.949
P22626	ROA2	Heterogeneous nuclear ribonucleoproteins A2/B1 (hnRNP A2/B1)	8212.59	9445.55	8834.24	13462.4	12391.2	12.949
P22695	QCR2	Cytochrome b-c1 complex subunit 2, mitochondrial (Complex III subunit 2) (Core protein II) (Ubiquinol-cytochrome-c reductase complex core protein 2)	260.53	228.753	243.301	184.832	156.062	12.949
P22830	HEMH	Ferrochelatase, mitochondrial (EC 4.99.1.1) (Heme synthase) (Protoheme ferro-lyase)	29.8369	11.5119	12.0284			12.949
P23193	TCEA1	Transcription elongation factor A protein 1 (Transcription elongation factor S-II protein 1) (Transcription elongation factor TFIIS.o)	101.165	168.221	144.41	153.11	108.596	12.949
P23246	SFPQ	Splicing factor, proline- and glutamine-rich (100 kDa DNA-pairing protein) (hPOMp100) (DNA-binding p52/p100 complex, 100 kDa subunit) (Polypyrimidine tract-binding protein-associated-splicing factor) (PSF) (PTB-associated-splicing factor)	3981.32	3765.07	3688.94	3804.35	3825.08	12.949
P23258	TBG1	Tubulin gamma-1 chain (Gamma-1-tubulin) (Gamma-tubulin complex component 1) (GCP-1)	76.6255	60.6746	107.58		51.6267	12.949
P23284	PPIB	Peptidyl-prolyl cis-trans isomerase B (PPIase B) (EC 5.2.1.8) (CYP-S1) (Cyclophilin B) (Rotamase B) (S-cyclophilin) (SCYLP)	511.541	704.913	646.58	642.174	787.006	12.949
P23368	MAOM	NAD-dependent malic enzyme, mitochondrial (NAD-ME) (EC 1.1.1.38) (Malic enzyme 2)	73.3301	96.5368	96.8536	124.891	88.8432	12.949
P23381	SYWC	Tryptophan--tRNA ligase, cytoplasmic (EC 6.1.1.2) (Interferon-induced protein 53) (IFP53) (Tryptophanyl-tRNA synthetase) (TrpRS) (hWRS) [Cleaved into: T1-TrpRS; T2-TrpRS]	135.848	170.022	160.585	171.118	147.124	12.949
P23396	RS3	40S ribosomal protein S3 (EC 4.2.99.18) (Small ribosomal subunit protein uS3)	2574.87	2330.69	2794.74	2784.21	2759.88	12.949
P23434	GCSH	Glycine cleavage system H protein, mitochondrial (Lipoic acid-containing protein)	88.6313	78.5499	99.3304	96.4593	79.0326	12.949
P23443	KS6B1	Ribosomal protein S6 kinase beta-1 (S6K-beta-1) (S6K1) (EC 2.7.11.1) (70 kDa ribosomal protein S6 kinase 1) (P70S6K1) (p70-S6K 1) (Ribosomal protein S6 kinase I) (Serine/threonine-protein kinase 14A) (p70 ribosomal S6 kinase alpha) (p70 S6 kinase alpha) (p70 S6K-alpha) (p70 S6KA)			2.7412	9.31643	7.70421	12.949
P23511	NFYA	Nuclear transcription factor Y subunit alpha (CAAT box DNA-binding protein subunit A) (Nuclear transcription factor Y subunit A) (NF-YA)	12.7552	6.31453	6.52541	12.9501	10.9733	12.949
P23526	SAHH	Adenosylhomocysteinase (AdoHcyase) (EC 3.3.1.1) (S-adenosyl-L-homocysteine hydrolase)	1487.13	2080.69	2228.41	1956.03	2280.77	12.949
P23528	COF1	Cofilin-1 (18 kDa phosphoprotein) (p18) (Cofilin, non-muscle isoform)	7029.12	6939.04	4391.48	5578.37	6130.68	12.949
P23588	IF4B	Eukaryotic translation initiation factor 4B (eIF-4B)	233.023	227.679	310.934	206.209	246.039	12.949
P23786	CPT2	Carnitine O-palmitoyltransferase 2, mitochondrial (EC 2.3.1.21) (Carnitine palmitoyltransferase II) (CPT II)	33.2255	21.205	22.4495	26.6697	19.485	12.949
P23919	KTHY	Thymidylate kinase (EC 2.7.4.9) (dTMP kinase)	71.6601	67.4859	61.2589	18.1987	8.4787	12.949
P23921	RIR1	Ribonucleoside-diphosphate reductase large subunit (EC 1.17.4.1) (Ribonucleoside-diphosphate reductase subunit M1) (Ribonucleotide reductase large subunit)	565.798	582.115	756.077	716.761	744.5	12.949
P24534	EF1B	Elongation factor 1-beta (EF-1-beta)	563.144	759.447	808.042	823.263	846.238	12.949
P24539	AT5F1	ATP synthase F(0) complex subunit B1, mitochondrial (ATP synthase peripheral stalk-membrane subunit b) (ATP synthase proton-transporting mitochondrial F(0) complex subunit B1) (ATP synthase subunit b) (ATPase subunit b)	161.958	230.13	189.559	270.439	181.245	12.949
P24666	PPAC	Low molecular weight phosphotyrosine protein phosphatase (LMW-PTP) (LMW-PTPase) (EC 3.1.3.48) (Adipocyte acid phosphatase) (Low molecular weight cytosolic acid phosphatase) (EC 3.1.3.2) (Red cell acid phosphatase 1)	335.851	409.913	347.084	293.764	322.197	12.949
P24752	THIL	Acetyl-CoA acetyltransferase, mitochondrial (EC 2.3.1.9) (Acetoacetyl-CoA thiolase) (T2)	349.182	352.581	341.719	302.147	301.738	12.949
P24928	RPB1	DNA-directed RNA polymerase II subunit RPB1 (RNA polymerase II subunit B1) (EC 2.7.7.6) (DNA-directed RNA polymerase II subunit A) (DNA-directed RNA polymerase III largest subunit) (RNA-directed RNA polymerase II subunit RPB1) (EC 2.7.7.48)	19.1133	45.8384	41.9037	44.6336	47.9096	12.949
P24941	CDK2	Cyclin-dependent kinase 2 (EC 2.7.11.22) (Cell division protein kinase 2) (p33 protein kinase)	125.776	85.0336	106.017	40.4644	69.8689	12.949
P25098	ARBK1	Beta-adrenergic receptor kinase 1 (Beta-ARK-1) (EC 2.7.11.15) (G-protein coupled receptor kinase 2)	6.29216	4.56898	4.79943	8.5341	10.313	12.949
P25205	MCM3	DNA replication licensing factor MCM3 (EC 3.6.4.12) (DNA polymerase alpha holoenzyme-associated protein P1) (P1-MCM3) (RLF subunit beta) (p102)	917.622	1117.35	1073.68	1052.89	988.709	12.949
P25325	THTM	3-mercaptopyruvate sulfurtransferase (MST) (EC 2.8.1.2)	104.944	80.5726	71.1221	29.8584	31.8877	12.949
P25398	RS12	40S ribosomal protein S12 (Small ribosomal subunit protein eS12)	1069.49	1713.56	1528.24	1562.04	1711.29	12.949
P25440	BRD2	Bromodomain-containing protein 2 (O27.1.1) (Really interesting new gene 3 protein)	57.6714	85.6898	64.9369	40.5721	72.939	12.949
P25685	DNJB1	DnaJ homolog subfamily B member 1 (DnaJ protein homolog 1) (Heat shock 40 kDa protein 1) (HSP40) (Heat shock protein 40) (Human DnaJ protein 1) (hDj-1)	224.51	113.189	178.784	157.806	191.374	12.949
P25705	ATPA	ATP synthase subunit alpha, mitochondrial (ATP synthase F1 subunit alpha)	1665.28	1662.04	1617.77	1856.6	1830.18	12.949
P25786	PSA1	Proteasome subunit alpha type-1 (30 kDa prosomal protein) (PROS-30) (Macropain subunit C2) (Multicatalytic endopeptidase complex subunit C2) (Proteasome component C2) (Proteasome nu chain)	578.295	636.182	543.966	251.92	383.699	12.949
P25787	PSA2	Proteasome subunit alpha type-2 (Macropain subunit C3) (Multicatalytic endopeptidase complex subunit C3) (Proteasome component C3)	449.248	416.616	479.437	394.328	361.893	12.949
P25788	PSA3	Proteasome subunit alpha type-3 (Macropain subunit C8) (Multicatalytic endopeptidase complex subunit C8) (Proteasome component C8)	252.05	297.733	364.575	446.294	408.471	12.949
P25789	PSA4	Proteasome subunit alpha type-4 (Macropain subunit C9) (Multicatalytic endopeptidase complex subunit C9) (Proteasome component C9) (Proteasome subunit L)	363.239	511.681	402.727	522.622	480.784	12.949
P26038	MOES	Moesin (Membrane-organizing extension spike protein)	2267.31	2105.75	2255.63	1551.96	1565.73	12.949
P26196	DDX6	Probable ATP-dependent RNA helicase DDX6 (EC 3.6.4.13) (ATP-dependent RNA helicase p54) (DEAD box protein 6) (Oncogene RCK)	415.644	320.228	350.256	150.68	190.708	12.949
P26358	DNMT1	DNA (cytosine-5)-methyltransferase 1 (Dnmt1) (EC 2.1.1.37) (CXXC-type zinc finger protein 9) (DNA methyltransferase HsaI) (DNA MTase HsaI) (M.HsaI) (MCMT)	130.465	183.601	201.504	302.727	206.356	12.949
P26368	U2AF2	Splicing factor U2AF 65 kDa subunit (U2 auxiliary factor 65 kDa subunit) (hU2AF(65)) (hU2AF65) (U2 snRNP auxiliary factor large subunit)	867.675	717.115	724.291	600.675	790.354	12.949
P26373	RL13	60S ribosomal protein L13 (Breast basic conserved protein 1) (Large ribosomal subunit protein eL13)	2026.99	2095.99	2107.16	1337.1	1542.74	12.949
P26440	IVD	Isovaleryl-CoA dehydrogenase, mitochondrial (IVD) (EC 1.3.8.4) (Butyryl-CoA dehydrogenase) (EC 1.3.8.1)	5.65354	1.72321	9.13681	6.19608	9.177	12.949
P26583	HMGB2	High mobility group protein B2 (High mobility group protein 2) (HMG-2)	947.22	711.399	761.959	907.876	919.914	12.949
P26599	PTBP1	Polypyrimidine tract-binding protein 1 (PTB) (57 kDa RNA-binding protein PPTB-1) (Heterogeneous nuclear ribonucleoprotein I) (hnRNP I)	1192.78	1121.91	1345.69	1463.71	1141.41	12.949
P26639	SYTC	Threonine--tRNA ligase 1, cytoplasmic (EC 6.1.1.3) (Threonyl-tRNA synthetase) (ThrRS) (Threonyl-tRNA synthetase 1)	1005.99	1229.39	1055.38	1219.88	1322.03	12.949
P26640	SYVC	Valine--tRNA ligase (EC 6.1.1.9) (Protein G7a) (Valyl-tRNA synthetase) (ValRS)	187.776	159.49	195.734	134.855	124.998	12.949
P26641	EF1G	Elongation factor 1-gamma (EF-1-gamma) (eEF-1B gamma)	6619.76	6293.49	6393.25	4695.22	4877.07	12.949
P26885	FKBP2	Peptidyl-prolyl cis-trans isomerase FKBP2 (PPIase FKBP2) (EC 5.2.1.8) (13 kDa FK506-binding protein) (13 kDa FKBP) (FKBP-13) (FK506-binding protein 2) (FKBP-2) (Immunophilin FKBP13) (Rotamase)	91.6236	100.204	109.967	54.1776	80.2669	12.949
P27105	STOM	Stomatin (Erythrocyte band 7 integral membrane protein) (Erythrocyte membrane protein band 7.2) (Protein 7.2b)	20.6631	6.40434	13.1307			12.949
P27144	KAD4	Adenylate kinase 4, mitochondrial (AK 4) (EC 2.7.4.10) (EC 2.7.4.6) (Adenylate kinase 3-like) (GTP:AMP phosphotransferase AK4)	62.2015	66.9013	70.3336	62.0989	60.081	12.949
P27348	1433T	14-3-3 protein theta (14-3-3 protein T-cell) (14-3-3 protein tau) (Protein HS1)	1842.56	4762.69	3605.59	1794.46	1814.15	12.949
P27361	MK03	Mitogen-activated protein kinase 3 (MAP kinase 3) (MAPK 3) (EC 2.7.11.24) (ERT2) (Extracellular signal-regulated kinase 1) (ERK-1) (Insulin-stimulated MAP2 kinase) (MAP kinase isoform p44) (p44-MAPK) (Microtubule-associated protein 2 kinase) (p44-ERK1)	44.2826	23.1367	22.7779	29.4496	19.7262	12.949
P27635	RL10	60S ribosomal protein L10 (Laminin receptor homolog) (Large ribosomal subunit protein uL16) (Protein QM) (Ribosomal protein L10) (Tumor suppressor QM)	905.276	1365.29	1468.74	1195.04	1152.62	12.949
P27694	RFA1	Replication protein A 70 kDa DNA-binding subunit (RP-A p70) (Replication factor A protein 1) (RF-A protein 1) (Single-stranded DNA-binding protein) [Cleaved into: Replication protein A 70 kDa DNA-binding subunit, N-terminally processed]	237.907	282.56	301.193	225.253	280.074	12.949
P27695	APEX1	DNA-(apurinic or apyrimidinic site) endonuclease (EC 3.1.-.-) (APEX nuclease) (APEN) (Apurinic-apyrimidinic endonuclease 1) (AP endonuclease 1) (APE-1) (REF-1) (Redox factor-1) [Cleaved into: DNA-(apurinic or apyrimidinic site) endonuclease, mitochondrial]	433.61	542.668	461.261	494.532	448.238	12.949
P27707	DCK	Deoxycytidine kinase (dCK) (EC 2.7.1.74) (Deoxyadenosine kinase) (EC 2.7.1.76) (Deoxyguanosine kinase) (EC 2.7.1.113)	5.90229	3.97928	4.69427	7.02482	8.96646	12.949
P27708	PYR1	CAD protein [Includes: Glutamine-dependent carbamoyl-phosphate synthase (EC 6.3.5.5); Aspartate carbamoyltransferase (EC 2.1.3.2); Dihydroorotase (EC 3.5.2.3)]	429.506	412.44	454.602	424.309	406.115	12.949
P27797	CALR	Calreticulin (CRP55) (Calregulin) (Endoplasmic reticulum resident protein 60) (ERp60) (HACBP) (grp60)	2270.55	2607.27	2543.58	2117.19	2463.51	12.949
P27816	MAP4	Microtubule-associated protein 4 (MAP-4)	320.256	461.236	532.516	554.771	332.171	12.949
P27824	CALX	Calnexin (IP90) (Major histocompatibility complex class I antigen-binding protein p88) (p90)	1373.21	1172.67	1269.65	1216.11	1332.8	12.949
P28066	PSA5	Proteasome subunit alpha type-5 (Macropain zeta chain) (Multicatalytic endopeptidase complex zeta chain) (Proteasome zeta chain)	496.531	820.64	504.239	625.989	552.36	12.949
P28070	PSB4	Proteasome subunit beta type-4 (26 kDa prosomal protein) (HsBPROS26) (PROS-26) (Macropain beta chain) (Multicatalytic endopeptidase complex beta chain) (Proteasome beta chain) (Proteasome chain 3) (HsN3)	229.59	220.737	140.609	297.907	297.979	12.949
P28072	PSB6	Proteasome subunit beta type-6 (EC 3.4.25.1) (Macropain delta chain) (Multicatalytic endopeptidase complex delta chain) (Proteasome delta chain) (Proteasome subunit Y)	246.04	303.481	266.359	351.365	392.879	12.949
P28074	PSB5	Proteasome subunit beta type-5 (EC 3.4.25.1) (Macropain epsilon chain) (Multicatalytic endopeptidase complex epsilon chain) (Proteasome chain 6) (Proteasome epsilon chain) (Proteasome subunit MB1) (Proteasome subunit X)	261.061	252.256	355.352	282.813	258.24	12.949
P28161	GSTM2	Glutathione S-transferase Mu 2 (EC 2.5.1.18) (GST class-mu 2) (GSTM2-2)	82.2028	65.3286	95.1552	40.1619	30.1526	12.949
P28288	ABCD3	ATP-binding cassette sub-family D member 3 (EC 3.1.2.-) (EC 7.6.2.-) (70 kDa peroxisomal membrane protein) (PMP70)	41.7431	28.7126	30.1542	39.7283	42.6815	12.949
P28289	TMOD1	Tropomodulin-1 (Erythrocyte tropomodulin) (E-Tmod)		3.45607		2.93474	2.65958	12.949
P28331	NDUS1	NADH-ubiquinone oxidoreductase 75 kDa subunit, mitochondrial (EC 7.1.1.2) (Complex I-75kD) (CI-75kD)	74.6231	44.6063	69.2842	88.1775	115.941	12.949
P28340	DPOD1	DNA polymerase delta catalytic subunit (EC 2.7.7.7) (3'-5' exodeoxyribonuclease) (EC 3.1.11.-) (DNA polymerase subunit delta p125)	49.782	57.3557	79.73	60.2001	89.7455	12.949
P28370	SMCA1	Probable global transcription activator SNF2L1 (EC 3.6.4.-) (ATP-dependent helicase SMARCA1) (Nucleosome-remodeling factor subunit SNF2L) (SWI/SNF-related matrix-associated actin-dependent regulator of chromatin subfamily A member 1)	7.29131		3.55273	9.90846	5.2407	12.949
P28482	MK01	Mitogen-activated protein kinase 1 (MAP kinase 1) (MAPK 1) (EC 2.7.11.24) (ERT1) (Extracellular signal-regulated kinase 2) (ERK-2) (MAP kinase isoform p42) (p42-MAPK) (Mitogen-activated protein kinase 2) (MAP kinase 2) (MAPK 2)	162.001	211.215	185.555	210.946	226.701	12.949
P28676	GRAN	Grancalcin	10.9553		8.32303	6.13145	14.066	12.949
P28799	GRN	Progranulin (PGRN) (Acrogranin) (Epithelin precursor) (Glycoprotein of 88 Kda) (GP88) (Glycoprotein 88) (Granulin precursor) (PC cell-derived growth factor) (PCDGF) (Proepithelin) (PEPI) [Cleaved into: Paragranulin; Granulin-1 (Granulin G); Granulin-2 (Granulin F); Granulin-3 (Epithelin-2) (Granulin B); Granulin-4 (Epithelin-1) (Granulin A); Granulin-5 (Granulin C); Granulin-6 (Granulin D); Granu…	59.3771	142.831	205.553	104.798	102.1	12.949
P28838	AMPL	Cytosol aminopeptidase (EC 3.4.11.1) (Cysteinylglycine-S-conjugate dipeptidase) (EC 3.4.13.23) (Leucine aminopeptidase 3) (LAP-3) (Leucyl aminopeptidase) (Peptidase S) (Proline aminopeptidase) (EC 3.4.11.5) (Prolyl aminopeptidase)	264.429	285.271	373.787	147.89	181.429	12.949
P29083	T2EA	General transcription factor IIE subunit 1 (General transcription factor IIE 56 kDa subunit) (Transcription initiation factor IIE subunit alpha) (TFIIE-alpha)		7.99208	5.60646		9.32399	12.949
P29084	T2EB	Transcription initiation factor IIE subunit beta (TFIIE-beta) (General transcription factor IIE subunit 2)		4.77288	4.43512	3.86373		12.949
P29218	IMPA1	Inositol monophosphatase 1 (IMP 1) (IMPase 1) (EC 3.1.3.25) (D-galactose 1-phosphate phosphatase) (EC 3.1.3.94) (Inositol-1(or 4)-monophosphatase 1) (Lithium-sensitive myo-inositol monophosphatase A1)	19.422	36.0813	33.9931	49.9808	18.5359	12.949
P29353	SHC1	SHC-transforming protein 1 (SHC-transforming protein 3) (SHC-transforming protein A) (Src homology 2 domain-containing-transforming protein C1) (SH2 domain protein C1)	3.60196	4.0962	3.19752	6.99001	9.33973	12.949
P29372	3MG	DNA-3-methyladenine glycosylase (EC 3.2.2.21) (3-alkyladenine DNA glycosylase) (3-methyladenine DNA glycosidase) (ADPG) (N-methylpurine-DNA glycosylase)	20.8158	12.1171	15.4421	16.2294	16.5113	12.949
P29373	RABP2	Cellular retinoic acid-binding protein 2 (Cellular retinoic acid-binding protein II) (CRABP-II)	32.2368		8.38658	18.5398	18.0067	12.949
P29401	TKT	Transketolase (TK) (EC 2.2.1.1)	1712.72	1752.6	1621.03	1554.58	1719.09	12.949
P29558	RBMS1	RNA-binding motif, single-stranded-interacting protein 1 (Single-stranded DNA-binding protein MSSP-1) (Suppressor of CDC2 with RNA-binding motif 2)		11.7419	11.1127		1.52203	12.949
P29692	EF1D	Elongation factor 1-delta (EF-1-delta) (Antigen NY-CO-4)	828.504	682.267	847.296	523.077	459.148	12.949
P29966	MARCS	Myristoylated alanine-rich C-kinase substrate (MARCKS) (Protein kinase C substrate, 80 kDa protein, light chain) (80K-L protein) (PKCSL)	499.336	612.733	649.954	825.113	971.301	12.949
P29992	GNA11	Guanine nucleotide-binding protein subunit alpha-11 (G alpha-11) (G-protein subunit alpha-11) (Guanine nucleotide-binding protein G(y) subunit alpha)	19.762	19.6529	15.3847		6.09294	12.949
P30040	ERP29	Endoplasmic reticulum resident protein 29 (ERp29) (Endoplasmic reticulum resident protein 28) (ERp28) (Endoplasmic reticulum resident protein 31) (ERp31)	236.261	217.668	244.201	237.323	207.747	12.949
P30041	PRDX6	Peroxiredoxin-6 (EC 1.11.1.27) (1-Cys peroxiredoxin) (1-Cys PRX) (24 kDa protein) (Acidic calcium-independent phospholipase A2) (aiPLA2) (EC 3.1.1.4) (Antioxidant protein 2) (Glutathione-dependent peroxiredoxin) (Liver 2D page spot 40) (Lysophosphatidylcholine acyltransferase 5) (LPC acyltransferase 5) (LPCAT-5) (Lyso-PC acyltransferase 5) (EC 2.3.1.23) (Non-selenium glutathione peroxidase) (NSGP…	2512.71	2781.02	2704.53	2721.38	2560.69	12.949
P30043	BLVRB	Flavin reductase (NADPH) (FR) (EC 1.5.1.30) (Biliverdin reductase B) (BVR-B) (EC 1.3.1.24) (Biliverdin-IX beta-reductase) (Green heme-binding protein) (GHBP) (NADPH-dependent diaphorase) (NADPH-flavin reductase) (FLR)	71.8063	47.5824	50.0999	60.8353	31.5968	12.949
P30044	PRDX5	Peroxiredoxin-5, mitochondrial (EC 1.11.1.24) (Alu corepressor 1) (Antioxidant enzyme B166) (AOEB166) (Liver tissue 2D-page spot 71B) (PLP) (Peroxiredoxin V) (Prx-V) (Peroxisomal antioxidant enzyme) (TPx type VI) (Thioredoxin peroxidase PMP20) (Thioredoxin-dependent peroxiredoxin 5)	532.085	380.998	513.518	416.921	269.675	12.949
P30046	DOPD	D-dopachrome decarboxylase (EC 4.1.1.84) (D-dopachrome tautomerase) (Phenylpyruvate tautomerase II)	600.355	630.303	704.539	339.143	313.954	12.949
P30048	PRDX3	Thioredoxin-dependent peroxide reductase, mitochondrial (EC 1.11.1.24) (Antioxidant protein 1) (AOP-1) (HBC189) (Peroxiredoxin III) (Prx-III) (Peroxiredoxin-3) (Protein MER5 homolog) (Thioredoxin-dependent peroxiredoxin 3)	749.513	550.824	767.28	772.277	701.129	12.949
P30049	ATPD	ATP synthase subunit delta, mitochondrial (ATP synthase F1 subunit delta) (F-ATPase delta subunit)	8.01116	182.69	65.3722	180.799	141.704	12.949
P30050	RL12	60S ribosomal protein L12 (Large ribosomal subunit protein uL11)	779.598	1079.24	780.71	1294.7	1223.03	12.949
P30084	ECHM	Enoyl-CoA hydratase, mitochondrial (mECH) (mECH1) (EC 4.2.1.17) (EC 5.3.3.8) (Enoyl-CoA hydratase 1) (ECHS1) (Short-chain enoyl-CoA hydratase) (SCEH)	445.945	553.503	571.489	462.866	411.663	12.949
P30085	KCY	UMP-CMP kinase (EC 2.7.4.14) (Deoxycytidylate kinase) (CK) (dCMP kinase) (Nucleoside-diphosphate kinase) (EC 2.7.4.6) (Uridine monophosphate/cytidine monophosphate kinase) (UMP/CMP kinase) (UMP/CMPK)	307.13	278.85	203.99	125.913	165.255	12.949
P30086	PEBP1	Phosphatidylethanolamine-binding protein 1 (PEBP-1) (HCNPpp) (Neuropolypeptide h3) (Prostatic-binding protein) (Raf kinase inhibitor protein) (RKIP) [Cleaved into: Hippocampal cholinergic neurostimulating peptide (HCNP)]	2043.35	2268.11	1854.87	1627.63	2126.41	12.949
P30101	PDIA3	Protein disulfide-isomerase A3 (EC 5.3.4.1) (58 kDa glucose-regulated protein) (58 kDa microsomal protein) (p58) (Disulfide isomerase ER-60) (Endoplasmic reticulum resident protein 57) (ER protein 57) (ERp57) (Endoplasmic reticulum resident protein 60) (ER protein 60) (ERp60)	1164.84	1204.01	1153.12	1258.5	1638.93	12.949
P30153	2AAA	Serine/threonine-protein phosphatase 2A 65 kDa regulatory subunit A alpha isoform (Medium tumor antigen-associated 61 kDa protein) (PP2A subunit A isoform PR65-alpha) (PP2A subunit A isoform R1-alpha)	889.01	1265.62	1053.48	1349.05	1063.45	12.949
P30154	2AAB	Serine/threonine-protein phosphatase 2A 65 kDa regulatory subunit A beta isoform (PP2A subunit A isoform PR65-beta) (PP2A subunit A isoform R1-beta)	8.97002	2.45065	8.52425	5.07168	7.59666	12.949
P30260	CDC27	Cell division cycle protein 27 homolog (Anaphase-promoting complex subunit 3) (APC3) (CDC27 homolog) (CDC27Hs) (H-NUC)		4.9513	2.60252	21.7105	12.4149	12.949
P30405	PPIF	Peptidyl-prolyl cis-trans isomerase F, mitochondrial (PPIase F) (EC 5.2.1.8) (Cyclophilin D) (CyP-D) (CypD) (Cyclophilin F) (Mitochondrial cyclophilin) (CyP-M) (Rotamase F)	153.695	100.529	131.61	122.882	139.626	12.949
P30419	NMT1	Glycylpeptide N-tetradecanoyltransferase 1 (EC 2.3.1.97) (Myristoyl-CoA:protein N-myristoyltransferase 1) (NMT 1) (Type I N-myristoyltransferase) (Peptide N-myristoyltransferase 1)	168.109	193.08	330.314	166.658	150.217	12.949
P30519	HMOX2	Heme oxygenase 2 (HO-2) (EC 1.14.14.18)	63.7999	73.5076	59.6943	150.196	90.8819	12.949
P30520	PURA2	Adenylosuccinate synthetase isozyme 2 (AMPSase 2) (AdSS 2) (EC 6.3.4.4) (Adenylosuccinate synthetase, acidic isozyme) (Adenylosuccinate synthetase, liver isozyme) (L-type adenylosuccinate synthetase) (IMP--aspartate ligase 2)	136.368	160.293	235.281	195.327	269.888	12.949
P30533	AMRP	Alpha-2-macroglobulin receptor-associated protein (Alpha-2-MRAP) (Low density lipoprotein receptor-related protein-associated protein 1) (RAP)	25.3328	85.4555	38.9894	37.1873	21.9877	12.949
P30566	PUR8	Adenylosuccinate lyase (ADSL) (ASL) (EC 4.3.2.2) (Adenylosuccinase) (ASase)	247.524	227.755	282.511	120.453	125.303	12.949
P30626	SORCN	Sorcin (22 kDa protein) (CP-22) (CP22) (V19)	169.441	139.36	141.531	82.7433	79.522	12.949
P30740	ILEU	Leukocyte elastase inhibitor (LEI) (Monocyte/neutrophil elastase inhibitor) (EI) (M/NEI) (Peptidase inhibitor 2) (PI-2) (Serpin B1)	13.4851	6.41638	4.22861	27.3671		12.949
P30825	CTR1	High affinity cationic amino acid transporter 1 (CAT-1) (CAT1) (Ecotropic retroviral leukemia receptor homolog) (Ecotropic retrovirus receptor homolog) (Solute carrier family 7 member 1) (System Y+ basic amino acid transporter)	15.4735	16.7375	13.6897			12.949
P30837	AL1B1	Aldehyde dehydrogenase X, mitochondrial (EC 1.2.1.3) (Aldehyde dehydrogenase 5) (Aldehyde dehydrogenase family 1 member B1)	52.1612	84.0466	62.8088	36.9677	47.8954	12.949
P30876	RPB2	DNA-directed RNA polymerase II subunit RPB2 (EC 2.7.7.6) (DNA-directed RNA polymerase II 140 kDa polypeptide) (DNA-directed RNA polymerase II subunit B) (RNA polymerase II subunit 2) (RNA polymerase II subunit B2)	133.498	104.851	115.537	85.3879	117.625	12.949
P31040	SDHA	Succinate dehydrogenase [ubiquinone] flavoprotein subunit, mitochondrial (EC 1.3.5.1) (Flavoprotein subunit of complex II) (Fp)	614.163	356.898	430.757	478.112	466.029	12.949
P31150	GDIA	Rab GDP dissociation inhibitor alpha (Rab GDI alpha) (Guanosine diphosphate dissociation inhibitor 1) (GDI-1) (Oligophrenin-2) (Protein XAP-4)	203.598	159.208	171.788	388.486	206.484	12.949
P31153	METK2	S-adenosylmethionine synthase isoform type-2 (AdoMet synthase 2) (EC 2.5.1.6) (Methionine adenosyltransferase 2) (MAT 2) (Methionine adenosyltransferase II) (MAT-II)	255.949	203.579	259.712	500.678	402.058	12.949
P31350	RIR2	Ribonucleoside-diphosphate reductase subunit M2 (EC 1.17.4.1) (Ribonucleotide reductase small chain) (Ribonucleotide reductase small subunit)	116.463	146.15	167.93	190.356	211.01	12.949
P31483	TIA1	Cytotoxic granule associated RNA binding protein TIA1 (Nucleolysin TIA-1 isoform p40) (RNA-binding protein TIA-1) (T-cell-restricted intracellular antigen-1) (TIA-1) (p40-TIA-1)	123.578	68.7646	66.3586	43.0275	49.5511	12.949
P31689	DNJA1	DnaJ homolog subfamily A member 1 (DnaJ protein homolog 2) (HSDJ) (Heat shock 40 kDa protein 4) (Heat shock protein J2) (HSJ-2) (Human DnaJ protein 2) (hDj-2)	208.797	282.299	254.898	211.208	326.453	12.949
P31749	AKT1	RAC-alpha serine/threonine-protein kinase (EC 2.7.11.1) (Protein kinase B) (PKB) (Protein kinase B alpha) (PKB alpha) (Proto-oncogene c-Akt) (RAC-PK-alpha)	8.66874		10.8926	16.7555	15.2799	12.949
P31751	AKT2	RAC-beta serine/threonine-protein kinase (EC 2.7.11.1) (Protein kinase Akt-2) (Protein kinase B beta) (PKB beta) (RAC-PK-beta)	7.93254	14.6323	10.6968	12.2488	12.0727	12.949
P31930	QCR1	Cytochrome b-c1 complex subunit 1, mitochondrial (Complex III subunit 1) (Core protein I) (Ubiquinol-cytochrome-c reductase complex core protein 1)	256.252	198.525	237.373	275.632	266.44	12.949
P31937	3HIDH	3-hydroxyisobutyrate dehydrogenase, mitochondrial (HIBADH) (EC 1.1.1.31)	109.976	101.377	97.785	84.4917	80.9039	12.949
P31939	PUR9	Bifunctional purine biosynthesis protein ATIC (AICAR transformylase/inosine monophosphate cyclohydrolase) (ATIC) [Cleaved into: Bifunctional purine biosynthesis protein ATIC, N-terminally processed] [Includes: Phosphoribosylaminoimidazolecarboxamide formyltransferase (EC 2.1.2.3) (5-aminoimidazole-4-carboxamide ribonucleotide formyltransferase) (AICAR formyltransferase) (AICAR transformylase); In…	1210.76	1162.36	1135.13	838.44	812.571	12.949
P31942	HNRH3	Heterogeneous nuclear ribonucleoprotein H3 (hnRNP H3) (Heterogeneous nuclear ribonucleoprotein 2H9) (hnRNP 2H9)	246.029	231.985	211.762	374.883	279.961	12.949
P31943	HNRH1	Heterogeneous nuclear ribonucleoprotein H (hnRNP H) [Cleaved into: Heterogeneous nuclear ribonucleoprotein H, N-terminally processed]	719.428	702.451	869.027	1374.62	635.2	12.949
P31946	1433B	14-3-3 protein beta/alpha (Protein 1054) (Protein kinase C inhibitor protein 1) (KCIP-1) [Cleaved into: 14-3-3 protein beta/alpha, N-terminally processed]	428.141	444.664	822.248	1405.71	1530.68	12.949
P31947	1433S	14-3-3 protein sigma (Epithelial cell marker protein 1) (Stratifin)	348.965	384.913	445.03	380.987	375.244	12.949
P31948	STIP1	Stress-induced-phosphoprotein 1 (STI1) (Hsc70/Hsp90-organizing protein) (Hop) (Renal carcinoma antigen NY-REN-11) (Transformation-sensitive protein IEF SSP 3521)	2968.85	3064.42	3666.56	3807.8	3928.22	12.949
P31949	S10AB	Protein S100-A11 (Calgizzarin) (Metastatic lymph node gene 70 protein) (MLN 70) (Protein S100-C) (S100 calcium-binding protein A11) [Cleaved into: Protein S100-A11, N-terminally processed]	355.301	304.403	323.599	420.801	273.832	12.949
P32119	PRDX2	Peroxiredoxin-2 (EC 1.11.1.24) (Natural killer cell-enhancing factor B) (NKEF-B) (PRP) (Thiol-specific antioxidant protein) (TSA) (Thioredoxin peroxidase 1) (Thioredoxin-dependent peroxide reductase 1) (Thioredoxin-dependent peroxiredoxin 2)	1924.44	1489.48	2207.49	1818.49	2045.55	12.949
P32189	GLPK	Glycerol kinase (GK) (Glycerokinase) (EC 2.7.1.30) (ATP:glycerol 3-phosphotransferase)	5.87089	5.33449	2.80149			12.949
P32322	P5CR1	Pyrroline-5-carboxylate reductase 1, mitochondrial (P5C reductase 1) (P5CR 1) (EC 1.5.1.2)	11.4654	26.2006	33.3688	17.3259	10.8415	12.949
P32780	TF2H1	General transcription factor IIH subunit 1 (Basic transcription factor 2 62 kDa subunit) (BTF2 p62) (General transcription factor IIH polypeptide 1) (TFIIH basal transcription factor complex p62 subunit)	3.52366			3.38729	5.70945	12.949
P32969	RL9	60S ribosomal protein L9 (Large ribosomal subunit protein uL6)	464.67	552.516	368.005	626.941	643.755	12.949
P33121	ACSL1	Long-chain-fatty-acid--CoA ligase 1 (EC 6.2.1.3) (Acyl-CoA synthetase 1) (ACS1) (Arachidonate--CoA ligase) (EC 6.2.1.15) (Long-chain acyl-CoA synthetase 1) (LACS 1) (Long-chain acyl-CoA synthetase 2) (LACS 2) (Long-chain fatty acid-CoA ligase 2) (Palmitoyl-CoA ligase 1) (Palmitoyl-CoA ligase 2) (Phytanate--CoA ligase) (EC 6.2.1.24)		10.9664	11.3097	3.11524	2.66696	12.949
P33176	KINH	Kinesin-1 heavy chain (Conventional kinesin heavy chain) (Ubiquitous kinesin heavy chain) (UKHC)	760.05	805.748	865.315	1054.88	1055.35	12.949
P33240	CSTF2	Cleavage stimulation factor subunit 2 (CF-1 64 kDa subunit) (Cleavage stimulation factor 64 kDa subunit) (CSTF 64 kDa subunit) (CstF-64)	153.024	109.642	145.468	106.307	122.191	12.949
P33316	DUT	Deoxyuridine 5'-triphosphate nucleotidohydrolase, mitochondrial (dUTPase) (EC 3.6.1.23) (dUTP pyrophosphatase)	535.323	438.709	625.94	359.071	305.2	12.949
P33527	MRP1	Multidrug resistance-associated protein 1 (EC 7.6.2.2) (ATP-binding cassette sub-family C member 1) (Glutathione-S-conjugate-translocating ATPase ABCC1) (EC 7.6.2.3) (Leukotriene C(4) transporter) (LTC4 transporter)	3.48586		6.60639	7.21815		12.949
P33991	MCM4	DNA replication licensing factor MCM4 (EC 3.6.4.12) (CDC21 homolog) (P1-CDC21)	800.012	798.46	765.03	804.661	659.29	12.949
P33992	MCM5	DNA replication licensing factor MCM5 (EC 3.6.4.12) (CDC46 homolog) (P1-CDC46)	709.93	682.982	701.525	573.58	488.133	12.949
P33993	MCM7	DNA replication licensing factor MCM7 (EC 3.6.4.12) (CDC47 homolog) (P1.1-MCM3)	867.643	761.909	816.106	792.536	806.882	12.949
P34896	GLYC	Serine hydroxymethyltransferase, cytosolic (SHMT) (EC 2.1.2.1) (Glycine hydroxymethyltransferase) (Serine methylase)	33.819	43.6323	20.9479	56.8056	34.5067	12.949
P34897	GLYM	Serine hydroxymethyltransferase, mitochondrial (SHMT) (EC 2.1.2.1) (Glycine hydroxymethyltransferase) (Serine methylase)	626.671	679.588	898.159	722.906	710.408	12.949
P34932	HSP74	Heat shock 70 kDa protein 4 (HSP70RY) (Heat shock 70-related protein APG-2)	1312.02	1221.15	1328.7	1895.82	1915.59	12.949
P34949	MPI	Mannose-6-phosphate isomerase (EC 5.3.1.8) (Phosphohexomutase) (Phosphomannose isomerase) (PMI)	137.191	129.36	123.31	132.11	119.851	12.949
P35080	PROF2	Profilin-2 (Profilin II)	58.7305	74.8449	96.5398	70.3973	83.5697	12.949
P35221	CTNA1	Catenin alpha-1 (Alpha E-catenin) (Cadherin-associated protein) (Renal carcinoma antigen NY-REN-13)	184.571	233.633	222.099	240.872	204.611	12.949
P35222	CTNB1	Catenin beta-1 (Beta-catenin)	44.2285	52.6193	61.5029	41.9268	42.6474	12.949
P35232	PHB	Prohibitin 1	1061.9	976.919	965.151	999.808	818.232	12.949
P35237	SPB6	Serpin B6 (Cytoplasmic antiproteinase) (CAP) (Peptidase inhibitor 6) (PI-6) (Placental thrombin inhibitor)	125.668	135.401	113.918	120.886	97.777	12.949
P35241	RADI	Radixin	89.6396	118.091	130.733	172.168	112.306	12.949
P35244	RFA3	Replication protein A 14 kDa subunit (RP-A p14) (Replication factor A protein 3) (RF-A protein 3)	269.075	216.171	260.263	192.317	156.956	12.949
P35249	RFC4	Replication factor C subunit 4 (Activator 1 37 kDa subunit) (A1 37 kDa subunit) (Activator 1 subunit 4) (Replication factor C 37 kDa subunit) (RF-C 37 kDa subunit) (RFC37)	43.7661	53.4327	32.6951	70.4387	87.2088	12.949
P35250	RFC2	Replication factor C subunit 2 (Activator 1 40 kDa subunit) (A1 40 kDa subunit) (Activator 1 subunit 2) (Replication factor C 40 kDa subunit) (RF-C 40 kDa subunit) (RFC40)	63.683	78.3601	69.8173	68.2761	64.1145	12.949
P35251	RFC1	Replication factor C subunit 1 (Activator 1 140 kDa subunit) (A1 140 kDa subunit) (Activator 1 large subunit) (Activator 1 subunit 1) (DNA-binding protein PO-GA) (Replication factor C 140 kDa subunit) (RF-C 140 kDa subunit) (RFC140) (Replication factor C large subunit)	20.3869	33.8438	84.3742	47.2837	40.0143	12.949
P35268	RL22	60S ribosomal protein L22 (EBER-associated protein) (EAP) (Epstein-Barr virus small RNA-associated protein) (Heparin-binding protein HBp15) (Large ribosomal subunit protein eL22)	363.141	297.473	735.898	1196.9	1143.66	12.949
P35269	T2FA	General transcription factor IIF subunit 1 (General transcription factor IIF 74 kDa subunit) (Transcription initiation factor IIF subunit alpha) (TFIIF-alpha) (Transcription initiation factor RAP74)	29.3561	31.4024	19.1617	18.8395	27.1548	12.949
P35270	SPRE	Sepiapterin reductase (SPR) (EC 1.1.1.153)		10.1029	10.8469	11.3444	12.5076	12.949
P35520	CBS	Cystathionine beta-synthase (EC 4.2.1.22) (Beta-thionase) (Serine sulfhydrase)	5.97453	10.2472			5.45252	12.949
P35544	UBIM	#N/A			7.41623	5.72834	4.91552	12.949
P35573	GDE	Glycogen debranching enzyme (Glycogen debrancher) [Includes: 4-alpha-glucanotransferase (EC 2.4.1.25) (Oligo-1,4-1,4-glucantransferase); Amylo-alpha-1,6-glucosidase (Amylo-1,6-glucosidase) (EC 3.2.1.33) (Dextrin 6-alpha-D-glucosidase)]	30.9957	19.0629	4.23693	26.1863	12.2431	12.949
P35579	MYH9	Myosin-9 (Cellular myosin heavy chain, type A) (Myosin heavy chain 9) (Myosin heavy chain, non-muscle IIa) (Non-muscle myosin heavy chain A) (NMMHC-A) (Non-muscle myosin heavy chain IIa) (NMMHC II-a) (NMMHC-IIA)	4406.82	3901.84	4273.38	4548.43	4528.35	12.949
P35580	MYH10	Myosin-10 (Cellular myosin heavy chain, type B) (Myosin heavy chain 10) (Myosin heavy chain, non-muscle IIb) (Non-muscle myosin heavy chain B) (NMMHC-B) (Non-muscle myosin heavy chain IIb) (NMMHC II-b) (NMMHC-IIB)	762.703	756.139	745.92	751.755	736.683	12.949
P35606	COPB2	Coatomer subunit beta' (Beta'-coat protein) (Beta'-COP) (p102)	291.817	265.423	288.933	441.198	390.963	12.949
P35610	SOAT1	Sterol O-acyltransferase 1 (EC 2.3.1.26) (Acyl-coenzyme A:cholesterol acyltransferase 1) (ACAT-1) (Cholesterol acyltransferase 1)	43.0773	55.9588	46.6131	25.9847	32.485	12.949
P35611	ADDA	Alpha-adducin (Erythrocyte adducin subunit alpha)	83.3454	73.4034	98.4182	45.0092	48.6033	12.949
P35612	ADDB	Beta-adducin (Erythrocyte adducin subunit beta)	11.2304	20.2017	7.69844			12.949
P35613	BASI	Basigin (5F7) (Collagenase stimulatory factor) (Extracellular matrix metalloproteinase inducer) (EMMPRIN) (Hepatoma-associated antigen) (HAb18G) (Leukocyte activation antigen M6) (OK blood group antigen) (Tumor cell-derived collagenase stimulatory factor) (TCSF) (CD antigen CD147)	231.94	337.212	445.233	345.372	415.593	12.949
P35637	FUS	RNA-binding protein FUS (75 kDa DNA-pairing protein) (Oncogene FUS) (Oncogene TLS) (POMp75) (Translocated in liposarcoma protein)	847.283	969.902	974.239	947.469	955.311	12.949
P35658	NU214	Nuclear pore complex protein Nup214 (214 kDa nucleoporin) (Nucleoporin Nup214) (Protein CAN)	43.2354	120.878	60.8911	51.5385	52.9589	12.949
P35659	DEK	Protein DEK	353.785	446.399	495.15	279.664	233.1	12.949
P35754	GLRX1	Glutaredoxin-1 (Thioltransferase-1) (TTase-1)	22.5084	27.731	12.1251	20.9537	22.9411	12.949
P35813	PPM1A	Protein phosphatase 1A (EC 3.1.3.16) (Protein phosphatase 2C isoform alpha) (PP2C-alpha) (Protein phosphatase IA)	7.49123		6.45162	37.2287	8.65859	12.949
P35998	PRS7	26S proteasome regulatory subunit 7 (26S proteasome AAA-ATPase subunit RPT1) (Proteasome 26S subunit ATPase 2)	356.86	482.169	457.302	484.313	541.676	12.949
P36405	ARL3	ADP-ribosylation factor-like protein 3	185.318	110.206	112.68	95.0176	93.3519	12.949
P36406	TRI23	E3 ubiquitin-protein ligase TRIM23 (EC 2.3.2.27) (ADP-ribosylation factor domain-containing protein 1) (GTP-binding protein ARD-1) (RING finger protein 46) (RING-type E3 ubiquitin transferase TRIM23) (Tripartite motif-containing protein 23)	2.03003	2.21768		3.12048		12.949
P36507	MP2K2	Dual specificity mitogen-activated protein kinase kinase 2 (MAP kinase kinase 2) (MAPKK 2) (EC 2.7.12.2) (ERK activator kinase 2) (MAPK/ERK kinase 2) (MEK 2)	80.7408	131.226	168.323	96.0174	36.5256	12.949
P36542	ATPG	ATP synthase subunit gamma, mitochondrial (ATP synthase F1 subunit gamma) (F-ATPase gamma subunit)	102.712	162.711	121.105	195.258	179.017	12.949
P36543	VATE1	V-type proton ATPase subunit E 1 (V-ATPase subunit E 1) (V-ATPase 31 kDa subunit) (p31) (Vacuolar proton pump subunit E 1)	48.4932	117.126	66.1832	83.9697	46.7419	12.949
P36551	HEM6	Oxygen-dependent coproporphyrinogen-III oxidase, mitochondrial (COX) (Coprogen oxidase) (Coproporphyrinogenase) (EC 1.3.3.3)	95.2732	82.8167	92.8292	87.5271	80.2853	12.949
P36578	RL4	60S ribosomal protein L4 (60S ribosomal protein L1) (Large ribosomal subunit protein uL4)	2861.21	2848.26	2755.26	1334.57	1779.39	12.949
P36639	8ODP	Oxidized purine nucleoside triphosphate hydrolase (EC 3.6.1.56) (2-hydroxy-dATP diphosphatase) (7,8-dihydro-8-oxoguanine triphosphatase) (8-oxo-dGTPase) (Methylated purine nucleoside triphosphate hydrolase) (EC 3.6.1.-) (Nucleoside diphosphate-linked moiety X motif 1) (Nudix motif 1)	35.66	2.08069	24.5281	32.1329	28.0287	12.949
P36776	LONM	Lon protease homolog, mitochondrial (EC 3.4.21.53) (LONHs) (Lon protease-like protein) (LONP) (Mitochondrial ATP-dependent protease Lon) (Serine protease 15)	72.4106	115.521	68.652	48.4672	103.88	12.949
P36871	PGM1	Phosphoglucomutase-1 (PGM 1) (EC 5.4.2.2) (Glucose phosphomutase 1)	233.402	176.052	167.885	190.88	226.687	12.949
P36873	PP1G	Serine/threonine-protein phosphatase PP1-gamma catalytic subunit (PP-1G) (EC 3.1.3.16) (Protein phosphatase 1C catalytic subunit)	42.9419	49.3351	27.3794	96.9081	25.9048	12.949
P36915	GNL1	Guanine nucleotide-binding protein-like 1 (GTP-binding protein HSR1)	37.1459	38.5586	39.9218	31.3954	34.7734	12.949
P36954	RPB9	DNA-directed RNA polymerase II subunit RPB9 (RNA polymerase II subunit B9) (DNA-directed RNA polymerase II subunit I) (RNA polymerase II 14.5 kDa subunit) (RPB14.5)	7.13125	26.1041	25.1501	32.7156	30.0575	12.949
P36957	ODO2	Dihydrolipoyllysine-residue succinyltransferase component of 2-oxoglutarate dehydrogenase complex, mitochondrial (EC 2.3.1.61) (2-oxoglutarate dehydrogenase complex component E2) (OGDC-E2) (Dihydrolipoamide succinyltransferase component of 2-oxoglutarate dehydrogenase complex) (E2K)	65.0291	45.5651	84.7915	53.9994	43.4717	12.949
P36969	GPX4	Phospholipid hydroperoxide glutathione peroxidase (PHGPx) (EC 1.11.1.12) (Glutathione peroxidase 4) (GPx-4) (GSHPx-4)	25.2657	21.8612	12.6414	35.9264	16.2389	12.949
P37108	SRP14	Signal recognition particle 14 kDa protein (SRP14) (18 kDa Alu RNA-binding protein)	252.31	211.399	188.446	322.254	251.118	12.949
P37198	NUP62	Nuclear pore glycoprotein p62 (62 kDa nucleoporin) (Nucleoporin Nup62)	84.3709	65.8666	73.7574	66.3814	31.4848	12.949
P37268	FDFT	Squalene synthase (SQS) (SS) (EC 2.5.1.21) (FPP:FPP farnesyltransferase) (Farnesyl-diphosphate farnesyltransferase) (Farnesyl-diphosphate farnesyltransferase 1)	13.431	11.7896	15.1125	13.5262		12.949
P37802	TAGL2	Transgelin-2 (Epididymis tissue protein Li 7e) (SM22-alpha homolog)	1344.72	1016.19	1511.48	1847.07	2240.05	12.949
P37837	TALDO	Transaldolase (EC 2.2.1.2)	834.937	1100.22	1304.07	892.409	1256.45	12.949
P37840	SYUA	Alpha-synuclein (Non-A beta component of AD amyloid) (Non-A4 component of amyloid precursor) (NACP)		4.46095	5.73491	7.92674	5.2712	12.949
P38117	ETFB	Electron transfer flavoprotein subunit beta (Beta-ETF)	389.079	456.627	428.732	345.993	331.929	12.949
P38159	RBMX	RNA-binding motif protein, X chromosome (Glycoprotein p43) (Heterogeneous nuclear ribonucleoprotein G) (hnRNP G) [Cleaved into: RNA-binding motif protein, X chromosome, N-terminally processed]	1046.76	1177.44	1114.11	1249.26	1269.95	12.949
P38432	COIL	Coilin (p80-coilin)	13.9367	19.8731	28.4637	24.5057	12.8174	12.949
P38606	VATA	V-type proton ATPase catalytic subunit A (V-ATPase subunit A) (EC 7.1.2.2) (V-ATPase 69 kDa subunit) (Vacuolar ATPase isoform VA68) (Vacuolar proton pump subunit alpha)	161.828	204.848	215.272	227.187	230.943	12.949
P38646	GRP75	Stress-70 protein, mitochondrial (75 kDa glucose-regulated protein) (GRP-75) (Heat shock 70 kDa protein 9) (Mortalin) (MOT) (Peptide-binding protein 74) (PBP74)	2020.39	2307.37	2098.05	2249.22	2405.76	12.949
P38919	IF4A3	Eukaryotic initiation factor 4A-III (eIF-4A-III) (eIF4A-III) (EC 3.6.4.13) (ATP-dependent RNA helicase DDX48) (ATP-dependent RNA helicase eIF4A-3) (DEAD box protein 48) (Eukaryotic initiation factor 4A-like NUK-34) (Eukaryotic translation initiation factor 4A isoform 3) (Nuclear matrix protein 265) (NMP 265) (hNMP 265) [Cleaved into: Eukaryotic initiation factor 4A-III, N-terminally processed]	733.907	645.249	756.673	774.693	804.414	12.949
P39019	RS19	40S ribosomal protein S19 (Small ribosomal subunit protein eS19)	1384.36	1215.62	1397.2	1357.14	1328.68	12.949
P39023	RL3	60S ribosomal protein L3 (HIV-1 TAR RNA-binding protein B) (TARBP-B) (Large ribosomal subunit protein uL3)	1596.73	1915.94	1652.86	1784.93	2234.95	12.949
P39656	OST48	Dolichyl-diphosphooligosaccharide--protein glycosyltransferase 48 kDa subunit (DDOST 48 kDa subunit) (Oligosaccharyl transferase 48 kDa subunit)	195.563	414.468	357.073	206.582	248.365	12.949
P39687	AN32A	Acidic leucine-rich nuclear phosphoprotein 32 family member A (Acidic nuclear phosphoprotein pp32) (pp32) (Leucine-rich acidic nuclear protein) (LANP) (Mapmodulin) (Potent heat-stable protein phosphatase 2A inhibitor I1PP2A) (Putative HLA-DR-associated protein I) (PHAPI)	347.384	339.035	399.072	497.432	383.245	12.949
P39748	FEN1	Flap endonuclease 1 (FEN-1) (EC 3.1.-.-) (DNase IV) (Flap structure-specific endonuclease 1) (Maturation factor 1) (MF1) (hFEN-1)	739.473	956.345	890.274	839.835	721.091	12.949
P40123	CAP2	Adenylyl cyclase-associated protein 2 (CAP 2)	7.00129	5.1564	9.03547	6.40157	6.34916	12.949
P40222	TXLNA	Alpha-taxilin	58.5248	109.403	46.2633	93.5827	133.18	12.949
P40227	TCPZ	T-complex protein 1 subunit zeta (TCP-1-zeta) (Acute morphine dependence-related protein 2) (CCT-zeta-1) (HTR3) (Tcp20)	1569.87	1679.5	1769.05	2496.28	2532.6	12.949
P40429	RL13A	60S ribosomal protein L13a (23 kDa highly basic protein) (Large ribosomal subunit protein uL13)	596.716	585.162	540.232	501.05	699.441	12.949
P40616	ARL1	ADP-ribosylation factor-like protein 1	70.0541	12.2354	13.2983	78.581	80.6414	12.949
P40763	STAT3	Signal transducer and activator of transcription 3 (Acute-phase response factor)	44.4429	22.167	75.5638	37.8861	25.5005	12.949
P40855	PEX19	Peroxisomal biogenesis factor 19 (33 kDa housekeeping protein) (Peroxin-19) (Peroxisomal farnesylated protein)	16.0334	48.3525	58.8102	28.6845	34.9224	12.949
P40925	MDHC	Malate dehydrogenase, cytoplasmic (EC 1.1.1.37) (Cytosolic malate dehydrogenase) (Diiodophenylpyruvate reductase) (EC 1.1.1.96)	561.866	577.7	642.497	812.201	809.294	12.949
P40926	MDHM	Malate dehydrogenase, mitochondrial (EC 1.1.1.37)	2637.03	2138.18	2492.17	1541.46	1618.79	12.949
P40937	RFC5	Replication factor C subunit 5 (Activator 1 36 kDa subunit) (A1 36 kDa subunit) (Activator 1 subunit 5) (Replication factor C 36 kDa subunit) (RF-C 36 kDa subunit) (RFC36)	70.9551	119.967	110.477	45.0824	25.4012	12.949
P40938	RFC3	Replication factor C subunit 3 (Activator 1 38 kDa subunit) (A1 38 kDa subunit) (Activator 1 subunit 3) (Replication factor C 38 kDa subunit) (RF-C 38 kDa subunit) (RFC38)	29.3701	62.3362	43.4064	39.2132	39.1502	12.949
P40939	ECHA	Trifunctional enzyme subunit alpha, mitochondrial (78 kDa gastrin-binding protein) (Monolysocardiolipin acyltransferase) (EC 2.3.1.-) (TP-alpha) [Includes: Long-chain enoyl-CoA hydratase (EC 4.2.1.17); Long chain 3-hydroxyacyl-CoA dehydrogenase (EC 1.1.1.211)]	442.631	446.377	562.075	552.713	510.989	12.949
P41091	IF2G	Eukaryotic translation initiation factor 2 subunit 3 (EC 3.6.5.3) (Eukaryotic translation initiation factor 2 subunit gamma X) (eIF-2-gamma X) (eIF-2gX)	491.82	632.126	544.348	754.724	786.084	12.949
P41208	CETN2	Centrin-2 (Caltractin isoform 1)	46.6381	24.9631	23.4382	26.3147	21.406	12.949
P41214	EIF2D	Eukaryotic translation initiation factor 2D (eIF2d) (Hepatocellular carcinoma-associated antigen 56) (Ligatin)		5.15726	8.38838	287.577	231.184	12.949
P41223	BUD31	Protein BUD31 homolog (Protein EDG-2) (Protein G10 homolog)	44.2144	26.7386	39.6147	21.6553	27.403	12.949
P41227	NAA10	N-alpha-acetyltransferase 10 (EC 2.3.1.255) (N-terminal acetyltransferase complex ARD1 subunit homolog A) (hARD1) (NatA catalytic subunit Naa10)	199.028	110.445	134.512	116.322	151.025	12.949
P41236	IPP2	Protein phosphatase inhibitor 2 (IPP-2)			22.3381	20.9731	32.2239	12.949
P41240	CSK	Tyrosine-protein kinase CSK (EC 2.7.10.2) (C-Src kinase) (Protein-tyrosine kinase CYL)	48.6752	60.0152	74.4897	97.9439	55.9283	12.949
P41250	GARS	Glycine--tRNA ligase (EC 6.1.1.14) (Diadenosine tetraphosphate synthetase) (Ap4A synthetase) (EC 2.7.7.-) (Glycyl-tRNA synthetase) (GlyRS) (Glycyl-tRNA synthetase 1)	354.532	266.562	263.626	246.617	251.997	12.949
P41252	SYIC	Isoleucine--tRNA ligase, cytoplasmic (EC 6.1.1.5) (Isoleucyl-tRNA synthetase) (IRS) (IleRS)	531.619	427.191	537.127	475.654	526.099	12.949
P41567	EIF1	Eukaryotic translation initiation factor 1 (eIF1) (A121) (Protein translation factor SUI1 homolog) (Sui1iso1)	130.26	167.603	94.6907	119.543	60.6017	12.949
P41743	KPCI	Protein kinase C iota type (EC 2.7.11.13) (Atypical protein kinase C-lambda/iota) (PRKC-lambda/iota) (aPKC-lambda/iota) (nPKC-iota)	15.1074	19.372	22.5631	46.2258	60.8287	12.949
P42025	ACTY	Beta-centractin (Actin-related protein 1B) (ARP1B)	4.71882	14.7787		16.634	14.9309	12.7656
P42126	ECI1	Enoyl-CoA delta isomerase 1, mitochondrial (EC 5.3.3.8) (3,2-trans-enoyl-CoA isomerase) (Delta(3),Delta(2)-enoyl-CoA isomerase) (D3,D2-enoyl-CoA isomerase) (Dodecenoyl-CoA isomerase)	224.662	241.627	294.22	205.146	237.186	12.949
P42166	LAP2A	Lamina-associated polypeptide 2, isoform alpha (Thymopoietin isoform alpha) (TP alpha) (Thymopoietin-related peptide isoform alpha) (TPRP isoform alpha) [Cleaved into: Thymopoietin (TP) (Splenin); Thymopentin (TP5)]	609.918	190.803	739.318	571.909	497.014	12.949
P42167	LAP2B	Lamina-associated polypeptide 2, isoforms beta/gamma (Thymopoietin, isoforms beta/gamma) (TP beta/gamma) (Thymopoietin-related peptide isoforms beta/gamma) (TPRP isoforms beta/gamma) [Cleaved into: Thymopoietin (TP) (Splenin); Thymopentin (TP5)]	294.958	801.008	317.255	264.197	347.053	12.949
P42224	STAT1	Signal transducer and activator of transcription 1-alpha/beta (Transcription factor ISGF-3 components p91/p84)	91.7232	77.6995	62.9123	67.4834	66.5902	12.949
P42285	MTREX	Exosome RNA helicase MTR4 (EC 3.6.4.13) (ATP-dependent RNA helicase DOB1) (ATP-dependent RNA helicase SKIV2L2) (Superkiller viralicidic activity 2-like 2) (TRAMP-like complex helicase)	185.264	126.486	169.246	143.858	110.732	12.949
P42345	MTOR	Serine/threonine-protein kinase mTOR (EC 2.7.11.1) (FK506-binding protein 12-rapamycin complex-associated protein 1) (FKBP12-rapamycin complex-associated protein) (Mammalian target of rapamycin) (mTOR) (Mechanistic target of rapamycin) (Rapamycin and FKBP12 target 1) (Rapamycin target protein 1)	14.7641	12.538	15.0709	5.97554	8.44266	12.949
P42566	EPS15	Epidermal growth factor receptor substrate 15 (Protein Eps15) (Protein AF-1p)	11.5304	13.4035	21.6239	5.80223		12.949
P42574	CASP3	Caspase-3 (CASP-3) (EC 3.4.22.56) (Apopain) (Cysteine protease CPP32) (CPP-32) (Protein Yama) (SREBP cleavage activity 1) (SCA-1) [Cleaved into: Caspase-3 subunit p17; Caspase-3 subunit p12]	49.9791	63.7798	36.6791	31.4175	32.1629	12.949
P42575	CASP2	Caspase-2 (CASP-2) (EC 3.4.22.55) (Neural precursor cell expressed developmentally down-regulated protein 2) (NEDD-2) (Protease ICH-1) [Cleaved into: Caspase-2 subunit p18; Caspase-2 subunit p13; Caspase-2 subunit p12]	2.63173		7.72791		1.21009	12.949
P42677	RS27	40S ribosomal protein S27 (Metallopan-stimulin 1) (MPS-1) (Small ribosomal subunit protein eS27)	453.689	435.065	482.171	148.995	512.28	12.949
P42695	CNDD3	Condensin-2 complex subunit D3 (Non-SMC condensin II complex subunit D3) (hCAP-D3)	10.964	14.9913	17.4015	19.9511	19.1942	12.949
P42704	LPPRC	Leucine-rich PPR motif-containing protein, mitochondrial (130 kDa leucine-rich protein) (LRP 130) (GP130)	794.997	677.776	861.244	652.062	650.792	12.949
P42765	THIM	3-ketoacyl-CoA thiolase, mitochondrial (EC 2.3.1.16) (Acetyl-CoA acetyltransferase) (EC 2.3.1.9) (Acetyl-CoA acyltransferase) (Acyl-CoA hydrolase, mitochondrial) (EC 3.1.2.-) (EC 3.1.2.1) (EC 3.1.2.2) (Beta-ketothiolase) (Mitochondrial 3-oxoacyl-CoA thiolase) (T1)	85.0489	63.8861	126.729	66.0085	65.4381	12.949
P42766	RL35	60S ribosomal protein L35 (Large ribosomal subunit protein uL29)	505.39	551.431	480.472	281.625	272.881	12.949
P42771	CDN2A	Cyclin-dependent kinase inhibitor 2A (Cyclin-dependent kinase 4 inhibitor A) (CDK4I) (Multiple tumor suppressor 1) (MTS-1) (p16-INK4a) (p16-INK4) (p16INK4A)	165.305	180.488	210.952	261.338	181.301	12.949
P42785	PCP	Lysosomal Pro-X carboxypeptidase (EC 3.4.16.2) (Angiotensinase C) (Lysosomal carboxypeptidase C) (Proline carboxypeptidase) (Prolylcarboxypeptidase) (PRCP)	35.8799	44.6269	30.8853	46.0284	33.6824	12.949
P42892	ECE1	Endothelin-converting enzyme 1 (ECE-1) (EC 3.4.24.71)		7.70694	6.41372	4.86647		12.949
P43034	LIS1	Platelet-activating factor acetylhydrolase IB subunit beta (Lissencephaly-1 protein) (LIS-1) (PAF acetylhydrolase 45 kDa subunit) (PAF-AH 45 kDa subunit) (PAF-AH alpha) (PAFAH alpha)	59.7247	39.0282	79.8312	84.5138	71.6295	12.949
P43243	MATR3	Matrin-3	1737.95	1673.86	1793.69	1151.94	1309.8	12.949
P43246	MSH2	DNA mismatch repair protein Msh2 (hMSH2) (MutS protein homolog 2)	200.739	232.863	224.439	224.77	273.364	12.949
P43304	GPDM	Glycerol-3-phosphate dehydrogenase, mitochondrial (GPD-M) (GPDH-M) (EC 1.1.5.3) (mitohondrial glycerophosphate dehydrogenase gene) (mGDH) (mtGPD)	29.4969	25.7137	23.9331	7.74624	13.0378	12.949
P43307	SSRA	Translocon-associated protein subunit alpha (TRAP-alpha) (Signal sequence receptor subunit alpha) (SSR-alpha)	26.327	22.0564	14.4343	60.1241	58.5019	12.949
P43487	RANG	Ran-specific GTPase-activating protein (Ran-binding protein 1) (RanBP1)	395.641	479.002	370.75	1684.12	1124.82	12.949
P43490	NAMPT	Nicotinamide phosphoribosyltransferase (NAmPRTase) (Nampt) (EC 2.4.2.12) (Pre-B-cell colony-enhancing factor 1) (Pre-B cell-enhancing factor) (Visfatin)	155.98	180.857	153.049	139.162	168.845	12.949
P43686	PRS6B	26S proteasome regulatory subunit 6B (26S proteasome AAA-ATPase subunit RPT3) (MB67-interacting protein) (MIP224) (Proteasome 26S subunit ATPase 4) (Tat-binding protein 7) (TBP-7)	465.103	519.458	373.202	483.912	386.75	12.949
P43897	EFTS	Elongation factor Ts, mitochondrial (EF-Ts) (EF-TsMt)	34.9615	104.678	91.5379	88.0132	77.7089	12.949
P45880	VDAC2	Voltage-dependent anion-selective channel protein 2 (VDAC-2) (hVDAC2) (Outer mitochondrial membrane protein porin 2)	599.034	658.796	713.639	750.181	723.035	12.949
P45954	ACDSB	Short/branched chain specific acyl-CoA dehydrogenase, mitochondrial (SBCAD) (EC 1.3.8.5) (2-methyl branched chain acyl-CoA dehydrogenase) (2-MEBCAD) (2-methylbutyryl-coenzyme A dehydrogenase) (2-methylbutyryl-CoA dehydrogenase)	41.6001	43.5455	42.4064	20.9979	32.2168	12.949
P45973	CBX5	Chromobox protein homolog 5 (Antigen p25) (Heterochromatin protein 1 homolog alpha) (HP1 alpha)	63.892	150.108	124.783	284.788	189.487	12.949
P45974	UBP5	Ubiquitin carboxyl-terminal hydrolase 5 (EC 3.4.19.12) (Deubiquitinating enzyme 5) (Isopeptidase T) (Ubiquitin thioesterase 5) (Ubiquitin-specific-processing protease 5)	289.478	303.167	284.772	373.806	317.316	12.949
P45985	MP2K4	Dual specificity mitogen-activated protein kinase kinase 4 (MAP kinase kinase 4) (MAPKK 4) (EC 2.7.12.2) (JNK-activating kinase 1) (MAPK/ERK kinase 4) (MEK 4) (SAPK/ERK kinase 1) (SEK1) (Stress-activated protein kinase kinase 1) (SAPK kinase 1) (SAPKK-1) (SAPKK1) (c-Jun N-terminal kinase kinase 1) (JNKK)	6.45288	14.0813	19.3485	16.1479	4.96603	12.949
P46013	KI67	Proliferation marker protein Ki-67 (Antigen identified by monoclonal antibody Ki-67) (Antigen KI-67) (Antigen Ki67)	237.495	208.124	152.306	153.939	171.455	12.949
P46060	RAGP1	Ran GTPase-activating protein 1 (RanGAP1)	437.552	507.885	425.448	633.128	612.089	12.949
P46063	RECQ1	ATP-dependent DNA helicase Q1 (EC 3.6.4.12) (DNA helicase, RecQ-like type 1) (RecQ1) (DNA-dependent ATPase Q1) (RecQ protein-like 1)	136.812	161.703	211.312	202.066	192.58	12.949
P46087	NOP2	Probable 28S rRNA (cytosine(4447)-C(5))-methyltransferase (EC 2.1.1.-) (Nucleolar protein 1) (Nucleolar protein 2 homolog) (Proliferating-cell nucleolar antigen p120) (Proliferation-associated nucleolar protein p120)	188.144	219.512	185.004	130.828	174.903	12.949
P46100	ATRX	Transcriptional regulator ATRX (EC 3.6.4.12) (ATP-dependent helicase ATRX) (X-linked helicase II) (X-linked nuclear protein) (XNP) (Znf-HX)			5.70117	3.51987	4.3747	12.949
P46108	CRK	Adapter molecule crk (Proto-oncogene c-Crk) (p38)	34.0821	34.9176	54.0727	53.0686	30.4108	12.949
P46109	CRKL	Crk-like protein	174.369	165.423	162.216	83.9628	114.705	12.949
P46379	BAG6	Large proline-rich protein BAG6 (BAG family molecular chaperone regulator 6) (BCL2-associated athanogene 6) (BAG-6) (HLA-B-associated transcript 3) (Protein G3) (Protein Scythe)	174.91	79.1258	82.9604	89.8692	125.282	12.949
P46459	NSF	Vesicle-fusing ATPase (EC 3.6.4.6) (N-ethylmaleimide-sensitive fusion protein) (NEM-sensitive fusion protein) (Vesicular-fusion protein NSF)	91.7167	116.464	115.717	211.788	173.342	12.949
P46734	MP2K3	Dual specificity mitogen-activated protein kinase kinase 3 (MAP kinase kinase 3) (MAPKK 3) (EC 2.7.12.2) (MAPK/ERK kinase 3) (MEK 3) (Stress-activated protein kinase kinase 2) (SAPK kinase 2) (SAPKK-2) (SAPKK2)	15.5677	12.8449	16.1417	8.79303		12.949
P46776	RL27A	60S ribosomal protein L27a (Large ribosomal subunit protein uL15)	814.307	760.694	835.16	786.501	849.487	12.949
P46777	RL5	60S ribosomal protein L5 (Large ribosomal subunit protein uL18)	1513.02	1342.3	1621.37	1695.3	1887.5	12.949
P46778	RL21	60S ribosomal protein L21 (Large ribosomal subunit protein eL21)	1136.69	875.737	1191.93	298.818	364.617	12.949
P46779	RL28	60S ribosomal protein L28 (Large ribosomal subunit protein eL28)	788.857	385.434	475.478	473.472	442.591	12.949
P46781	RS9	40S ribosomal protein S9 (Small ribosomal subunit protein uS4)	1039.59	1329.28	1564.01	1276.89	1777.69	12.949
P46782	RS5	40S ribosomal protein S5 (Small ribosomal subunit protein uS7) [Cleaved into: 40S ribosomal protein S5, N-terminally processed]	755.653	644.989	731.354	1225.06	1103.05	12.949
P46783	RS10	40S ribosomal protein S10 (Small ribosomal subunit protein eS10)	719.049	497.473	896.179	874.221	990.922	12.949
P46821	MAP1B	Microtubule-associated protein 1B (MAP-1B) [Cleaved into: MAP1B heavy chain; MAP1 light chain LC1]	73.1243	76.116	91.7921	92.6022	87.318	12.949
P46926	GNPI1	Glucosamine-6-phosphate isomerase 1 (EC 3.5.99.6) (Glucosamine-6-phosphate deaminase 1) (GNPDA 1) (GlcN6P deaminase 1) (Oscillin)	77.8645	65.1778	54.2526	81.4494	175.03	12.949
P46937	YAP1	Transcriptional coactivator YAP1 (Yes-associated protein 1) (Protein yorkie homolog) (Yes-associated protein YAP65 homolog)	34.9723	10.9208	46.6311	35.5163	13.9935	12.949
P46939	UTRO	Utrophin (Dystrophin-related protein 1) (DRP-1)	0.42173	4.98015	2.03878	11.651	4.18771	12.949
P46940	IQGA1	Ras GTPase-activating-like protein IQGAP1 (p195)	901.54	772.147	892.029	865.894	711.103	12.949
P46976	GLYG	Glycogenin-1 (GN-1) (GN1) (EC 2.4.1.186)	28.3987	32.5629	25.2749	24.3565	19.441	12.949
P46977	STT3A	Dolichyl-diphosphooligosaccharide--protein glycosyltransferase subunit STT3A (Oligosaccharyl transferase subunit STT3A) (STT3-A) (EC 2.4.99.18) (B5) (Integral membrane protein 1) (Transmembrane protein TMC)	67.9369	96.0271	92.3725	112.821	93.6868	12.949
P47755	CAZA2	F-actin-capping protein subunit alpha-2 (CapZ alpha-2)	105.37	92.4598	99.6105	84.2265	90.9074	12.949
P47756	CAPZB	F-actin-capping protein subunit beta (CapZ beta)	355.701	268.861	435.548	324.878	353.494	12.949
P47813	IF1AX	Eukaryotic translation initiation factor 1A, X-chromosomal (eIF-1A X isoform) (Eukaryotic translation initiation factor 4C) (eIF-4C)	113.138	370.434	381.739	341.809	312.535	12.949
P47897	SYQ	Glutamine--tRNA ligase (EC 6.1.1.18) (Glutaminyl-tRNA synthetase) (GlnRS)	360.033	352.202	349.278	349.846	443.953	12.949
P47914	RL29	60S ribosomal protein L29 (Cell surface heparin-binding protein HIP) (Large ribosomal subunit protein eL29)	528.338	612.473	558.824	506.16	460.085	12.949
P47985	UCRI	Cytochrome b-c1 complex subunit Rieske, mitochondrial (EC 7.1.1.8) (Complex III subunit 5) (Cytochrome b-c1 complex subunit 5) (Rieske iron-sulfur protein) (RISP) (Rieske protein UQCRFS1) (Ubiquinol-cytochrome c reductase iron-sulfur subunit) [Cleaved into: Cytochrome b-c1 complex subunit 9 (Su9) (Subunit 9) (8 kDa subunit 9) (Complex III subunit IX) (Cytochrome b-c1 complex subunit 11) (UQCRFS1 …	51.2061	102.923	61.6154	68.4819	71.4437	12.949
P48047	ATPO	ATP synthase subunit O, mitochondrial (ATP synthase peripheral stalk subunit OSCP) (Oligomycin sensitivity conferral protein) (OSCP)	321.685	542.212	361.459	141.938	141.134	12.949
P48059	LIMS1	LIM and senescent cell antigen-like-containing domain protein 1 (Particularly interesting new Cys-His protein 1) (PINCH-1) (Renal carcinoma antigen NY-REN-48)	35.4748	39.8156	38.0513	6.3926	10.273	12.949
P48147	PPCE	Prolyl endopeptidase (PE) (EC 3.4.21.26) (Post-proline cleaving enzyme)	126.004	128.341	130.812	177.374	173.825	12.949
P48163	MAOX	NADP-dependent malic enzyme (NADP-ME) (EC 1.1.1.40) (Malic enzyme 1)	16.6355	29.4468	36.0683	29.7645	46.6001	12.949
P48426	PI42A	Phosphatidylinositol 5-phosphate 4-kinase type-2 alpha (EC 2.7.1.149) (1-phosphatidylinositol 5-phosphate 4-kinase 2-alpha) (Diphosphoinositide kinase 2-alpha) (PIP5KIII) (Phosphatidylinositol 5-Phosphate 4-Kinase) (PI5P4Kalpha) (Phosphatidylinositol 5-phosphate 4-kinase type II alpha) (PI(5)P 4-kinase type II alpha) (PIP4KII-alpha) (PtdIns(4)P-5-kinase B isoform) (PtdIns(4)P-5-kinase C isoform) …	4.64085	5.37104	5.3174			12.949
P48444	COPD	Coatomer subunit delta (Archain) (Delta-coat protein) (Delta-COP)	387.476	218.167	482.058	229.893	256.821	12.949
P48506	GSH1	Glutamate--cysteine ligase catalytic subunit (EC 6.3.2.2) (GCS heavy chain) (Gamma-ECS) (Gamma-glutamylcysteine synthetase)		7.77679	13.6829	37.2715	16.1623	12.949
P48507	GSH0	Glutamate--cysteine ligase regulatory subunit (GCS light chain) (Gamma-ECS regulatory subunit) (Gamma-glutamylcysteine synthetase regulatory subunit) (Glutamate--cysteine ligase modifier subunit)	10.1022	33.321	16.2024	19.9346	20.9946	12.949
P48509	CD151	CD151 antigen (GP27) (Membrane glycoprotein SFA-1) (Platelet-endothelial tetraspan antigen 3) (PETA-3) (Tetraspanin-24) (Tspan-24) (CD antigen CD151)	10.2073	17.4718	7.55751	10.6204	11.5328	12.949
P48556	PSMD8	26S proteasome non-ATPase regulatory subunit 8 (26S proteasome regulatory subunit RPN12) (26S proteasome regulatory subunit S14) (p31)	155.417	156.963	151.114	102.34	89.0844	12.949
P48634	PRC2A	Protein PRRC2A (HLA-B-associated transcript 2) (Large proline-rich protein BAT2) (Proline-rich and coiled-coil-containing protein 2A) (Protein G2)	71.6796	73.6887	81.8018	53.6942	93.5052	12.949
P48637	GSHB	Glutathione synthetase (GSH synthetase) (GSH-S) (EC 6.3.2.3) (Glutathione synthase)	95.2266	135.651	142.341	175.634	187.643	12.949
P48643	TCPE	T-complex protein 1 subunit epsilon (TCP-1-epsilon) (CCT-epsilon)	1822.1	2065.08	2418.5	2228.36	2001.56	12.949
P48651	PTSS1	Phosphatidylserine synthase 1 (PSS-1) (PtdSer synthase 1) (EC 2.7.8.29) (Serine-exchange enzyme I)	5.74775	9.3116			3.83643	12.949
P48681	NEST	Nestin	24.7469	37.116	15.9179	17.4184	29.8263	12.949
P48729	KC1A	Casein kinase I isoform alpha (CKI-alpha) (EC 2.7.11.1) (CK1)	28.4626	17.4317	32.388	30.1387	22.314	12.949
P48735	IDHP	Isocitrate dehydrogenase [NADP], mitochondrial (IDH) (EC 1.1.1.42) (ICD-M) (IDP) (NADP(+)-specific ICDH) (Oxalosuccinate decarboxylase)	165.814	220.336	266.179	192.676	258.864	12.949
P48739	PIPNB	Phosphatidylinositol transfer protein beta isoform (PI-TP-beta) (PtdIns transfer protein beta) (PtdInsTP beta)	158.818	274.045	279.834	227.421	207.449	12.949
P49005	DPOD2	DNA polymerase delta subunit 2 (DNA polymerase delta subunit p50)	10.6916	14.4783	32.676	8.53451		12.949
P49006	MRP	MARCKS-related protein (MARCKS-like protein 1) (Macrophage myristoylated alanine-rich C kinase substrate) (Mac-MARCKS) (MacMARCKS)	203.338	155.445	205.002	285.064	266.88	12.949
P49023	PAXI	Paxillin	5.70249			7.19026	6.41868	12.949
P49189	AL9A1	4-trimethylaminobutyraldehyde dehydrogenase (TMABA-DH) (TMABALDH) (EC 1.2.1.47) (Aldehyde dehydrogenase E3 isozyme) (Aldehyde dehydrogenase family 9 member A1) (EC 1.2.1.3) (Gamma-aminobutyraldehyde dehydrogenase) (EC 1.2.1.19) (R-aminobutyraldehyde dehydrogenase) [Cleaved into: 4-trimethylaminobutyraldehyde dehydrogenase, N-terminally processed]	263.692	198.265	249.499	250.677	168.22	12.949
P49207	RL34	60S ribosomal protein L34 (Large ribosomal subunit protein eL34)	511.216	403.286	630.698	465.241	488.601	12.949
P49257	LMAN1	Protein ERGIC-53 (ER-Golgi intermediate compartment 53 kDa protein) (Gp58) (Intracellular mannose-specific lectin MR60) (Lectin mannose-binding 1)	201.043	329.783	290.193	336.091	382.309	12.949
P49321	NASP	Nuclear autoantigenic sperm protein (NASP)	1096.07	1088.61	1340.4	1328.59	1267.93	12.949
P49327	FAS	Fatty acid synthase (EC 2.3.1.85) (Type I fatty acid synthase) [Includes: [Acyl-carrier-protein] S-acetyltransferase (EC 2.3.1.38); [Acyl-carrier-protein] S-malonyltransferase (EC 2.3.1.39); 3-oxoacyl-[acyl-carrier-protein] synthase (EC 2.3.1.41); 3-oxoacyl-[acyl-carrier-protein] reductase (EC 1.1.1.100); 3-hydroxyacyl-[acyl-carrier-protein] dehydratase (EC 4.2.1.59); Enoyl-[acyl-carrier-protein]…	4238.96	3756.51	4245.26	3485.89	3422.58	12.949
P49354	FNTA	Protein farnesyltransferase/geranylgeranyltransferase type-1 subunit alpha (EC 2.5.1.58) (EC 2.5.1.59) (CAAX farnesyltransferase subunit alpha) (FTase-alpha) (Ras proteins prenyltransferase subunit alpha) (Type I protein geranyl-geranyltransferase subunit alpha) (GGTase-I-alpha)	10.2149	21.8557	10.8542	18.2719	23.8647	12.949
P49366	DHYS	Deoxyhypusine synthase (DHS) (EC 2.5.1.46)	1.90299			4.80184	7.45848	12.949
P49368	TCPG	T-complex protein 1 subunit gamma (TCP-1-gamma) (CCT-gamma) (hTRiC5)	2099.99	1772.02	1856.45	1965.7	2122.44	12.949
P49406	RM19	39S ribosomal protein L19, mitochondrial (L19mt) (MRP-L19) (39S ribosomal protein L15, mitochondrial) (L15mt) (MRP-L15) (Mitochondrial large ribosomal subunit protein bL19m)	8.53911	12.1399	28.2061	25.3218	31.0861	12.949
P49411	EFTU	Elongation factor Tu, mitochondrial (EF-Tu) (P43)	1017.63	992.104	1055.02	1019.25	1030.08	12.949
P49419	AL7A1	Alpha-aminoadipic semialdehyde dehydrogenase (Alpha-AASA dehydrogenase) (EC 1.2.1.31) (Aldehyde dehydrogenase family 7 member A1) (EC 1.2.1.3) (Antiquitin-1) (Betaine aldehyde dehydrogenase) (EC 1.2.1.8) (Delta1-piperideine-6-carboxylate dehydrogenase) (P6c dehydrogenase)	407.208	342.126	403.706	431.435	569.356	12.949
P49441	INPP	Inositol polyphosphate 1-phosphatase (IPP) (IPPase) (EC 3.1.3.57)		4.23069	4.01479	6.17951	4.73719	12.949
P49458	SRP09	Signal recognition particle 9 kDa protein (SRP9)	346.756	305.282	337.614	281.446	240.846	12.949
P49459	UBE2A	Ubiquitin-conjugating enzyme E2 A (EC 2.3.2.23) (E2 ubiquitin-conjugating enzyme A) (RAD6 homolog A) (HR6A) (hHR6A) (Ubiquitin carrier protein A) (Ubiquitin-protein ligase A)			1.71146	37.5284	27.0952	12.949
P49585	PCY1A	Choline-phosphate cytidylyltransferase A (EC 2.7.7.15) (CCT-alpha) (CTP:phosphocholine cytidylyltransferase A) (CCT A) (CT A) (Phosphorylcholine transferase A)	33.9219	27.8807	44.8787	18.1158	29.2474	12.949
P49588	SYAC	Alanine--tRNA ligase, cytoplasmic (EC 6.1.1.7) (Alanyl-tRNA synthetase) (AlaRS) (Renal carcinoma antigen NY-REN-42)	506.169	502.961	471.069	612.496	592.51	12.949
P49589	SYCC	Cysteine--tRNA ligase, cytoplasmic (EC 6.1.1.16) (Cysteinyl-tRNA synthetase) (CysRS)	59.9326	46.3113	68.0683	46.9302	30.4675	12.949
P49591	SYSC	Serine--tRNA ligase, cytoplasmic (EC 6.1.1.11) (Seryl-tRNA synthetase) (SerRS) (Seryl-tRNA(Ser/Sec) synthetase)	127.877	148.297	133.916	170.29	153.224	12.949
P49593	PPM1F	Protein phosphatase 1F (EC 3.1.3.16) (Ca(2+)/calmodulin-dependent protein kinase phosphatase) (CaM-kinase phosphatase) (CaMKPase) (Partner of PIX 2) (Protein fem-2 homolog) (hFem-2)	31.0173	16.8156	7.66301	20.2011	12.9658	12.949
P49642	PRI1	DNA primase small subunit (EC 2.7.7.102) (DNA primase 49 kDa subunit) (p49)	41.794	39.8687	60.6042	49.5126	30.4675	12.949
P49643	PRI2	DNA primase large subunit (DNA primase 58 kDa subunit) (p58)	64.9749	68.8362	87.338	88.201	92.4964	12.949
P49711	CTCF	Transcriptional repressor CTCF (11-zinc finger protein) (CCCTC-binding factor) (CTCFL paralog)	13.1581	25.0032	28.0126	18.9361	25.2707	12.949
P49720	PSB3	Proteasome subunit beta type-3 (Proteasome chain 13) (Proteasome component C10-II) (Proteasome theta chain)	114.816	197.711	156.198	158.966	168.235	12.949
P49721	PSB2	Proteasome subunit beta type-2 (Macropain subunit C7-I) (Multicatalytic endopeptidase complex subunit C7-I) (Proteasome component C7-I)	153.284	220.586	313.06	65.898	55.4275	12.949
P49736	MCM2	DNA replication licensing factor MCM2 (EC 3.6.4.12) (Minichromosome maintenance protein 2 homolog) (Nuclear protein BM28)	899.959	832.494	971.506	671.092	731.774	12.949
P49748	ACADV	Very long-chain specific acyl-CoA dehydrogenase, mitochondrial (VLCAD) (EC 1.3.8.9)	2.5818		7.00333	2.97824	24.0662	12.949
P49750	YLPM1	YLP motif-containing protein 1 (Nuclear protein ZAP3) (ZAP113)	22.242	15.6898	25.2524	25.7375	17.1384	12.949
P49755	TMEDA	Transmembrane emp24 domain-containing protein 10 (Protein TMED10) (21 kDa transmembrane-trafficking protein) (S31I125) (S31III125) (Tmp-21-I) (Transmembrane protein Tmp21) (p23) (p24 family protein delta-1) (p24delta1) (p24delta)	178.495	174.794	192.529	117.963	106.287	12.949
P49756	RBM25	RNA-binding protein 25 (Arg/Glu/Asp-rich protein of 120 kDa) (RED120) (Protein S164) (RNA-binding motif protein 25) (RNA-binding region-containing protein 7)	87.8516	118.351	117.821	72.8886	16.971	12.949
P49757	NUMB	Protein numb homolog (h-Numb) (Protein S171)	7.44574	5.48319	6.57209		5.07229	12.949
P49770	EI2BB	Translation initiation factor eIF-2B subunit beta (S20I15) (S20III15) (eIF-2B GDP-GTP exchange factor subunit beta)	45.2898	13.6019	24.5877	79.632	126.776	12.949
P49773	HINT1	Adenosine 5'-monophosphoramidase HINT1 (EC 3.9.1.-) (Desumoylating isopeptidase HINT1) (EC 3.4.22.-) (Histidine triad nucleotide-binding protein 1) (Protein kinase C inhibitor 1) (Protein kinase C-interacting protein 1) (PKCI-1)	867.74	1175.16	986.094	581.162	800.952	12.949
P49790	NU153	Nuclear pore complex protein Nup153 (153 kDa nucleoporin) (Nucleoporin Nup153)	39.3313	60.564	45.945	40.5016	20.5732	12.949
P49792	RBP2	E3 SUMO-protein ligase RanBP2 (EC 2.3.2.-) (358 kDa nucleoporin) (Nuclear pore complex protein Nup358) (Nucleoporin Nup358) (Ran-binding protein 2) (RanBP2) (p270)	200.339	242.722	252.524	253.757	232.858	12.949
P49815	TSC2	Tuberin (Tuberous sclerosis 2 protein)	4.89102	1.57809	6.41743	3.32694		12.949
P49821	NDUV1	NADH dehydrogenase [ubiquinone] flavoprotein 1, mitochondrial (EC 7.1.1.2) (Complex I-51kD) (CI-51kD) (NADH dehydrogenase flavoprotein 1) (NADH-ubiquinone oxidoreductase 51 kDa subunit)	168.911	48.5607	81.1472	46.3778	45.7517	12.949
P49840	GSK3A	Glycogen synthase kinase-3 alpha (GSK-3 alpha) (EC 2.7.11.26) (Serine/threonine-protein kinase GSK3A) (EC 2.7.11.1)	5.87966	9.60954	27.0296	11.2263	8.58099	12.949
P49841	GSK3B	Glycogen synthase kinase-3 beta (GSK-3 beta) (EC 2.7.11.26) (Serine/threonine-protein kinase GSK3B) (EC 2.7.11.1)	6.44021	10.651	28.1262	60.4141	8.20871	12.949
P49902	5NTC	Cytosolic purine 5'-nucleotidase (EC 3.1.3.5) (EC 3.1.3.99) (Cytosolic 5'-nucleotidase II) (cN-II) (Cytosolic IMP/GMP-specific 5'-nucleotidase) (Cytosolic nucleoside phosphotransferase 5'N) (EC 2.7.1.77) (High Km 5'-nucleotidase)	24.4231	41.128	16.4353	30.4108	17.7315	12.949
P49903	SPS1	Selenide, water dikinase 1 (EC 2.7.9.3) (Selenium donor protein 1) (Selenophosphate synthase 1)	40.4652	55.0347	69.427	44.2524	42.2232	12.949
P49914	MTHFS	5-formyltetrahydrofolate cyclo-ligase (EC 6.3.3.2) (5,10-methenyl-tetrahydrofolate synthetase) (MTHFS) (Methenyl-THF synthetase)	12.3708			7.63742	3.85019	12.949
P49915	GUAA	GMP synthase [glutamine-hydrolyzing] (EC 6.3.5.2) (GMP synthetase) (Glutamine amidotransferase)	691.964	622.592	709.095	628.129	497.44	12.949
P49916	DNLI3	DNA ligase 3 (EC 6.5.1.1) (DNA ligase III) (Polydeoxyribonucleotide synthase [ATP] 3)	8.66159	7.14165		7.45748	2.46095	12.949
P49959	MRE11	Double-strand break repair protein MRE11 (EC 3.1.-.-) (Double-strand break repair protein MRE11A) (Meiotic recombination 11 homolog 1) (MRE11 homolog 1) (Meiotic recombination 11 homolog A) (MRE11 homolog A)	237.149	209.317	341.281	221.718	304.15	12.949
P50213	IDH3A	Isocitrate dehydrogenase [NAD] subunit alpha, mitochondrial (EC 1.1.1.41) (Isocitric dehydrogenase subunit alpha) (NAD(+)-specific ICDH subunit alpha)	81.1762	122.549	169.111	151.992	159.098	12.949
P50225	ST1A1	Sulfotransferase 1A1 (ST1A1) (EC 2.8.2.1) (Aryl sulfotransferase 1) (HAST1/HAST2) (Phenol sulfotransferase 1) (Phenol-sulfating phenol sulfotransferase 1) (P-PST 1) (ST1A3) (Thermostable phenol sulfotransferase) (Ts-PST)	103.192	125.239	118.023	50.6409	97.5202	12.949
P50395	GDIB	Rab GDP dissociation inhibitor beta (Rab GDI beta) (Guanosine diphosphate dissociation inhibitor 2) (GDI-2)	946.819	954.772	968.694	388.237	710.677	12.949
P50402	EMD	Emerin	103.437	65.8948	142.037	98.0668	104.645	12.949
P50416	CPT1A	Carnitine O-palmitoyltransferase 1, liver isoform (CPT1-L) (EC 2.3.1.21) (Carnitine O-palmitoyltransferase I, liver isoform) (CPT I) (CPTI-L) (Carnitine palmitoyltransferase 1A)	2.7071	7.89859	9.51878			12.949
P50454	SERPH	Serpin H1 (47 kDa heat shock protein) (Arsenic-transactivated protein 3) (AsTP3) (Cell proliferation-inducing gene 14 protein) (Collagen-binding protein) (Colligin) (Rheumatoid arthritis-related antigen RA-A47)	1623.59	1512.47	1581.1	1473.52	1318.4	12.949
P50502	F10A1	Hsc70-interacting protein (Hip) (Aging-associated protein 2) (Progesterone receptor-associated p48 protein) (Protein FAM10A1) (Putative tumor suppressor ST13) (Renal carcinoma antigen NY-REN-33) (Suppression of tumorigenicity 13 protein)	1075.59	900.195	1020.39	1125.26	1195.36	12.949
P50542	PEX5	Peroxisomal targeting signal 1 receptor (PTS1 receptor) (PTS1R) (PTS1-BP) (Peroxin-5) (Peroxisomal C-terminal targeting signal import receptor) (Peroxisome receptor 1)	9.9918		10.6974		2.66327	12.949
P50552	VASP	Vasodilator-stimulated phosphoprotein (VASP)	11.9257	13.6518	12.7528	15.5389	25.309	12.949
P50570	DYN2	Dynamin-2 (EC 3.6.5.5)	157.161	144.87	193.743	102.402	127.426	12.949
P50579	MAP2	Methionine aminopeptidase 2 (MAP 2) (MetAP 2) (EC 3.4.11.18) (Initiation factor 2-associated 67 kDa glycoprotein) (p67) (p67eIF2) (Peptidase M)	26.7645	33.2776	32.4094	32.8109	21.8614	12.949
P50583	AP4A	Bis(5'-nucleosyl)-tetraphosphatase [asymmetrical] (EC 3.6.1.17) (Diadenosine 5',5'''-P1,P4-tetraphosphate asymmetrical hydrolase) (Ap4A hydrolase) (Ap4Aase) (Diadenosine tetraphosphatase) (Nucleoside diphosphate-linked moiety X motif 2) (Nudix motif 2)	28.363	30.1703		19.9139	20.6839	12.949
P50613	CDK7	Cyclin-dependent kinase 7 (EC 2.7.11.22) (EC 2.7.11.23) (39 kDa protein kinase) (p39 Mo15) (CDK-activating kinase 1) (Cell division protein kinase 7) (Serine/threonine-protein kinase 1) (TFIIH basal transcription factor complex kinase subunit)	7.98322	11.0412		12.48	8.97611	12.949
P50748	KNTC1	Kinetochore-associated protein 1 (Rough deal homolog) (HsROD) (Rod) (hRod)	11.3636	12.7972		6.42491	3.54331	12.949
P50750	CDK9	Cyclin-dependent kinase 9 (EC 2.7.11.22) (EC 2.7.11.23) (C-2K) (Cell division cycle 2-like protein kinase 4) (Cell division protein kinase 9) (Serine/threonine-protein kinase PITALRE) (Tat-associated kinase complex catalytic subunit)	6.86408	6.58915	9.15672		12.6759	12.949
P50897	PPT1	Palmitoyl-protein thioesterase 1 (PPT-1) (EC 3.1.2.22) (Palmitoyl-protein hydrolase 1)	56.3989	61.6301	41.6033	52.6364	37.9287	12.949
P50914	RL14	60S ribosomal protein L14 (CAG-ISL 7) (Large ribosomal subunit protein eL14)	800.109	646.724	660.718	491.494	495.894	12.949
P50990	TCPQ	T-complex protein 1 subunit theta (TCP-1-theta) (CCT-theta) (Chaperonin containing T-complex polypeptide 1 subunit 8) (Renal carcinoma antigen NY-REN-15)	2497.55	2858.02	2786.75	2342.85	2169.69	12.949
P50991	TCPD	T-complex protein 1 subunit delta (TCP-1-delta) (CCT-delta) (Stimulator of TAR RNA-binding)	1826.43	1513.99	1752.63	1926.2	1929.07	12.949
P50995	ANX11	Annexin A11 (56 kDa autoantigen) (Annexin XI) (Annexin-11) (Calcyclin-associated annexin 50) (CAP-50)	144.544	289.436	225.732	261.905	229.964	12.949
P51003	PAPOA	Poly(A) polymerase alpha (PAP-alpha) (EC 2.7.7.19) (Polynucleotide adenylyltransferase alpha)	65.5164	45.0954	37.517	26.8105	35.4076	12.949
P51114	FXR1	Fragile X mental retardation syndrome-related protein 1 (hFXR1p)	150.522	121.508	137.943	164.655	153.48	12.949
P51116	FXR2	Fragile X mental retardation syndrome-related protein 2	52.1829	29.8709	28.8124	13.773	37.8634	12.949
P51148	RAB5C	Ras-related protein Rab-5C (EC 3.6.5.2) (L1880) (RAB5L)	258.407	188.915	208.523	169.406	204.838	12.949
P51149	RAB7A	Ras-related protein Rab-7a (EC 3.6.5.2)	277.37	351.074	422.67	389.978	336.909	12.949
P51151	RAB9A	Ras-related protein Rab-9A	42.2976	25.962	19.3316	6.99291	14.5975	12.949
P51153	RAB13	Ras-related protein Rab-13 (Cell growth-inhibiting gene 4 protein)	31.1538	16.0521	28.3006	18.178	15.8871	12.949
P51398	RT29	28S ribosomal protein S29, mitochondrial (MRP-S29) (S29mt) (Death-associated protein 3) (DAP-3) (Ionizing radiation resistance conferring protein) (Mitochondrial small ribosomal subunit protein mS29)	45.2194	25.8265	56.7204	46.6678	49.5624	12.949
P51452	DUS3	Dual specificity protein phosphatase 3 (EC 3.1.3.16) (EC 3.1.3.48) (Dual specificity protein phosphatase VHR) (Vaccinia H1-related phosphatase) (VHR)	48.2517	66.6356	44.9113	44.0259	39.749	12.949
P51532	SMCA4	Transcription activator BRG1 (EC 3.6.4.-) (ATP-dependent helicase SMARCA4) (BRG1-associated factor 190A) (BAF190A) (Mitotic growth and transcription activator) (Protein BRG-1) (Protein brahma homolog 1) (SNF2-beta) (SWI/SNF-related matrix-associated actin-dependent regulator of chromatin subfamily A member 4)	75.052	67.128	92.1937	31.2104	33.5065	12.949
P51553	IDH3G	Isocitrate dehydrogenase [NAD] subunit gamma, mitochondrial (Isocitric dehydrogenase subunit gamma) (NAD(+)-specific ICDH subunit gamma)	15.3305	16.5683	20.165		15.5253	12.949
P51570	GALK1	Galactokinase (EC 2.7.1.6) (Galactose kinase)	51.4508	49.9317	29.828	34.6186	78.6495	12.949
P51571	SSRD	Translocon-associated protein subunit delta (TRAP-delta) (Signal sequence receptor subunit delta) (SSR-delta)	100.769	92.0249	100.479	106.67	127.161	12.949
P51572	BAP31	B-cell receptor-associated protein 31 (BCR-associated protein 31) (Bap31) (6C6-AG tumor-associated antigen) (Protein CDM) (p28)	221.543	236.844	222.189	312.545	249.798	12.949
P51610	HCFC1	Host cell factor 1 (HCF) (HCF-1) (C1 factor) (CFF) (VCAF) (VP16 accessory protein) [Cleaved into: HCF N-terminal chain 1; HCF N-terminal chain 2; HCF N-terminal chain 3; HCF N-terminal chain 4; HCF N-terminal chain 5; HCF N-terminal chain 6; HCF C-terminal chain 1; HCF C-terminal chain 2; HCF C-terminal chain 3; HCF C-terminal chain 4; HCF C-terminal chain 5; HCF C-terminal chain 6]	226.774	308.59	259.329	164.614	186.153	12.949
P51617	IRAK1	Interleukin-1 receptor-associated kinase 1 (IRAK-1) (EC 2.7.11.1)		1.74197		9.20857	4.70314	12.949
P51648	AL3A2	Aldehyde dehydrogenase family 3 member A2 (EC 1.2.1.3) (EC 1.2.1.94) (Aldehyde dehydrogenase 10) (Fatty aldehyde dehydrogenase) (Microsomal aldehyde dehydrogenase)	5.25078	28.7473	17.379	17.2582	17.4463	12.949
P51649	SSDH	Succinate-semialdehyde dehydrogenase, mitochondrial (EC 1.2.1.24) (Aldehyde dehydrogenase family 5 member A1) (NAD(+)-dependent succinic semialdehyde dehydrogenase)	31.835		20.8332	20.2329	15.0373	12.949
P51659	DHB4	Peroxisomal multifunctional enzyme type 2 (MFE-2) (17-beta-hydroxysteroid dehydrogenase 4) (17-beta-HSD 4) (D-bifunctional protein) (DBP) (Multifunctional protein 2) (MFP-2) (Short chain dehydrogenase/reductase family 8C member 1) [Cleaved into: (3R)-hydroxyacyl-CoA dehydrogenase (EC 1.1.1.n12); Enoyl-CoA hydratase 2 (EC 4.2.1.107) (EC 4.2.1.119) (3-alpha,7-alpha,12-alpha-trihydroxy-5-beta-choles…	115.477	244.512	212.358	221.621	224.303	12.949
P51665	PSMD7	26S proteasome non-ATPase regulatory subunit 7 (26S proteasome regulatory subunit RPN8) (26S proteasome regulatory subunit S12) (Mov34 protein homolog) (Proteasome subunit p40)	122.744	185.531	162.767	80.8003	101.076	12.949
P51784	UBP11	Ubiquitin carboxyl-terminal hydrolase 11 (EC 3.4.19.12) (Deubiquitinating enzyme 11) (Ubiquitin thioesterase 11) (Ubiquitin-specific-processing protease 11)	9.39639	13.1323	12.2803	16.6575	14.928	12.949
P51812	KS6A3	Ribosomal protein S6 kinase alpha-3 (S6K-alpha-3) (EC 2.7.11.1) (90 kDa ribosomal protein S6 kinase 3) (p90-RSK 3) (p90RSK3) (Insulin-stimulated protein kinase 1) (ISPK-1) (MAP kinase-activated protein kinase 1b) (MAPK-activated protein kinase 1b) (MAPKAP kinase 1b) (MAPKAPK-1b) (Ribosomal S6 kinase 2) (RSK-2) (pp90RSK2)	23.5438	36.4544	32.8672	51.776	42.297	12.949
P51858	HDGF	Hepatoma-derived growth factor (HDGF) (High mobility group protein 1-like 2) (HMG-1L2)	694.227	816.854	809.301	714.952	667.59	12.949
P51948	MAT1	CDK-activating kinase assembly factor MAT1 (CDK7/cyclin-H assembly factor) (Cyclin-G1-interacting protein) (Menage a trois) (RING finger protein 66) (RING finger protein MAT1) (p35) (p36)	11.3289	4.32679	5.65528	7.08917	7.61185	12.949
P51965	UB2E1	Ubiquitin-conjugating enzyme E2 E1 (EC 2.3.2.23) ((E3-independent) E2 ubiquitin-conjugating enzyme E1) (EC 2.3.2.24) (E2 ubiquitin-conjugating enzyme E1) (UbcH6) (Ubiquitin carrier protein E1) (Ubiquitin-protein ligase E1)	45.4956			54.7272	28.5508	12.949
P51970	NDUA8	NADH dehydrogenase [ubiquinone] 1 alpha subcomplex subunit 8 (Complex I-19kD) (CI-19kD) (Complex I-PGIV) (CI-PGIV) (NADH-ubiquinone oxidoreductase 19 kDa subunit)	93.9866	145.141	126.47	86.472	118.535	12.949
P51991	ROA3	Heterogeneous nuclear ribonucleoprotein A3 (hnRNP A3)	2291.13	2163.99	2629.62	2412.59	2287.16	12.949
P52209	6PGD	6-phosphogluconate dehydrogenase, decarboxylating (EC 1.1.1.44)	724.778	971.323	824.396	867.082	819.396	12.949
P52272	HNRPM	Heterogeneous nuclear ribonucleoprotein M (hnRNP M)	4158.71	4223.32	3854.51	4957.89	4286.31	12.949
P52292	IMA1	Importin subunit alpha-1 (Karyopherin subunit alpha-2) (RAG cohort protein 1) (SRP1-alpha)	408.323	417.126	373.438	377.631	385.842	12.949
P52294	IMA5	Importin subunit alpha-5 (Karyopherin subunit alpha-1) (Nucleoprotein interactor 1) (NPI-1) (RAG cohort protein 2) (SRP1-beta) [Cleaved into: Importin subunit alpha-5, N-terminally processed]	109.986	121.453	22.7712	102.073	98.563	12.949
P52298	NCBP2	Nuclear cap-binding protein subunit 2 (20 kDa nuclear cap-binding protein) (Cell proliferation-inducing gene 55 protein) (NCBP 20 kDa subunit) (CBP20) (NCBP-interacting protein 1) (NIP1)	27.4522		20.895	22.1414	11.3358	12.949
P52306	GDS1	Rap1 GTPase-GDP dissociation stimulator 1 (Exchange factor smgGDS) (SMG GDS protein) (SMG P21 stimulatory GDP/GTP exchange protein)	15.3987	26.0813	19.6499	9.52648	17.3186	12.949
P52434	RPAB3	DNA-directed RNA polymerases I, II, and III subunit RPABC3 (RNA polymerases I, II, and III subunit ABC3) (DNA-directed RNA polymerase II subunit H) (DNA-directed RNA polymerases I, II, and III 17.1 kDa polypeptide) (RPB17) (RPB8 homolog) (hRPB8)	16.8142	30.4393	59.2151	71.2659	39.7036	12.949
P52565	GDIR1	Rho GDP-dissociation inhibitor 1 (Rho GDI 1) (Rho-GDI alpha)	1175.56	989.284	1463.79	1363.66	1244.27	12.949
P52594	AGFG1	Arf-GAP domain and FG repeat-containing protein 1 (HIV-1 Rev-binding protein) (Nucleoporin-like protein RIP) (Rev-interacting protein) (Rev/Rex activation domain-binding protein)	10.2211	11.2419	8.4769	23.2048	14.2513	12.949
P52597	HNRPF	Heterogeneous nuclear ribonucleoprotein F (hnRNP F) (Nucleolin-like protein mcs94-1) [Cleaved into: Heterogeneous nuclear ribonucleoprotein F, N-terminally processed]	1315.59	1484.06	1433.64	1583.3	1581.9	12.949
P52655	TF2AA	Transcription initiation factor IIA subunit 1 (General transcription factor IIA subunit 1) (TFIIAL) (Transcription initiation factor TFIIA 42 kDa subunit) (TFIIA-42) [Cleaved into: Transcription initiation factor IIA alpha chain (TFIIA p35 subunit); Transcription initiation factor IIA beta chain (TFIIA p19 subunit)]	9.02146	8.57321	9.44466	15.4091		12.949
P52701	MSH6	DNA mismatch repair protein Msh6 (hMSH6) (G/T mismatch-binding protein) (GTBP) (GTMBP) (MutS protein homolog 6) (MutS-alpha 160 kDa subunit) (p160)	179.296	216.193	267.259	289.566	256.793	12.949
P52732	KIF11	Kinesin-like protein KIF11 (Kinesin-like protein 1) (Kinesin-like spindle protein HKSP) (Kinesin-related motor protein Eg5) (Thyroid receptor-interacting protein 5) (TR-interacting protein 5) (TRIP-5)	39.367	33.0748	13.431	43.9583	32.624	12.949
P52735	VAV2	Guanine nucleotide exchange factor VAV2 (VAV-2)	6.27278	31.0748	5.56226	7.69487	21.7437	12.949
P52758	RIDA	2-iminobutanoate/2-iminopropanoate deaminase (EC 3.5.99.10) (14.5 kDa translational inhibitor protein) (hp14.5) (p14.5) (Heat-responsive protein 12) (Reactive intermediate imine deaminase A homolog) (Translation inhibitor L-PSP ribonuclease) (UK114 antigen homolog)	12.322	24.2375	24.7935	21.8845	7.33987	12.949
P52788	SPSY	Spermine synthase (SPMSY) (EC 2.5.1.22) (Spermidine aminopropyltransferase)	602.402	681.117	676.341	720.31	671.137	12.949
P52789	HXK2	Hexokinase-2 (EC 2.7.1.1) (Hexokinase type II) (HK II) (Hexokinase-B) (Muscle form hexokinase)	10.951	7.5334	9.17966	13.6737	28.5111	12.949
P52815	RM12	39S ribosomal protein L12, mitochondrial (L12mt) (MRP-L12) (5c5-2) (Mitochondrial large ribosomal subunit protein bL12m)	354.294	268.774	123.602	246.589	276.754	12.949
P52888	THOP1	Thimet oligopeptidase (EC 3.4.24.15) (Endopeptidase 24.15) (MP78)	133.097	161.085	129.406	155.914	184.621	12.949
P52907	CAZA1	F-actin-capping protein subunit alpha-1 (CapZ alpha-1)	338.656	422.776	440.992	542.245	458.808	12.949
P52926	HMGA2	High mobility group protein HMGI-C (High mobility group AT-hook protein 2)	101.802	72.2917	58.619	75.8287	80.2399	12.949
P52948	NUP98	Nuclear pore complex protein Nup98-Nup96 (EC 3.4.21.-) [Cleaved into: Nuclear pore complex protein Nup98 (98 kDa nucleoporin) (Nucleoporin Nup98) (Nup98); Nuclear pore complex protein Nup96 (96 kDa nucleoporin) (Nucleoporin Nup96) (Nup96)]	64.9013	83.4555	52.9827	146.785	548.586	12.949
P53004	BIEA	Biliverdin reductase A (BVR A) (EC 1.3.1.24) (Biliverdin-IX alpha-reductase)	134.407	136.768	160.776	62.8143	51.5827	12.949
P53007	TXTP	Tricarboxylate transport protein, mitochondrial (Citrate transport protein) (CTP) (Solute carrier family 25 member 1) (Tricarboxylate carrier protein)	80.4105	152.701	110.104	22.6455	32.1048	12.949
P53041	PPP5	Serine/threonine-protein phosphatase 5 (PP5) (EC 3.1.3.16) (Protein phosphatase T) (PP-T) (PPT)	33.206	94.3188	64.7299	157.17	116.963	12.949
P53367	ARFP1	Arfaptin-1 (ADP-ribosylation factor-interacting protein 1)	24.2856	44.8568	67.5149	27.7247	13.3595	12.949
P53384	NUBP1	Cytosolic Fe-S cluster assembly factor NUBP1 (Nucleotide-binding protein 1) (NBP 1)	30.726	32.6963	31.0743	35.729	60.0654	12.949
P53396	ACLY	ATP-citrate synthase (EC 2.3.3.8) (ATP-citrate (pro-S-)-lyase) (ACL) (Citrate cleavage enzyme)	1054.12	1057.2	970.55	817.173	993.178	12.949
P53582	MAP11	Methionine aminopeptidase 1 (MAP 1) (MetAP 1) (EC 3.4.11.18) (Peptidase M 1)	117.578	73.2256	90.2051	145.28	160.588	12.949
P53597	SUCA	Succinate--CoA ligase [ADP/GDP-forming] subunit alpha, mitochondrial (EC 6.2.1.4) (EC 6.2.1.5) (Succinyl-CoA synthetase subunit alpha) (SCS-alpha)	87.8018	71.6041	83.3428	62.3392	42.6219	12.949
P53618	COPB	Coatomer subunit beta (Beta-coat protein) (Beta-COP)	423.441	397.039	389.309	477.67	410.599	12.949
P53621	COPA	Coatomer subunit alpha (Alpha-coat protein) (Alpha-COP) (HEP-COP) (HEPCOP) [Cleaved into: Xenin (Xenopsin-related peptide); Proxenin]	542.741	508.405	600.52	402.835	439.101	12.949
P53634	CATC	Dipeptidyl peptidase 1 (EC 3.4.14.1) (Cathepsin C) (Cathepsin J) (Dipeptidyl peptidase I) (DPP-I) (DPPI) (Dipeptidyl transferase) [Cleaved into: Dipeptidyl peptidase 1 exclusion domain chain (Dipeptidyl peptidase I exclusion domain chain); Dipeptidyl peptidase 1 heavy chain (Dipeptidyl peptidase I heavy chain); Dipeptidyl peptidase 1 light chain (Dipeptidyl peptidase I light chain)]	103.097	52.3904	68.9389	100.276	88.8772	12.949
P53680	AP2S1	AP-2 complex subunit sigma (Adaptor protein complex AP-2 subunit sigma) (Adaptor-related protein complex 2 subunit sigma) (Clathrin assembly protein 2 sigma small chain) (Clathrin coat assembly protein AP17) (Clathrin coat-associated protein AP17) (HA2 17 kDa subunit) (Plasma membrane adaptor AP-2 17 kDa protein) (Sigma2-adaptin)	48.4391	46.5672	28.2938		11.6973	12.949
P53701	CCHL	Holocytochrome c-type synthase (EC 4.4.1.17) (Cytochrome c-type heme lyase)	4.82907	13.2939	2.14214	6.18794	5.43152	12.949
P53985	MOT1	Monocarboxylate transporter 1 (MCT 1) (Solute carrier family 16 member 1)	48.8571	83.5368	93.4028	70.6873	128.401	12.949
P53990	IST1	IST1 homolog (hIST1) (Charged multivesicular body protein 8) (CHMP8) (Putative MAPK-activating protein PM28)	31.1939	45.9761	45.6492	43.3603	34.4911	12.949
P53992	SC24C	Protein transport protein Sec24C (SEC24-related protein C)	68.8206	140.954	126.875	65.1261	61.0996	12.949
P53999	TCP4	Activated RNA polymerase II transcriptional coactivator p15 (Positive cofactor 4) (PC4) (SUB1 homolog) (p14)	744.065	843.796	912.871	789.001	1088.86	12.949
P54105	ICLN	Methylosome subunit pICln (Chloride channel, nucleotide sensitive 1A) (Chloride conductance regulatory protein ICln) (I(Cln)) (Chloride ion current inducer protein) (ClCI) (Reticulocyte pICln)	108.373	120.998	140.744	73.3222	108.733	12.949
P54132	BLM	Bloom syndrome protein (EC 3.6.4.12) (DNA helicase, RecQ-like type 2) (RecQ2) (RecQ protein-like 3)	16.3398		16.4375		18.3075	12.949
P54136	SYRC	Arginine--tRNA ligase, cytoplasmic (EC 6.1.1.19) (Arginyl-tRNA synthetase) (ArgRS)	463.749	470.488	426.067	415.65	380.777	12.949
P54577	SYYC	Tyrosine--tRNA ligase, cytoplasmic (EC 6.1.1.1) (Tyrosyl-tRNA synthetase) (TyrRS) [Cleaved into: Tyrosine--tRNA ligase, cytoplasmic, N-terminally processed]	298.824	334.533	385.957	265.108	370.619	12.949
P54578	UBP14	Ubiquitin carboxyl-terminal hydrolase 14 (EC 3.4.19.12) (Deubiquitinating enzyme 14) (Ubiquitin thioesterase 14) (Ubiquitin-specific-processing protease 14)	249.819	317.885	281.532	286.224	217.11	12.949
P54619	AAKG1	5'-AMP-activated protein kinase subunit gamma-1 (AMPK gamma1) (AMPK subunit gamma-1) (AMPKg)	13.0021	19.218	18.7433	22.4991	14.9436	12.949
P54687	BCAT1	Branched-chain-amino-acid aminotransferase, cytosolic (BCAT(c)) (EC 2.6.1.42) (Protein ECA39)	34.8207	28.2917	36.0616	36.2717	47.5875	12.949
P54707	AT12A	Potassium-transporting ATPase alpha chain 2 (HK alpha 2) (Non-gastric H(+)/K(+) ATPase subunit alpha) (EC 7.2.2.19) (Non-gastric Na(+)/K(+) ATPase subunit alpha) (EC 7.2.2.13) (Proton pump) (Sodium pump)	45.0808	47.359	43.628	27.7855		12.949
P54709	AT1B3	Sodium/potassium-transporting ATPase subunit beta-3 (Sodium/potassium-dependent ATPase subunit beta-3) (ATPB-3) (CD antigen CD298)	139.335	241.085	195.88	247.321	225.68	12.949
P54725	RD23A	UV excision repair protein RAD23 homolog A (HR23A) (hHR23A)	40.7976	54.6941	77.6728	22.7145	64.9458	12.949
P54727	RD23B	UV excision repair protein RAD23 homolog B (HR23B) (hHR23B) (XP-C repair-complementing complex 58 kDa protein) (p58)	888.642	1050.6	937.965	705.271	646.578	12.949
P54819	KAD2	Adenylate kinase 2, mitochondrial (AK 2) (EC 2.7.4.3) (ATP-AMP transphosphorylase 2) (ATP:AMP phosphotransferase) (Adenylate monophosphate kinase) [Cleaved into: Adenylate kinase 2, mitochondrial, N-terminally processed]	571.234	622.191	579.925	440.038	340.201	12.949
P54886	P5CS	Delta-1-pyrroline-5-carboxylate synthase (P5CS) (Aldehyde dehydrogenase family 18 member A1) [Includes: Glutamate 5-kinase (GK) (EC 2.7.2.11) (Gamma-glutamyl kinase); Gamma-glutamyl phosphate reductase (GPR) (EC 1.2.1.41) (Glutamate-5-semialdehyde dehydrogenase) (Glutamyl-gamma-semialdehyde dehydrogenase)]	610.99	608.839	564.054	742.696	699.341	12.949
P54920	SNAA	Alpha-soluble NSF attachment protein (SNAP-alpha) (N-ethylmaleimide-sensitive factor attachment protein alpha)	45.3494	56.8677	46.107	146.316	85.7219	12.949
P55010	IF5	Eukaryotic translation initiation factor 5 (eIF-5)	193.516	119.382	184.351	76.3963	168.887	12.949
P55011	S12A2	Solute carrier family 12 member 2 (Basolateral Na-K-Cl symporter) (Bumetanide-sensitive sodium-(potassium)-chloride cotransporter 2)		4.58991	6.33453	7.20628	13.7485	12.949
P55036	PSMD4	26S proteasome non-ATPase regulatory subunit 4 (26S proteasome regulatory subunit RPN10) (26S proteasome regulatory subunit S5A) (Antisecretory factor 1) (AF) (ASF) (Multiubiquitin chain-binding protein)	281.583	324.338	395.405	282.827	280.216	12.949
P55039	DRG2	Developmentally-regulated GTP-binding protein 2 (DRG-2) (Translation factor GTPase DRG2) (TRAFAC GTPase DRG2) (EC 3.6.5.-)	20.1324	17.7679	22.7352	26.8906	7.56999	12.949
P55060	XPO2	Exportin-2 (Exp2) (Cellular apoptosis susceptibility protein) (Chromosome segregation 1-like protein) (Importin-alpha re-exporter)	1536.19	1388.5	1428.36	1288.17	1429.53	12.949
P55072	TERA	Transitional endoplasmic reticulum ATPase (TER ATPase) (EC 3.6.4.6) (15S Mg(2+)-ATPase p97 subunit) (Valosin-containing protein) (VCP)	3543.15	2704.66	3119.8	2996.19	3439.46	12.949
P55081	MFAP1	Microfibrillar-associated protein 1 (Spliceosome B complex protein MFAP1)	16.5564			35.1393	26.0481	12.949
P55084	ECHB	Trifunctional enzyme subunit beta, mitochondrial (TP-beta) [Includes: 3-ketoacyl-CoA thiolase (EC 2.3.1.155) (EC 2.3.1.16) (Acetyl-CoA acyltransferase) (Beta-ketothiolase)]	266.151	221.475	164.634	203.585	186.409	12.949
P55145	MANF	Mesencephalic astrocyte-derived neurotrophic factor (Arginine-rich protein) (Protein ARMET)	50.7003	42.7592	45.8978	19.2607	36.4986	12.949
P55196	AFAD	Afadin (ALL1-fused gene from chromosome 6 protein) (Protein AF-6) (Afadin adherens junction formation factor)	47.6767	163.677	31.9685	204.345	41.1081	12.949
P55209	NP1L1	Nucleosome assembly protein 1-like 1 (NAP-1-related protein) (hNRP)	1038.04	832.668	1318.58	1151.61	1058.71	12.949
P55210	CASP7	Caspase-7 (CASP-7) (EC 3.4.22.60) (Apoptotic protease Mch-3) (CMH-1) (ICE-like apoptotic protease 3) (ICE-LAP3) [Cleaved into: Caspase-7 subunit p20; Caspase-7 subunit p11]	27.9287	28.1822	17.83	19.8738	7.65767	12.949
P55212	CASP6	Caspase-6 (CASP-6) (CSP-6) (EC 3.4.22.59) (Apoptotic protease Mch-2) [Cleaved into: Caspase-6 subunit p18 (Caspase-6 subunit p20); Caspase-6 subunit p11 (Caspase-6 subunit p10)]		11.6518	7.34953	8.67137		12.949
P55263	ADK	Adenosine kinase (AK) (EC 2.7.1.20) (Adenosine 5'-phosphotransferase)	54.3954	25.41	55.4381	12.1227	40.386	12.949
P55265	DSRAD	Double-stranded RNA-specific adenosine deaminase (DRADA) (EC 3.5.4.37) (136 kDa double-stranded RNA-binding protein) (p136) (Interferon-inducible protein 4) (IFI-4) (K88DSRBP)	271.403	308.612	243.447	268.009	269.235	12.949
P55327	TPD52	Tumor protein D52 (Protein N8)		37.1225	84.1538	67.337	95.4361	12.949
P55735	SEC13	Protein SEC13 homolog (GATOR complex protein SEC13) (SEC13-like protein 1) (SEC13-related protein)	135.696	172.831	184.936	125.256	134.349	12.949
P55769	NH2L1	NHP2-like protein 1 (High mobility group-like nuclear protein 2 homolog 1) (OTK27) (SNU13 homolog) (hSNU13) (U4/U6.U5 small nuclear ribonucleoprotein SNU13) (U4/U6.U5 tri-snRNP 15.5 kDa protein) [Cleaved into: NHP2-like protein 1, N-terminally processed]	162.64	196.301	92.3928	101.691	89.5157	12.949
P55786	PSA	Puromycin-sensitive aminopeptidase (PSA) (EC 3.4.11.14) (Cytosol alanyl aminopeptidase) (AAP-S)	691.108	661.431	653.081	723.528	777.628	12.949
P55789	ALR	FAD-linked sulfhydryl oxidase ALR (EC 1.8.3.2) (Augmenter of liver regeneration) (hERV1) (Hepatopoietin)	22.2962	9.37288	4.79167	4.27803	5.55552	12.949
P55795	HNRH2	Heterogeneous nuclear ribonucleoprotein H2 (hnRNP H2) (FTP-3) (Heterogeneous nuclear ribonucleoprotein H') (hnRNP H') [Cleaved into: Heterogeneous nuclear ribonucleoprotein H2, N-terminally processed]	97.5409	86.4826	80.7299	162.073	165.624	12.949
P55809	SCOT1	Succinyl-CoA:3-ketoacid coenzyme A transferase 1, mitochondrial (SCOT) (EC 2.8.3.5) (3-oxoacid CoA-transferase 1) (Somatic-type succinyl-CoA:3-oxoacid CoA-transferase) (SCOT-s) (Succinyl-CoA:3-oxoacid CoA transferase)	230.835	223.872	216.363	193.642	171.725	12.949
P55884	EIF3B	Eukaryotic translation initiation factor 3 subunit B (eIF3b) (Eukaryotic translation initiation factor 3 subunit 9) (Prt1 homolog) (hPrt1) (eIF-3-eta) (eIF3 p110) (eIF3 p116)	1020.29	946.312	939.033	852.968	910.706	12.949
P55957	BID	BH3-interacting domain death agonist (p22 BID) (BID) [Cleaved into: BH3-interacting domain death agonist p15 (p15 BID); BH3-interacting domain death agonist p13 (p13 BID); BH3-interacting domain death agonist p11 (p11 BID)]	9.02699	18.8297	7.29071	15.4008	30.7995	12.949
P56134	ATPK	ATP synthase subunit f, mitochondrial (ATP synthase membrane subunit f)	162.521	109.143	114.188	86.0066	74.4968	12.949
P56182	RRP1	Ribosomal RNA processing protein 1 homolog A (Novel nuclear protein 1) (NNP-1) (Nucleolar protein Nop52) (RRP1-like protein)	25.4162		42.1309	46.5794	33.1263	12.949
P56192	SYMC	Methionine--tRNA ligase, cytoplasmic (EC 6.1.1.10) (Methionyl-tRNA synthetase) (MetRS)	555.845	449.772	501.674	455.795	396.128	12.949
P56270	MAZ	Myc-associated zinc finger protein (MAZI) (Pur-1) (Purine-binding transcription factor) (Serum amyloid A-activating factor-1) (SAF-1) (Transcription factor Zif87) (ZF87) (Zinc finger protein 801)	19.044	17.1941	8.46678	11.9248	13.5762	12.949
P56385	ATP5I	ATP synthase subunit e, mitochondrial (ATPase subunit e) (ATP synthase membrane subunit e) [Cleaved into: ATP synthase subunit e, mitochondrial, N-terminally processed]	98.0965	57.6963	105.526	39.3237	48.8999	12.949
P56537	IF6	Eukaryotic translation initiation factor 6 (eIF-6) (B(2)GCN homolog) (B4 integrin interactor) (CAB) (p27(BBP))	186.401	228.145	247.159	365.548	210.002	12.949
P56545	CTBP2	C-terminal-binding protein 2 (CtBP2)	46.5027	119.891	58.1556	91.474	190.58	12.949
P56589	PEX3	Peroxisomal biogenesis factor 3 (Peroxin-3) (Peroxisomal assembly protein PEX3)	2.67017	2.62321		4.55436	4.61134	12.949
P57088	TMM33	Transmembrane protein 33 (Protein DB83) (SHINC-3)	62.4733	59.1844	63.0866	34.7139	16.9795	12.949
P57105	SYJ2B	Synaptojanin-2-binding protein (Mitochondrial outer membrane protein 25)			6.71617	18.9665	20.6257	12.949
P57678	GEMI4	Gem-associated protein 4 (Gemin-4) (Component of gems 4) (p97)	25.9707	48.0531	53.5879	15.1743	22.9652	12.949
P57721	PCBP3	Poly(rC)-binding protein 3 (Alpha-CP3) (PCBP3-overlapping transcript) (PCBP3-overlapping transcript 1)	46.8742	46.2516	45.9281	68.2802	62.9326	12.949
P57737	CORO7	Coronin-7 (Crn7) (70 kDa WD repeat tumor rejection antigen homolog)	110.29	53.5564	78.0665	94.7207	92.3829	12.949
P57740	NU107	Nuclear pore complex protein Nup107 (107 kDa nucleoporin) (Nucleoporin Nup107)	21.6312	44.2679	57.5403	88.3833	77.7883	12.949
P57772	SELB	Selenocysteine-specific elongation factor (Elongation factor sec) (Eukaryotic elongation factor, selenocysteine-tRNA-specific)	16.8272	6.82755	18.984	1.37308	5.88353	12.949
P58107	EPIPL	Epiplakin (450 kDa epidermal antigen)	573.205	733.536	725.325	379.233	412.088	12.949
P58546	MTPN	Myotrophin (Protein V-1)	148.843	158.85	86.3774	146.109	115.711	12.949
P59998	ARPC4	Actin-related protein 2/3 complex subunit 4 (Arp2/3 complex 20 kDa subunit) (p20-ARC)	74.2268	121.258	91.3467	278.2	295.085	12.949
P60002	ELOF1	Transcription elongation factor 1 homolog	18.9444	15.4881	4.76299			12.949
P60033	CD81	CD81 antigen (26 kDa cell surface protein TAPA-1) (Target of the antiproliferative antibody 1) (Tetraspanin-28) (Tspan-28) (CD antigen CD81)	153.132	133.818	111.448	207.701	229.638	12.949
P60174	TPIS	Triosephosphate isomerase (TIM) (EC 5.3.1.1) (Methylglyoxal synthase) (EC 4.2.3.3) (Triose-phosphate isomerase)	6664.16	6882.43	8272.42	8994.8	8610.22	12.949
P60228	EIF3E	Eukaryotic translation initiation factor 3 subunit E (eIF3e) (Eukaryotic translation initiation factor 3 subunit 6) (Viral integration site protein INT-6 homolog) (eIF-3 p48)	397.396	456.399	457.482	372.867	285.451	12.949
P60468	SC61B	Protein transport protein Sec61 subunit beta	46.3186	53.1301	56.5584	64.7463	97.97	12.949
P60510	PP4C	Serine/threonine-protein phosphatase 4 catalytic subunit (PP4C) (Pp4) (EC 3.1.3.16) (Protein phosphatase X) (PP-X)	53.1273	41.0672	42.159	41.6451	50.2562	12.949
P60602	ROMO1	Reactive oxygen species modulator 1 (ROS modulator 1) (Epididymis tissue protein Li 175) (Glyrichin) (Mitochondrial targeting GxxxG motif protein) (MTGM) (Protein MGR2 homolog)	18.9715	25.8894	18.7917			12.949
P60660	MYL6	Myosin light polypeptide 6 (17 kDa myosin light chain) (LC17) (Myosin light chain 3) (MLC-3) (Myosin light chain alkali 3) (Myosin light chain A3) (Smooth muscle and nonmuscle myosin light chain alkali 6)	905.861	787.863	729.251	811.373	601.037	12.949
P60842	IF4A1	Eukaryotic initiation factor 4A-I (eIF-4A-I) (eIF4A-I) (EC 3.6.4.13) (ATP-dependent RNA helicase eIF4A-1)	4802.54	4403.69	5043.51	3921.18	4047.53	12.949
P60866	RS20	40S ribosomal protein S20 (Small ribosomal subunit protein uS10)	985.892	1175.92	1247.94	791.914	944.713	12.949
P60891	PRPS1	Ribose-phosphate pyrophosphokinase 1 (EC 2.7.6.1) (PPRibP) (Phosphoribosyl pyrophosphate synthase I) (PRS-I)	282.72	334.002	295.727	293.612	360.375	12.949
P60900	PSA6	Proteasome subunit alpha type-6 (27 kDa prosomal protein) (PROS-27) (p27K) (Macropain iota chain) (Multicatalytic endopeptidase complex iota chain) (Proteasome iota chain)	492.784	481.638	601.127	592.251	585.629	12.949
P60903	S10AA	Protein S100-A10 (Calpactin I light chain) (Calpactin-1 light chain) (Cellular ligand of annexin II) (S100 calcium-binding protein A10) (p10 protein) (p11)	203.046	257.288	169.448	232.752	262.099	12.949
P60953	CDC42	Cell division control protein 42 homolog (EC 3.6.5.2) (G25K GTP-binding protein)	228.853	249.837	213.967	197.854	208.03	12.949
P60981	DEST	Destrin (Actin-depolymerizing factor) (ADF)	184.202	228.243	208.118	278.228	294.475	12.949
P60983	GMFB	Glia maturation factor beta (GMF-beta)	66.3871	74.6247	51.0672	43.9362	25.204	12.949
P61006	RAB8A	Ras-related protein Rab-8A (Oncogene c-mel)	13.5263	21.8124	32.5927	52.3422	52.5971	12.949
P61009	SPCS3	Signal peptidase complex subunit 3 (Microsomal signal peptidase 22/23 kDa subunit) (SPC22/23) (SPase 22/23 kDa subunit)	29.2478	14.6638		16.8881	13.0695	12.949
P61011	SRP54	Signal recognition particle 54 kDa protein (SRP54) (EC 3.6.5.-)	105.562	45.9533	82.5599	99.2337	100.426	12.949
P61019	RAB2A	Ras-related protein Rab-2A	37.8216	113.514	40.7946	162.294	147.72	12.949
P61024	CKS1	Cyclin-dependent kinases regulatory subunit 1 (CKS-1)		5.18644	23.7835	28.4663	8.81905	12.949
P61026	RAB10	Ras-related protein Rab-10 (EC 3.6.5.2)	54.9943	61.1453	62.6154	91.0376	33.6313	12.949
P61081	UBC12	NEDD8-conjugating enzyme Ubc12 (EC 2.3.2.34) (NEDD8 carrier protein) (Ubiquitin-conjugating enzyme E2 M)	156.067	132.57	224.562	348.948	342.144	12.949
P61086	UBE2K	Ubiquitin-conjugating enzyme E2 K (EC 2.3.2.23) (E2 ubiquitin-conjugating enzyme K) (Huntingtin-interacting protein 2) (HIP-2) (Ubiquitin carrier protein) (Ubiquitin-conjugating enzyme E2-25 kDa) (Ubiquitin-conjugating enzyme E2(25K)) (Ubiquitin-conjugating enzyme E2-25K) (Ubiquitin-protein ligase)	106.416	168.059	160.169	121.756	121.137	12.949
P61088	UBE2N	Ubiquitin-conjugating enzyme E2 N (EC 2.3.2.23) (Bendless-like ubiquitin-conjugating enzyme) (E2 ubiquitin-conjugating enzyme N) (Ubc13) (UbcH13) (Ubiquitin carrier protein N) (Ubiquitin-protein ligase N)	562.051	561.627	610.98	525.853	418.43	12.949
P61106	RAB14	Ras-related protein Rab-14	317.029	195.098	381.806	379.8	423.935	12.949
P61129	ZC3H6	Zinc finger CCCH domain-containing protein 6	95.2591	58.1659	80.0371	96.748	86.8101	12.949
P61158	ARP3	Actin-related protein 3 (Actin-like protein 3)	317.765	281.019	297.234	300.876	276.513	12.949
P61160	ARP2	Actin-related protein 2 (Actin-like protein 2)	162.413	185.282	223.786	319.216	178.506	12.949
P61163	ACTZ	Alpha-centractin (Centractin) (ARP1) (Actin-RPV) (Centrosome-associated actin homolog)	390.855	251.095	343.316	286.776	314.379	12.949
P61201	CSN2	COP9 signalosome complex subunit 2 (SGN2) (Signalosome subunit 2) (Alien homolog) (JAB1-containing signalosome subunit 2) (Thyroid receptor-interacting protein 15) (TR-interacting protein 15) (TRIP-15)	19.7707	38.475	42.1275	30.4439	50.6818	12.949
P61221	ABCE1	ATP-binding cassette sub-family E member 1 (2'-5'-oligoadenylate-binding protein) (HuHP68) (RNase L inhibitor) (Ribonuclease 4 inhibitor) (RNS4I)	414.42	386.41	461.902	326.742	194.396	12.949
P61224	RAP1B	Ras-related protein Rap-1b (EC 3.6.5.2) (GTP-binding protein smg p21B)	157.8	46.4306	247.755	279.775	256.254	12.949
P61225	RAP2B	Ras-related protein Rap-2b (EC 3.6.5.2)		11.0835	10.3083	5.95248	7.24425	12.949
P61247	RS3A	40S ribosomal protein S3a (Small ribosomal subunit protein eS1) (v-fos transformation effector protein) (Fte-1)	2214.24	2426.9	2361.14	1826.08	1921.55	12.949
P61254	RL26	60S ribosomal protein L26 (Large ribosomal subunit protein uL24)	1088.93	1009.58	1353.22	916.272	1007.93	12.949
P61289	PSME3	Proteasome activator complex subunit 3 (11S regulator complex subunit gamma) (REG-gamma) (Activator of multicatalytic protease subunit 3) (Ki nuclear autoantigen) (Proteasome activator 28 subunit gamma) (PA28g) (PA28gamma)	279.85	174.197	280.475	300.531	308.733	12.949
P61313	RL15	60S ribosomal protein L15 (Large ribosomal subunit protein eL15)	1193.97	1023.01	1005.53	1169.37	1275.62	12.949
P61326	MGN	Protein mago nashi homolog	188.946	253.601	193.102	268.45	248.067	12.949
P61353	RL27	60S ribosomal protein L27 (Large ribosomal subunit protein eL27)	868.39	1151.19	665.262	1058.39	892.943	12.949
P61421	VA0D1	V-type proton ATPase subunit d 1 (V-ATPase subunit d 1) (32 kDa accessory protein) (V-ATPase 40 kDa accessory protein) (V-ATPase AC39 subunit) (p39) (Vacuolar proton pump subunit d 1)	45.4425	79.2722	95.9178	113.69	103.263	12.949
P61457	PHS	Pterin-4-alpha-carbinolamine dehydratase (PHS) (EC 4.2.1.96) (4-alpha-hydroxy-tetrahydropterin dehydratase) (Dimerization cofactor of hepatocyte nuclear factor 1-alpha) (DCoH) (Dimerization cofactor of HNF1) (Phenylalanine hydroxylase-stimulating protein) (Pterin carbinolamine dehydratase) (PCD)	16.133	52.5282	22.7914	76.6311	56.8959	12.949
P61513	RL37A	60S ribosomal protein L37a (Large ribosomal subunit protein eL43)	377.014	379.284	220.704	296.416	341.038	12.949
P61586	RHOA	Transforming protein RhoA (EC 3.6.5.2) (Rho cDNA clone 12) (h12)	620.921	530.943	789.123	635.365	785.431	12.949
P61604	CH10	10 kDa heat shock protein, mitochondrial (Hsp10) (10 kDa chaperonin) (Chaperonin 10) (CPN10) (Early-pregnancy factor) (EPF)	1766.54	1871.47	2260.02	1840.72	1846.21	12.949
P61619	S61A1	Protein transport protein Sec61 subunit alpha isoform 1 (Sec61 alpha-1)	56.178	32.8449	13.5716	2.55152	6.68214	12.949
P61758	PFD3	Prefoldin subunit 3 (HIBBJ46) (von Hippel-Lindau-binding protein 1) (VBP-1) (VHL-binding protein 1)	256.361	210.173	210.694	261.642	311.528	12.949
P61764	STXB1	Syntaxin-binding protein 1 (MUNC18-1) (N-Sec1) (Protein unc-18 homolog 1) (Unc18-1) (Protein unc-18 homolog A) (Unc-18A) (p67)	13.2556	11.4306	4.63589	11.8293	14.1568	12.949
P61769	B2MG	Beta-2-microglobulin [Cleaved into: Beta-2-microglobulin form pI 5.3]		12.3937	3.77274	8.72164	11.0778	12.949
P61803	DAD1	Dolichyl-diphosphooligosaccharide--protein glycosyltransferase subunit DAD1 (Oligosaccharyl transferase subunit DAD1) (Defender against cell death 1) (DAD-1)	24.8964	29.3438	25.4639	36.4609	41.145	12.949
P61916	NPC2	NPC intracellular cholesterol transporter 2 (Epididymal secretory protein E1) (Human epididymis-specific protein 1) (He1) (Niemann-Pick disease type C2 protein)	23.1257	27.3557	37.6374	32.6493	28.7097	12.949
P61923	COPZ1	Coatomer subunit zeta-1 (Zeta-1-coat protein) (Zeta-1 COP)	57.8143	90.4609	56.4077	40.7281	64.1159	12.949
P61960	UFM1	Ubiquitin-fold modifier 1			9.28449	38.3501	36.588	12.949
P61962	DCAF7	DDB1- and CUL4-associated factor 7 (WD repeat-containing protein 68) (WD repeat-containing protein An11 homolog)	28.3197	48.4924	35.678	27.8891	33.5065	12.949
P61964	WDR5	WD repeat-containing protein 5 (BMP2-induced 3-kb gene protein)	82.296	44.3275	70.8341	83.0085	120.707	12.949
P61970	NTF2	Nuclear transport factor 2 (NTF-2) (Placental protein 15) (PP15)	529.031	442.527	500.471	485.045	445.216	12.949
P61978	HNRPK	Heterogeneous nuclear ribonucleoprotein K (hnRNP K) (Transformation up-regulated nuclear protein) (TUNP)	4662.4	3481.78	3670.61	4652	3640.07	12.949
P61981	1433G	14-3-3 protein gamma (Protein kinase C inhibitor protein 1) (KCIP-1) [Cleaved into: 14-3-3 protein gamma, N-terminally processed]	375.011	211.833	323.52	637.354	587.885	12.949
P62070	RRAS2	Ras-related protein R-Ras2 (EC 3.6.5.-) (Ras-like protein TC21) (Teratocarcinoma oncogene)	49.156	28.6204	15.252	21.8928	19.8099	12.949
P62072	TIM10	Mitochondrial import inner membrane translocase subunit Tim10	10.2839	8.86019	15.9809	22.9424	14.0389	12.949
P62081	RS7	40S ribosomal protein S7 (Small ribosomal subunit protein eS7)	1309.96	1399.02	1541.74	1406.4	1490.53	12.949
P62136	PP1A	Serine/threonine-protein phosphatase PP1-alpha catalytic subunit (PP-1A) (EC 3.1.3.16)	607.145	723.926	659.132	794.013	737.378	12.949
P62140	PP1B	Serine/threonine-protein phosphatase PP1-beta catalytic subunit (PP-1B) (PPP1CD) (EC 3.1.3.16) (EC 3.1.3.53)	48.5463	102.529	47.036	86.3781	113.179	12.949
P62191	PRS4	26S proteasome regulatory subunit 4 (P26s4) (26S proteasome AAA-ATPase subunit RPT2) (Proteasome 26S subunit ATPase 1)	548.827	396.952	442.567	390.654	406.073	12.949
P62195	PRS8	26S proteasome regulatory subunit 8 (26S proteasome AAA-ATPase subunit RPT6) (Proteasome 26S subunit ATPase 5) (Proteasome subunit p45) (Thyroid hormone receptor-interacting protein 1) (TRIP1) (p45/SUG)	669.254	573.818	491.158	328.441	403.959	12.949
P62241	RS8	40S ribosomal protein S8 (Small ribosomal subunit protein eS8)	1466.77	1646.75	1448.72	1242.97	1608.43	12.949
P62244	RS15A	40S ribosomal protein S15a (Small ribosomal subunit protein uS8)	690.22	732.332	720.68	900.75	726.198	12.949
P62249	RS16	40S ribosomal protein S16 (Small ribosomal subunit protein uS9)	1058.79	1020.99	1017.08	601.835	661.277	12.949
P62253	UB2G1	Ubiquitin-conjugating enzyme E2 G1 (EC 2.3.2.23) (E2 ubiquitin-conjugating enzyme G1) (E217K) (UBC7) (Ubiquitin carrier protein G1) (Ubiquitin-protein ligase G1) [Cleaved into: Ubiquitin-conjugating enzyme E2 G1, N-terminally processed]	5.13393	19.6215	19.5858	16.5429	6.47032	12.949
P62256	UBE2H	Ubiquitin-conjugating enzyme E2 H (EC 2.3.2.23) ((E3-independent) E2 ubiquitin-conjugating enzyme H) (EC 2.3.2.24) (E2 ubiquitin-conjugating enzyme H) (UbcH2) (Ubiquitin carrier protein H) (Ubiquitin-conjugating enzyme E2-20K) (Ubiquitin-protein ligase H)	2.95001			4.76635	10.3739	12.949
P62258	1433E	14-3-3 protein epsilon (14-3-3E)	4961.63	2481.67	2388.58	3712.79	3569.99	12.949
P62263	RS14	40S ribosomal protein S14 (Small ribosomal subunit protein uS11)	928.019	966.876	1252.33	791.39	680.969	12.949
P62266	RS23	40S ribosomal protein S23 (Small ribosomal subunit protein uS12)	731.232	790.835	619.135	355.605	330.184	12.949
P62269	RS18	40S ribosomal protein S18 (Ke-3) (Ke3) (Small ribosomal subunit protein uS13)	1285.38	1203.8	1326.9	1205.3	1138.58	12.949
P62273	RS29	40S ribosomal protein S29 (Small ribosomal subunit protein uS14)	450.429	323.709	376.093	65.6329	70.3257	12.949
P62277	RS13	40S ribosomal protein S13 (Small ribosomal subunit protein uS15)	1275.09	1189.26	1157.74	818.416	646.522	12.949
P62280	RS11	40S ribosomal protein S11 (Small ribosomal subunit protein uS17)	924.77	1236.55	1295.97	1582.75	1349.01	12.949
P62304	RUXE	Small nuclear ribonucleoprotein E (snRNP-E) (Sm protein E) (Sm-E) (SmE)	10.2703	25.154	130.384	240.596	138.679	12.949
P62306	RUXF	Small nuclear ribonucleoprotein F (snRNP-F) (Sm protein F) (Sm-F) (SmF)	101.864	124.111	110.367	115.506	97.506	12.949
P62308	RUXG	Small nuclear ribonucleoprotein G (snRNP-G) (Sm protein G) (Sm-G) (SmG)	175.398	118.156	175.533	77.7359	153.239	12.949
P62310	LSM3	U6 snRNA-associated Sm-like protein LSm3	88.8274	99.9772	97.6984	59.3963	70.3399	12.949
P62312	LSM6	U6 snRNA-associated Sm-like protein LSm6	32.6353	51.2614	33.1551		40.1675	12.949
P62314	SMD1	Small nuclear ribonucleoprotein Sm D1 (Sm-D1) (Sm-D autoantigen) (snRNP core protein D1)	273.287	313.709	267.146	234.451	242.378	12.949
P62316	SMD2	Small nuclear ribonucleoprotein Sm D2 (Sm-D2) (snRNP core protein D2)	382.548	295.087	572.895	680.33	639.371	12.949
P62318	SMD3	Small nuclear ribonucleoprotein Sm D3 (Sm-D3) (snRNP core protein D3)	663.99	667.039	663.462	716.761	826.816	12.949
P62330	ARF6	ADP-ribosylation factor 6	40.1554	33.6193	43.8979	23.358	16.3312	12.949
P62333	PRS10	26S proteasome regulatory subunit 10B (26S proteasome AAA-ATPase subunit RPT4) (Proteasome 26S subunit ATPase 6) (Proteasome subunit p42)	374.816	499.718	413.705	447.8	435.115	12.949
P62424	RL7A	60S ribosomal protein L7a (Large ribosomal subunit protein eL8) (PLA-X polypeptide) (Surfeit locus protein 3)	1902.34	1515.83	1619.46	1407.92	1499.47	12.949
P62487	RPB7	DNA-directed RNA polymerase II subunit RPB7 (RNA polymerase II subunit B7) (DNA-directed RNA polymerase II subunit G) (RNA polymerase II 19 kDa subunit) (RPB19)	7.53292			15.6162	9.90354	11.0176
P62495	ERF1	Eukaryotic peptide chain release factor subunit 1 (Eukaryotic release factor 1) (eRF1) (Protein Cl1) (TB3-1)	245.044	154.165	151.677	257.168	269.107	12.949
P62633	CNBP	CCHC-type zinc finger nucleic acid binding protein (Cellular nucleic acid-binding protein) (CNBP) (Zinc finger protein 9)	215.435	98.6919	144.973	185.798	226.687	12.949
P62701	RS4X	40S ribosomal protein S4, X isoform (SCR10) (Single copy abundant mRNA protein) (Small ribosomal subunit protein eS4)	2702.66	2686.77	2609.38	2051.32	2068.67	12.949
P62714	PP2AB	Serine/threonine-protein phosphatase 2A catalytic subunit beta isoform (PP2A-beta) (EC 3.1.3.16)	8.34981	9.08807	10.5302	425.11	12.9754	12.949
P62750	RL23A	60S ribosomal protein L23a (Large ribosomal subunit protein uL23)	1005.78	1136.77	1218.59	929.185	1080.86	12.949
P62753	RS6	40S ribosomal protein S6 (Phosphoprotein NP33) (Small ribosomal subunit protein eS6)	1388.69	1381.56	1084.58	1695.99	1878.28	12.949
P62805	H4	Histone H4	19694.9	15229.9	18864.8	17910	17684.6	12.949
P62820	RAB1A	Ras-related protein Rab-1A (EC 3.6.5.2) (YPT1-related protein)	76.6299	580.998	34.1404	127.98	119.157	12.949
P62826	RAN	GTP-binding nuclear protein Ran (Androgen receptor-associated protein 24) (GTPase Ran) (Ras-like protein TC4) (Ras-related nuclear protein)	1511.39	2086.66	2015.61	2447.8	2385.48	12.949
P62829	RL23	60S ribosomal protein L23 (60S ribosomal protein L17) (Large ribosomal subunit protein uL14)	592.699	665.477	670.38	739.147	743.351	12.949
P62834	RAP1A	Ras-related protein Rap-1A (EC 3.6.5.2) (C21KG) (G-22K) (GTP-binding protein smg p21A) (Ras-related protein Krev-1)	20.3967	159.523		8.29491		12.949
P62837	UB2D2	Ubiquitin-conjugating enzyme E2 D2 (EC 2.3.2.23) ((E3-independent) E2 ubiquitin-conjugating enzyme D2) (EC 2.3.2.24) (E2 ubiquitin-conjugating enzyme D2) (Ubiquitin carrier protein D2) (Ubiquitin-conjugating enzyme E2(17)KB 2) (Ubiquitin-conjugating enzyme E2-17 kDa 2) (Ubiquitin-protein ligase D2) (p53-regulated ubiquitin-conjugating enzyme 1)	109.759		152.149	101.784		12.949
P62841	RS15	40S ribosomal protein S15 (RIG protein) (Small ribosomal subunit protein uS19)	540.597	361.497	315.692	149.754	274.967	12.949
P62847	RS24	40S ribosomal protein S24 (Small ribosomal subunit protein eS24)	689.007	671.258	658.019	635.545	647.827	12.949
P62851	RS25	40S ribosomal protein S25 (Small ribosomal subunit protein eS25)	513.024	544.056	569.645	543.019	441.641	12.949
P62854	RS26	40S ribosomal protein S26 (Small ribosomal subunit protein eS26)	515.992	561.106	505.746	425.897	446.039	12.949
P62857	RS28	40S ribosomal protein S28 (Small ribosomal subunit protein eS28)	281.074	588.969	294.85	531.115	590.68	12.949
P62861	RS30	FAU ubiquitin-like and ribosomal protein S30 [Cleaved into: Ubiquitin-like protein FUBI; 40S ribosomal protein S30 (Small ribosomal subunit protein eS30)]	264.364	312.202	260.308	10.9416	12.1713	12.949
P62873	GBB1	Guanine nucleotide-binding protein G(I)/G(S)/G(T) subunit beta-1 (Transducin beta chain 1)	83.3324	58.9186	94.5366	526.157	331.39	12.949
P62875	RPAB5	DNA-directed RNA polymerases I, II, and III subunit RPABC5 (RNA polymerases I, II, and III subunit ABC5) (DNA-directed RNA polymerase III subunit L) (RNA polymerase II 7.6 kDa subunit) (RPB7.6) (RPB10 homolog)	15.6164	24.7798			16.0786	12.949
P62877	RBX1	E3 ubiquitin-protein ligase RBX1 (EC 2.3.2.27) (EC 2.3.2.32) (E3 ubiquitin-protein transferase RBX1) (Protein ZYP) (RING finger protein 75) (RING-box protein 1) (Rbx1) (Regulator of cullins 1) (ROC1) [Cleaved into: E3 ubiquitin-protein ligase RBX1, N-terminally processed (E3 ubiquitin-protein transferase RBX1, N-terminally processed)]	36.9986	36.8481	30.3117	52.1517	41.3011	12.949
P62879	GBB2	Guanine nucleotide-binding protein G(I)/G(S)/G(T) subunit beta-2 (G protein subunit beta-2) (Transducin beta chain 2)	365.816	386.074	430.734	57.695	46.2326	12.949
P62888	RL30	60S ribosomal protein L30 (Large ribosomal subunit protein eL30)	541.301	437.408	405.674	1048.7	987.687	12.949
P62899	RL31	60S ribosomal protein L31 (Large ribosomal subunit protein eL31)	928.322	1113.88	1348.5	821.053	856.099	12.949
P62906	RL10A	60S ribosomal protein L10a (CSA-19) (Large ribosomal subunit protein uL1) (Neural precursor cell expressed developmentally down-regulated protein 6) (NEDD-6)	1000.72	1502.71	1167.18	1283.28	1364.14	12.949
P62910	RL32	60S ribosomal protein L32 (Large ribosomal subunit protein eL32)	1485.94	1432.43	1576.04	742.751	714.153	12.949
P62913	RL11	60S ribosomal protein L11 (CLL-associated antigen KW-12) (Large ribosomal subunit protein uL5)	1085.03	1080.83	1122.55	927.762	1067.89	12.949
P62917	RL8	60S ribosomal protein L8 (Large ribosomal subunit protein uL2)	1229.5	1395.66	1973.99	1709.11	1860.12	12.949
P62937	PPIA	Peptidyl-prolyl cis-trans isomerase A (PPIase A) (EC 5.2.1.8) (Cyclophilin A) (Cyclosporin A-binding protein) (Rotamase A) [Cleaved into: Peptidyl-prolyl cis-trans isomerase A, N-terminally processed]	5983.95	5328.41	6497.06	5700.03	6206.58	12.949
P62942	FKB1A	Peptidyl-prolyl cis-trans isomerase FKBP1A (PPIase FKBP1A) (EC 5.2.1.8) (12 kDa FK506-binding protein) (12 kDa FKBP) (FKBP-12) (Calstabin-1) (FK506-binding protein 1A) (FKBP-1A) (Immunophilin FKBP12) (Rotamase)	389.436	596.551	446.178		337.619	12.949
P62979	RS27A	Ubiquitin-40S ribosomal protein S27a (Ubiquitin carboxyl extension protein 80) [Cleaved into: Ubiquitin; 40S ribosomal protein S27a (Small ribosomal subunit protein eS31)]	3338.15	4505.75	4861.52	2185.28	1742.22	12.949
P62993	GRB2	Growth factor receptor-bound protein 2 (Adapter protein GRB2) (Protein Ash) (SH2/SH3 adapter GRB2)	151.941	199.631	155.894	126.564	163.907	12.949
P62995	TRA2B	Transformer-2 protein homolog beta (TRA-2 beta) (TRA2-beta) (hTRA2-beta) (Splicing factor, arginine/serine-rich 10) (Transformer-2 protein homolog B)	153.608	154.675	134.479	250.912	286.288	12.949
P63000	RAC1	Ras-related C3 botulinum toxin substrate 1 (EC 3.6.5.2) (Cell migration-inducing gene 5 protein) (Ras-like protein TC25) (p21-Rac1)	253.599	287.657	331.248			12.949
P63010	AP2B1	AP-2 complex subunit beta (AP105B) (Adaptor protein complex AP-2 subunit beta) (Adaptor-related protein complex 2 subunit beta) (Beta-2-adaptin) (Beta-adaptin) (Clathrin assembly protein complex 2 beta large chain) (Plasma membrane adaptor HA2/AP2 adaptin beta subunit)	98.0705	85.9273	103.347	71.8846	39.2254	12.949
P63092	GNAS2	Guanine nucleotide-binding protein G(s) subunit alpha isoforms short (Adenylate cyclase-stimulating G alpha protein)	72.3543	93.5976	97.5285	81.3334		12.949
P63096	GNAI1	Guanine nucleotide-binding protein G(i) subunit alpha-1 (Adenylate cyclase-inhibiting G alpha protein)		5.36703		1.92814	8.94092	12.949
P63098	CANB1	Calcineurin subunit B type 1 (Protein phosphatase 2B regulatory subunit 1) (Protein phosphatase 3 regulatory subunit B alpha isoform 1)		8.48123	5.40119	19.2814	22.3778	12.949
P63104	1433Z	14-3-3 protein zeta/delta (Protein kinase C inhibitor protein 1) (KCIP-1)	2141.68	2122.56	2618.04	6260.58	6361.79	12.949
P63151	2ABA	Serine/threonine-protein phosphatase 2A 55 kDa regulatory subunit B alpha isoform (PP2A subunit B isoform B55-alpha) (PP2A subunit B isoform PR55-alpha) (PP2A subunit B isoform R2-alpha) (PP2A subunit B isoform alpha)	152.125	129.252	203.191	132.101	143.79	12.949
P63162	RSMN	Small nuclear ribonucleoprotein-associated protein N (snRNP-N) (Sm protein D) (Sm-D) (Sm protein N) (Sm-N) (SmN) (Tissue-specific-splicing protein)	596.37	890.509	845.564	552.175	601.207	12.949
P63165	SUMO1	Small ubiquitin-related modifier 1 (SUMO-1) (GAP-modifying protein 1) (GMP1) (SMT3 homolog 3) (Sentrin) (Ubiquitin-homology domain protein PIC1) (Ubiquitin-like protein SMT3C) (Smt3C) (Ubiquitin-like protein UBL1)	25.6935	105.297	89.0702	52.1641	40.3704	12.949
P63167	DYL1	Dynein light chain 1, cytoplasmic (8 kDa dynein light chain) (DLC8) (Dynein light chain LC8-type 1) (Protein inhibitor of neuronal nitric oxide synthase) (PIN)		225.933	603.928	100.684	193.119	12.949
P63172	DYLT1	Dynein light chain Tctex-type 1 (Protein CW-1) (T-complex testis-specific protein 1 homolog)	12.9837	13.4262	18.2034	22.4549	22.419	12.949
P63173	RL38	60S ribosomal protein L38 (Large ribosomal subunit protein eL38)	617.574	593.026	598.158	588.978	731.717	12.949
P63208	SKP1	S-phase kinase-associated protein 1 (Cyclin-A/CDK2-associated protein p19) (p19A) (Organ of Corti protein 2) (OCP-2) (Organ of Corti protein II) (OCP-II) (RNA polymerase II elongation factor-like protein) (SIII) (Transcription elongation factor B polypeptide 1-like) (p19skp1)	526.941	330.868	320.157	469.536	465.561	12.949
P63218	GBG5	Guanine nucleotide-binding protein G(I)/G(S)/G(O) subunit gamma-5	14.162	13.8167	15.5647			12.949
P63220	RS21	40S ribosomal protein S21 (Small ribosomal subunit protein eS21)	502.899	462.614	528.984	341.298	407.038	12.949
P63241	IF5A1	Eukaryotic translation initiation factor 5A-1 (eIF-5A-1) (eIF-5A1) (Eukaryotic initiation factor 5A isoform 1) (eIF-5A) (Rev-binding factor) (eIF-4D)	2066.09	1812.26	2175.55	2394.64	2242.32	12.949
P63244	RACK1	Receptor of activated protein C kinase 1 (Cell proliferation-inducing gene 21 protein) (Guanine nucleotide-binding protein subunit beta-2-like 1) (Guanine nucleotide-binding protein subunit beta-like protein 12.3) (Human lung cancer oncogene 7 protein) (HLC-7) (Receptor for activated C kinase) (Small ribosomal subunit protein RACK1) [Cleaved into: Receptor of activated protein C kinase 1, N-termi…	1791.45	1656.18	1433.08	2217.73	2313.26	12.949
P63261	ACTG	Actin, cytoplasmic 2 (Gamma-actin) [Cleaved into: Actin, cytoplasmic 2, N-terminally processed]	37399.3	33045.5		31737.9	32611.3	12.949
P63272	SPT4H	Transcription elongation factor SPT4 (hSPT4) (DRB sensitivity-inducing factor 14 kDa subunit) (DSIF p14) (DRB sensitivity-inducing factor small subunit) (DSIF small subunit)	32.3938	21.6345	34.7872			12.949
P63279	UBC9	SUMO-conjugating enzyme UBC9 (EC 2.3.2.-) (RING-type E3 SUMO transferase UBC9) (SUMO-protein ligase) (Ubiquitin carrier protein 9) (Ubiquitin carrier protein I) (Ubiquitin-conjugating enzyme E2 I) (Ubiquitin-protein ligase I) (p18)	648.861	663.807	544.213	554.522	558.46	12.949
P67775	PP2AA	Serine/threonine-protein phosphatase 2A catalytic subunit alpha isoform (PP2A-alpha) (EC 3.1.3.16) (Replication protein C) (RP-C)	413.662	458.807	511.066	78.338	503.37	12.949
P67809	YBOX1	Y-box-binding protein 1 (YB-1) (CCAAT-binding transcription factor I subunit A) (CBF-A) (DNA-binding protein B) (DBPB) (Enhancer factor I subunit A) (EFI-A) (Nuclease-sensitive element-binding protein 1) (Y-box transcription factor)	819.808	964.371	592.523	798.17	774.961	12.949
P67812	SC11A	Signal peptidase complex catalytic subunit SEC11A (EC 3.4.21.89) (Endopeptidase SP18) (Microsomal signal peptidase 18 kDa subunit) (SPase 18 kDa subunit) (SEC11 homolog A) (SEC11-like protein 1) (SPC18)	30.1596	41.7386	49.758	59.6408	60.5619	12.949
P67870	CSK2B	Casein kinase II subunit beta (CK II beta) (Phosvitin) (Protein G5a)	282.948	263.102	200.233	262.637	197.745	12.949
P67936	TPM4	Tropomyosin alpha-4 chain (TM30p1) (Tropomyosin-4)	801.625	794.577	830.908	874.249	250.749	12.949
P68036	UB2L3	Ubiquitin-conjugating enzyme E2 L3 (EC 2.3.2.23) (E2 ubiquitin-conjugating enzyme L3) (L-UBC) (UbcH7) (Ubiquitin carrier protein L3) (Ubiquitin-conjugating enzyme E2-F1) (Ubiquitin-protein ligase L3)	632.487	434.588	233.302	481.482	573.471	12.949
P68104	EF1A1	Elongation factor 1-alpha 1 (EF-1-alpha-1) (Elongation factor Tu) (EF-Tu) (Eukaryotic elongation factor 1 A-1) (eEF1A-1) (Leukocyte receptor cluster member 7)	12746.6	12622.6	13334.3	11620.7	11615.4	12.949
P68133	ACTS	Actin, alpha skeletal muscle (Alpha-actin-1) [Cleaved into: Actin, alpha skeletal muscle, intermediate form]	11.0907		12.151	13.5497	1536.78	12.949
P68363	TBA1B	Tubulin alpha-1B chain (Alpha-tubulin ubiquitous) (Tubulin K-alpha-1) (Tubulin alpha-ubiquitous chain) [Cleaved into: Detyrosinated tubulin alpha-1B chain]	11574.8	1387.53	1159.09	9898.52	12484.1	12.949
P68371	TBB4B	Tubulin beta-4B chain (Tubulin beta-2 chain) (Tubulin beta-2C chain)	8598.24	3338.29	12386.1	8264.53	9446.99	12.949
P68400	CSK21	Casein kinase II subunit alpha (CK II alpha) (EC 2.7.11.1)	304.12	203.763	270.577	240.693	283.749	12.949
P68402	PA1B2	Platelet-activating factor acetylhydrolase IB subunit alpha2 (EC 3.1.1.47) (PAF acetylhydrolase 30 kDa subunit) (PAF-AH 30 kDa subunit) (PAF-AH subunit beta) (PAFAH subunit beta)	140.158	241.898	218.308	88.2065	66.698	12.949
P68431	H31	Histone H3.1 (Histone H3/a) (Histone H3/b) (Histone H3/c) (Histone H3/d) (Histone H3/f) (Histone H3/h) (Histone H3/i) (Histone H3/j) (Histone H3/k) (Histone H3/l)	3.91028			2455.81	1874.16	12.949
P69849	NOMO3	Nodal modulator 3 (pM5 protein 3)	72.2113	106.092		71.2894	89.4461	12.949
P78310	CXAR	Coxsackievirus and adenovirus receptor (CAR) (hCAR) (CVB3-binding protein) (Coxsackievirus B-adenovirus receptor) (HCVADR)			3.33947	7.86404	12.719	12.949
P78316	NOP14	Nucleolar protein 14 (Nucleolar complex protein 14)	30.6924	33.4718	37.6497	29.9136	18.7615	12.949
P78318	IGBP1	Immunoglobulin-binding protein 1 (B-cell signal transduction molecule alpha 4) (Protein alpha-4) (CD79a-binding protein 1) (Protein phosphatase 2/4/6 regulatory subunit) (Renal carcinoma antigen NY-REN-16)	14.0894	15.6583	29.0722	18.7842		12.949
P78330	SERB	Phosphoserine phosphatase (PSP) (PSPase) (EC 3.1.3.3) (L-3-phosphoserine phosphatase) (O-phosphoserine phosphohydrolase)	105.665	24.3763		23.0874	33.8016	12.949
P78344	IF4G2	Eukaryotic translation initiation factor 4 gamma 2 (eIF-4-gamma 2) (eIF-4G 2) (eIF4G 2) (Death-associated protein 5) (DAP-5) (p97)	167.189	220.032	245.101	194.015	175.03	12.949
P78346	RPP30	Ribonuclease P protein subunit p30 (RNaseP protein p30) (RNase P subunit 2)		23.7722	13.2364	8.53424		12.949
P78347	GTF2I	General transcription factor II-I (GTFII-I) (TFII-I) (Bruton tyrosine kinase-associated protein 135) (BAP-135) (BTK-associated protein 135) (SRF-Phox1-interacting protein) (SPIN) (Williams-Beuren syndrome chromosomal region 6 protein)	185.924	157.223	175.353	221.304	178.138	12.949
P78362	SRPK2	SRSF protein kinase 2 (EC 2.7.11.1) (SFRS protein kinase 2) (Serine/arginine-rich protein-specific kinase 2) (SR-protein-specific kinase 2) [Cleaved into: SRSF protein kinase 2 N-terminal; SRSF protein kinase 2 C-terminal]	10.7996	11.9338	8.63797	16.9655	19.2765	12.949
P78371	TCPB	T-complex protein 1 subunit beta (TCP-1-beta) (CCT-beta)	2517.58	2649.46	2963.91	2957.66	2805.71	12.949
P78406	RAE1L	mRNA export factor RAE1 (Rae1 protein homolog) (mRNA-associated protein mrnp 41)	102.187	78.5444	51.7725	66.7059	125.184	12.949
P78417	GSTO1	Glutathione S-transferase omega-1 (GSTO-1) (EC 2.5.1.18) (Glutathione S-transferase omega 1-1) (GSTO 1-1) (Glutathione-dependent dehydroascorbate reductase) (EC 1.8.5.1) (Monomethylarsonic acid reductase) (MMA(V) reductase) (EC 1.20.4.2) (S-(Phenacyl)glutathione reductase) (SPG-R)	752.718	609.674	540.355	554.343	531.008	12.949
P78527	PRKDC	DNA-dependent protein kinase catalytic subunit (DNA-PK catalytic subunit) (DNA-PKcs) (EC 2.7.11.1) (DNPK1) (p460)	3264.94	3173.43	3437.66	3415.6	3266.52	12.949
P78537	BL1S1	Biogenesis of lysosome-related organelles complex 1 subunit 1 (BLOC-1 subunit 1) (GCN5-like protein 1) (Protein RT14)		3.92397	3.88454	1.95921		12.949
P80303	NUCB2	Nucleobindin-2 (DNA-binding protein NEFA) (Epididymis secretory protein Li 109) (Gastric cancer antigen Zg4) (Prepronesfatin) [Cleaved into: Nesfatin-1]	122.062	148.254	97.9346	125.354	96.7385	12.949
P80723	BASP1	Brain acid soluble protein 1 (22 kDa neuronal tissue-enriched acidic protein) (Neuronal axonal membrane protein NAP-22)	542.676	540.173	653.418	895.268	1038.99	12.949
P82650	RT22	28S ribosomal protein S22, mitochondrial (MRP-S22) (S22mt) (Mitochondrial small ribosomal subunit protein mS22)	45.045	40.551	23.5439	18.2567	38.6863	12.949
P82663	RT25	28S ribosomal protein S25, mitochondrial (MRP-S25) (S25mt) (Mitochondrial small ribosomal subunit protein mS25)	5.69241	9.57104	10.4024	9.6364		12.949
P82664	RT10	28S ribosomal protein S10, mitochondrial (MRP-S10) (S10mt) (Mitochondrial small ribosomal subunit protein uS10m)		6.63221		4.96548	10.3676	12.949
P82673	RT35	28S ribosomal protein S35, mitochondrial (MRP-S35) (S35mt) (28S ribosomal protein S28, mitochondrial) (MRP-S28) (S28mt) (Mitochondrial small ribosomal subunit protein mS35)	41.0229	25.1323	45.9158	15.7737	15.2472	12.949
P82675	RT05	28S ribosomal protein S5, mitochondrial (MRP-S5) (S5mt) (Mitochondrial small ribosomal subunit protein uS5m)	12.7184	13.9002	15.8313			12.949
P82909	RT36	Alpha-ketoglutarate dehydrogenase component 4		6.49902	5.82726	6.59947		12.949
P82921	RT21	28S ribosomal protein S21, mitochondrial (MRP-S21) (S21mt) (Mitochondrial small ribosomal subunit protein bS21m)			55.7317	13.5831	20.1192	12.949
P82930	RT34	28S ribosomal protein S34, mitochondrial (MRP-S34) (S34mt) (Mitochondrial small ribosomal subunit protein mS34)	47.4915	37.3991	57.6	28.9455	3.78578	12.949
P82932	RT06	28S ribosomal protein S6, mitochondrial (MRP-S6) (S6mt) (Mitochondrial small ribosomal subunit protein bS6m)	7.18096	33.9002	15.099	37.2494	33.62	12.949
P82933	RT09	28S ribosomal protein S9, mitochondrial (MRP-S9) (S9mt) (Mitochondrial small ribosomal subunit protein uS9m)	50.1762	39.1432	51.1853	43.8271	35.0657	12.949
P82979	SARNP	SAP domain-containing ribonucleoprotein (Cytokine-induced protein of 29 kDa) (Nuclear protein Hcc-1) (Proliferation-associated cytokine-inducible protein CIP29)	332.201	279.653	256.337	264.722	167.866	12.949
P83731	RL24	60S ribosomal protein L24 (60S ribosomal protein L30) (Large ribosomal subunit protein eL24)	744.986	548.167	570.893	729.135	796.795	12.949
P83876	TXN4A	Thioredoxin-like protein 4A (DIM1 protein homolog) (Spliceosomal U5 snRNP-specific 15 kDa protein) (Thioredoxin-like U5 snRNP protein U5-15kD)		10.0847	33.9324	32.3179	25.6935	12.949
P83881	RL36A	60S ribosomal protein L36a (60S ribosomal protein L44) (Cell growth-inhibiting gene 15 protein) (Cell migration-inducing gene 6 protein) (Large ribosomal subunit protein eL42)	214.677	298.872	105.618	280.092	124.701	12.949
P83916	CBX1	Chromobox protein homolog 1 (HP1Hsbeta) (Heterochromatin protein 1 homolog beta) (HP1 beta) (Heterochromatin protein p25) (M31) (Modifier 1 protein) (p25beta)	98.3445	69.5076	118.979	171.132	156.842	12.949
P84077	ARF1	ADP-ribosylation factor 1	688.292	759.132	736.359	1093.8	1090.08	12.949
P84085	ARF5	ADP-ribosylation factor 5	34.0605	77.9306	100.958	100.321	68.6658	12.949
P84090	ERH	Enhancer of rudimentary homolog	250.935	107.926	322.812	485.652	219.125	12.949
P84095	RHOG	Rho-related GTP-binding protein RhoG	36.8979	18.782	40.5528	25.4171	44.1513	12.949
P84098	RL19	60S ribosomal protein L19 (Large ribosomal subunit protein eL19)	706.757	623.807	890.038	217.022	661.66	12.949
P84103	SRSF3	Serine/arginine-rich splicing factor 3 (Pre-mRNA-splicing factor SRP20) (Splicing factor, arginine/serine-rich 3)	421.849	686.139	435.526	700.3	613.408	12.949
P84157	MXRA7	Matrix-remodeling-associated protein 7	12.9891	16.8861	16.7603	32.8192	31.9785	12.949
P84243	H33	Histone H3.3	13105	15247.3	14315.1	1360.58	5739.67	12.949
P85037	FOXK1	Forkhead box protein K1 (Myocyte nuclear factor) (MNF)	5.73757	20.5184	14.7954	3.30415	5.23928	12.949
P98161	PKD1	Polycystin-1 (PC1) (Autosomal dominant polycystic kidney disease 1 protein)	11.03	11.2766	8.54293	7.08682	7.66349	12.949
P98172	EFNB1	Ephrin-B1 (EFL-3) (ELK ligand) (ELK-L) (EPH-related receptor tyrosine kinase ligand 2) (LERK-2) [Cleaved into: Ephrin-B1 C-terminal fragment (Ephrin-B1 CTF); Ephrin-B1 intracellular domain (Ephrin-B1 ICD)]	4.9274	15.4816	11.1317	4.0677		12.949
P98175	RBM10	RNA-binding protein 10 (G patch domain-containing protein 9) (RNA-binding motif protein 10) (RNA-binding protein S1-1) (S1-1)	94.0429	72.5444	112.984	68.5316	76.0475	12.949
P98179	RBM3	RNA-binding protein 3 (RNA-binding motif protein 3) (RNPL)	348.922	652.744	429.79	376.444	449.671	12.949
P99999	CYC	Cytochrome c	314.657	435.379	235.056	285.133	230.688	12.949
Q00013	EM55	55 kDa erythrocyte membrane protein (p55) (Membrane protein, palmitoylated 1)	8.15043		11.511	3.58726		12.949
Q00059	TFAM	Transcription factor A, mitochondrial (mtTFA) (Mitochondrial transcription factor 1) (MtTF1) (Transcription factor 6) (TCF-6) (Transcription factor 6-like 2)	319.639	233.449	317.638	159.504	155.934	12.949
Q00169	PIPNA	Phosphatidylinositol transfer protein alpha isoform (PI-TP-alpha) (PtdIns transfer protein alpha) (PtdInsTP alpha)	28.0229	23.9707	38.9534	81.3513	52.0679	12.949
Q00325	MPCP	Phosphate carrier protein, mitochondrial (Phosphate transport protein) (PTP) (Solute carrier family 25 member 3)	281.388	347.212	259.104	403.898	357.509	12.949
Q00341	VIGLN	Vigilin (High density lipoprotein-binding protein) (HDL-binding protein)	319.335	300.39	337.884	324.74	310.379	12.949
Q00403	TF2B	Transcription initiation factor IIB (EC 2.3.1.48) (General transcription factor TFIIB) (S300-II)	5.25165	7.34067	8.17276	7.89829		12.949
Q00535	CDK5	Cyclin-dependent-like kinase 5 (EC 2.7.11.1) (Cell division protein kinase 5) (Serine/threonine-protein kinase PSSALRE) (Tau protein kinase II catalytic subunit) (TPKII catalytic subunit)	13.8783	59.526	31.162	30.2658	28.8686	12.949
Q00577	PURA	Transcriptional activator protein Pur-alpha (Purine-rich single-stranded DNA-binding protein alpha)	53.4673	48.5683	36.6341	10.5793	17.2789	12.949
Q00610	CLH1	Clathrin heavy chain 1 (Clathrin heavy chain on chromosome 17) (CLH-17)	2981.31	3108.89	3229.02	2976.17	2990.29	12.949
Q00688	FKBP3	Peptidyl-prolyl cis-trans isomerase FKBP3 (PPIase FKBP3) (EC 5.2.1.8) (25 kDa FK506-binding protein) (25 kDa FKBP) (FKBP-25) (FK506-binding protein 3) (FKBP-3) (Immunophilin FKBP25) (Rapamycin-selective 25 kDa immunophilin) (Rotamase)	470.767	480.152	530.401	421.616	497.624	12.949
Q00765	REEP5	Receptor expression-enhancing protein 5 (Polyposis locus protein 1) (Protein TB2)	47.4882	28.5098		36.2924	24.2378	12.949
Q00796	DHSO	Sorbitol dehydrogenase (SDH) (EC 1.1.1.-) ((R,R)-butanediol dehydrogenase) (EC 1.1.1.4) (L-iditol 2-dehydrogenase) (EC 1.1.1.14) (Polyol dehydrogenase) (Ribitol dehydrogenase) (RDH) (EC 1.1.1.56) (Xylitol dehydrogenase) (XDH) (EC 1.1.1.9)	40.3363	77.4577	125.559	79.8419	65.1743	12.949
Q00839	HNRPU	Heterogeneous nuclear ribonucleoprotein U (hnRNP U) (GRIP120) (Nuclear p120 ribonucleoprotein) (Scaffold-attachment factor A) (SAF-A) (p120) (pp120)	5735.73	5009	5431.45	5123.19	4979.51	12.949
Q01082	SPTB2	Spectrin beta chain, non-erythrocytic 1 (Beta-II spectrin) (Fodrin beta chain) (Spectrin, non-erythroid beta chain 1)	576.021	815.607	772.454	1099.23	985.048	12.949
Q01085	TIAR	Nucleolysin TIAR (TIA-1-related protein)	47.8239	147.017	114.593	126.177	129.269	12.949
Q01105	SET	Protein SET (HLA-DR-associated protein II) (Inhibitor of granzyme A-activated DNase) (IGAAD) (PHAPII) (Phosphatase 2A inhibitor I2PP2A) (I-2PP2A) (Template-activating factor I) (TAF-I)	1243.25	1120.93	1027.16	1723.61	2088.96	12.949
Q01130	SRSF2	Serine/arginine-rich splicing factor 2 (Protein PR264) (Splicing component, 35 kDa) (Splicing factor SC35) (SC-35) (Splicing factor, arginine/serine-rich 2)	563.415	366.551	609.957	573.856	683.494	12.949
Q01433	AMPD2	AMP deaminase 2 (EC 3.5.4.6) (AMP deaminase isoform L)	12.9328	5.04783	5.32673	18.0716	7.57609	12.949
Q01469	FABP5	Fatty acid-binding protein 5 (Epidermal-type fatty acid-binding protein) (E-FABP) (Fatty acid-binding protein, epidermal) (Psoriasis-associated fatty acid-binding protein homolog) (PA-FABP)	585.67	552.126	604.715	807.741	790.396	12.949
Q01518	CAP1	Adenylyl cyclase-associated protein 1 (CAP 1)	991.383	1084.19	966.287	1055.41	981.53	12.949
Q01581	HMCS1	Hydroxymethylglutaryl-CoA synthase, cytoplasmic (HMG-CoA synthase) (EC 2.3.3.10) (3-hydroxy-3-methylglutaryl coenzyme A synthase)	511.378	543.861	441.892	474.729	340.953	12.949
Q01650	LAT1	Large neutral amino acids transporter small subunit 1 (4F2 light chain) (4F2 LC) (4F2LC) (CD98 light chain) (Integral membrane protein E16) (E16) (L-type amino acid transporter 1) (hLAT1) (Solute carrier family 7 member 5) (y+ system cationic amino acid transporter)	7.63927	9.69587	23.9432	17.3728	24.9004	12.949
Q01658	NC2B	Protein Dr1 (Down-regulator of transcription 1) (Negative cofactor 2-beta) (NC2-beta) (TATA-binding protein-associated phosphoprotein)	51.9046	46.7841	66.2326	73.7545	50.171	12.949
Q01780	EXOSX	Exosome component 10 (EC 3.1.13.-) (Autoantigen PM/Scl 2) (P100 polymyositis-scleroderma overlap syndrome-associated autoantigen) (Polymyositis/scleroderma autoantigen 100 kDa) (PM/Scl-100) (Polymyositis/scleroderma autoantigen 2)	16.7276	82.9392	38.0974	25.5331	31.8451	12.949
Q01813	PFKAP	ATP-dependent 6-phosphofructokinase, platelet type (ATP-PFK) (PFK-P) (EC 2.7.1.11) (6-phosphofructokinase type C) (Phosphofructo-1-kinase isozyme C) (PFK-C) (Phosphohexokinase)	327.024	426.388	352.877	508.922	504.718	12.949
Q01831	XPC	DNA repair protein complementing XP-C cells (Xeroderma pigmentosum group C-complementing protein) (p125)	4.92849	5.01475	11.4413	3.71086	3.39832	12.949
Q01844	EWS	RNA-binding protein EWS (EWS oncogene) (Ewing sarcoma breakpoint region 1 protein)	314.722	383.98	276.077	427.347	342.57	12.949
Q01970	PLCB3	1-phosphatidylinositol 4,5-bisphosphate phosphodiesterase beta-3 (EC 3.1.4.11) (Phosphoinositide phospholipase C-beta-3) (Phospholipase C-beta-3) (PLC-beta-3)	11.3084	8.67462	14.2611	26.4556	7.21871	12.949
Q02218	ODO1	2-oxoglutarate dehydrogenase, mitochondrial (EC 1.2.4.2) (2-oxoglutarate dehydrogenase complex component E1) (OGDC-E1) (Alpha-ketoglutarate dehydrogenase)	8.83357	43.7831	36.6543	61.0052	47.8386	12.949
Q02543	RL18A	60S ribosomal protein L18a (Large ribosomal subunit protein eL20)	555.434	598.503	624.714	777.538	592.922	12.949
Q02750	MP2K1	Dual specificity mitogen-activated protein kinase kinase 1 (MAP kinase kinase 1) (MAPKK 1) (MKK1) (EC 2.7.12.2) (ERK activator kinase 1) (MAPK/ERK kinase 1) (MEK 1)	18.8794	28.1757	43.7506	11.7261	35.199	12.949
Q02790	FKBP4	Peptidyl-prolyl cis-trans isomerase FKBP4 (PPIase FKBP4) (EC 5.2.1.8) (51 kDa FK506-binding protein) (FKBP51) (52 kDa FK506-binding protein) (52 kDa FKBP) (FKBP-52) (59 kDa immunophilin) (p59) (FK506-binding protein 4) (FKBP-4) (FKBP59) (HSP-binding immunophilin) (HBI) (Immunophilin FKBP52) (Rotamase) [Cleaved into: Peptidyl-prolyl cis-trans isomerase FKBP4, N-terminally processed]	1643.95	1452.39	1551.3	1247.32	1297	12.949
Q02809	PLOD1	Procollagen-lysine,2-oxoglutarate 5-dioxygenase 1 (EC 1.14.11.4) (Lysyl hydroxylase 1) (LH1)	39.0876	32.487	38.1042	16.4711	25.6892	12.949
Q02818	NUCB1	Nucleobindin-1 (CALNUC)	2.77381	2.66377		6.06972	5.51196	12.949
Q02878	RL6	60S ribosomal protein L6 (Large ribosomal subunit protein eL6) (Neoplasm-related protein C140) (Tax-responsive enhancer element-binding protein 107) (TaxREB107)	1748.56	1911.06	1764.22	1264.12	1273.35	12.949
Q02880	TOP2B	DNA topoisomerase 2-beta (EC 5.6.2.2) (DNA topoisomerase II, beta isozyme)	42.2564	52.6865	60.557	71.7562	71.7884	12.949
Q02952	AKA12	A-kinase anchor protein 12 (AKAP-12) (A-kinase anchor protein 250 kDa) (AKAP 250) (Gravin) (Myasthenia gravis autoantigen)	279.569	337.581	352.72	379.841	409.066	12.949
Q02978	M2OM	Mitochondrial 2-oxoglutarate/malate carrier protein (OGCP) (Solute carrier family 25 member 11)	147.511	193.774	223.314	126.599	120.441	12.949
Q03001	DYST	Dystonin (230 kDa bullous pemphigoid antigen) (230/240 kDa bullous pemphigoid antigen) (Bullous pemphigoid antigen 1) (BPA) (Bullous pemphigoid antigen) (Dystonia musculorum protein) (Hemidesmosomal plaque protein)	6.40847	6.64642	0.995003	4.44706	6.2141	12.949
Q03135	CAV1	Caveolin-1	7.28243	6.41963	7.16125	6.78729		12.949
Q03252	LMNB2	Lamin-B2	547.441	565.434	553.74	455.367	491.056	12.949
Q03701	CEBPZ	CCAAT/enhancer-binding protein zeta (CCAAT-box-binding transcription factor) (CBF) (CCAAT-binding factor)	31.6974	57.821	41.6416	27.0646	69.8547	12.949
Q04206	TF65	Transcription factor p65 (Nuclear factor NF-kappa-B p65 subunit) (Nuclear factor of kappa light polypeptide gene enhancer in B-cells 3)	82.7985	65.6551	72.6833	95.1073	77.8039	12.949
Q04323	UBXN1	UBX domain-containing protein 1 (SAPK substrate protein 1) (UBA/UBX 33.3 kDa protein)	100.18	109.197	191.91	216.539	140.866	12.949
Q04446	GLGB	1,4-alpha-glucan-branching enzyme (EC 2.4.1.18) (Brancher enzyme) (Glycogen-branching enzyme)	17.2712	14.8807	23.5259	9.6933	12.1447	12.949
Q04637	IF4G1	Eukaryotic translation initiation factor 4 gamma 1 (eIF-4-gamma 1) (eIF-4G 1) (eIF-4G1) (p220)	1041.24	1026.21	1142.55	1137.82	1189.72	12.949
Q04726	TLE3	Transducin-like enhancer protein 3 (Enhancer of split groucho-like protein 3) (ESG3)	26.8501	16.2082	16.2677	9.32071	14.0078	12.949
Q04760	LGUL	Lactoylglutathione lyase (EC 4.4.1.5) (Aldoketomutase) (Glyoxalase I) (Glx I) (Ketone-aldehyde mutase) (Methylglyoxalase) (S-D-lactoylglutathione methylglyoxal lyase)	2094.79	2320.39	2431.32	1665.06	1559.63	12.949
Q04837	SSBP	Single-stranded DNA-binding protein, mitochondrial (Mt-SSB) (MtSSB) (PWP1-interacting protein 17)	286.316	336.301	333.137	287.729	257.389	12.949
Q04917	1433F	14-3-3 protein eta (Protein AS1)	125.159	116.356	188.333	284.567	347.564	12.949
Q05048	CSTF1	Cleavage stimulation factor subunit 1 (CF-1 50 kDa subunit) (Cleavage stimulation factor 50 kDa subunit) (CSTF 50 kDa subunit) (CstF-50)	99.304	89.0705	132.78	136.311	88.6786	12.949
Q05086	UBE3A	Ubiquitin-protein ligase E3A (EC 2.3.2.26) (E6AP ubiquitin-protein ligase) (HECT-type ubiquitin transferase E3A) (Human papillomavirus E6-associated protein) (Oncogenic protein-associated protein E6-AP) (Renal carcinoma antigen NY-REN-54)		5.11486	8.2119		5.43038	12.949
Q05397	FAK1	Focal adhesion kinase 1 (FADK 1) (EC 2.7.10.2) (Focal adhesion kinase-related nonkinase) (FRNK) (Protein phosphatase 1 regulatory subunit 71) (PPP1R71) (Protein-tyrosine kinase 2) (p125FAK) (pp125FAK)			17.3801	2.11057	1.74945	12.949
Q05519	SRS11	Serine/arginine-rich splicing factor 11 (Arginine-rich 54 kDa nuclear protein) (p54) (Splicing factor, arginine/serine-rich 11)	68.0701	74.2852	103.666	77.624	66.322	12.949
Q05639	EF1A2	Elongation factor 1-alpha 2 (EF-1-alpha-2) (Eukaryotic elongation factor 1 A-2) (eEF1A-2) (Statin-S1)	62.8816	55.0781	46.7852	59.0083	60.264	12.949
Q05682	CALD1	Caldesmon (CDM)	70.693	80.7191	71.8509	78.9097	51.6778	12.949
Q06124	PTN11	Tyrosine-protein phosphatase non-receptor type 11 (EC 3.1.3.48) (Protein-tyrosine phosphatase 1D) (PTP-1D) (Protein-tyrosine phosphatase 2C) (PTP-2C) (SH-PTP2) (SHP-2) (Shp2) (SH-PTP3)	148.085	154.783	209.996	152.958	111.13	12.949
Q06203	PUR1	Amidophosphoribosyltransferase (ATase) (EC 2.4.2.14) (Glutamine phosphoribosylpyrophosphate amidotransferase) (GPAT)	45.5378	55.2614	57.9711	102.427	76.8363	12.949
Q06210	GFPT1	Glutamine--fructose-6-phosphate aminotransferase [isomerizing] 1 (EC 2.6.1.16) (D-fructose-6-phosphate amidotransferase 1) (Glutamine:fructose-6-phosphate amidotransferase 1) (GFAT 1) (GFAT1) (Hexosephosphate aminotransferase 1)	38.5364	61.6106	40.2379	120.937	107.237	12.949
Q06265	EXOS9	Exosome complex component RRP45 (Autoantigen PM/Scl 1) (Exosome component 9) (P75 polymyositis-scleroderma overlap syndrome-associated autoantigen) (Polymyositis/scleroderma autoantigen 1) (Polymyositis/scleroderma autoantigen 75 kDa) (PM/Scl-75)		17.9273	3.79973	22.6579	15.9963	12.949
Q06323	PSME1	Proteasome activator complex subunit 1 (11S regulator complex subunit alpha) (REG-alpha) (Activator of multicatalytic protease subunit 1) (Interferon gamma up-regulated I-5111 protein) (IGUP I-5111) (Proteasome activator 28 subunit alpha) (PA28a) (PA28alpha)	97.3839	109.599	109.907	145.377	172.477	12.949
Q06546	GABPA	GA-binding protein alpha chain (GABP subunit alpha) (Nuclear respiratory factor 2 subunit alpha) (Transcription factor E4TF1-60)	11.4643	12.5466	16.7243	11.4266	26.566	12.949
Q06787	FMR1	Synaptic functional regulator FMR1 (Fragile X mental retardation protein 1) (FMRP) (Protein FMR-1)	7.70771	19.6724	22.7712	14.3802	16.6929	12.949
Q06830	PRDX1	Peroxiredoxin-1 (EC 1.11.1.24) (Natural killer cell-enhancing factor A) (NKEF-A) (Proliferation-associated gene protein) (PAG) (Thioredoxin peroxidase 2) (Thioredoxin-dependent peroxide reductase 2) (Thioredoxin-dependent peroxiredoxin 1)	8041.27	6013.45	5360.36	4271.4	5578.5	12.949
Q07020	RL18	60S ribosomal protein L18 (Large ribosomal subunit protein eL18)	1530.45	1177.77	1519.01	1255.1	1856.57	12.949
Q07021	C1QBP	Complement component 1 Q subcomponent-binding protein, mitochondrial (ASF/SF2-associated protein p32) (Glycoprotein gC1qBP) (C1qBP) (Hyaluronan-binding protein 1) (Mitochondrial matrix protein p32) (gC1q-R protein) (p33) (SF2AP32)	782.305	938.709	1153.57	1249.51	821.694	12.949
Q07065	CKAP4	Cytoskeleton-associated protein 4 (63-kDa cytoskeleton-linking membrane protein) (Climp-63) (p63)	693.209	640.661	595.211	557.74	627.823	12.949
Q07157	ZO1	Tight junction protein ZO-1 (Tight junction protein 1) (Zona occludens protein 1) (Zonula occludens protein 1)	3.88342	17.8655	4.48798	5.84946	10.9778	12.949
Q07666	KHDR1	KH domain-containing, RNA-binding, signal transduction-associated protein 1 (GAP-associated tyrosine phosphoprotein p62) (Src-associated in mitosis 68 kDa protein) (Sam68) (p21 Ras GTPase-activating protein-associated p62) (p68)	852.471	867.971	881.973	756.92	792.695	12.949
Q07812	BAX	Apoptosis regulator BAX (Bcl-2-like protein 4) (Bcl2-L-4)	86.0831	49.3471	89.3559	105.949	57.1243	12.949
Q07864	DPOE1	DNA polymerase epsilon catalytic subunit A (EC 2.7.7.7) (3'-5' exodeoxyribonuclease) (EC 3.1.11.-) (DNA polymerase II subunit A)	13.5133		4.88132	7.65234	20.813	12.949
Q07866	KLC1	Kinesin light chain 1 (KLC 1)	112.315	113.048	118.945	123.657	116.848	12.949
Q07955	SRSF1	Serine/arginine-rich splicing factor 1 (Alternative-splicing factor 1) (ASF-1) (Splicing factor, arginine/serine-rich 1) (pre-mRNA-splicing factor SF2, P33 subunit)	600.312	1043.28	1034.88	1124.98	1027.03	12.949
Q07960	RHG01	Rho GTPase-activating protein 1 (CDC42 GTPase-activating protein) (GTPase-activating protein rhoGAP) (Rho-related small GTPase protein activator) (Rho-type GTPase-activating protein 1) (p50-RhoGAP)	76.7642	59.5011	102.241	30.9121	30.1582	12.949
Q08209	PP2BA	Serine/threonine-protein phosphatase 2B catalytic subunit alpha isoform (EC 3.1.3.16) (CAM-PRP catalytic subunit) (Calmodulin-dependent calcineurin A subunit alpha isoform)	13.7765	30.9685		52.6985	46.9193	12.949
Q08211	DHX9	ATP-dependent RNA helicase A (EC 3.6.4.13) (DEAH box protein 9) (DExH-box helicase 9) (Leukophysin) (LKP) (Nuclear DNA helicase II) (NDH II) (RNA helicase A)	2315.06	2370.17	2590.14	2568.36	2594.32	12.949
Q08257	QOR	Quinone oxidoreductase (EC 1.6.5.5) (NADPH:quinone reductase) (Zeta-crystallin)	46.7789	84.513	54.689	59.5054	22.6219	12.949
Q08378	GOGA3	Golgin subfamily A member 3 (Golgi complex-associated protein of 170 kDa) (GCP170) (Golgin-160)	2.8167		2.89991	6.55542	3.6239	12.949
Q08380	LG3BP	Galectin-3-binding protein (Basement membrane autoantigen p105) (Lectin galactoside-binding soluble 3-binding protein) (Mac-2-binding protein) (MAC2BP) (Mac-2 BP) (Tumor-associated antigen 90K)	34.8359	17.7505	47.3588	28.668	34.5947	12.949
Q08752	PPID	Peptidyl-prolyl cis-trans isomerase D (PPIase D) (EC 5.2.1.8) (40 kDa peptidyl-prolyl cis-trans isomerase) (Cyclophilin-40) (CYP-40) (Cyclophilin-related protein) (Rotamase D)	13.4981	39.8308	39.8599	72.4646	36.7724	12.949
Q08945	SSRP1	FACT complex subunit SSRP1 (Chromatin-specific transcription elongation factor 80 kDa subunit) (Facilitates chromatin transcription complex 80 kDa subunit) (FACT 80 kDa subunit) (FACTp80) (Facilitates chromatin transcription complex subunit SSRP1) (Recombination signal sequence recognition protein 1) (Structure-specific recognition protein 1) (hSSRP1) (T160)	555.12	428.839	539.084	509.24	424.261	12.949
Q08AM6	VAC14	Protein VAC14 homolog (Tax1-binding protein 2)	1.72788	1.14794	1.35547	2.42502	0.832618	12.949
Q08J23	NSUN2	RNA cytosine C(5)-methyltransferase NSUN2 (EC 2.1.1.-) (Myc-induced SUN domain-containing protein) (Misu) (NOL1/NOP2/Sun domain family member 2) (Substrate of AIM1/Aurora kinase B) (mRNA cytosine C(5)-methyltransferase) (EC 2.1.1.-) (tRNA cytosine C(5)-methyltransferase) (EC 2.1.1.-) (EC 2.1.1.203) (tRNA methyltransferase 4 homolog) (hTrm4)	430.838	454.403	361.448	551.167	548.288	12.949
Q09028	RBBP4	Histone-binding protein RBBP4 (Chromatin assembly factor 1 subunit C) (CAF-1 subunit C) (Chromatin assembly factor I p48 subunit) (CAF-I 48 kDa subunit) (CAF-I p48) (Nucleosome-remodeling factor subunit RBAP48) (Retinoblastoma-binding protein 4) (RBBP-4) (Retinoblastoma-binding protein p48)	1364.43	664.273	733.21	1184.31	1179.15	12.949
Q09161	NCBP1	Nuclear cap-binding protein subunit 1 (80 kDa nuclear cap-binding protein) (CBP80) (NCBP 80 kDa subunit)	116.268	142.755	127.809	243.896	238.15	12.949
Q09666	AHNK	Neuroblast differentiation-associated protein AHNAK (Desmoyokin)	4263.76	4061.39	4170.68	3242.98	3649.72	12.949
Q0VDF9	HSP7E	Heat shock 70 kDa protein 14 (HSP70-like protein 1) (Heat shock protein HSP60)		2.57397	6.30833	13.6549	5.78408	12.949
Q10471	GALT2	Polypeptide N-acetylgalactosaminyltransferase 2 (EC 2.4.1.41) (Polypeptide GalNAc transferase 2) (GalNAc-T2) (pp-GaNTase 2) (Protein-UDP acetylgalactosaminyltransferase 2) (UDP-GalNAc:polypeptide N-acetylgalactosaminyltransferase 2) [Cleaved into: Polypeptide N-acetylgalactosaminyltransferase 2 soluble form]	31.3736	13.7863	27.0172	17.5869		12.949
Q10567	AP1B1	AP-1 complex subunit beta-1 (Adaptor protein complex AP-1 subunit beta-1) (Adaptor-related protein complex 1 subunit beta-1) (Beta-1-adaptin) (Beta-adaptin 1) (Clathrin assembly protein complex 1 beta large chain) (Golgi adaptor HA1/AP1 adaptin beta subunit)	459.558	322.137	410.241	531.612	498.887	12.949
Q10570	CPSF1	Cleavage and polyadenylation specificity factor subunit 1 (Cleavage and polyadenylation specificity factor 160 kDa subunit) (CPSF 160 kDa subunit)	32.5194	30.0455	30.693	25.4654	20.525	12.949
Q10713	MPPA	Mitochondrial-processing peptidase subunit alpha (Alpha-MPP) (Inactive zinc metalloprotease alpha) (P-55)	132.166	259.859	249.712	192.924	194.453	12.949
Q12765	SCRN1	Secernin-1	55.2358	59.1041	128.754	72.4909	98.6055	12.949
Q12768	WASC5	WASH complex subunit 5 (Strumpellin) (WASH complex subunit strumpellin)		8.82234		13.8182	5.8875	12.949
Q12769	NU160	Nuclear pore complex protein Nup160 (160 kDa nucleoporin) (Nucleoporin Nup160)	94.8292	98.1214	91.6797	110.25	113.599	12.949
Q12788	TBL3	Transducin beta-like protein 3 (WD repeat-containing protein SAZD)	94.9916	63.9685	90.9171	59.1105	138.513	12.949
Q12789	TF3C1	General transcription factor 3C polypeptide 1 (TF3C-alpha) (TFIIIC box B-binding subunit) (Transcription factor IIIC 220 kDa subunit) (TFIIIC 220 kDa subunit) (TFIIIC220) (Transcription factor IIIC subunit alpha)	5.74732	9.80141	14.9652	12.3415	19.3375	12.949
Q12792	TWF1	Twinfilin-1 (Protein A6) (Protein tyrosine kinase 9)	74.7693	81.1204	73.4526	71.1417	62.4531	12.949
Q12797	ASPH	Aspartyl/asparaginyl beta-hydroxylase (EC 1.14.11.16) (Aspartate beta-hydroxylase) (ASP beta-hydroxylase) (Peptide-aspartate beta-dioxygenase)	15.6565	7.96757	10.3717	3.01401	11.9826	12.949
Q12800	TFCP2	Alpha-globin transcription factor CP2 (SAA3 enhancer factor) (Transcription factor LSF)	21.3183	18.6291	12.9878	13.8734	14.6131	12.949
Q12802	AKP13	A-kinase anchor protein 13 (AKAP-13) (AKAP-Lbc) (Breast cancer nuclear receptor-binding auxiliary protein) (Guanine nucleotide exchange factor Lbc) (Human thyroid-anchoring protein 31) (Lymphoid blast crisis oncogene) (LBC oncogene) (Non-oncogenic Rho GTPase-specific GTP exchange factor) (Protein kinase A-anchoring protein 13) (PRKA13) (p47)	7.53422		11.2928	67.2293		12.949
Q12824	SNF5	SWI/SNF-related matrix-associated actin-dependent regulator of chromatin subfamily B member 1 (BRG1-associated factor 47) (BAF47) (Integrase interactor 1 protein) (SNF5 homolog) (hSNF5)	8.91631	8.5552	30.5535	19.3352	12.0233	12.949
Q12830	BPTF	Nucleosome-remodeling factor subunit BPTF (Bromodomain and PHD finger-containing transcription factor) (Fetal Alz-50 clone 1 protein) (Fetal Alzheimer antigen)	6.0068		1.23242	9.07172	14.2442	12.949
Q12849	GRSF1	G-rich sequence factor 1 (GRSF-1)	117.145	111.009	119.767	159.131	102.65	12.949
Q12874	SF3A3	Splicing factor 3A subunit 3 (SF3a60) (Spliceosome-associated protein 61) (SAP 61)	221.554	247.733	290.913	309.259	271.945	12.949
Q12888	TP53B	TP53-binding protein 1 (53BP1) (p53-binding protein 1) (p53BP1)			4.45334	6.85578	5.07868	12.949
Q12899	TRI26	Tripartite motif-containing protein 26 (EC 2.3.2.27) (Acid finger protein) (AFP) (RING finger protein 95) (Zinc finger protein 173)		5.6167	5.43516	4.26588		12.949
Q12904	AIMP1	Aminoacyl tRNA synthase complex-interacting multifunctional protein 1 (Multisynthase complex auxiliary component p43) [Cleaved into: Endothelial monocyte-activating polypeptide 2 (EMAP-2) (Endothelial monocyte-activating polypeptide II) (EMAP-II) (Small inducible cytokine subfamily E member 1)]	191.805	164.393	136.368	216.001	207.846	12.949
Q12905	ILF2	Interleukin enhancer-binding factor 2 (Nuclear factor of activated T-cells 45 kDa)	1036.73	1080.1	1022.64	1330.53	820.119	12.949
Q12906	ILF3	Interleukin enhancer-binding factor 3 (Double-stranded RNA-binding protein 76) (DRBP76) (M-phase phosphoprotein 4) (MPP4) (Nuclear factor associated with dsRNA) (NFAR) (Nuclear factor of activated T-cells 90 kDa) (NF-AT-90) (Translational control protein 80) (TCP80)	1865.63	1606.94	1466.38	2211.1	2087.68	12.949
Q12907	LMAN2	Vesicular integral-membrane protein VIP36 (Glycoprotein GP36b) (Lectin mannose-binding 2) (Vesicular integral-membrane protein 36) (VIP36)	58.5464	92.7657	108.764	110.507	147.152	12.949
Q12931	TRAP1	Heat shock protein 75 kDa, mitochondrial (HSP 75) (TNFR-associated protein 1) (Tumor necrosis factor type 1 receptor-associated protein) (TRAP-1)	843.374	871.984	782.52	1188.6	1094.75	12.949
Q12933	TRAF2	TNF receptor-associated factor 2 (EC 2.3.2.27) (E3 ubiquitin-protein ligase TRAF2) (RING-type E3 ubiquitin transferase TRAF2) (Tumor necrosis factor type 2 receptor-associated protein 3)		4.26442		18.7732	10.558	12.949
Q12955	ANK3	Ankyrin-3 (ANK-3) (Ankyrin-G)	14.1923	19.9273	13.5592			12.949
Q12972	PP1R8	Nuclear inhibitor of protein phosphatase 1 (NIPP-1) (Protein phosphatase 1 regulatory inhibitor subunit 8) [Includes: Activator of RNA decay (EC 3.1.4.-) (ARD-1)]	59.2504	39.6865	41.7001	51.6476	53.5008	12.949
Q12996	CSTF3	Cleavage stimulation factor subunit 3 (CF-1 77 kDa subunit) (Cleavage stimulation factor 77 kDa subunit) (CSTF 77 kDa subunit) (CstF-77)	155.709	195.629	95.135	48.4368	33.4724	12.949
Q13011	ECH1	Delta(3,5)-Delta(2,4)-dienoyl-CoA isomerase, mitochondrial (EC 5.3.3.-)	99.4264	92.2592	91.1769	76.5137	92.2595	12.949
Q13015	AF1Q	Protein AF1q		9.46475	13.7628	4.46101	16.2702	12.949
Q13033	STRN3	Striatin-3 (Cell cycle autoantigen SG2NA) (S/G2 antigen)	14.7479	1.93915	10.1002	1.82208		12.949
Q13042	CDC16	Cell division cycle protein 16 homolog (Anaphase-promoting complex subunit 6) (APC6) (CDC16 homolog) (CDC16Hs) (Cyclosome subunit 6)		13.0293		2.79015	8.12288	12.949
Q13043	STK4	Serine/threonine-protein kinase 4 (EC 2.7.11.1) (Mammalian STE20-like protein kinase 1) (MST-1) (STE20-like kinase MST1) (Serine/threonine-protein kinase Krs-2) [Cleaved into: Serine/threonine-protein kinase 4 37kDa subunit (MST1/N); Serine/threonine-protein kinase 4 18kDa subunit (MST1/C)]	38.0057	20.7245	25.7766	12.8223	16.3496	12.949
Q13045	FLII	Protein flightless-1 homolog	15.2363	15.6334	12.2174	3.72812	19.6482	12.949
Q13057	COASY	Bifunctional coenzyme A synthase (CoA synthase) (NBP) (POV-2) [Includes: Phosphopantetheine adenylyltransferase (EC 2.7.7.3) (Dephospho-CoA pyrophosphorylase) (Pantetheine-phosphate adenylyltransferase) (PPAT); Dephospho-CoA kinase (DPCK) (EC 2.7.1.24) (Dephosphocoenzyme A kinase) (DPCOAK)]	9.87019	17.2701	28.8731	12.0379	21.86	12.949
Q13084	RM28	39S ribosomal protein L28, mitochondrial (L28mt) (MRP-L28) (Melanoma antigen p15) (Melanoma-associated antigen recognized by T-lymphocytes) (Mitochondrial large ribosomal subunit protein bL28m)	30.0632	28.5781	26.3322	27.2828	17.0334	12.949
Q13085	ACACA	Acetyl-CoA carboxylase 1 (ACC1) (EC 6.4.1.2) (Acetyl-Coenzyme A carboxylase alpha) (ACC-alpha)	6.03626	36.9273	17.469	49.5098	38.255	12.949
Q13098	CSN1	COP9 signalosome complex subunit 1 (SGN1) (Signalosome subunit 1) (G protein pathway suppressor 1) (GPS-1) (JAB1-containing signalosome subunit 1) (Protein MFH)	68.7643	117.505	114.165	111.783	135.266	12.949
Q13111	CAF1A	Chromatin assembly factor 1 subunit A (CAF-1 subunit A) (Chromatin assembly factor I p150 subunit) (CAF-I 150 kDa subunit) (CAF-I p150) (hp150)	22.4456	27.2375	16.5433	7.90616	7.80167	12.949
Q13112	CAF1B	Chromatin assembly factor 1 subunit B (CAF-1 subunit B) (Chromatin assembly factor I p60 subunit) (CAF-I 60 kDa subunit) (CAF-I p60) (M-phase phosphoprotein 7)		4.48319		11.9465	25.5445	12.949
Q13123	RED	Protein Red (Cytokine IK) (IK factor) (Protein RER)	37.0094	6.97115	36.7286	65.2158	31.6834	12.949
Q13126	MTAP	S-methyl-5'-thioadenosine phosphorylase (EC 2.4.2.28) (5'-methylthioadenosine phosphorylase) (MTA phosphorylase) (MTAP) (MTAPase)	93.0379	102.995	159.809	64.6041	62.0374	12.949
Q13131	AAPK1	5'-AMP-activated protein kinase catalytic subunit alpha-1 (AMPK subunit alpha-1) (EC 2.7.11.1) (Acetyl-CoA carboxylase kinase) (ACACA kinase) (EC 2.7.11.27) (Hydroxymethylglutaryl-CoA reductase kinase) (HMGCR kinase) (EC 2.7.11.31) (Tau-protein kinase PRKAA1) (EC 2.7.11.26)	45.2357	59.0054	58.4469	49.717	48.0415	12.949
Q13136	LIPA1	Liprin-alpha-1 (LAR-interacting protein 1) (LIP-1) (Protein tyrosine phosphatase receptor type f polypeptide-interacting protein alpha-1) (PTPRF-interacting protein alpha-1)	21.5944	22.8319	41.4684	35.9458	41.6501	12.949
Q13144	EI2BE	Translation initiation factor eIF-2B subunit epsilon (eIF-2B GDP-GTP exchange factor subunit epsilon)	14.5768	21.8254	6.91514	41.4987	20.2866	12.949
Q13148	TADBP	TAR DNA-binding protein 43 (TDP-43)	216.356	232.56	328.762	371.597	348.259	12.949
Q13151	ROA0	Heterogeneous nuclear ribonucleoprotein A0 (hnRNP A0)	2099.77	2007.48	2163.63	1403.64	1179.5	12.949
Q13153	PAK1	Serine/threonine-protein kinase PAK 1 (EC 2.7.11.1) (Alpha-PAK) (p21-activated kinase 1) (PAK-1) (p65-PAK)	73.2835	52.1041	54.391	23.8469	33.2497	12.949
Q13155	AIMP2	Aminoacyl tRNA synthase complex-interacting multifunctional protein 2 (Multisynthase complex auxiliary component p38) (Protein JTV-1)	124.444	130.803	169.111	45.7411	41.6132	12.949
Q13158	FADD	FAS-associated death domain protein (FAS-associating death domain-containing protein) (Growth-inhibiting gene 3 protein) (Mediator of receptor induced toxicity)	14.6992	35.5542	30.8043	29.8432	27.5605	12.949
Q13162	PRDX4	Peroxiredoxin-4 (EC 1.11.1.24) (Antioxidant enzyme AOE372) (AOE37-2) (Peroxiredoxin IV) (Prx-IV) (Thioredoxin peroxidase AO372) (Thioredoxin-dependent peroxide reductase A0372) (Thioredoxin-dependent peroxiredoxin 4)	1739.79	2940.02	3034.99	2932.81	3049.87	12.949
Q13177	PAK2	Serine/threonine-protein kinase PAK 2 (EC 2.7.11.1) (Gamma-PAK) (PAK65) (S6/H4 kinase) (p21-activated kinase 2) (PAK-2) (p58) [Cleaved into: PAK-2p27 (p27); PAK-2p34 (p34) (C-t-PAK2)]	261.331	248.536	218.016	182.346	170.859	12.949
Q13185	CBX3	Chromobox protein homolog 3 (HECH) (Heterochromatin protein 1 homolog gamma) (HP1 gamma) (Modifier 2 protein)	656.193	581.019	787.841	589.765	864.739	12.949
Q13190	STX5	Syntaxin-5		7.12429		5.79104	8.22432	12.949
Q13200	PSMD2	26S proteasome non-ATPase regulatory subunit 2 (26S proteasome regulatory subunit RPN1) (26S proteasome regulatory subunit S2) (26S proteasome subunit p97) (Protein 55.11) (Tumor necrosis factor type 1 receptor-associated protein 2)	602.965	536.247	499.391	617.454	620.332	12.949
Q13232	NDK3	Nucleoside diphosphate kinase 3 (NDK 3) (NDP kinase 3) (EC 2.7.4.6) (DR-nm23) (Nucleoside diphosphate kinase C) (NDPKC) (nm23-H3)	25.6166	11.8482	24.9139	4.70448	4.18842	12.949
Q13242	SRSF9	Serine/arginine-rich splicing factor 9 (Pre-mRNA-splicing factor SRp30C) (Splicing factor, arginine/serine-rich 9)	294.828	398.774	448.258	331.23	280.202	12.949
Q13243	SRSF5	Serine/arginine-rich splicing factor 5 (Delayed-early protein HRS) (Pre-mRNA-splicing factor SRP40) (Splicing factor, arginine/serine-rich 5)	146.06	154.252	114.008	162.971	169.37	12.949
Q13247	SRSF6	Serine/arginine-rich splicing factor 6 (Pre-mRNA-splicing factor SRP55) (Splicing factor, arginine/serine-rich 6)	217.157	242.419	144.118	470.144	440.307	12.949
Q13257	MD2L1	Mitotic spindle assembly checkpoint protein MAD2A (HsMAD2) (Mitotic arrest deficient 2-like protein 1) (MAD2-like protein 1)	44.8317	29.2256	33.2687	114.325	110.407	12.949
Q13263	TIF1B	Transcription intermediary factor 1-beta (TIF1-beta) (E3 SUMO-protein ligase TRIM28) (EC 2.3.2.27) (KRAB-associated protein 1) (KAP-1) (KRAB-interacting protein 1) (KRIP-1) (Nuclear corepressor KAP-1) (RING finger protein 96) (RING-type E3 ubiquitin transferase TIF1-beta) (Tripartite motif-containing protein 28)	1722.68	1973.86	1947.33	1677.9	1754.14	12.949
Q13283	G3BP1	Ras GTPase-activating protein-binding protein 1 (G3BP-1) (EC 3.6.4.12) (EC 3.6.4.13) (ATP-dependent DNA helicase VIII) (hDH VIII) (GAP SH3 domain-binding protein 1)	1199.39	1269.63	1247.27	880.532	813.848	12.949
Q13308	PTK7	Inactive tyrosine-protein kinase 7 (Colon carcinoma kinase 4) (CCK-4) (Protein-tyrosine kinase 7) (Pseudo tyrosine kinase receptor 7) (Tyrosine-protein kinase-like 7)	2.04681	3.51865	7.73353	3.38508	7.6808	12.949
Q13310	PABP4	Polyadenylate-binding protein 4 (PABP-4) (Poly(A)-binding protein 4) (Activated-platelet protein 1) (APP-1) (Inducible poly(A)-binding protein) (iPABP)	408.659	436.93	410.353	336.147	309.57	12.949
Q13325	IFIT5	Interferon-induced protein with tetratricopeptide repeats 5 (IFIT-5) (Interferon-induced 58 kDa protein) (Retinoic acid- and interferon-inducible 58 kDa protein) (P58)	43.8657	40.0813	33.1248	34.0124	20.813	12.949
Q13330	MTA1	Metastasis-associated protein MTA1	34.6734	18.2332	20.4339	32.3124	14.0898	12.949
Q13347	EIF3I	Eukaryotic translation initiation factor 3 subunit I (eIF3i) (Eukaryotic translation initiation factor 3 subunit 2) (TGF-beta receptor-interacting protein 1) (TRIP-1) (eIF-3-beta) (eIF3 p36)	425.91	447.028	426.978	543.502	535.278	12.949
Q13362	2A5G	Serine/threonine-protein phosphatase 2A 56 kDa regulatory subunit gamma isoform (PP2A B subunit isoform B'-gamma) (PP2A B subunit isoform B56-gamma) (PP2A B subunit isoform PR61-gamma) (PP2A B subunit isoform R5-gamma) (Renal carcinoma antigen NY-REN-29)	34.6886	9.66279	15.739	4.37194	5.92765	12.949
Q13363	CTBP1	C-terminal-binding protein 1 (CtBP1) (EC 1.1.1.-)	192.52	54.5857	148.392	38.9715	45.3189	12.949
Q13395	TARB1	Probable methyltransferase TARBP1 (EC 2.1.1.-) (TAR RNA-binding protein 1) (TAR RNA-binding protein of 185 kDa) (TRP-185)	1.04496	3.58644	2.85649	9.61652	8.55942	12.949
Q13404	UB2V1	Ubiquitin-conjugating enzyme E2 variant 1 (UEV-1) (CROC-1) (TRAF6-regulated IKK activator 1 beta Uev1A)	335.547	310.651	312.419	45.5782	225.751	12.949
Q13405	RM49	39S ribosomal protein L49, mitochondrial (L49mt) (MRP-L49) (Mitochondrial large ribosomal subunit protein mL49) (Neighbor of FAU) (NOF) (Protein NOF1)	33.558	26.3026	46.9179	38.1802	33.8739	12.949
Q13409	DC1I2	Cytoplasmic dynein 1 intermediate chain 2 (Cytoplasmic dynein intermediate chain 2) (Dynein intermediate chain 2, cytosolic) (DH IC-2)	115.347	112.961	102.688	121.417	130.432	12.949
Q13416	ORC2	Origin recognition complex subunit 2	2.65728	6.97212	8.5283	15.5872	11.028	12.949
Q13418	ILK	Integrin-linked protein kinase (EC 2.7.11.1) (59 kDa serine/threonine-protein kinase) (Beta-integrin-linked kinase) (ILK-1) (ILK-2) (p59ILK)	54.6629	41.8091	39.0703	26.5813	40.3434	12.949
Q13423	NNTM	NAD(P) transhydrogenase, mitochondrial (EC 7.1.1.1) (Nicotinamide nucleotide transhydrogenase) (Pyridine nucleotide transhydrogenase)	118.509	114.891	106.093	137.232	95.1722	12.949
Q13425	SNTB2	Beta-2-syntrophin (59 kDa dystrophin-associated protein A1 basic component 2) (Syntrophin-3) (SNT3) (Syntrophin-like) (SNTL)	5.15743	4.55097	5.73896	4.963	5.00604	12.949
Q13428	TCOF	Treacle protein (Treacher Collins syndrome protein)	210.519	243.709	241.569	157.861	169.256	12.949
Q13435	SF3B2	Splicing factor 3B subunit 2 (Pre-mRNA-splicing factor SF3b 145 kDa subunit) (SF3b145) (Spliceosome-associated protein 145) (SAP 145)	866.625	856.008	761.926	809.066	723.744	12.949
Q13442	HAP28	28 kDa heat- and acid-stable phosphoprotein (PDGF-associated protein) (PAP) (PDGFA-associated protein 1) (PAP1)	207.562	216.15	183.755	249.31	226.417	12.949
Q13451	FKBP5	Peptidyl-prolyl cis-trans isomerase FKBP5 (PPIase FKBP5) (EC 5.2.1.8) (51 kDa FK506-binding protein) (51 kDa FKBP) (FKBP-51) (54 kDa progesterone receptor-associated immunophilin) (Androgen-regulated protein 6) (FF1 antigen) (FK506-binding protein 5) (FKBP-5) (FKBP54) (p54) (HSP90-binding immunophilin) (Rotamase)	80.1668	77.8514	55.3437	100.515	90.9599	12.949
Q13485	SMAD4	Mothers against decapentaplegic homolog 4 (MAD homolog 4) (Mothers against DPP homolog 4) (Deletion target in pancreatic carcinoma 4) (SMAD family member 4) (SMAD 4) (Smad4) (hSMAD4)	12.8895	3.99458	6.49436	10.3171	10.4482	12.949
Q13492	PICAL	Phosphatidylinositol-binding clathrin assembly protein (Clathrin assembly lymphoid myeloid leukemia protein)	63.984	71.9143	76.4411	71.9523	72.0452	12.949
Q13501	SQSTM	Sequestosome-1 (EBI3-associated protein of 60 kDa) (EBIAP) (p60) (Phosphotyrosine-independent ligand for the Lck SH2 domain of 62 kDa) (Ubiquitin-binding protein p62)	33.3804	13.116	20.1043	32.5278	33.1461	12.949
Q13503	MED21	Mediator of RNA polymerase II transcription subunit 21 (Mediator complex subunit 21) (RNA polymerase II holoenzyme component SRB7) (RNAPII complex component SRB7) (hSrb7)	1.43829	5.64653		3.40952	1.43109	12.949
Q13505	MTX1	Metaxin-1 (Mitochondrial outer membrane import complex protein 1)	8.44489	13.6941	18.2181	9.56694	10.1623	12.949
Q13509	TBB3	Tubulin beta-3 chain (Tubulin beta-4 chain) (Tubulin beta-III)	7.33236		6.70954	17.2914	33.7803	16.2784
Q13510	ASAH1	Acid ceramidase (AC) (ACDase) (Acid CDase) (EC 3.5.1.23) (Acylsphingosine deacylase) (N-acylethanolamine hydrolase ASAH1) (EC 3.5.1.-) (N-acylsphingosine amidohydrolase) (Putative 32 kDa heart protein) (PHP32) [Cleaved into: Acid ceramidase subunit alpha; Acid ceramidase subunit beta]	10.5642		11.9857	6.87705	8.64214	12.949
Q13523	PRP4B	Serine/threonine-protein kinase PRP4 homolog (EC 2.7.11.1) (PRP4 kinase) (PRP4 pre-mRNA-processing factor 4 homolog)	26.8533	31.0141	26.6123	14.8981	20.2512	12.949
Q13526	PIN1	Peptidyl-prolyl cis-trans isomerase NIMA-interacting 1 (EC 5.2.1.8) (Peptidyl-prolyl cis-trans isomerase Pin1) (PPIase Pin1) (Rotamase Pin1)	190.159	261.67	255.257	281.515	246.663	12.949
Q13535	ATR	Serine/threonine-protein kinase ATR (EC 2.7.11.1) (Ataxia telangiectasia and Rad3-related protein) (FRAP-related protein 1)		4.07234		2.41977	2.82075	12.949
Q13547	HDAC1	Histone deacetylase 1 (HD1) (EC 3.5.1.98) (Protein deacetylase HDAC1) (EC 3.5.1.-) (Protein decrotonylase HDAC1) (EC 3.5.1.-)	76.5097	116.508	104.637	140.916	61.3522	12.949
Q13557	KCC2D	Calcium/calmodulin-dependent protein kinase type II subunit delta (CaM kinase II subunit delta) (CaMK-II subunit delta) (EC 2.7.11.17)	8.62336			25.8065	30.6066	12.949
Q13561	DCTN2	Dynactin subunit 2 (50 kDa dynein-associated polypeptide) (Dynactin complex 50 kDa subunit) (DCTN-50) (p50 dynamitin)	360.726	356.518	389.286	408.773	373.272	12.949
Q13564	ULA1	NEDD8-activating enzyme E1 regulatory subunit (Amyloid beta precursor protein-binding protein 1, 59 kDa) (APP-BP1) (Amyloid protein-binding protein 1) (Proto-oncogene protein 1)	35.8842	51.141	92.07	59.7402	78.9261	12.949
Q13573	SNW1	SNW domain-containing protein 1 (Nuclear protein SkiP) (Nuclear receptor coactivator NCoA-62) (Ski-interacting protein)	90.1789	75.7483	109.578	83.728	84.5117	12.949
Q13576	IQGA2	Ras GTPase-activating-like protein IQGAP2	4.33773			4.26021	2.97071	12.949
Q13586	STIM1	Stromal interaction molecule 1	8.18487	11.5445		12.6945	12.4398	12.949
Q13595	TRA2A	Transformer-2 protein homolog alpha (TRA-2 alpha) (TRA2-alpha) (Transformer-2 protein homolog A)	39.0097	78.3731	7.0563	8.96345	42.0828	12.949
Q13596	SNX1	Sorting nexin-1			4.288	12.0913	15.565	12.949
Q13601	KRR1	KRR1 small subunit processome component homolog (HIV-1 Rev-binding protein 2) (KRR-R motif-containing protein 1) (Rev-interacting protein 1) (Rip-1)		8.76095	7.98953	6.04721		12.949
Q13610	PWP1	Periodic tryptophan protein 1 homolog (Keratinocyte protein IEF SSP 9502)	66.0373	45.5835	41.6866	36.6777	32.5942	12.949
Q13614	MTMR2	Myotubularin-related protein 2 (Phosphatidylinositol-3,5-bisphosphate 3-phosphatase) (EC 3.1.3.95) (Phosphatidylinositol-3-phosphate phosphatase) (EC 3.1.3.64)		13.09	12.8911	2.46562		12.949
Q13616	CUL1	Cullin-1 (CUL-1)	27.424	49.539	47.1058	88.2659	72.9972	12.949
Q13617	CUL2	Cullin-2 (CUL-2)	52.2555	151.356	101.899	147.089	79.2553	12.949
Q13618	CUL3	Cullin-3 (CUL-3)	34.4374	41.0596	30.1992	63.8348	74.0159	12.949
Q13619	CUL4A	Cullin-4A (CUL-4A)		3.67874	66.4925		4.35327	12.949
Q13620	CUL4B	Cullin-4B (CUL-4B)	207.443	165.26	241.524	231.095	185.146	12.949
Q13642	FHL1	Four and a half LIM domains protein 1 (FHL-1) (Skeletal muscle LIM-protein 1) (SLIM) (SLIM-1)	307.813	383.449	405.472	460.284	513.543	12.949
Q13685	AAMP	Angio-associated migratory cell protein	24.2434	12.9447	39.8026	25.3177	55.0969	12.949
Q13724	MOGS	Mannosyl-oligosaccharide glucosidase (EC 3.2.1.106) (Processing A-glucosidase I)	55.5737	50.2635	56.4178	25.9336	14.8316	12.949
Q13740	CD166	CD166 antigen (Activated leukocyte cell adhesion molecule) (CD antigen CD166)	12.9491			7.17272	8.20616	12.949
Q13769	THOC5	THO complex subunit 5 homolog (Functional spliceosome-associated protein 79) (fSAP79) (NF2/meningioma region protein pK1.3) (Placental protein 39.2) (PP39.2) (hTREX90)	7.84124	15.7495	16.4589	8.13389	12.7442	12.949
Q13813	SPTN1	Spectrin alpha chain, non-erythrocytic 1 (Alpha-II spectrin) (Fodrin alpha chain) (Spectrin, non-erythroid alpha subunit)	1478.15	1576.36	1628.79	1515.91	1543.45	12.949
Q13823	NOG2	Nucleolar GTP-binding protein 2 (Autoantigen NGP-1)	30.5777	42.5781	10.136	22.6607	19.6028	12.949
Q13838	DX39B	Spliceosome RNA helicase DDX39B (EC 3.6.4.13) (56 kDa U2AF65-associated protein) (ATP-dependent RNA helicase p47) (DEAD box protein UAP56) (HLA-B-associated transcript 1 protein)	2196.59	2359.76	2268.12	2041.52	1897.43	12.949
Q13867	BLMH	Bleomycin hydrolase (BH) (BLM hydrolase) (BMH) (EC 3.4.22.40)	158.438	92.4186	95.4241	164.352	116.825	12.949
Q13868	EXOS2	Exosome complex component RRP4 (Exosome component 2) (Ribosomal RNA-processing protein 4)		18.4327		44.6474	20.9109	12.949
Q13895	BYST	Bystin	89.723	95.6518	97.9211	45.7273	46.7249	12.949
Q13907	IDI1	Isopentenyl-diphosphate Delta-isomerase 1 (EC 5.3.3.2) (Isopentenyl pyrophosphate isomerase 1) (IPP isomerase 1) (IPPI1)	36.9531	48.3373	69.1402	60.5426	33.5916	12.949
Q13948	CASP	Protein CASP	10.702	3.21464	9.89615			12.949
Q13951	PEBB	Core-binding factor subunit beta (CBF-beta) (Polyomavirus enhancer-binding protein 2 beta subunit) (PEA2-beta) (PEBP2-beta) (SL3-3 enhancer factor 1 subunit beta) (SL3/AKV core-binding factor beta subunit)	46.376	33.8481	27.818	44.443	47.8386	12.949
Q14008	CKAP5	Cytoskeleton-associated protein 5 (Colonic and hepatic tumor overexpressed gene protein) (Ch-TOG)	407.554	412.202	615.367	382.741	343.024	12.949
Q14011	CIRBP	Cold-inducible RNA-binding protein (A18 hnRNP) (Glycine-rich RNA-binding protein CIRP)	100.429	126.475	126.515	134.224	133.917	12.949
Q14012	KCC1A	Calcium/calmodulin-dependent protein kinase type 1 (EC 2.7.11.17) (CaM kinase I) (CaM-KI) (CaM kinase I alpha) (CaMKI-alpha)	3.11246	24.6291	15.8167	21.966	11.2496	12.949
Q14019	COTL1	Coactosin-like protein	113.863	112.039	115.571	147.945	109.599	12.949
Q14061	COX17	Cytochrome c oxidase copper chaperone	116.787	96.7624	180.955	65.8345	69.5369	12.949
Q14103	HNRPD	Heterogeneous nuclear ribonucleoprotein D0 (hnRNP D0) (AU-rich element RNA-binding protein 1)	2950.23	2890.45	3094.94	2308.05	2333.98	12.949
Q14108	SCRB2	Lysosome membrane protein 2 (85 kDa lysosomal membrane sialoglycoprotein) (LGP85) (CD36 antigen-like 2) (Lysosome membrane protein II) (LIMP II) (Scavenger receptor class B member 2) (CD antigen CD36)	43.7422	40.8894	48.2339	61.3988	64.4422	12.949
Q14118	DAG1	Dystroglycan 1 (Dystroglycan) (Dystrophin-associated glycoprotein 1) [Cleaved into: Alpha-dystroglycan (Alpha-DG); Beta-dystroglycan (Beta-DG)]		9.45846		12.007	8.05208	12.949
Q14126	DSG2	Desmoglein-2 (Cadherin family member 5) (HDGC)		7.86909	33.1259	21.3183	25.7389	12.949
Q14137	BOP1	Ribosome biogenesis protein BOP1 (Block of proliferation 1 protein)	87.3675	67.6486	78.8898	60.2567	73.9974	12.949
Q14139	UBE4A	Ubiquitin conjugation factor E4 A (EC 2.3.2.27) (RING-type E3 ubiquitin transferase E4 A)		6.48655	21.3731	13.6979		12.949
Q14141	44445	Septin-6	7.35077	25.3872	25.9509	191.032	10.7978	12.949
Q14151	SAFB2	Scaffold attachment factor B2 (SAF-B2)	303.199	158.015	74.0611	25.529	33.1163	12.949
Q14152	EIF3A	Eukaryotic translation initiation factor 3 subunit A (eIF3a) (Eukaryotic translation initiation factor 3 subunit 10) (eIF-3-theta) (eIF3 p167) (eIF3 p180) (eIF3 p185)	1133.44	1300	1306.43	1284.28	1312.83	12.949
Q14155	ARHG7	Rho guanine nucleotide exchange factor 7 (Beta-Pix) (COOL-1) (PAK-interacting exchange factor beta) (p85)		8.41073	5.81275		7.73556	12.949
Q14157	UBP2L	Ubiquitin-associated protein 2-like (Protein NICE-4)	340.258	313.34	280.363	328.482	307.172	12.949
Q14160	SCRIB	Protein scribble homolog (Scribble) (hScrib) (Protein LAP4)	9.53328	38.2343	45.5806	12.2769	6.56183	12.949
Q14161	GIT2	ARF GTPase-activating protein GIT2 (ARF GAP GIT2) (Cool-interacting tyrosine-phosphorylated protein 2) (CAT-2) (CAT2) (G protein-coupled receptor kinase-interactor 2) (GRK-interacting protein 2)		6.09002	3.89309	13.236	16.5057	12.949
Q14165	MLEC	Malectin	51.1205	40.2212	81.4937	41.7404	18.8125	12.949
Q14166	TTL12	Tubulin--tyrosine ligase-like protein 12 (Inactive tubulin--tyrosine ligase-like protein 12)	313.282	297.646	341.629	314.41	282.146	12.949
Q14181	DPOA2	DNA polymerase alpha subunit B (DNA polymerase alpha 70 kDa subunit)	78.2955	87.0173	98.7152	149.257	96.2845	12.949
Q14192	FHL2	Four and a half LIM domains protein 2 (FHL-2) (LIM domain protein DRAL) (Skeletal muscle LIM-protein 3) (SLIM-3)		19.8351	6.63676	8.50772	9.65753	12.949
Q14195	DPYL3	Dihydropyrimidinase-related protein 3 (DRP-3) (Collapsin response mediator protein 4) (CRMP-4) (Unc-33-like phosphoprotein 1) (ULIP-1)	57.7699	57.3319	84.2471	85.0137	84.3074	12.949
Q14197	ICT1	Peptidyl-tRNA hydrolase ICT1, mitochondrial (EC 3.1.1.29) (39S ribosomal protein L58, mitochondrial) (MRP-L58) (Digestion substraction 1) (DS-1) (Immature colon carcinoma transcript 1 protein) (Mitochondrial large ribosomal subunit protein mL62)	18.2524			7.63452	9.41138	12.949
Q14202	ZMYM3	Zinc finger MYM-type protein 3 (Zinc finger protein 261)	6.56767	3.08557	4.08396	21.9978	25.9048	12.949
Q14203	DCTN1	Dynactin subunit 1 (150 kDa dynein-associated polypeptide) (DAP-150) (DP-150) (p135) (p150-glued)	160.702	264.881	225.822	215.02	265.986	12.949
Q14204	DYHC1	Cytoplasmic dynein 1 heavy chain 1 (Cytoplasmic dynein heavy chain 1) (Dynein heavy chain, cytosolic)	1632.04	1881.56	1892.1	1670.31	1872.6	12.949
Q14232	EI2BA	Translation initiation factor eIF-2B subunit alpha (eIF-2B GDP-GTP exchange factor subunit alpha)	63.462	72.7668	63.4533	96.0657	97.5684	12.949
Q14240	IF4A2	Eukaryotic initiation factor 4A-II (eIF-4A-II) (eIF4A-II) (EC 3.6.4.13) (ATP-dependent RNA helicase eIF4A-2)	69.5765	103.538	128.607	142.325	110.466	12.949
Q14241	ELOA1	Elongin-A (EloA) (Elongin 110 kDa subunit) (RNA polymerase II transcription factor SIII subunit A1) (SIII p110) (Transcription elongation factor B polypeptide 3)		6.3846	10.4164		8.78259	12.949
Q14247	SRC8	Src substrate cortactin (Amplaxin) (Oncogene EMS1)	670.228	586.54	722.57	810.157	883.92	12.949
Q14254	FLOT2	Flotillin-2 (Epidermal surface antigen) (ESA) (Membrane component chromosome 17 surface marker 1)	20.1627	24.8308	24.3166	22.6275	10.4631	12.949
Q14257	RCN2	Reticulocalbin-2 (Calcium-binding protein ERC-55) (E6-binding protein) (E6BP)	147.241	120.304	188.727	273.215	258.566	12.949
Q14258	TRI25	E3 ubiquitin/ISG15 ligase TRIM25 (EC 6.3.2.n3) (Estrogen-responsive finger protein) (RING finger protein 147) (RING-type E3 ubiquitin transferase) (EC 2.3.2.27) (RING-type E3 ubiquitin transferase TRIM25) (Tripartite motif-containing protein 25) (Ubiquitin/ISG15-conjugating enzyme TRIM25) (Zinc finger protein 147)	120.935	118.221	167.311	88.6167	80.5095	12.949
Q14315	FLNC	Filamin-C (FLN-C) (FLNc) (ABP-280-like protein) (ABP-L) (Actin-binding-like protein) (Filamin-2) (Gamma-filamin)	146.948	173.124	194.609	135.149	152.87	12.949
Q14318	FKBP8	Peptidyl-prolyl cis-trans isomerase FKBP8 (PPIase FKBP8) (EC 5.2.1.8) (38 kDa FK506-binding protein) (38 kDa FKBP) (FKBP-38) (hFKBP38) (FK506-binding protein 8) (FKBP-8) (FKBPR38) (Rotamase)	41.8005	50.628	34.9435	62.1984	63.7896	12.949
Q14320	FA50A	Protein FAM50A (Protein HXC-26) (Protein XAP-5)	40.5496	52.2202	32.126	16.6147	8.91596	12.949
Q14331	FRG1	Protein FRG1 (FSHD region gene 1 protein)	7.69851	4.89176	10.7379		8.53488	12.949
Q14344	GNA13	Guanine nucleotide-binding protein subunit alpha-13 (G alpha-13) (G-protein subunit alpha-13)		8.63026		7.75784	7.91248	12.949
Q14353	GAMT	Guanidinoacetate N-methyltransferase (EC 2.1.1.2)	25.4227	47.8178	48.298	24.1383	40.7364	12.949
Q14376	GALE	UDP-glucose 4-epimerase (EC 5.1.3.2) (Galactowaldenase) (UDP-N-acetylgalactosamine 4-epimerase) (UDP-GalNAc 4-epimerase) (UDP-N-acetylglucosamine 4-epimerase) (UDP-GlcNAc 4-epimerase) (EC 5.1.3.7) (UDP-galactose 4-epimerase)			13.2049	18.0399	17.0973	12.949
Q14444	CAPR1	Caprin-1 (Cell cycle-associated protein 1) (Cytoplasmic activation- and proliferation-associated protein 1) (GPI-anchored membrane protein 1) (GPI-anchored protein p137) (GPI-p137) (p137GPI) (Membrane component chromosome 11 surface marker 1) (RNA granule protein 105)	743.026	747.874	720.073	687.139	473.194	12.949
Q14498	RBM39	RNA-binding protein 39 (CAPER alpha) (CAPERalpha) (Hepatocellular carcinoma protein 1) (RNA-binding motif protein 39) (RNA-binding region-containing protein 2) (Splicing factor HCC1)	281.702	237.397	278.36	156.438	205.363	12.949
Q14527	HLTF	Helicase-like transcription factor (EC 2.3.2.27) (EC 3.6.4.-) (DNA-binding protein/plasminogen activator inhibitor 1 regulator) (HIP116) (RING finger protein 80) (RING-type E3 ubiquitin transferase HLTF) (SWI/SNF-related matrix-associated actin-dependent regulator of chromatin subfamily A member 3) (Sucrose nonfermenting protein 2-like 3)	1.73232	3.74154	6.94045			12.949
Q14558	KPRA	Phosphoribosyl pyrophosphate synthase-associated protein 1 (PRPP synthase-associated protein 1) (39 kDa phosphoribosypyrophosphate synthase-associated protein) (PAP39)			7.60171	26.8865	11.464	12.949
Q14562	DHX8	ATP-dependent RNA helicase DHX8 (EC 3.6.4.13) (DEAH box protein 8) (RNA helicase HRH1)	15.9803	10.0868	20.9074	15.0127	24.7571	12.949
Q14566	MCM6	DNA replication licensing factor MCM6 (EC 3.6.4.12) (p105MCM)	551.99	648.514	695.339	1052.47	1105.73	12.949
Q14651	PLSI	Plastin-1 (Intestine-specific plastin) (I-plastin)	13.8772	21.9989	9.92483	35.4776	27.884	12.949
Q14653	IRF3	Interferon regulatory factor 3 (IRF-3)	3.20093		1.90088	20.7162	15.9793	12.949
Q14669	TRIPC	E3 ubiquitin-protein ligase TRIP12 (EC 2.3.2.26) (E3 ubiquitin-protein ligase for Arf) (ULF) (HECT-type E3 ubiquitin transferase TRIP12) (Thyroid receptor-interacting protein 12) (TR-interacting protein 12) (TRIP-12)	18.5199	29.3633	11.8855	17.6919	16.4049	12.949
Q14671	PUM1	Pumilio homolog 1 (HsPUM) (Pumilio-1)	49.0174	41.3687	40.9116	35.7814	21.9239	12.949
Q14676	MDC1	Mediator of DNA damage checkpoint protein 1 (Nuclear factor with BRCT domains 1)	79.425	79.5618	89.3997	88.4965	80.159	12.949
Q14677	EPN4	Clathrin interactor 1 (Clathrin-interacting protein localized in the trans-Golgi region) (Clint) (Enthoprotin) (Epsin-4) (Epsin-related protein) (EpsinR)	69.7227	83.1789	99.3293	129.296	174.506	12.949
Q14683	SMC1A	Structural maintenance of chromosomes protein 1A (SMC protein 1A) (SMC-1-alpha) (SMC-1A) (Sb1.8)	294.524	324.577	329.887	262.485	442.251	12.949
Q14684	RRP1B	Ribosomal RNA processing protein 1 homolog B (RRP1-like protein B)	35.2463	45.821	50.2855	32.5706	58.3657	12.949
Q14690	RRP5	Protein RRP5 homolog (NF-kappa-B-binding protein) (NFBP) (Programmed cell death protein 11)	110.625	72.5835	95.1788	55.9743	46.2908	12.949
Q14692	BMS1	Ribosome biogenesis protein BMS1 homolog (Ribosome assembly protein BMS1 homolog)	53.5724	115.542	73.6326	37.73	66.3547	12.949
Q14694	UBP10	Ubiquitin carboxyl-terminal hydrolase 10 (EC 3.4.19.12) (Deubiquitinating enzyme 10) (Ubiquitin thioesterase 10) (Ubiquitin-specific-processing protease 10)	38.2852	25.5293	34.2349	46.9343	50.3711	12.949
Q14696	MESD	LRP chaperone MESD (LDLR chaperone MESD) (Mesoderm development LRP chaperone MESD) (Mesoderm development candidate 2) (Mesoderm development protein) (Renal carcinoma antigen NY-REN-61)	81.8682	89.9403	62.0057	58.623	38.3756	12.949
Q14697	GANAB	Neutral alpha-glucosidase AB (EC 3.2.1.207) (Alpha-glucosidase 2) (Glucosidase II subunit alpha)	2374.52	2581.13	2723.65	1997.46	2089.67	12.949
Q14728	MFS10	Major facilitator superfamily domain-containing protein 10 (Tetracycline transporter-like protein)	1.11492	1.81876	1.54556			12.949
Q14738	2A5D	Serine/threonine-protein phosphatase 2A 56 kDa regulatory subunit delta isoform (PP2A B subunit isoform B'-delta) (PP2A B subunit isoform B56-delta) (PP2A B subunit isoform PR61-delta) (PP2A B subunit isoform R5-delta)	88.5674	71.5802	86.6811	99.9215	69.1056	12.949
Q14739	LBR	Delta(14)-sterol reductase LBR (Delta-14-SR) (EC 1.3.1.70) (3-beta-hydroxysterol Delta (14)-reductase) (C-14 sterol reductase) (C14SR) (Integral nuclear envelope inner membrane protein) (LMN2R) (Lamin-B receptor) (Sterol C14-reductase)	44.6606	32.5737	95.3374	160.678	144.315	12.949
Q14746	COG2	Conserved oligomeric Golgi complex subunit 2 (COG complex subunit 2) (Component of oligomeric Golgi complex 2) (Low density lipoprotein receptor defect C-complementing protein)	2.22669	0.818861	0.966321			12.949
Q14789	GOGB1	Golgin subfamily B member 1 (372 kDa Golgi complex-associated protein) (GCP372) (Giantin) (Macrogolgin)	12.1953	17.2831	18.2169	14.0405	14.6273	12.949
Q14790	CASP8	Caspase-8 (CASP-8) (EC 3.4.22.61) (Apoptotic cysteine protease) (Apoptotic protease Mch-5) (CAP4) (FADD-homologous ICE/ced-3-like protease) (FADD-like ICE) (FLICE) (ICE-like apoptotic protease 5) (MORT1-associated ced-3 homolog) (MACH) [Cleaved into: Caspase-8 subunit p18; Caspase-8 subunit p10]	97.2767	8.08178	11.8383			12.949
Q14839	CHD4	Chromodomain-helicase-DNA-binding protein 4 (CHD-4) (EC 3.6.4.12) (ATP-dependent helicase CHD4) (Mi-2 autoantigen 218 kDa protein) (Mi2-beta)	487.661	576.941	547.396	582.515	580.692	12.949
Q14847	LASP1	LIM and SH3 domain protein 1 (LASP-1) (Metastatic lymph node gene 50 protein) (MLN 50)	184.105	143.471	157.458	119.047	165.184	12.949
Q14914	PTGR1	Prostaglandin reductase 1 (PRG-1) (15-oxoprostaglandin 13-reductase) (EC 1.3.1.48) (Dithiolethione-inducible gene 1 protein) (D3T-inducible gene 1 protein) (DIG-1) (Leukotriene B4 12-hydroxydehydrogenase) (NAD(P)H-dependent alkenal/one oxidoreductase) (EC 1.3.1.74)	16.2413	18.41	35.9446	44.9111	23.3951	12.949
Q14919	NC2A	Dr1-associated corepressor (Dr1-associated protein 1) (Negative cofactor 2-alpha) (NC2-alpha)	75.8036	86.1768	88.1231	41.5636	42.9979	12.949
Q14966	ZN638	Zinc finger protein 638 (Cutaneous T-cell lymphoma-associated antigen se33-1) (CTCL-associated antigen se33-1) (Nuclear protein 220) (Zinc finger matrin-like protein)	18.6585	12.8818	4.03627	6.85012	18.7615	12.949
Q14974	IMB1	Importin subunit beta-1 (Importin-90) (Karyopherin subunit beta-1) (Nuclear factor p97) (Pore targeting complex 97 kDa subunit) (PTAC97)	2104.43	1771.26	1888.84	1794.73	2049.38	12.949
Q14978	NOLC1	Nucleolar and coiled-body phosphoprotein 1 (140 kDa nucleolar phosphoprotein) (Nopp140) (Hepatitis C virus NS5A-transactivated protein 13) (HCV NS5A-transactivated protein 13) (Nucleolar 130 kDa protein) (Nucleolar phosphoprotein p130)	131.169	75.629	115.774	74.6452	61.1365	12.949
Q14980	NUMA1	Nuclear mitotic apparatus protein 1 (Nuclear matrix protein-22) (NMP-22) (Nuclear mitotic apparatus protein) (NuMA protein) (SP-H antigen)	832.977	982.657	1142.66	1032.97	853.474	12.949
Q14997	PSME4	Proteasome activator complex subunit 4 (Proteasome activator PA200)	4.82366	19.7505	10.0838	10.116	7.37506	12.949
Q14C86	GAPD1	GTPase-activating protein and VPS9 domain-containing protein 1 (GAPex-5) (Rab5-activating protein 6)	65.2457	54.4479	63.0203	41.7501	180.251	12.949
Q14CX7	NAA25	N-alpha-acetyltransferase 25, NatB auxiliary subunit (Mitochondrial distribution and morphology protein 20) (N-terminal acetyltransferase B complex subunit MDM20) (NatB complex subunit MDM20) (N-terminal acetyltransferase B complex subunit NAA25) (p120)	34.0497	31.7191	33.3328	14.2573	17.923	12.949
Q15003	CND2	Condensin complex subunit 2 (Barren homolog protein 1) (Chromosome-associated protein H) (hCAP-H) (Non-SMC condensin I complex subunit H) (XCAP-H homolog)	83.4374	84.0434	80.6714	58.7169	43.0177	12.949
Q15005	SPCS2	Signal peptidase complex subunit 2 (Microsomal signal peptidase 25 kDa subunit) (SPase 25 kDa subunit)	22.176	22.5032	45.359	74.8731	97.5571	12.949
Q15006	EMC2	ER membrane protein complex subunit 2 (Tetratricopeptide repeat protein 35) (TPR repeat protein 35)	7.74096	5.76497	5.8267	19.4637	19.2651	12.949
Q15007	FL2D	Pre-mRNA-splicing regulator WTAP (Female-lethal(2)D homolog) (hFL(2)D) (WT1-associated protein) (Wilms tumor 1-associating protein)	13.8772	13.795	6.47412	9.93525	7.87375	12.949
Q15008	PSMD6	26S proteasome non-ATPase regulatory subunit 6 (26S proteasome regulatory subunit RPN7) (26S proteasome regulatory subunit S10) (Breast cancer-associated protein SGA-113M) (Phosphonoformate immuno-associated protein 4) (Proteasome regulatory particle subunit p44S10) (p42A)	399.594	384.891	411.568	357.483	298.944	12.949
Q15019	44441	Septin-2 (Neural precursor cell expressed developmentally down-regulated protein 5) (NEDD-5)	419.781	514.989	390.962	506.436	561.028	12.949
Q15020	SART3	Squamous cell carcinoma antigen recognized by T-cells 3 (SART-3) (Tat-interacting protein of 110 kDa) (Tip110) (p110 nuclear RNA-binding protein)	64.2407	48.5249	50.6961	49.4656	63.9244	12.949
Q15021	CND1	Condensin complex subunit 1 (Chromosome condensation-related SMC-associated protein 1) (Chromosome-associated protein D2) (hCAP-D2) (Non-SMC condensin I complex subunit D2) (XCAP-D2 homolog)	153.424	187.896	247.44	170.538	135.591	12.949
Q15024	EXOS7	Exosome complex component RRP42 (Exosome component 7) (Ribosomal RNA-processing protein 42) (p8)	42.8585	37.7842	48.8301	49.3068	38.3345	12.949
Q15029	U5S1	116 kDa U5 small nuclear ribonucleoprotein component (Elongation factor Tu GTP-binding domain-containing protein 2) (SNU114 homolog) (hSNU114) (U5 snRNP-specific protein, 116 kDa) (U5-116 kDa)	773.847	652.538	889.487	932.996	1072.78	12.949
Q15041	AR6P1	ADP-ribosylation factor-like protein 6-interacting protein 1 (ARL-6-interacting protein 1) (Aip-1) (Apoptotic regulator in the membrane of the endoplasmic reticulum)	26.4158		20.4552		19.1914	12.949
Q15042	RB3GP	Rab3 GTPase-activating protein catalytic subunit (RAB3 GTPase-activating protein 130 kDa subunit) (Rab3-GAP p130) (Rab3-GAP)		15.2972	14.0148	27.5687	9.25702	12.949
Q15046	SYK	Lysine--tRNA ligase (EC 2.7.7.-) (EC 6.1.1.6) (Lysyl-tRNA synthetase) (LysRS)	254.465	275.651	202.697	302.644	324.623	12.949
Q15050	RRS1	Ribosome biogenesis regulatory protein homolog	59.4421	63.0965	55.8363	36.8158	31.2904	12.949
Q15054	DPOD3	DNA polymerase delta subunit 3 (DNA polymerase delta subunit C) (DNA polymerase delta subunit p66) (DNA polymerase delta subunit p68)	7.48917	8.83698			19.1318	12.949
Q15056	IF4H	Eukaryotic translation initiation factor 4H (eIF-4H) (Williams-Beuren syndrome chromosomal region 1 protein)	203.62	268.145	328.863	244.007	322.679	12.949
Q15057	ACAP2	Arf-GAP with coiled-coil, ANK repeat and PH domain-containing protein 2 (Centaurin-beta-2) (Cnt-b2)			2.40095	2.39187	2.38278	12.949
Q15059	BRD3	Bromodomain-containing protein 3 (RING3-like protein)	64.2136	53.295	27.304	30.9687	39.0438	12.949
Q15061	WDR43	WD repeat-containing protein 43 (U3 small nucleolar RNA-associated protein 5 homolog)	52.3822	50.1041	51.2326	6.55956		12.949
Q15067	ACOX1	Peroxisomal acyl-coenzyme A oxidase 1 (AOX) (EC 1.3.3.6) (Palmitoyl-CoA oxidase) (Straight-chain acyl-CoA oxidase) (SCOX) [Cleaved into: Peroxisomal acyl-CoA oxidase 1, A chain; Peroxisomal acyl-CoA oxidase 1, B chain; Peroxisomal acyl-CoA oxidase 1, C chain]	2.62848	12.8232	9.89997	34.011	24.4038	12.949
Q15075	EEA1	Early endosome antigen 1 (Endosome-associated protein p162) (Zinc finger FYVE domain-containing protein 2)	63.3223	69.5466	40.6428	67.6036	68.5736	12.949
Q15084	PDIA6	Protein disulfide-isomerase A6 (EC 5.3.4.1) (Endoplasmic reticulum protein 5) (ER protein 5) (ERp5) (Protein disulfide isomerase P5) (Thioredoxin domain-containing protein 7)	505.13	657.201	611.43	791.431	800.016	12.949
Q15102	PA1B3	Platelet-activating factor acetylhydrolase IB subunit alpha1 (EC 3.1.1.47) (PAF acetylhydrolase 29 kDa subunit) (PAF-AH 29 kDa subunit) (PAF-AH subunit gamma) (PAFAH subunit gamma)	151.843	236.551	197.646	89.0614	59.661	12.949
Q15120	PDK3	[Pyruvate dehydrogenase (acetyl-transferring)] kinase isozyme 3, mitochondrial (EC 2.7.11.2) (Pyruvate dehydrogenase kinase isoform 3)	31.653	3.91215	27.1646	40.5583	30.7328	12.949
Q15121	PEA15	Astrocytic phosphoprotein PEA-15 (15 kDa phosphoprotein enriched in astrocytes) (Phosphoprotein enriched in diabetes) (PED)	100.73	79.3872	101.76	65.7157	35.6332	12.949
Q15126	PMVK	Phosphomevalonate kinase (PMKase) (hPMK) (EC 2.7.4.2)	23.6488	22.872	11.7618	10.5705	16.5894	12.949
Q15149	PLEC	Plectin (PCN) (PLTN) (Hemidesmosomal protein 1) (HD1) (Plectin-1)	87.5657	106.128	103.704	190.107	146.599	12.949
Q15154	PCM1	Pericentriolar material 1 protein (PCM-1) (hPCM-1)	3.38515	16.539	52.2078	82.4312	84.5657	12.949
Q15165	PON2	Serum paraoxonase/arylesterase 2 (PON 2) (EC 3.1.1.2) (EC 3.1.1.81) (Aromatic esterase 2) (A-esterase 2) (Serum aryldialkylphosphatase 2)	11.8163	15.3633	9.76511	7.66311	5.08336	12.949
Q15181	IPYR	Inorganic pyrophosphatase (EC 3.6.1.1) (Pyrophosphate phospho-hydrolase) (PPase)	1184.88	1492.08	1317.23	1790.04	1332.57	12.949
Q15185	TEBP	Prostaglandin E synthase 3 (EC 5.3.99.3) (Cytosolic prostaglandin E2 synthase) (cPGES) (Hsp90 co-chaperone) (Progesterone receptor complex p23) (Telomerase-binding protein p23)	541.431	671.909	701.593	578.717	721.034	12.949
Q15208	STK38	Serine/threonine-protein kinase 38 (EC 2.7.11.1) (NDR1 protein kinase) (Nuclear Dbf2-related kinase 1)	4.93975		2.76178	26.0593	26.6539	15.1037
Q15233	NONO	Non-POU domain-containing octamer-binding protein (NonO protein) (54 kDa nuclear RNA- and DNA-binding protein) (p54(nrb)) (p54nrb) (55 kDa nuclear protein) (NMT55) (DNA-binding p52/p100 complex, 52 kDa subunit)	2813.77	3155.86	3441.71	2938.19	3443.01	12.949
Q15257	PTPA	Serine/threonine-protein phosphatase 2A activator (EC 5.2.1.8) (PP2A, subunit B', PR53 isoform) (Phosphotyrosyl phosphatase activator) (PTPA) (Serine/threonine-protein phosphatase 2A regulatory subunit 4) (Serine/threonine-protein phosphatase 2A regulatory subunit B')	50.318	18.5651	60.2859	55.6	36.168	12.949
Q15269	PWP2	Periodic tryptophan protein 2 homolog	65.2284	34.9143	77.431	24.275	82.4432	12.949
Q15274	NADC	Nicotinate-nucleotide pyrophosphorylase [carboxylating] (EC 2.4.2.19) (Quinolinate phosphoribosyltransferase [decarboxylating]) (QAPRTase) (QPRTase)	24.6733	5.98731	20.3821	14.2049	23.1638	12.949
Q15276	RABE1	Rab GTPase-binding effector protein 1 (Rabaptin-4) (Rabaptin-5) (Rabaptin-5alpha) (Renal carcinoma antigen NY-REN-17)		7.09805	5.74841	14.3278	21.0116	12.949
Q15286	RAB35	Ras-related protein Rab-35 (GTP-binding protein RAY) (Ras-related protein Rab-1C)	15.702	6.70021		35.1931	15.2189	12.949
Q15287	RNPS1	RNA-binding protein with serine-rich domain 1 (SR-related protein LDC2)	214.211	273.471	309.393	203.489	203.207	12.949
Q15291	RBBP5	Retinoblastoma-binding protein 5 (RBBP-5) (Retinoblastoma-binding protein RBQ-3)		11.3037	10.7458	6.95052	6.28418	12.949
Q15293	RCN1	Reticulocalbin-1	1211.3	1154.34	1046.52	1406.54	1704.05	12.949
Q15334	L2GL1	Lethal(2) giant larvae protein homolog 1 (LLGL) (DLG4) (Hugl-1) (Human homolog to the D-lgl gene protein)	28.9207	26.7711		5.12692		12.949
Q15345	LRC41	Leucine-rich repeat-containing protein 41 (Protein Muf1)	4.19478	1.518	6.39358		1.79485	12.949
Q15363	TMED2	Transmembrane emp24 domain-containing protein 2 (Membrane protein p24A) (p24) (p24 family protein beta-1) (p24beta1)	84.0558	49.6594	88.4425	142.421	152.685	12.949
Q15365	PCBP1	Poly(rC)-binding protein 1 (Alpha-CP1) (Heterogeneous nuclear ribonucleoprotein E1) (hnRNP E1) (Nucleic acid-binding protein SUB2.3)	975.269	846.735	949.393	1379.64	783.657	12.949
Q15366	PCBP2	Poly(rC)-binding protein 2 (Alpha-CP2) (Heterogeneous nuclear ribonucleoprotein E2) (hnRNP E2)	1494.72	1740.78	1342.65	863.519	1505.85	12.949
Q15369	ELOC	Elongin-C (EloC) (Elongin 15 kDa subunit) (RNA polymerase II transcription factor SIII subunit C) (SIII p15) (Transcription elongation factor B polypeptide 1)	244.61	333.829	308.021	323.745	260.113	12.949
Q15370	ELOB	Elongin-B (EloB) (Elongin 18 kDa subunit) (RNA polymerase II transcription factor SIII subunit B) (SIII p18) (Transcription elongation factor B polypeptide 2)	285.308	345.716	254.414	323.276	328.581	12.949
Q15382	RHEB	GTP-binding protein Rheb (Ras homolog enriched in brain)	23.9109	27.9577	21.9163		11.2318	12.949
Q15386	UBE3C	Ubiquitin-protein ligase E3C (EC 2.3.2.26) (HECT-type ubiquitin transferase E3C) (Homologous to E6AP carboxyl terminus homologous protein 2) (HectH2) (RTA-associated ubiquitin ligase) (RAUL)	8.56044	5.76247	7.30364	10.9028	23.3312	12.949
Q15388	TOM20	Mitochondrial import receptor subunit TOM20 homolog (Mitochondrial 20 kDa outer membrane protein) (Outer mitochondrial membrane receptor Tom20)	93.4646	70.0965	90.1061	34.8575	47.9521	12.949
Q15392	DHC24	Delta(24)-sterol reductase (EC 1.3.1.72) (24-dehydrocholesterol reductase) (3-beta-hydroxysterol Delta-24-reductase) (Diminuto/dwarf1 homolog) (Seladin-1)	34.7168	32.5347	33.5376	41.235	32.2736	12.949
Q15393	SF3B3	Splicing factor 3B subunit 3 (Pre-mRNA-splicing factor SF3b 130 kDa subunit) (SF3b130) (STAF130) (Spliceosome-associated protein 130) (SAP 130)	783.442	900.336	944.14	784.084	695.114	12.949
Q15397	PUM3	Pumilio homolog 3 (HBV X-transactivated gene 5 protein) (HBV XAg-transactivated protein 5) (Minor histocompatibility antigen HA-8) (HLA-HA8)	21.2728	58.7711	53.0626	45.5851	54.6202	12.949
Q15398	DLGP5	Disks large-associated protein 5 (DAP-5) (Discs large homolog 7) (Disks large-associated protein DLG7) (Hepatoma up-regulated protein) (HURP)	9.10929	5.62538	7.25134	4.49995	3.87842	12.949
Q15404	RSU1	Ras suppressor protein 1 (RSP-1) (Rsu-1)	19.37	13.9458	9.21802	9.15541	7.73982	12.949
Q15417	CNN3	Calponin-3 (Calponin, acidic isoform)	447.245	389.859	488.66	299.868	331.646	12.949
Q15424	SAFB1	Scaffold attachment factor B1 (SAF-B) (SAF-B1) (HSP27 estrogen response element-TATA box-binding protein) (HSP27 ERE-TATA-binding protein)	526.659	423.698	746.494	570.252	580.578	12.949
Q15427	SF3B4	Splicing factor 3B subunit 4 (Pre-mRNA-splicing factor SF3b 49 kDa subunit) (Spliceosome-associated protein 49) (SAP 49)	49.4755	67.3286	75.5931	80.0891	37.7131	12.949
Q15428	SF3A2	Splicing factor 3A subunit 2 (SF3a66) (Spliceosome-associated protein 62) (SAP 62)	207.692	211.735	250.612	243.261	240.151	12.949
Q15435	PP1R7	Protein phosphatase 1 regulatory subunit 7 (Protein phosphatase 1 regulatory subunit 22)	46.6998	73.9696	63.3701	65.6439	66.6342	12.949
Q15436	SC23A	Protein transport protein Sec23A (hSec23A) (SEC23-related protein A)	126.751	113.102	158.886	34.707	115.826	12.949
Q15437	SC23B	Protein transport protein Sec23B (hSec23B) (SEC23-related protein B)	7.74421	25.782	31.1013	50.3536	22.9709	12.949
Q15459	SF3A1	Splicing factor 3A subunit 1 (SF3a120) (Spliceosome-associated protein 114) (SAP 114)	609.874	710.379	565.19	536.818	505.073	12.949
Q15477	SKIV2	Helicase SKI2W (Ski2) (EC 3.6.4.-) (Helicase-like protein) (HLP)	46.0912	50.9327	16.406	35.5798	24.872	12.949
Q15555	MARE2	Microtubule-associated protein RP/EB family member 2 (APC-binding protein EB2) (End-binding protein 2) (EB2)	8.09607	31.2668	22.139	20.9165		12.949
Q15631	TSN	Translin (EC 3.1.-.-) (Component 3 of promoter of RISC) (C3PO)	161.287	119.859	125.323	210.311	203.959	12.949
Q15633	TRBP2	RISC-loading complex subunit TARBP2 (TAR RNA-binding protein 2) (Trans-activation-responsive RNA-binding protein)	3.96031	3.88894	5.16589			12.949
Q15637	SF01	Splicing factor 1 (Mammalian branch point-binding protein) (BBP) (mBBP) (Transcription factor ZFM1) (Zinc finger gene in MEN1 locus) (Zinc finger protein 162)	496.596	364.284	422.422	222.56	211.223	12.949
Q15645	PCH2	Pachytene checkpoint protein 2 homolog (Human papillomavirus type 16 E1 protein-binding protein) (16E1-BP) (HPV16 E1 protein-binding protein) (Thyroid hormone receptor interactor 13) (Thyroid receptor-interacting protein 13) (TR-interacting protein 13) (TRIP-13)	62.3	66.6757	86.7767	97.5393	106.99	12.949
Q15654	TRIP6	Thyroid receptor-interacting protein 6 (TR-interacting protein 6) (TRIP-6) (Opa-interacting protein 1) (OIP-1) (Zyxin-related protein 1) (ZRP-1)	57.2523	73.3861	51.6071	8.63822	37.5811	12.949
Q15691	MARE1	Microtubule-associated protein RP/EB family member 1 (APC-binding protein EB1) (End-binding protein 1) (EB1)	531.153	476.941	422.433	414.725	482.586	12.949
Q15717	ELAV1	ELAV-like protein 1 (Hu-antigen R) (HuR)	533.828	666.236	548.645	266.213	282.146	12.949
Q15738	NSDHL	Sterol-4-alpha-carboxylate 3-dehydrogenase, decarboxylating (EC 1.1.1.170) (Protein H105e3)	267.71	38.6432	44.7314	21.9978	41.9437	12.949
Q15746	MYLK	Myosin light chain kinase, smooth muscle (MLCK) (smMLCK) (EC 2.7.11.18) (Kinase-related protein) (KRP) (Telokin) [Cleaved into: Myosin light chain kinase, smooth muscle, deglutamylated form]	11.6051	24.9241	14.7222	13.8527	13.1047	12.949
Q15750	TAB1	TGF-beta-activated kinase 1 and MAP3K7-binding protein 1 (Mitogen-activated protein kinase kinase kinase 7-interacting protein 1) (TGF-beta-activated kinase 1-binding protein 1) (TAK1-binding protein 1)	11.8293	14.6627	19.4047	7.51051	17.3711	12.949
Q15758	AAAT	Neutral amino acid transporter B(0) (ATB(0)) (Baboon M7 virus receptor) (RD114/simian type D retrovirus receptor) (Sodium-dependent neutral amino acid transporter type 2) (Solute carrier family 1 member 5)	173.6	147.126	120.205	131.702	73.9903	12.949
Q15773	MLF2	Myeloid leukemia factor 2 (Myelodysplasia-myeloid leukemia factor 2)	14.6797	7.7064	26.8057	14.2573	34.4627	12.949
Q15785	TOM34	Mitochondrial import receptor subunit TOM34 (hTom34) (Translocase of outer membrane 34 kDa subunit)	104.816	122.495	96.6973	79.4745	101.23	12.949
Q15813	TBCE	Tubulin-specific chaperone E (Tubulin-folding cofactor E)	104.261	90.4956	117.944	49.0527	90.6918	12.949
Q15814	TBCC	Tubulin-specific chaperone C (Tubulin-folding cofactor C) (CFC)	7.29229	10.0932	7.88707		3.68859	12.949
Q15819	UB2V2	Ubiquitin-conjugating enzyme E2 variant 2 (DDVit 1) (Enterocyte differentiation-associated factor 1) (EDAF-1) (Enterocyte differentiation-promoting factor 1) (EDPF-1) (MMS2 homolog) (Vitamin D3-inducible protein)	11.7968	19.8058	24.4932	258.397		12.949
Q15836	VAMP3	Vesicle-associated membrane protein 3 (VAMP-3) (Cellubrevin) (CEB) (Synaptobrevin-3)	57.3671	83.103	77.0643	52.6889	98.6268	12.949
Q15843	NEDD8	NEDD8 (Neddylin) (Neural precursor cell expressed developmentally down-regulated protein 8) (NEDD-8) (Ubiquitin-like protein Nedd8)	152.504	132.592	171.45	140.074	130.187	12.949
Q15904	VAS1	V-type proton ATPase subunit S1 (V-ATPase subunit S1) (Protein XAP-3) (V-ATPase Ac45 subunit) (V-ATPase S1 accessory protein) (Vacuolar proton pump subunit S1)	6.07524	14.3059	8.2903	5.7271	4.46734	12.949
Q15907	RB11B	Ras-related protein Rab-11B (EC 3.6.5.2) (GTP-binding protein YPT3)	108.351	138.113	149.191	289.538	207.733	12.949
Q15942	ZYX	Zyxin (Zyxin-2)	40.437	79.539	141.374	25.3743	37.5839	12.949
Q16134	ETFD	Electron transfer flavoprotein-ubiquinone oxidoreductase, mitochondrial (ETF-QO) (ETF-ubiquinone oxidoreductase) (EC 1.5.5.1) (Electron-transferring-flavoprotein dehydrogenase) (ETF dehydrogenase)	4.03157	7.98937	5.48308	4.74867		12.949
Q16181	44446	Septin-7 (CDC10 protein homolog)	335.526	269.078	317.784	339.889	304.732	12.949
Q16186	ADRM1	Proteasomal ubiquitin receptor ADRM1 (110 kDa cell membrane glycoprotein) (Gp110) (Adhesion-regulating molecule 1) (ARM-1) (Proteasome regulatory particle non-ATPase 13) (hRpn13) (Rpn13 homolog)	111.308	97.423	93.0789	54.2881	66.7732	12.949
Q16204	CCDC6	Coiled-coil domain-containing protein 6 (Papillary thyroid carcinoma-encoded protein) (Protein H4)	69.2992	25.2299	42.538	56.3333	53.6668	12.949
Q16222	UAP1	UDP-N-acetylhexosamine pyrophosphorylase (Antigen X) (AGX) (Sperm-associated antigen 2) [Includes: UDP-N-acetylgalactosamine pyrophosphorylase (EC 2.7.7.83) (AGX-1); UDP-N-acetylglucosamine pyrophosphorylase (EC 2.7.7.23) (AGX-2)]	32.423	25.2061	28.8641	2.48564	35.1097	12.949
Q16512	PKN1	Serine/threonine-protein kinase N1 (EC 2.7.11.13) (Protease-activated kinase 1) (PAK-1) (Protein kinase C-like 1) (Protein kinase C-like PKN) (Protein kinase PKN-alpha) (Protein-kinase C-related kinase 1) (Serine-threonine protein kinase N)	24.2953	4.8833	8.25824	15.0404	17.784	12.949
Q16513	PKN2	Serine/threonine-protein kinase N2 (EC 2.7.11.13) (PKN gamma) (Protein kinase C-like 2) (Protein-kinase C-related kinase 2)	18.9314	51.0943	54.5068	44.6129	27.9294	12.949
Q16527	CSRP2	Cysteine and glycine-rich protein 2 (Cysteine-rich protein 2) (CRP2) (LIM domain only protein 5) (LMO-5) (Smooth muscle cell LIM protein) (SmLIM)	64.5569	27.5683	53.3742	46.3999	44.6692	12.949
Q16531	DDB1	DNA damage-binding protein 1 (DDB p127 subunit) (DNA damage-binding protein a) (DDBa) (Damage-specific DNA-binding protein 1) (HBV X-associated protein 1) (XAP-1) (UV-damaged DNA-binding factor) (UV-damaged DNA-binding protein 1) (UV-DDB 1) (XPE-binding factor) (XPE-BF) (Xeroderma pigmentosum group E-complementing protein) (XPCe)	888.934	930.032	989.3	708.862	746.203	12.949
Q16537	2A5E	Serine/threonine-protein phosphatase 2A 56 kDa regulatory subunit epsilon isoform (PP2A B subunit isoform B'-epsilon) (PP2A B subunit isoform B56-epsilon) (PP2A B subunit isoform PR61-epsilon) (PP2A B subunit isoform R5-epsilon)	3.73061	7.63058	11.7393	1.37906	17.6946	12.949
Q16539	MK14	Mitogen-activated protein kinase 14 (MAP kinase 14) (MAPK 14) (EC 2.7.11.24) (Cytokine suppressive anti-inflammatory drug-binding protein) (CSAID-binding protein) (CSBP) (MAP kinase MXI2) (MAX-interacting protein 2) (Mitogen-activated protein kinase p38 alpha) (MAP kinase p38 alpha) (Stress-activated protein kinase 2a) (SAPK2a)	5.456	17.6247	19.5453	36.2454	24.4776	12.949
Q16543	CDC37	Hsp90 co-chaperone Cdc37 (Hsp90 chaperone protein kinase-targeting subunit) (p50Cdc37) [Cleaved into: Hsp90 co-chaperone Cdc37, N-terminally processed]	188.61	185.369	179.998	221.538	190.594	12.949
Q16555	DPYL2	Dihydropyrimidinase-related protein 2 (DRP-2) (Collapsin response mediator protein 2) (CRMP-2) (N2A3) (Unc-33-like phosphoprotein 2) (ULIP-2)	201.237	249.913	266.562	301.525	266.256	12.949
Q16576	RBBP7	Histone-binding protein RBBP7 (Histone acetyltransferase type B subunit 2) (Nucleosome-remodeling factor subunit RBAP46) (Retinoblastoma-binding protein 7) (RBBP-7) (Retinoblastoma-binding protein p46)	491.408	905.824	992.033	409.891	442.208	12.949
Q16611	BAK	Bcl-2 homologous antagonist/killer (Apoptosis regulator BAK) (Bcl-2-like protein 7) (Bcl2-L-7)			8.16163	11.5677	8.01463	12.949
Q16629	SRSF7	Serine/arginine-rich splicing factor 7 (Splicing factor 9G8) (Splicing factor, arginine/serine-rich 7)	447.375	498.46	875.675	318	301.625	12.949
Q16630	CPSF6	Cleavage and polyadenylation specificity factor subunit 6 (Cleavage and polyadenylation specificity factor 68 kDa subunit) (CPSF 68 kDa subunit) (Cleavage factor Im complex 68 kDa subunit) (CFIm68) (Pre-mRNA cleavage factor Im 68 kDa subunit) (Protein HPBRII-4/7)	410.489	428.113	397.418	364.595	412.159	12.949
Q16637	SMN	Survival motor neuron protein (Component of gems 1) (Gemin-1)	20.231	24.9631	46.2172	42.3176	47.3477	12.949
Q16643	DREB	Drebrin (Developmentally-regulated brain protein)	255.765	321.464	266.449	264.68	249.685	12.949
Q16650	TBR1	T-box brain protein 1 (T-brain-1) (TBR-1) (TES-56)	23.8589	26.834	23.4584	32.862	28.2741	12.949
Q16658	FSCN1	Fascin (55 kDa actin-bundling protein) (Singed-like protein) (p55)	3075.31	2760.74	2981.9	2243.42	2016.74	12.949
Q16698	DECR	2,4-dienoyl-CoA reductase [(3E)-enoyl-CoA-producing], mitochondrial (EC 1.3.1.124) (2,4-dienoyl-CoA reductase [NADPH]) (4-enoyl-CoA reductase [NADPH]) (Short chain dehydrogenase/reductase family 18C member 1)	22.124	40.808	31.2925	25.1989	32.4226	12.949
Q16718	NDUA5	NADH dehydrogenase [ubiquinone] 1 alpha subcomplex subunit 5 (Complex I subunit B13) (Complex I-13kD-B) (CI-13kD-B) (NADH-ubiquinone oxidoreductase 13 kDa-B subunit)	145.963	121.258	90.6674	112.697	123.709	12.949
Q16740	CLPP	ATP-dependent Clp protease proteolytic subunit, mitochondrial (EC 3.4.21.92) (Endopeptidase Clp)	99.67	99.0217	96.3981	98.6717	89.4206	12.949
Q16762	THTR	Thiosulfate sulfurtransferase (EC 2.8.1.1) (Rhodanese)			16.3959	18.2788	2.92956	12.949
Q16763	UBE2S	Ubiquitin-conjugating enzyme E2 S (EC 2.3.2.23) (E2 ubiquitin-conjugating enzyme S) (E2-EPF) (Ubiquitin carrier protein S) (Ubiquitin-conjugating enzyme E2-24 kDa) (Ubiquitin-conjugating enzyme E2-EPF5) (Ubiquitin-protein ligase S)	10.4778	5.37733	7.84927		22.3509	12.949
Q16774	KGUA	Guanylate kinase (EC 2.7.4.8) (GMP kinase) (Guanylate kinase 1)	12.3881		27.4784		7.55183	12.949
Q16775	GLO2	Hydroxyacylglutathione hydrolase, mitochondrial (EC 3.1.2.6) (Glyoxalase II) (Glx II)	71.0612	83.3622	69.4686	94.7041	86.2937	12.949
Q16778	H2B2E	Histone H2B type 2-E (H2B-clustered histone 21) (Histone H2B-GL105) (Histone H2B.q) (H2B/q)		22593.3	1773.55		121.491	12.949
Q16790	CAH9	Carbonic anhydrase 9 (EC 4.2.1.1) (Carbonate dehydratase IX) (Carbonic anhydrase IX) (CA-IX) (CAIX) (Membrane antigen MN) (P54/58N) (Renal cell carcinoma-associated antigen G250) (RCC-associated antigen G250) (pMW1)	80.3607	85.9794	89.258			12.949
Q16795	NDUA9	NADH dehydrogenase [ubiquinone] 1 alpha subcomplex subunit 9, mitochondrial (Complex I-39kD) (CI-39kD) (NADH-ubiquinone oxidoreductase 39 kDa subunit)	43.0838	25.8221	39.0366	35.711	35.6034	12.949
Q16836	HCDH	Hydroxyacyl-coenzyme A dehydrogenase, mitochondrial (HCDH) (EC 1.1.1.35) (Medium and short-chain L-3-hydroxyacyl-coenzyme A dehydrogenase) (Short-chain 3-hydroxyacyl-CoA dehydrogenase)	435.635	247.234	302.734	278.325	175.853	12.949
Q16850	CP51A	Lanosterol 14-alpha demethylase (LDM) (EC 1.14.14.154) (CYPLI) (Cytochrome P450 51A1) (Cytochrome P450-14DM) (Cytochrome P45014DM) (Cytochrome P450LI) (Sterol 14-alpha demethylase)	7.87926	43.3362	3.42192	16.2791	15.2515	12.949
Q16851	UGPA	UTP--glucose-1-phosphate uridylyltransferase (EC 2.7.7.9) (UDP-glucose pyrophosphorylase) (UDPGP) (UGPase)	47.5348	43.1616	65.1214	58.3399	53.586	12.949
Q16864	VATF	V-type proton ATPase subunit F (V-ATPase subunit F) (V-ATPase 14 kDa subunit) (Vacuolar proton pump subunit F)	26.5403	26.2137	26.0038	13.0476	21.5564	12.949
Q16878	CDO1	Cysteine dioxygenase type 1 (EC 1.13.11.20) (Cysteine dioxygenase type I) (CDO) (CDO-I)	75.3552	80.0857	75.3839	57.2392	68.4657	12.949
Q16880	CGT	2-hydroxyacylsphingosine 1-beta-galactosyltransferase (EC 2.4.1.47) (Ceramide UDP-galactosyltransferase) (Cerebroside synthase) (UDP-galactose-ceramide galactosyltransferase)		2.32115	2.01471	3.12338	2.6339	12.949
Q16881	TRXR1	Thioredoxin reductase 1, cytoplasmic (TR) (EC 1.8.1.9) (Gene associated with retinoic and interferon-induced mortality 12 protein) (GRIM-12) (Gene associated with retinoic and IFN-induced mortality 12 protein) (KM-102-derived reductase-like factor) (Peroxidase TXNRD1) (EC 1.11.1.2) (Thioredoxin reductase TR1)	215.446	322.581	294.074	222.049	137.52	12.949
Q16890	TPD53	Tumor protein D53 (hD53) (Tumor protein D52-like 1)	31.4159		10.1093	6.05467		12.949
Q16891	MIC60	MICOS complex subunit MIC60 (Cell proliferation-inducing gene 4/52 protein) (Mitochondrial inner membrane protein) (Mitofilin) (p87/89)	372.433	365.737	424.188	336.782	352.416	12.949
Q1KMD3	HNRL2	Heterogeneous nuclear ribonucleoprotein U-like protein 2 (Scaffold-attachment factor A2) (SAF-A2)	414.496	408.612	461.058	348.175	300.745	12.949
Q27J81	INF2	Inverted formin-2 (HBEBP2-binding protein C)	0.966529	0.76282		10.4835	7.50941	12.949
Q29RF7	PDS5A	Sister chromatid cohesion protein PDS5 homolog A (Cell proliferation-inducing gene 54 protein) (Sister chromatid cohesion protein 112) (SCC-112)	143.569	132.581	106.883	113.259	113.061	12.949
Q2KHR3	QSER1	Glutamine and serine-rich protein 1			0.641833	2.1038	2.11975	12.949
Q2NKX8	ERC6L	DNA excision repair protein ERCC-6-like (EC 3.6.4.12) (ATP-dependent helicase ERCC6-like) (PLK1-interacting checkpoint helicase) (Tumor antigen BJ-HCC-15)	3.95836	13.3926	17.4824	11.7153	10.5181	12.949
Q2NL82	TSR1	Pre-rRNA-processing protein TSR1 homolog	45.1956	27.5781	43.1747	63.7644	39.6411	12.949
Q2TAL8	QRIC1	Transcriptional regulator QRICH1 (Glutamine-rich protein 1)	20.9674	15.4186	7.29082	29.8984	13.3264	12.949
Q2TAY7	SMU1	WD40 repeat-containing protein SMU1 (Smu-1 suppressor of mec-8 and unc-52 protein homolog) [Cleaved into: WD40 repeat-containing protein SMU1, N-terminally processed]	158.785	122.928	120.801	129.283	136.77	12.949
Q32MZ4	LRRF1	Leucine-rich repeat flightless-interacting protein 1 (LRR FLII-interacting protein 1) (GC-binding factor 2) (TAR RNA-interacting protein)	6.09149	7.84935	5.40254	17.9791	22.5779	12.949
Q32P28	P3H1	Prolyl 3-hydroxylase 1 (EC 1.14.11.7) (Growth suppressor 1) (Leucine- and proline-enriched proteoglycan 1) (Leprecan-1)	5.46672		4.88705	5.27289	8.90787	12.949
Q3B7T1	EDRF1	Erythroid differentiation-related factor 1		1.89805	4.28147	0.797825		12.949
Q3KQU3	MA7D1	MAP7 domain-containing protein 1 (Arginine/proline-rich coiled-coil domain-containing protein 1) (Proline/arginine-rich coiled-coil domain-containing protein 1)	10.1967	8.16312	10.9778	8.51338	6.17225	12.949
Q3LXA3	TKFC	Triokinase/FMN cyclase (Bifunctional ATP-dependent dihydroxyacetone kinase/FAD-AMP lyase (cyclizing)) [Includes: ATP-dependent dihydroxyacetone kinase (DHA kinase) (EC 2.7.1.28) (EC 2.7.1.29) (Glycerone kinase) (Triokinase) (Triose kinase); FAD-AMP lyase (cyclizing) (EC 4.6.1.15) (FAD-AMP lyase (cyclic FMN forming)) (FMN cyclase)]	50.3429	46.7679	43.1173	56.1731	42.4829	12.949
Q3MHD2	LSM12	Protein LSM12 homolog	29.982	8.20965	27.7843	22.8319	37.8592	12.949
Q3YEC7	RABL6	Rab-like protein 6 (GTP-binding protein Parf) (Partner of ARF) (Rab-like protein 1) (RBEL1)	133.66	99.0997	93.6446	88.9108	71.8764	12.949
Q3ZCM7	TBB8	Tubulin beta-8 chain (Tubulin beta 8 class VIII)	2197.13	2360.41	2469.12	1914.6	1865.36	12.949
Q3ZCQ8	TIM50	Mitochondrial import inner membrane translocase subunit TIM50	64.9186	71.8536	68.3776	70.6141	37.6563	12.949
Q49A26	GLYR1	Putative oxidoreductase GLYR1 (EC 1.-.-.-) (3-hydroxyisobutyrate dehydrogenase-like protein) (Cytokine-like nuclear factor N-PAC) (Glyoxylate reductase 1 homolog) (Nuclear protein NP60) (Nuclear protein of 60 kDa) (Nucleosome-destabilizing factor) (hNDF)	31.2144	24.4154	29.2769	20.6154	17.1469	12.949
Q49AR2	CE022	UPF0489 protein C5orf22		5.81995		4.8742	16.1893	12.949
Q4G0J3	LARP7	La-related protein 7 (La ribonucleoprotein domain family member 7) (hLARP7) (P-TEFb-interaction protein for 7SK stability) (PIP7S)	21.2457		10.3312	8.85021	10.3497	12.949
Q4G0N4	NAKD2	NAD kinase 2, mitochondrial (EC 2.7.1.23) (Mitochondrial NAD kinase) (NAD kinase domain-containing protein 1, mitochondrial)	22.4023	7.3936	22.0063	30.7933	30.2717	12.949
Q4J6C6	PPCEL	Prolyl endopeptidase-like (EC 3.4.21.-) (Prolylendopeptidase-like)		11.4469	13.1599	4.74232	12.9421	12.949
Q4KMP7	TB10B	TBC1 domain family member 10B (Rab27A-GAP-beta)	13.1808		3.639		2.50025	12.949
Q4KWH8	PLCH1	1-phosphatidylinositol 4,5-bisphosphate phosphodiesterase eta-1 (EC 3.1.4.11) (Phosphoinositide phospholipase C-eta-1) (Phospholipase C-eta-1) (PLC-eta-1) (Phospholipase C-like protein 3) (PLC-L3)	34.2424	29.2722	37.2797			12.949
Q4V328	GRAP1	GRIP1-associated protein 1 (GRASP-1) [Cleaved into: GRASP-1 C-terminal chain (30kDa C-terminus form)]	21.4959	16.1724	2.94479	7.01391	17.6463	12.949
Q4VC31	CCD58	Protein MIX23 (Coiled-coil domain-containing protein 58)	6.90664	43.2429	37.2943			12.949
Q52LJ0	FA98B	Protein FAM98B	88.6411	96.4262	46.8729	132.394	102.425	12.949
Q53EL6	PDCD4	Programmed cell death protein 4 (Neoplastic transformation inhibitor protein) (Nuclear antigen H731-like) (Protein 197/15a)	200.913	143.416	201.819	213.556	187.813	12.949
Q53EZ4	CEP55	Centrosomal protein of 55 kDa (Cep55) (Up-regulated in colon cancer 6)	9.6263	2.98753		4.16921		12.949
Q53FT3	HIKES	Protein Hikeshi	23.7614			14.354	25.0252	12.949
Q53GG5	PDLI3	PDZ and LIM domain protein 3 (Actinin-associated LIM protein) (Alpha-actinin-2-associated LIM protein)	22.7727	42.7733	26.3648	25.5469	17.879	12.949
Q53GQ0	DHB12	Very-long-chain 3-oxoacyl-CoA reductase (EC 1.1.1.330) (17-beta-hydroxysteroid dehydrogenase 12) (17-beta-HSD 12) (3-ketoacyl-CoA reductase) (KAR) (Estradiol 17-beta-dehydrogenase 12) (EC 1.1.1.62) (Short chain dehydrogenase/reductase family 12C member 1)	189.238	270.965	306.457	197.992	318.778	12.949
Q53GS9	SNUT2	U4/U6.U5 tri-snRNP-associated protein 2 (Inactive ubiquitin-specific peptidase 39) (SAD1 homolog) (U4/U6.U5 tri-snRNP-associated 65 kDa protein) (65K)	61.2062	47.8774	77.9056	61.3132	71.5416	12.949
Q53H12	AGK	Acylglycerol kinase, mitochondrial (hAGK) (EC 2.7.1.107) (EC 2.7.1.138) (EC 2.7.1.94) (Multiple substrate lipid kinase) (HsMuLK) (MuLK) (Multi-substrate lipid kinase)	62.4202	72.9034	63.6569	43.6931	34.1889	12.949
Q53H82	LACB2	Endoribonuclease LACTB2 (EC 3.1.27.-) (Beta-lactamase-like protein 2)	6.94898	41.1475	22.9016	14.4769	15.6161	12.949
Q53H96	P5CR3	Pyrroline-5-carboxylate reductase 3 (P5C reductase 3) (P5CR 3) (EC 1.5.1.2) (Pyrroline-5-carboxylate reductase-like protein)	7.91045	32.1985	40.1951		3.35263	12.949
Q53HC9	EIPR1	EARP and GARP complex-interacting protein 1 (Endosome-associated recycling protein-interacting protein) (Golgi-associated retrograde protein-interacting protein) (Tumor-suppressing STF cDNA 1 protein) (Tumor-suppressing subchromosomal transferable fragment candidate gene 1 protein)	13.9367	9.11681	4.21117			12.949
Q53T59	H1BP3	HCLS1-binding protein 3 (HS1-binding protein 3) (HSP1BP-3)	9.1981	9.33752		22.9728	13.6036	12.949
Q56VL3	OCAD2	OCIA domain-containing protein 2 (Ovarian carcinoma immunoreactive antigen-like protein)	25.975	22.679	14.6525	39.2436	34.9352	12.949
Q58FF6	H90B4	Putative heat shock protein HSP 90-beta 4	52.0519	71.2451	83.1336			12.949
Q58FF8	H90B2	Putative heat shock protein HSP 90-beta 2 (Heat shock protein 90-beta b) (Heat shock protein 90Bb)	131.927	126.518	96.9459			12.949
Q59GN2	R39L5	Putative 60S ribosomal protein L39-like 5 (60S ribosomal protein L39 pseudogene 5)	152.103	194.273	138.798	19.4084	15.4984	12.949
Q5BJD5	TM41B	Transmembrane protein 41B (Protein stasimon)	13.9541	17.9523		17.0953		12.949
Q5BJF2	SGMR2	Sigma intracellular receptor 2 (Sigma-2 receptor) (Sigma2 receptor) (Meningioma-associated protein 30) (Transmembrane protein 97)		15.2657		15.7612	21.2797	12.949
Q5BKZ1	ZN326	DBIRD complex subunit ZNF326 (Zinc finger protein 326) (Zinc finger protein interacting with mRNPs and DBC1)	202.277	219.555	247.508	272.58	228.333	12.949
Q5C9Z4	NOM1	Nucleolar MIF4G domain-containing protein 1 (SGD1 homolog)			2.61016	5.30258	5.4887	12.949
Q5EBL8	PDZ11	PDZ domain-containing protein 11 (ATPase-interacting PDZ protein) (Plasma membrane calcium ATPase-interacting single-PDZ protein) (PMCA-interacting single-PDZ protein)		12.615	7.89798	19.7564		12.949
Q5F1R6	DJC21	DnaJ homolog subfamily C member 21 (DnaJ homolog subfamily A member 5) (Protein GS3)	7.02479		5.68317	10.3983		12.949
Q5GLZ8	HERC4	Probable E3 ubiquitin-protein ligase HERC4 (EC 2.3.2.26) (HECT domain and RCC1-like domain-containing protein 4) (HECT-type E3 ubiquitin transferase HERC4)		2.84035	2.46687	2.33083	2.73931	12.949
Q5H9R7	PP6R3	Serine/threonine-protein phosphatase 6 regulatory subunit 3 (SAPS domain family member 3) (Sporulation-induced transcript 4-associated protein SAPL)	106.923	101.392	94.0822	137.737	149.039	12.949
Q5JRX3	PREP	Presequence protease, mitochondrial (hPreP) (EC 3.4.24.-) (Pitrilysin metalloproteinase 1) (Metalloprotease 1) (hMP1)	121.39	103.821	121.622	44.599	82.9242	12.949
Q5JS54	PSMG4	Proteasome assembly chaperone 4 (PAC-4) (hPAC4)	12.1607	20.8243	6.01003	11.9845	7.86736	12.949
Q5JTH9	RRP12	RRP12-like protein	86.8704	61.1063	62.2318	74.9739	46.3943	12.949
Q5JTJ3	COA6	Cytochrome c oxidase assembly factor 6 homolog	28.6251	26.9523	30.9798	19.2993	6.26347	12.949
Q5JTV8	TOIP1	Torsin-1A-interacting protein 1 (Lamin-associated protein 1B) (LAP1B)	21.9442	35.3243	31.2756	6.67032	31.1287	12.949
Q5JTZ9	SYAM	Alanine--tRNA ligase, mitochondrial (EC 6.1.1.7) (Alanyl-tRNA synthetase) (AlaRS)	5.45719	15.2147	12.0171	17.2679	42.7425	12.949
Q5JVS0	HABP4	Intracellular hyaluronan-binding protein 4 (IHABP-4) (IHABP4) (Hyaluronan-binding protein 4) (Ki-1/57 intracellular antigen)	9.95022			5.90442	2.90374	12.949
Q5MNZ6	WIPI3	WD repeat domain phosphoinositide-interacting protein 3 (WIPI-3) (WD repeat-containing protein 45-like) (WDR45-like protein) (WD repeat-containing protein 45B) (WIPI49-like protein)		5.81052		22.2146	12.3774	12.949
Q5PRF9	SMAG2	Protein Smaug homolog 2 (Smaug 2) (hSmaug2) (Sterile alpha motif domain-containing protein 4B) (SAM domain-containing protein 4B)	9.35372	4.02147	7.11693	15.2323	3.7418	12.949
Q5QJE6	TDIF2	Deoxynucleotidyltransferase terminal-interacting protein 2 (Estrogen receptor-binding protein) (LPTS-interacting protein 2) (LPTS-RP2) (Terminal deoxynucleotidyltransferase-interacting factor 2) (TdIF2) (TdT-interacting factor 2)	17.8387	15.8427	14.9674	33.7956	37.8549	12.949
Q5R3I4	TTC38	Tetratricopeptide repeat protein 38 (TPR repeat protein 38)	9.52548	9.07136	10.089	53.5658	4.51529	12.949
Q5RKV6	EXOS6	Exosome complex component MTR3 (Exosome component 6) (mRNA transport regulator 3 homolog) (hMtr3) (p11)	15.3435	16.9707	40.5933	16.2998	27.4541	12.949
Q5SRE5	NU188	Nucleoporin NUP188 (hNup188)	42.3647	16.1334	31.4871	21.7147	23.249	12.949
Q5SSJ5	HP1B3	Heterochromatin protein 1-binding protein 3 (Protein HP1-BP74)	203.046	170.228	203.529	81.1593	76.5568	12.949
Q5SVZ6	ZMYM1	Zinc finger MYM-type protein 1		1.71236	0.78648		1.12631	12.949
Q5SY16	NOL9	Polynucleotide 5'-hydroxyl-kinase NOL9 (EC 2.7.1.-) (Nucleolar protein 9)	29.2359	59.0087	30.6514	33.7141	24.9373	12.949
Q5T1M5	FKB15	FK506-binding protein 15 (FKBP-15) (133 kDa FK506-binding protein) (133 kDa FKBP) (FKBP-133) (WASP- and FKBP-like protein) (WAFL)	8.57506	4.05336	14.152	16.884	6.68001	12.949
Q5T200	ZC3HD	Zinc finger CCCH domain-containing protein 13		3.43839	7.05585	2.43883	4.95042	12.949
Q5T2E6	ARMD3	Armadillo-like helical domain-containing protein 3	3.59145	5.32212	3.20472	2.18486	1.91786	12.949
Q5T3F8	CSCL2	CSC1-like protein 2 (Transmembrane protein 63B)		8.48731		105.265	134.752	12.949
Q5T4S7	UBR4	E3 ubiquitin-protein ligase UBR4 (EC 2.3.2.27) (600 kDa retinoblastoma protein-associated factor) (N-recognin-4) (RING-type E3 ubiquitin transferase UBR4) (Retinoblastoma-associated factor of 600 kDa) (RBAF600) (p600) (Zinc finger UBR1-type protein 1)	60.3918	61.6421	57.3795	62.5947	88.5041	12.949
Q5T6F2	UBAP2	Ubiquitin-associated protein 2 (UBAP-2)	4.33231	14.9642	8.09369	17.6684		12.949
Q5T6V5	QSPP	Queuosine salvage protein	7.15009	9.51453		18.5688	6.81323	12.949
Q5T8P6	RBM26	RNA-binding protein 26 (CTCL tumor antigen se70-2) (RNA-binding motif protein 26)	26.4992	51.3612	67.8602	17.4944	43.7853	12.949
Q5T9A4	ATD3B	ATPase family AAA domain-containing protein 3B (AAA-TOB3)	20.649	32.077	32.1574	4.8974	13.1259	12.949
Q5T9L3	WLS	Protein wntless homolog (Integral membrane protein GPR177) (Protein evenness interrupted homolog) (EVI) (Putative NF-kappa-B-activating protein 373)		4.16269		8.51573	15.409	12.949
Q5TBB1	RNH2B	Ribonuclease H2 subunit B (RNase H2 subunit B) (Aicardi-Goutieres syndrome 2 protein) (AGS2) (Deleted in lymphocytic leukemia 8) (Ribonuclease HI subunit B)	33.4941	15.3362	27.2028	28.0216	19.9149	12.949
Q5TC12	ATPF1	ATP synthase mitochondrial F1 complex assembly factor 1 (ATP11 homolog)	16.1395	26.9165	23.1592	15.3884	1.97986	12.949
Q5TDH0	DDI2	Protein DDI1 homolog 2 (EC 3.4.23.-)	37.3874	62.2147	71.7227	59.3839	37.9372	12.949
Q5TFE4	NT5D1	5'-nucleotidase domain-containing protein 1 (EC 3.1.3.-)	20.4855	9.33763	37.4439	14.8829	30.5796	12.949
Q5TZA2	CROCC	Rootletin (Ciliary rootlet coiled-coil protein)	64.0003	195.466	86.5698	55.35	59.6553	12.949
Q5U5X0	LYRM7	Complex III assembly factor LYRM7 (LYR motif-containing protein 7)	5.42687	14.8069	17.5308	40.2296	38.5061	12.949
Q5UIP0	RIF1	Telomere-associated protein RIF1 (Rap1-interacting factor 1 homolog)	10.4912	4.03123	15.3386	20.4207	18.8253	12.949
Q5VT52	RPRD2	Regulation of nuclear pre-mRNA domain-containing protein 2	8.08275	5.4539	15.4387	22.0765	10.5553	12.949
Q5VT66	44256	Mitochondrial amidoxime-reducing component 1 (mARC1) (EC 1.7.-.-) (Molybdenum cofactor sulfurase C-terminal domain-containing protein 1) (MOSC domain-containing protein 1) (Moco sulfurase C-terminal domain-containing protein 1)		1.30163	10.3977	20.9938	20.454	12.949
Q5VTL8	PR38B	Pre-mRNA-splicing factor 38B (Sarcoma antigen NY-SAR-27)	6.56973	9.48286	9.64678	8.03004	18.7643	12.949
Q5VTR2	BRE1A	E3 ubiquitin-protein ligase BRE1A (BRE1-A) (hBRE1) (EC 2.3.2.27) (RING finger protein 20) (RING-type E3 ubiquitin transferase BRE1A)	16.0409	21.0293	29.6098	27.2856	36.8476	12.949
Q5VWJ9	SNX30	Sorting nexin-30		6.69826	8.32292	2.18072	2.78485	12.949
Q5VWZ2	LYPL1	Lysophospholipase-like protein 1 (EC 3.1.2.22)	1.49558	3.08102	8.25273	10.8067		12.949
Q5VYK3	ECM29	Proteasome adapter and scaffold protein ECM29 (Ecm29 proteasome adapter and scaffold) (Proteasome-associated protein ECM29 homolog)	303.957	264.045	274.997	211.885	194.836	12.949
Q5VZE5	NAA35	N-alpha-acetyltransferase 35, NatC auxiliary subunit (Embryonic growth-associated protein homolog) (Protein MAK10 homolog)		4.93731		8.12022	4.50877	12.949
Q5VZL5	ZMYM4	Zinc finger MYM-type protein 4 (Zinc finger protein 262)			4.27281	2.54461	2.83011	12.949
Q5ZPR3	CD276	CD276 antigen (4Ig-B7-H3) (B7 homolog 3) (B7-H3) (Costimulatory molecule) (CD antigen CD276)	18.4181	9.82668	29.3792	41.583	12.9168	12.949
Q641Q2	WAC2A	WASH complex subunit 2A	15.6186	22.2885	28.0655	14.2546	24.4464	12.949
Q658Y4	F91A1	Protein FAM91A1	5.24818	4.75813	5.25295		7.18225	12.949
Q66K74	MAP1S	Microtubule-associated protein 1S (MAP-1S) (BPY2-interacting protein 1) (Microtubule-associated protein 8) (Variable charge Y chromosome 2-interacting protein 1) (VCY2-interacting protein 1) (VCY2IP-1) [Cleaved into: MAP1S heavy chain; MAP1S light chain]	15.4345	16.7787	12.6965			12.949
Q66PJ3	AR6P4	ADP-ribosylation factor-like protein 6-interacting protein 4 (ARL-6-interacting protein 4) (Aip-4) (HSP-975) (HSVI-binding protein) (SR-15) (SRp25) (SR-25) (Splicing factor SRrp37)	3.91775	23.7863	7.83578	6.2237	7.83133	12.949
Q68E01	INT3	Integrator complex subunit 3 (Int3) (SOSS complex subunit A) (Sensor of single-strand DNA complex subunit A) (SOSS-A) (Sensor of ssDNA subunit A)		14.2115	11.2417	5.1486	12.7548	12.949
Q68EM7	RHG17	Rho GTPase-activating protein 17 (Rho-type GTPase-activating protein 17) (RhoGAP interacting with CIP4 homologs protein 1) (RICH-1)	5.48773			6.58469	10.9073	12.949
Q69YN2	C19L1	CWF19-like protein 1 (C19L1)	9.63843	33.5163	23.5731	33.8674	17.6747	12.949
Q69YN4	VIR	Protein virilizer homolog	3.98944	8.77288	3.06491	11.7457	7.9871	12.949
Q6DD88	ATLA3	Atlastin-3 (EC 3.6.5.-)			14.8077	46.5518	31.9969	12.949
Q6DKI1	RL7L	60S ribosomal protein L7-like 1 (Large ribosomal subunit protein uL30-like 1)	66.2052	70.2451	38.2414	60.4998	51.5799	12.949
Q6DKJ4	NXN	Nucleoredoxin (EC 1.8.1.8)	20.4703	40.0022	40.3785	18.8823	33.7576	12.949
Q6EEV6	SUMO4	Small ubiquitin-related modifier 4 (SUMO-4) (Small ubiquitin-like protein 4)	423.604	452.451	483.925	475.778	424.304	12.949
Q6FI81	CPIN1	Anamorsin (Cytokine-induced apoptosis inhibitor 1) (Fe-S cluster assembly protein DRE2 homolog)	100.633	73.8243	104.599	23.5459	76.859	12.949
Q6GMV2	SMYD5	Histone-lysine N-trimethyltransferase SMYD5 (EC 2.1.1.372) (Protein NN8-4AG) (Retinoic acid-induced protein 15) (SET and MYND domain-containing protein 5) ([histone H4]-lysine20 N-trimethyltransferase SMYD5)	7.31514	10.9317	5.24147	5.63927	5.43095	12.949
Q6GMV3	PTRD1	Putative peptidyl-tRNA hydrolase PTRHD1 (EC 3.1.1.29) (Peptidyl-tRNA hydrolase domain-containing protein 1)	72.6229	100.727	126.56	33.1562	62.6517	12.949
Q6IA86	ELP2	Elongator complex protein 2 (ELP2) (SHINC-2) (STAT3-interacting protein 1) (StIP1)	9.83846	3.95824	21.4923	4.12405	15.1579	12.949
Q6IAA8	LTOR1	Ragulator complex protein LAMTOR1 (Late endosomal/lysosomal adaptor and MAPK and MTOR activator 1) (Lipid raft adaptor protein p18) (Protein associated with DRMs and endosomes) (p27Kip1-releasing factor from RhoA) (p27RF-Rho)	15.2504	42.7885	26.8789	19.2455	46.2581	12.949
Q6IBS0	TWF2	Twinfilin-2 (A6-related protein) (hA6RP) (Protein tyrosine kinase 9-like) (Twinfilin-1-like protein)	5.95915	8.61865	19.3732	30.977	26.1432	12.949
Q6ICB0	DESI1	Desumoylating isopeptidase 1 (DeSI-1) (EC 3.4.-.-) (PPPDE peptidase domain-containing protein 2) (Polyubiquitinated substrate transporter) (POST)	7.24702	15.4957	5.60264	9.94865	8.72088	12.949
Q6IN85	P4R3A	Serine/threonine-protein phosphatase 4 regulatory subunit 3A (SMEK homolog 1)	22.8193	27.5954	24.428	25.6823	33.7902	12.949
Q6KC79	NIPBL	Nipped-B-like protein (Delangin) (SCC2 homolog)	34.5359	23.4165	21.1762	56.343	32.1743	12.949
Q6L8Q7	PDE12	2',5'-phosphodiesterase 12 (2'-PDE) (2-PDE) (EC 3.1.4.-) (Mitochondrial deadenylase) (EC 3.1.13.4)	20.1595	9.88394	23.8656	37.1003	64.97	12.949
Q6NUK1	SCMC1	Calcium-binding mitochondrial carrier protein SCaMC-1 (Mitochondrial ATP-Mg/Pi carrier protein 1) (Mitochondrial Ca(2+)-dependent solute carrier protein 1) (Small calcium-binding mitochondrial carrier protein 1) (Solute carrier family 25 member 24)	56.1617	67.8872	70.4506	19.9028	42.6914	12.949
Q6NVY1	HIBCH	3-hydroxyisobutyryl-CoA hydrolase, mitochondrial (EC 3.1.2.4) (3-hydroxyisobutyryl-coenzyme A hydrolase) (HIB-CoA hydrolase) (HIBYL-CoA-H)	21.0107	20.5087	17.1304	12.8596	5.16465	12.949
Q6NXE6	ARMC6	Armadillo repeat-containing protein 6	17.3448	26.8481	4.88346	44.7289	27.4726	12.949
Q6NXR4	TTI2	TELO2-interacting protein 2	2.24521	3.10553	3.05029			12.949
Q6NYC1	JMJD6	Bifunctional arginine demethylase and lysyl-hydroxylase JMJD6 (EC 1.14.11.-) (Histone arginine demethylase JMJD6) (JmjC domain-containing protein 6) (Jumonji domain-containing protein 6) (Lysyl-hydroxylase JMJD6) (Peptide-lysine 5-dioxygenase JMJD6) (Phosphatidylserine receptor) (Protein PTDSR)	16.6691	13.5054	13.6616	4.10416	4.41002	12.949
Q6NYC8	PPR18	Phostensin (Protein phosphatase 1 F-actin cytoskeleton-targeting subunit) (Protein phosphatase 1 regulatory subunit 18)		8.50791	5.23844	10.4983	15.3607	12.949
Q6NZI2	CAVN1	Caveolae-associated protein 1 (Cavin-1) (Polymerase I and transcript release factor)	12.8364	4.28579	20.3945	7.64157	7.07897	12.949
Q6NZY4	ZCHC8	Zinc finger CCHC domain-containing protein 8 (TRAMP-like complex RNA-binding factor ZCCHC8)		7.42635	2.66168	27.0329	23.2291	12.949
Q6P158	DHX57	Putative ATP-dependent RNA helicase DHX57 (EC 3.6.4.13) (DEAH box protein 57)		3.85032	11.2057	10.0431	8.26858	12.949
Q6P161	RM54	39S ribosomal protein L54, mitochondrial (L54mt) (MRP-L54) (Mitochondrial large ribosomal subunit protein mL54)	30.478	19.1453		16.304	17.3839	12.949
Q6P1J9	CDC73	Parafibromin (Cell division cycle protein 73 homolog) (Hyperparathyroidism 2 protein)	19.0733	20.4794	21.6959	24.2267	2.11194	12.949
Q6P1K8	T2H2L	General transcription factor IIH subunit 2-like protein (General transcription factor IIH polypeptide 2-like protein)	3.38753	2.8244	3.30775			12.949
Q6P1M0	S27A4	Long-chain fatty acid transport protein 4 (FATP-4) (Fatty acid transport protein 4) (Arachidonate--CoA ligase) (EC 6.2.1.15) (Long-chain-fatty-acid--CoA ligase) (Solute carrier family 27 member 4) (Very long-chain acyl-CoA synthetase 4) (ACSVL4) (EC 6.2.1.-)	5.55737			18.0026	23.9342	12.949
Q6P1N0	C2D1A	Coiled-coil and C2 domain-containing protein 1A (Akt kinase-interacting protein 1) (Five prime repressor element under dual repression-binding protein 1) (FRE under dual repression-binding protein 1) (Freud-1) (Putative NF-kappa-B-activating protein 023N)	24.8303	8.9449	22.0389	13.6868	5.20041	12.949
Q6P1N9	TATD1	Deoxyribonuclease TATDN1 (EC 3.1.21.-) (Hepatocarcinoma high expression protein)		6.69946		4.80198	3.3078	12.949
Q6P2E9	EDC4	Enhancer of mRNA-decapping protein 4 (Autoantigen Ge-1) (Autoantigen RCD-8) (Human enhancer of decapping large subunit) (Hedls)	131.343	107.695	92.8573	92.4807	115.806	12.949
Q6P2I3	FAH2B	Fumarylacetoacetate hydrolase domain-containing protein 2B (EC 3.-.-.-)	1.16603		1.22995	0.542273		12.949
Q6P2Q9	PRP8	Pre-mRNA-processing-splicing factor 8 (220 kDa U5 snRNP-specific protein) (PRP8 homolog) (Splicing factor Prp8) (p220)	971.89	952.755	925.187	767.25	938.613	12.949
Q6P3W7	SCYL2	SCY1-like protein 2 (Coated vesicle-associated kinase of 104 kDa)	8.47467	46.0531	38.7104	27.8476	31.1116	12.949
Q6P3X3	TTC27	Tetratricopeptide repeat protein 27 (TPR repeat protein 27)	25.5917		35.3316	3.30913		12.949
Q6P587	FAHD1	Acylpyruvase FAHD1, mitochondrial (EC 3.7.1.5) (Fumarylacetoacetate hydrolase domain-containing protein 1) (FAH domain-containing protein 1) (Oxaloacetate decarboxylase) (OAA decarboxylase) (EC 4.1.1.112) (YisK-like protein)	31.392	46.4501	52.6847	25.9308	25.2508	12.949
Q6P996	PDXD1	Pyridoxal-dependent decarboxylase domain-containing protein 1 (EC 4.1.1.-)	52.1212	30.3199	79.5759	55.6787	85.6694	12.949
Q6P9B6	MEAK7	MTOR-associated protein MEAK7 (MEAK7) (MTOR associated protein, eak-7 homolog) (TBC/LysM-associated domain-containing protein 1) (TLD domain-containing protein 1)	29.5337	16.4729	15.8538	12.8156		12.949
Q6PCE3	PGM2L	Glucose 1,6-bisphosphate synthase (EC 2.7.1.106) (PMMLP) (Phosphoglucomutase-2-like 1)		5.65206		9.138	6.87992	12.949
Q6PD62	CTR9	RNA polymerase-associated protein CTR9 homolog (SH2 domain-binding protein 1)	24.2444	23.0184	28.3973	15.5527	22.951	12.949
[truncated: 1,338 more rows]

## Sheet: STT3A-KO
Identified proteins in STT3A-KO cells
Protein accession	Protein name	Description	Biological replicate					Relative abundance
			BR1	BR2	BR3	BR4	BR5
A0AVT1	UBA6	Ubiquitin-like modifier-activating enzyme 6 (Ubiquitin-activating enzyme 6) (EC 6.2.1.45) (Monocyte protein 4) (MOP-4) (Ubiquitin-activating enzyme E1-like protein 2) (E1-L2)	17.6822	14.062			34.5392	22.0945
A0FGR8	ESYT2	Extended synaptotagmin-2 (E-Syt2) (Chr2Syt)	19.4277	22.958	25.1654	10.9867	17.3915	19.1859
A1L0T0	ILVBL	2-hydroxyacyl-CoA lyase 2 (EC 4.1.2.-) (Acetolactate synthase-like protein) (IlvB-like protein)	25.6923	31.964	13.4793	27.9998	29.237	25.6745
A5D8V6	VP37C	Vacuolar protein sorting-associated protein 37C (hVps37C) (ESCRT-I complex subunit VPS37C)	25.165	11.6923	8.57627	7.56413	11.4381	12.8872
A5YKK6	CNOT1	CCR4-NOT transcription complex subunit 1 (CCR4-associated factor 1) (Negative regulator of transcription subunit 1 homolog) (NOT1H) (hNOT1)	57.5727	100.918	57.4669	61.5818	79.8417	71.4763
A6NDG6	PGP	Glycerol-3-phosphate phosphatase (G3PP) (EC 3.1.3.21) (Aspartate-based ubiquitous Mg(2+)-dependent phosphatase) (AUM) (EC 3.1.3.48) (Phosphoglycolate phosphatase) (PGP)	127.181	85.1258	113.784	93.2588	112.797	106.429
A6NDU8	CE051	RAB7A-interacting MON1-CCZ1 complex subunit 1 (UPF0600 protein C5orf51)	42.9028	42.2753	43.6789	41.1107	17.6548	37.5245
A6NHL2	TBAL3	Tubulin alpha chain-like 3	57.3799	58.4108	60.5501	561.833	867.94	321.223
A6NHQ2	FBLL1	rRNA/tRNA 2'-O-methyltransferase fibrillarin-like protein 1 (EC 2.1.1.-) (Protein-glutamine methyltransferase)		52.9553		67.5597	69.2932	63.2694
A6NHR9	SMHD1	Structural maintenance of chromosomes flexible hinge domain-containing protein 1 (SMC hinge domain-containing protein 1) (EC 3.6.1.-)	46.0926	57.1426	58.121	26.9527	43.3989	46.3416
A6NIH7	U119B	Protein unc-119 homolog B	26.0461	13.0626	18.4806			19.1964
A6NKT7	RGPD3	RanBP2-like and GRIP domain-containing protein 3	16.8595	13.7375	13.5895			14.7288
A8MXV4	NUD19	Acyl-coenzyme A diphosphatase NUDT19 (EC 3.6.1.-) (Nucleoside diphosphate-linked moiety X motif 19) (Nudix motif 19)	23.364	22.9466	18.2293	11.2058	19.5397	19.0571
C9JLW8	MCRI1	Mapk-regulated corepressor-interacting protein 1 (Granulin-2) (Protein FAM195B)	11.1709	19.7117	22.9405			17.941
E9PAV3	NACAM	Nascent polypeptide-associated complex subunit alpha, muscle-specific form (Alpha-NAC, muscle-specific form) (skNAC)	623.652	620.128	830.665	340.478	344.193	551.823
E9PRG8	CK098	Uncharacterized protein C11orf98	29.8284	28.5555	57.3227	39.7549	24.3738	35.9671
O00116	ADAS	Alkyldihydroxyacetonephosphate synthase, peroxisomal (Alkyl-DHAP synthase) (EC 2.5.1.26) (Aging-associated gene 5 protein) (Alkylglycerone-phosphate synthase)	12.8331	10.3152	12.5102		5.61101	10.3174
O00139	KIF2A	Kinesin-like protein KIF2A (Kinesin-2) (hK2)	148.323	93.6784	66.7151	85.0825	107.585	100.277
O00148	DX39A	ATP-dependent RNA helicase DDX39A (EC 3.6.4.13) (DEAD box protein 39) (Nuclear RNA helicase URH49)	50.8559	65.6608	40.243	27.2954	37.3326	44.2775
O00151	PDLI1	PDZ and LIM domain protein 1 (C-terminal LIM domain protein 1) (Elfin) (LIM domain protein CLP-36)	451.449	448.158	441.759	554.789	756.498	530.531
O00154	BACH	Cytosolic acyl coenzyme A thioester hydrolase (EC 3.1.2.2) (Acyl-CoA thioesterase 7) (Brain acyl-CoA hydrolase) (BACH) (hBACH) (CTE-IIa) (CTE-II) (Long chain acyl-CoA thioester hydrolase)	203.476	193.058	218.894	309.159	257.918	236.501
O00159	MYO1C	Unconventional myosin-Ic (Myosin I beta) (MMI-beta) (MMIb)	77.6456	1.8095	4.69863	1.91134	7.46245	18.7055
O00161	SNP23	Synaptosomal-associated protein 23 (SNAP-23) (Vesicle-membrane fusion protein SNAP-23)	4.30804	5.12625		6.22597	12.1583	6.95463
O00165	HAX1	HCLS1-associated protein X-1 (HS1-associating protein X-1) (HAX-1) (HS1-binding protein 1) (HSP1BP-1)		3.38991		3.9931	2.96393	3.44898
O00170	AIP	AH receptor-interacting protein (AIP) (Aryl-hydrocarbon receptor-interacting protein) (HBV X-associated protein 2) (XAP-2) (Immunophilin homolog ARA9)	407.48	365.487	388.749	302.626	299.605	352.789
O00178	GTPB1	GTP-binding protein 1 (G-protein 1) (GP-1) (GP1)	30.0365	15.0596	33.6767	38.793	36.5723	30.8276
O00186	STXB3	Syntaxin-binding protein 3 (Platelet Sec1 protein) (PSP) (Protein unc-18 homolog 3) (Unc18-3) (Protein unc-18 homolog C) (Unc-18C)	15.2625	22.5707	14.7048	4.86527	4.18669	12.318
O00193	SMAP	Small acidic protein	295.342	162.617	365.386	371.702	375.337	314.077
O00203	AP3B1	AP-3 complex subunit beta-1 (Adaptor protein complex AP-3 subunit beta-1) (Adaptor-related protein complex 3 subunit beta-1) (Beta-3A-adaptin) (Clathrin assembly protein complex 3 beta-1 large chain)	90.9503	70.1466	279.659	313.324	65.9312	164.002
O00213	APBB1	Amyloid beta precursor protein binding family B member 1 (Amyloid-beta A4 precursor protein-binding family B member 1) (Protein Fe65)		7.04392	2.23721		2.67164	3.98426
O00217	NDUS8	NADH dehydrogenase [ubiquinone] iron-sulfur protein 8, mitochondrial (EC 7.1.1.2) (Complex I-23kD) (CI-23kD) (NADH-ubiquinone oxidoreductase 23 kDa subunit) (TYKY subunit)	59.1698	61.0115	62.1082	52.5818	50.3706	57.0484
O00231	PSD11	26S proteasome non-ATPase regulatory subunit 11 (26S proteasome regulatory subunit RPN6) (26S proteasome regulatory subunit S9) (26S proteasome regulatory subunit p44.5)	310.008	285.728	229.305	318.797	367.967	302.361
O00232	PSD12	26S proteasome non-ATPase regulatory subunit 12 (26S proteasome regulatory subunit RPN5) (26S proteasome regulatory subunit p55)	152.902	196.601	119.447	248.565	230.913	189.686
O00233	PSMD9	26S proteasome non-ATPase regulatory subunit 9 (26S proteasome regulatory subunit p27)	100.113	88.4137	85.3	99.409	101.78	95.0032
O00244	ATOX1	Copper transport protein ATOX1 (Metal transport protein ATX1)	231.753	208.063	166.17	229.137	203.56	207.737
O00264	PGRC1	Membrane-associated progesterone receptor component 1 (mPR) (Dap1) (IZA)	347.068	313.959	462.566	241.957	195.977	312.305
O00267	SPT5H	Transcription elongation factor SPT5 (hSPT5) (DRB sensitivity-inducing factor 160 kDa subunit) (DSIF p160) (DRB sensitivity-inducing factor large subunit) (DSIF large subunit) (Tat-cotransactivator 1 protein) (Tat-CT1 protein)	45.7124	80.0318	64.1903	114.72	67.8521	74.5014
O00273	DFFA	DNA fragmentation factor subunit alpha (DNA fragmentation factor 45 kDa subunit) (DFF-45) (Inhibitor of CAD) (ICAD)	71.5323	101.505	96.1662	144.61	136.83	110.129
O00299	CLIC1	Chloride intracellular channel protein 1 (Chloride channel ABP) (Nuclear chloride ion channel 27) (NCC27) (Regulatory nuclear chloride ion channel protein) (hRNCC)	709.052	574.769	732.742	601.01	753.751	674.265
O00303	EIF3F	Eukaryotic translation initiation factor 3 subunit F (eIF3f) (Deubiquitinating enzyme eIF3f) (EC 3.4.19.12) (Eukaryotic translation initiation factor 3 subunit 5) (eIF-3-epsilon) (eIF3 p47)	298.783	246.364	243.329	217.719	249.812	251.202
O00330	ODPX	Pyruvate dehydrogenase protein X component, mitochondrial (Dihydrolipoamide dehydrogenase-binding protein of pyruvate dehydrogenase complex) (E3-binding protein) (E3BP) (Lipoyl-containing pyruvate dehydrogenase complex component X) (proX)	34.0075	24.4729	16.9226	17.2672	26.4553	23.8251
O00401	WASL	Neural Wiskott-Aldrich syndrome protein (N-WASP)	16.0714	4.37328	14.0728	17.1663	2.48864	10.8345
O00410	IPO5	Importin-5 (Imp5) (Importin subunit beta-3) (Karyopherin beta-3) (Ran-binding protein 5) (RanBP5)	160.061	153.321	171.925	220.446	269.543	195.06
O00422	SAP18	Histone deacetylase complex subunit SAP18 (18 kDa Sin3-associated polypeptide) (2HOR0202) (Cell growth-inhibiting gene 38 protein) (Sin3-associated polypeptide p18)	86.484	111.26	129.919	140.842	101.01	113.903
O00425	IF2B3	Insulin-like growth factor 2 mRNA-binding protein 3 (IGF2 mRNA-binding protein 3) (IMP-3) (IGF-II mRNA-binding protein 3) (KH domain-containing protein overexpressed in cancer) (hKOC) (VICKZ family member 3)	455.792	489.501	474.405	495.559	308.232	444.698
O00429	DNM1L	Dynamin-1-like protein (EC 3.6.5.5) (Dnm1p/Vps1p-like protein) (DVLP) (Dynamin family member proline-rich carboxyl-terminal domain less) (Dymple) (Dynamin-like protein) (Dynamin-like protein 4) (Dynamin-like protein IV) (HdynIV) (Dynamin-related protein 1)	511.32	545.734	505.879	414.288	471.846	489.813
O00442	RTCA	RNA 3'-terminal phosphate cyclase (RNA cyclase) (RNA-3'-phosphate cyclase) (EC 6.5.1.4) (RNA terminal phosphate cyclase domain-containing protein 1) (RTC domain-containing protein 1)	65.0319	44.7642	33.8895	40.3684	48.5387	46.5185
O00443	P3C2A	Phosphatidylinositol 4-phosphate 3-kinase C2 domain-containing subunit alpha (PI3K-C2-alpha) (PtdIns-3-kinase C2 subunit alpha) (EC 2.7.1.137) (EC 2.7.1.153) (EC 2.7.1.154) (Phosphoinositide 3-kinase-C2-alpha)	7.45071	3.89902	5.15719		1.70797	4.55372
O00461	GOLI4	Golgi integral membrane protein 4 (Golgi integral membrane protein, cis) (GIMPc) (Golgi phosphoprotein 4) (Golgi-localized phosphoprotein of 130 kDa) (Golgi phosphoprotein of 130 kDa)	17.0495	7.70825		36.1231	10.0281	17.7272
O00471	EXOC5	Exocyst complex component 5 (Exocyst complex component Sec10) (hSec10)	8.80324	4.49994		12.5133	11.6282	9.36118
O00483	NDUA4	Cytochrome c oxidase subunit NDUFA4 (Complex I-MLRQ) (CI-MLRQ) (NADH-ubiquinone oxidoreductase MLRQ subunit)	237.775	246.981	231.647	199.352	187.146	220.58
O00487	PSDE	26S proteasome non-ATPase regulatory subunit 14 (EC 3.4.19.-) (26S proteasome regulatory subunit RPN11) (26S proteasome-associated PAD1 homolog 1)	119.716	107.948	92.7317	96.3567	141.535	111.657
O00505	IMA4	Importin subunit alpha-4 (Importin alpha Q2) (Qip2) (Karyopherin subunit alpha-3) (SRP1-gamma)	15.2139	11.9959	10.4368	53.8296	27.9835	23.8919
O00541	PESC	Pescadillo homolog	37.7662	23.7011		35.218	41.1357	34.4553
O00560	SDCB1	Syntenin-1 (Melanoma differentiation-associated protein 9) (MDA-9) (Pro-TGF-alpha cytoplasmic domain-interacting protein 18) (TACIP18) (Scaffold protein Pbp1) (Syndecan-binding protein 1)	9.44885	32.2509	49.3783	50.5595		35.4094
O00566	MPP10	U3 small nucleolar ribonucleoprotein protein MPP10 (M phase phosphoprotein 10)		7.59363	10.7445	13.0473	13.3948	11.195
O00567	NOP56	Nucleolar protein 56 (Nucleolar protein 5A)	422.923	372.645	460.138	429.001	348.642	406.67
O00571	DDX3X	ATP-dependent RNA helicase DDX3X (EC 3.6.4.13) (CAP-Rf) (DEAD box protein 3, X-chromosomal) (DEAD box, X isoform) (DBX) (Helicase-like protein 2) (HLP2)	759.862	790.678	680.803	670.295	762.784	732.885
O00584	RNT2	Ribonuclease T2 (EC 4.6.1.19) (Ribonuclease 6)	2.36526	6.15265	5.63745	1.74939	3.23301	3.82755
O00625	PIR	Pirin (EC 1.13.11.24) (Probable quercetin 2,3-dioxygenase PIR) (Probable quercetinase)		3.17904	2.74389	2.91624	2.48478	2.83099
O00629	IMA3	Importin subunit alpha-3 (Importin alpha Q1) (Qip1) (Karyopherin subunit alpha-4)	43.2746	38.4279	62.2724	155.433	178.571	95.5959
O00743	PPP6	Serine/threonine-protein phosphatase 6 catalytic subunit (PP6C) (EC 3.1.3.16) [Cleaved into: Serine/threonine-protein phosphatase 6 catalytic subunit, N-terminally processed]	36.6951	36.464	18.8962	52.1917	33.6842	35.5863
O00746	NDKM	Nucleoside diphosphate kinase, mitochondrial (NDK) (NDP kinase, mitochondrial) (EC 2.7.4.6) (Nucleoside diphosphate kinase D) (NDPKD) (nm23-H4)	4.99651	5.36352	4.24479			4.86828
O00764	PDXK	Pyridoxal kinase (EC 2.7.1.35) (Pyridoxine kinase)	85.0382	93.928	51.0763	115.692	119.457	93.0382
O14497	ARI1A	AT-rich interactive domain-containing protein 1A (ARID domain-containing protein 1A) (B120) (BRG1-associated factor 250) (BAF250) (BRG1-associated factor 250a) (BAF250A) (Osa homolog 1) (hOSA1) (SWI-like protein) (SWI/SNF complex protein p270) (SWI/SNF-related, matrix-associated, actin-dependent regulator of chromatin subfamily F member 1) (hELD)	16.0048	4.08795	2.24221	11.8343	7.06106	8.24605
O14519	CDKA1	Cyclin-dependent kinase 2-associated protein 1 (CDK2-associated protein 1) (Deleted in oral cancer 1) (DOC-1) (Putative oral cancer suppressor)	9.18883		1.77438	2.25578		4.40633
O14521	DHSD	Succinate dehydrogenase [ubiquinone] cytochrome b small subunit, mitochondrial (CybS) (CII-4) (QPs3) (Succinate dehydrogenase complex subunit D) (Succinate-ubiquinone oxidoreductase cytochrome b small subunit) (Succinate-ubiquinone reductase membrane anchor subunit)	14.9378	15.7654	12.2471			14.3168
O14524	NEMP1	Nuclear envelope integral membrane protein 1	15.4928	16.2502	10.7452			14.1627
O14545	TRAD1	TRAF-type zinc finger domain-containing protein 1 (Protein FLN29)	14.7449	18.0893	13.6653		7.78279	13.5706
O14561	ACPM	Acyl carrier protein, mitochondrial (ACP) (CI-SDAP) (NADH-ubiquinone oxidoreductase 9.6 kDa subunit)	109.379	104.908	94.234	95.2868	69.4751	94.6566
O14579	COPE	Coatomer subunit epsilon (Epsilon-coat protein) (Epsilon-COP)	187.992	111.89	147.462	107.623	160.401	143.074
O14617	AP3D1	AP-3 complex subunit delta-1 (AP-3 complex subunit delta) (Adaptor-related protein complex 3 subunit delta-1) (Delta-adaptin)	46.5713	51.7732	35.816	100.492	45.8963	56.1098
O14618	CCS	Copper chaperone for superoxide dismutase (Superoxide dismutase copper chaperone)	52.6679	68.7709	42.2266	37.6474	30.179	46.2984
O14641	DVL2	Segment polarity protein dishevelled homolog DVL-2 (Dishevelled-2) (DSH homolog 2)			14.3307	12.4118	12.6576	13.1333
O14647	CHD2	Chromodomain-helicase-DNA-binding protein 2 (CHD-2) (EC 3.6.4.12) (ATP-dependent helicase CHD2)	13.1307	24.1874	5.76012	2.95203		11.5076
O14653	GOSR2	Golgi SNAP receptor complex member 2 (27 kDa Golgi SNARE protein) (Membrin)	3.45736	5.15193			2.32847	3.64592
O14656	TOR1A	Torsin-1A (Dystonia 1 protein) (Torsin ATPase-1A) (EC 3.6.4.-) (Torsin family 1 member A)	5.13637	10.1304	4.80917	2.6697	1.8356	4.91625
O14727	APAF	Apoptotic protease-activating factor 1 (APAF-1)	6.95746	3.6629	7.91279	14.1025	13.8428	9.29569
O14737	PDCD5	Programmed cell death protein 5 (TF-1 cell apoptosis-related protein 19) (Protein TFAR19)	203.24	168.771	305.036	322.565	315.97	263.116
O14744	ANM5	Protein arginine N-methyltransferase 5 (PRMT5) (EC 2.1.1.320) (72 kDa ICln-binding protein) (Histone-arginine N-methyltransferase PRMT5) (Jak-binding protein 1) (Shk1 kinase-binding protein 1 homolog) (SKB1 homolog) (SKB1Hs) [Cleaved into: Protein arginine N-methyltransferase 5, N-terminally processed]	108.621	95.9808	157.33	166.764	144.707	134.681
O14745	NHRF1	Na(+)/H(+) exchange regulatory cofactor NHE-RF1 (NHERF-1) (Ezrin-radixin-moesin-binding phosphoprotein 50) (EBP50) (Regulatory cofactor of Na(+)/H(+) exchanger) (Sodium-hydrogen exchanger regulatory factor 1) (Solute carrier family 9 isoform A3 regulatory factor 1)	29.7368	30.6471	47.2905			35.8915
O14773	TPP1	Tripeptidyl-peptidase 1 (TPP-1) (EC 3.4.14.9) (Cell growth-inhibiting gene 1 protein) (Lysosomal pepstatin-insensitive protease) (LPIC) (Tripeptidyl aminopeptidase) (Tripeptidyl-peptidase I) (TPP-I)	173.895	163.621	163.999	155.878	158.879	163.254
O14776	TCRG1	Transcription elongation regulator 1 (TATA box-binding protein-associated factor 2S) (Transcription factor CA150)	144.813	150.209	112.867	119.087	139.207	133.237
O14787	TNPO2	Transportin-2 (Karyopherin beta-2b)	62.7939	43.1403	33.831	10.3613	37.9632	37.6179
O14802	RPC1	DNA-directed RNA polymerase III subunit RPC1 (RNA polymerase III subunit C1) (EC 2.7.7.6) (DNA-directed RNA polymerase III largest subunit) (DNA-directed RNA polymerase III subunit A) (RNA polymerase III 155 kDa subunit) (RPC155) (RNA polymerase III subunit C160)	2.96092	1.83432	2.42586	2.10088	4.77708	2.81981
O14818	PSA7	Proteasome subunit alpha type-7 (Proteasome subunit RC6-1) (Proteasome subunit XAPC7)	573.729	619.741	585.28	596.693	532.162	581.521
O14828	SCAM3	Secretory carrier-associated membrane protein 3 (Secretory carrier membrane protein 3)	8.15417	27.2114	43.1091			26.1582
O14880	MGST3	Microsomal glutathione S-transferase 3 (Microsomal GST-3) (Glutathione peroxidase MGST3) (EC 1.11.1.-) (LTC4 synthase MGST3) (EC 4.4.1.20) (Microsomal glutathione S-transferase III) (Microsomal GST-III)	8.48107	40.0546	19.3718	32.6769	33.6513	26.8471
O14907	TX1B3	Tax1-binding protein 3 (Glutaminase-interacting protein 3) (Tax interaction protein 1) (TIP-1) (Tax-interacting protein 1)		8.3413	19.2204	6.29129		11.2843
O14908	GIPC1	PDZ domain-containing protein GIPC1 (GAIP C-terminus-interacting protein) (RGS-GAIP-interacting protein) (RGS19-interacting protein 1) (Synectin) (Tax interaction protein 2) (TIP-2)	25.7561	10.2135	32.5486	4.66436	27.7629	20.1891
O14929	HAT1	Histone acetyltransferase type B catalytic subunit (EC 2.3.1.48) (Histone acetyltransferase 1)	89.943	60.7677	58.9064	80.9413	76.6731	73.4463
O14936	CSKP	Peripheral plasma membrane protein CASK (hCASK) (EC 2.7.11.1) (Calcium/calmodulin-dependent serine protein kinase) (Protein lin-2 homolog)	72.9393	146.464	105.02	34.6367	69.9219	85.7965
O14949	QCR8	Cytochrome b-c1 complex subunit 8 (Complex III subunit 8) (Complex III subunit VIII) (Ubiquinol-cytochrome c reductase complex 9.5 kDa protein) (Ubiquinol-cytochrome c reductase complex ubiquinone-binding protein QP-C)	30.5638	44.9693			9.89945	28.4775
O14964	HGS	Hepatocyte growth factor-regulated tyrosine kinase substrate (Hrs) (Protein pp110)	47.3289	23.1474	14.4949		16.1987	25.2925
O14967	CLGN	Calmegin	5.11348	6.0706	6.59168	5.642	9.14308	6.51217
O14974	MYPT1	Protein phosphatase 1 regulatory subunit 12A (Myosin phosphatase-targeting subunit 1) (Myosin phosphatase target subunit 1) (Protein phosphatase myosin-binding subunit)	42.0564	38.3662	30.178	48.9916	51.1212	42.1427
O14976	GAK	Cyclin-G-associated kinase (EC 2.7.11.1)		8.49078	3.06278		3.97216	5.17524
O14979	HNRDL	Heterogeneous nuclear ribonucleoprotein D-like (hnRNP D-like) (hnRNP DL) (AU-rich element RNA-binding factor) (JKT41-binding protein) (Protein laAUF1)	1001.27	1005.57	1372.47	746.302	838.595	992.843
O14980	XPO1	Exportin-1 (Exp1) (Chromosome region maintenance 1 protein homolog)	705.999	704.033	807.273	809.792	758.471	757.114
O14981	BTAF1	TATA-binding protein-associated factor 172 (EC 3.6.4.-) (ATP-dependent helicase BTAF1) (B-TFIID transcription factor-associated 170 kDa subunit) (TAF(II)170) (TBP-associated factor 172) (TAF-172)	3.2183	6.73679	3.90348	11.6349	9.55667	7.01002
O15020	SPTN2	Spectrin beta chain, non-erythrocytic 2 (Beta-III spectrin) (Spinocerebellar ataxia 5 protein)	11.1073	7.408	2.9134	32.9382	45.2444	19.9223
O15027	SC16A	Protein transport protein Sec16A (SEC16 homolog A) (p250)	96.4032	97.3049	100.249	60.0272	72.7249	85.3418
O15031	PLXB2	Plexin-B2 (MM1)	38.4558	30.3315	17.6338	50.1713	76.2804	42.5746
O15042	SR140	U2 snRNP-associated SURP motif-containing protein (140 kDa Ser/Arg-rich domain protein) (U2-associated protein SR140)	40.3609	22.4502	8.04588	43.6064	47.7089	32.4344
O15067	PUR4	Phosphoribosylformylglycinamidine synthase (FGAM synthase) (FGAMS) (EC 6.3.5.3) (Formylglycinamide ribonucleotide amidotransferase) (FGAR amidotransferase) (FGAR-AT) (Formylglycinamide ribotide amidotransferase) (Phosphoribosylformylglycineamide amidotransferase)	157.994	142.834	130.544	42.5384	46.5579	104.094
O15116	LSM1	U6 snRNA-associated Sm-like protein LSm1 (Cancer-associated Sm-like) (Small nuclear ribonuclear CaSm)	29.1055	25.4326	28.2515	8.99697	8.55618	20.0685
O15121	DEGS1	Sphingolipid delta(4)-desaturase DES1 (EC 1.14.19.17) (Cell migration-inducing gene 15 protein) (Degenerative spermatocyte homolog 1) (Dihydroceramide desaturase-1) (Membrane lipid desaturase) (Retinol isomerase) (EC 5.2.1.-)	4.3319	8.29539		8.77202		7.13311
O15126	SCAM1	Secretory carrier-associated membrane protein 1 (Secretory carrier membrane protein 1)	47.7604	75.6508	77.18	28.8973	60.8765	58.073
O15127	SCAM2	Secretory carrier-associated membrane protein 2 (Secretory carrier membrane protein 2)	52.618	53.6496	62.2238	33.2222	21.2613	44.595
O15143	ARC1B	Actin-related protein 2/3 complex subunit 1B (Arp2/3 complex 41 kDa subunit) (p41-ARC)	24.8306	30.1479	47.9174	55.0718	40.0717	39.6079
O15144	ARPC2	Actin-related protein 2/3 complex subunit 2 (Arp2/3 complex 34 kDa subunit) (p34-ARC)	148.323	141.003	126.624	243.396	175.82	167.033
O15145	ARPC3	Actin-related protein 2/3 complex subunit 3 (Arp2/3 complex 21 kDa subunit) (p21-ARC)	81.0506	127.952	95.7506	149.97	158.246	122.594
O15160	RPAC1	DNA-directed RNA polymerases I and III subunit RPAC1 (DNA-directed RNA polymerase I subunit C) (RNA polymerases I and III subunit AC1) (AC40) (DNA-directed RNA polymerases I and III 40 kDa polypeptide) (RPA40) (RPA39) (RPC40)	42.2437	33.6395	20.2129	66.9272	61.4723	44.8991
O15173	PGRC2	Membrane-associated progesterone receptor component 2 (Progesterone membrane-binding protein) (Steroid receptor protein DG6)	39.1995	67.5888	57.8868	25.2049	26.9795	43.3719
O15212	PFD6	Prefoldin subunit 6 (Protein Ke2)	72.6368	114.01	138.937	62.4679	89.1908	95.4484
O15226	NKRF	NF-kappa-B-repressing factor (NFkB-repressing factor) (NRF) (Protein ITBA4)	15.5622	33.4903	11.6879	36.1079	19.3399	23.2376
O15231	ZN185	Zinc finger protein 185 (LIM domain protein ZNF185) (P1-A)	3.86307	5.6302	4.51655	4.10349	4.88772	4.60021
O15235	RT12	28S ribosomal protein S12, mitochondrial (MRP-S12) (S12mt) (MT-RPS12) (Mitochondrial small ribosomal subunit protein uS12m)	4.2456	11.6301	6.74748			7.54105
O15260	SURF4	Surfeit locus protein 4	194.014	115.931	254.825	54.2102	145.581	152.912
O15269	SPTC1	Serine palmitoyltransferase 1 (EC 2.3.1.50) (Long chain base biosynthesis protein 1) (LCB 1) (Serine-palmitoyl-CoA transferase 1) (SPT 1) (SPT1)		12.1603	14.3464	44.9943	51.9897	30.8727
O15294	OGT1	UDP-N-acetylglucosamine--peptide N-acetylglucosaminyltransferase 110 kDa subunit (EC 2.4.1.255) (O-GlcNAc transferase subunit p110) (O-linked N-acetylglucosamine transferase 110 kDa subunit) (OGT)	16.9885	25.9031	16.1258	11.8736	14.9709	17.1724
O15305	PMM2	Phosphomannomutase 2 (PMM 2) (EC 5.4.2.8)	22.3914	47.7838	51.3548	33.6085	46.0839	40.2445
O15347	HMGB3	High mobility group protein B3 (High mobility group protein 2a) (HMG-2a) (High mobility group protein 4) (HMG-4)	251.497	248.401	302.551	149.027	252.462	240.788
O15355	PPM1G	Protein phosphatase 1G (EC 3.1.3.16) (Protein phosphatase 1C) (Protein phosphatase 2C isoform gamma) (PP2C-gamma) (Protein phosphatase magnesium-dependent 1 gamma)	211.538	189.744	171.64	217.151	185.438	195.102
O15357	SHIP2	Phosphatidylinositol 3,4,5-trisphosphate 5-phosphatase 2 (EC 3.1.3.86) (Inositol polyphosphate phosphatase-like protein 1) (INPPL-1) (Protein 51C) (SH2 domain-containing inositol 5'-phosphatase 2) (SH2 domain-containing inositol phosphatase 2) (SHIP-2)	11.9254	10.6332	7.69244	3.41425	2.71594	7.27625
O15371	EIF3D	Eukaryotic translation initiation factor 3 subunit D (eIF3d) (Eukaryotic translation initiation factor 3 subunit 7) (eIF-3-zeta) (eIF3 p66)	256.159	261.398	365.372	352.483	379.999	323.082
O15372	EIF3H	Eukaryotic translation initiation factor 3 subunit H (eIF3h) (Eukaryotic translation initiation factor 3 subunit 3) (eIF-3-gamma) (eIF3 p40 subunit)	211.149	157.654	187.777	284.599	104.569	189.15
O15382	BCAT2	Branched-chain-amino-acid aminotransferase, mitochondrial (BCAT(m)) (EC 2.6.1.42) (Placental protein 18) (PP18)	31.5919	67.1398	50.5237	41.8889	54.1215	49.0532
O15392	BIRC5	Baculoviral IAP repeat-containing protein 5 (Apoptosis inhibitor 4) (Apoptosis inhibitor survivin)	4.81281	4.15193	5.8588	3.01641	4.54785	4.47756
O15397	IPO8	Importin-8 (Imp8) (Ran-binding protein 8) (RanBP8)	18.487	6.24274	14.8633	11.732	101.556	30.5761
O15400	STX7	Syntaxin-7	64.4173	49.0476	46.4365	43.6196	46.9602	50.0963
O15446	RPA34	DNA-directed RNA polymerase I subunit RPA34 (A34.5) (Antisense to ERCC-1 protein) (ASE-1) (CD3-epsilon-associated protein) (CD3E-associated protein) (DNA-directed RNA polymerase I subunit G) (RNA polymerase I-associated factor PAF49)	23.7623	18.851	11.9859	8.04414	14.1987	15.3684
O15498	YKT6	Synaptobrevin homolog YKT6 (EC 2.3.1.-)	28.2008	33.7169	15.9073	18.4478	33.721	25.9988
O15511	ARPC5	Actin-related protein 2/3 complex subunit 5 (Arp2/3 complex 16 kDa subunit) (p16-ARC)	91.5539	91.5926	68.7972	101.583	93.1389	89.3331
O15514	RPB4	DNA-directed RNA polymerase II subunit RPB4 (RNA polymerase II subunit B4) (DNA-directed RNA polymerase II subunit D) (RNA polymerase II 16 kDa subunit) (RPB16)	44.3277	39.8854	65.9511	35.6402	29.4768	43.0563
O43143	DHX15	ATP-dependent RNA helicase DHX15 (EC 3.6.4.13) (ATP-dependent RNA helicase #46) (DEAH box protein 15) (Splicing factor Prp43) (hPrp43)	786.89	611.005	789.122	586.449	640.2	682.733
O43148	MCES	mRNA cap guanine-N7 methyltransferase (EC 2.1.1.56) (RG7MT1) (mRNA (guanine-N(7))-methyltransferase) (mRNA cap methyltransferase) (hCMT1) (hMet) (hcm1p)	11.5051	5.15064	5.21002	15.7872	10.4301	9.61661
O43159	RRP8	Ribosomal RNA-processing protein 8 (EC 2.1.1.-) (Cerebral protein 1) (Nucleomethylin)	2.74613	2.92714	12.0286	2.764	17.193	7.53178
O43169	CYB5B	Cytochrome b5 type B (Cytochrome b5 outer mitochondrial membrane isoform)	14.423	61.8995	65.0643	102.675	116.379	72.0883
O43172	PRP4	U4/U6 small nuclear ribonucleoprotein Prp4 (PRP4 homolog) (hPrp4) (U4/U6 snRNP 60 kDa protein) (WD splicing factor Prp4)	66.6012	45.0898	33.037	96.5176	24.4647	53.1421
O43175	SERA	D-3-phosphoglycerate dehydrogenase (3-PGDH) (EC 1.1.1.95) (2-oxoglutarate reductase) (EC 1.1.1.399) (Malate dehydrogenase) (EC 1.1.1.37)	1549.97	1309.85	904.939	1379.46	1319.32	1292.71
O43181	NDUS4	NADH dehydrogenase [ubiquinone] iron-sulfur protein 4, mitochondrial (Complex I-18 kDa) (CI-18 kDa) (Complex I-AQDQ) (CI-AQDQ) (NADH-ubiquinone oxidoreductase 18 kDa subunit)	14.4882	20.099	23.7331	39.5201	13.8569	22.3395
O43242	PSMD3	26S proteasome non-ATPase regulatory subunit 3 (26S proteasome regulatory subunit RPN3) (26S proteasome regulatory subunit S3) (Proteasome subunit p58)	244.116	230.613	139.162	295.885	280.144	237.984
O43252	PAPS1	Bifunctional 3'-phosphoadenosine 5'-phosphosulfate synthase 1 (PAPS synthase 1) (PAPSS 1) (Sulfurylase kinase 1) (SK 1) (SK1) [Includes: Sulfate adenylyltransferase (EC 2.7.7.4) (ATP-sulfurylase) (Sulfate adenylate transferase) (SAT); Adenylyl-sulfate kinase (EC 2.7.1.25) (3'-phosphoadenosine-5'-phosphosulfate synthase) (APS kinase) (Adenosine-5'-phosphosulfate 3'-phosphotransferase) (Adenylylsul…	76.6453	67.081	34.6264	28.3236	30.6336	47.462
O43264	ZW10	Centromere/kinetochore protein zw10 homolog	5.08975	26.0294	10.2642		5.81258	11.799
O43290	SNUT1	U4/U6.U5 tri-snRNP-associated protein 1 (SNU66 homolog) (hSnu66) (Squamous cell carcinoma antigen recognized by T-cells 1) (SART-1) (hSART-1) (U4/U6.U5 tri-snRNP-associated 110 kDa protein) (allergen Hom s 1)	66.8773	91.5065	68.2788	51.0461	78.0581	71.1534
O43301	HS12A	Heat shock 70 kDa protein 12A	6.56341	7.62332		1.8897		5.35881
O43324	MCA3	Eukaryotic translation elongation factor 1 epsilon-1 (Aminoacyl tRNA synthetase complex-interacting multifunctional protein 3) (Elongation factor p18) (Multisynthase complex auxiliary component p18)	78.9582	84.7471	48.8928	16.2985	26.2599	51.0313
O43390	HNRPR	Heterogeneous nuclear ribonucleoprotein R (hnRNP R)	2646.09	3045.91	3213.16	1684.06	2868.18	2691.48
O43395	PRPF3	U4/U6 small nuclear ribonucleoprotein Prp3 (Pre-mRNA-splicing factor 3) (hPrp3) (U4/U6 snRNP 90 kDa protein)	44.5067	32.5908	55.3862	28.0471	21.9461	36.4954
O43396	TXNL1	Thioredoxin-like protein 1 (32 kDa thioredoxin-related protein)	78.9457	94.4373	120.509	102.92	116.091	102.581
O43399	TPD54	Tumor protein D54 (hD54) (Tumor protein D52-like 2)	419.162	433.497	401.616	381.094	310.902	389.254
O43402	EMC8	ER membrane protein complex subunit 8 (Neighbor of COX4) (Protein FAM158B)	6.02118	3.89171	3.10477			4.33922
O43414	ERI3	ERI1 exoribonuclease 3 (EC 3.1.-.-) (Prion interactor 1) (Prion protein-interacting protein)	12.4535	13.8524	12.8735			13.0598
O43432	IF4G3	Eukaryotic translation initiation factor 4 gamma 3 (eIF-4-gamma 3) (eIF-4G 3) (eIF4G 3) (eIF-4-gamma II) (eIF4GII)	32.5992	13.1801	26.6221	19.9844	15.1859	21.5143
O43447	PPIH	Peptidyl-prolyl cis-trans isomerase H (PPIase H) (EC 5.2.1.8) (Rotamase H) (Small nuclear ribonucleoprotein particle-specific cyclophilin H) (CypH) (U-snRNP-associated cyclophilin SnuCyp-20) (USA-CYP)	92.582	123.864	155.645	99.943	177.161	129.839
O43464	HTRA2	Serine protease HTRA2, mitochondrial (EC 3.4.21.108) (High temperature requirement protein A2) (HtrA2) (Omi stress-regulated endoprotease) (Serine protease 25) (Serine proteinase OMI)	8.09507	8.0313		13.044	2.87089	8.01032
O43488	ARK72	Aflatoxin B1 aldehyde reductase member 2 (EC 1.1.1.n11) (AFB1 aldehyde reductase 1) (AFB1-AR 1) (Aldoketoreductase 7) (Succinic semialdehyde reductase) (SSA reductase)	188.727	226.023	185.363	147.2	143.546	178.172
O43491	E41L2	Band 4.1-like protein 2 (Erythrocyte membrane protein band 4.1-like 2) (Generally expressed protein 4.1) (4.1G)	274.905	322.882	235.474	543.352	471.479	369.618
O43504	LTOR5	Ragulator complex protein LAMTOR5 (Hepatitis B virus X-interacting protein) (HBV X-interacting protein) (HBX-interacting protein) (Late endosomal/lysosomal adaptor and MAPK and MTOR activator 5)	78.1174	78.385	80.9015	24.0688	52.5759	62.8097
O43524	FOXO3	Forkhead box protein O3 (AF6q21 protein) (Forkhead in rhabdomyosarcoma-like 1)	7.09149	4.5731	8.08544			6.58335
O43583	DENR	Density-regulated protein (DRP) (Protein DRP1) (Smooth muscle cell-associated protein 3) (SMAP-3)	55.6996	65.361	59.4005	111.232	65.3567	71.41
O43592	XPOT	Exportin-T (Exportin(tRNA)) (tRNA exportin)	142.357	129.22	125.9	106.546	102.494	121.303
O43598	DNPH1	2'-deoxynucleoside 5'-phosphate N-hydrolase 1 (EC 3.2.2.-) (c-Myc-responsive protein RCL)	125.628	219.367	184.521	147.183	159.856	167.311
O43615	TIM44	Mitochondrial import inner membrane translocase subunit TIM44	98.3263	108.454	64.3459	72.534	73.725	83.477
O43617	TPPC3	Trafficking protein particle complex subunit 3 (BET3 homolog)	30.1059	30.178	30.0609	17.8108	18.0952	25.2502
O43633	CHM2A	Charged multivesicular body protein 2a (Chromatin-modifying protein 2a) (CHMP2a) (Putative breast adenocarcinoma marker BC-2) (Vacuolar protein sorting-associated protein 2-1) (Vps2-1) (hVps2-1)	28.452	21.6053	38.7607	54.2538	53.841	39.3825
O43657	TSN6	Tetraspanin-6 (Tspan-6) (A15 homolog) (Putative NF-kappa-B-activating protein 321) (T245 protein) (Tetraspanin TM4-D) (Transmembrane 4 superfamily member 6)		25.9074	32.8042	33.5555	39.0736	32.8352
O43660	PLRG1	Pleiotropic regulator 1	60.3352	67.4712	23.426	50.2338	51.5738	50.608
O43663	PRC1	Protein regulator of cytokinesis 1	31.5697	23.0613	5.4528	23.2072		20.8228
O43665	RGS10	Regulator of G-protein signaling 10 (RGS10)	30.5568		40.6771	28.939	29.324	32.3742
O43670	ZN207	BUB3-interacting and GLEBS motif-containing protein ZNF207 (BuGZ) (hBuGZ) (Zinc finger protein 207)	95.6942	75.7541	127.755	76.2075	103.633	95.8088
O43676	NDUB3	NADH dehydrogenase [ubiquinone] 1 beta subcomplex subunit 3 (Complex I-B12) (CI-B12) (NADH-ubiquinone oxidoreductase B12 subunit)	11.4559	19.7806	14.4878	23.7564		17.3701
O43678	NDUA2	NADH dehydrogenase [ubiquinone] 1 alpha subcomplex subunit 2 (Complex I-B8) (CI-B8) (NADH-ubiquinone oxidoreductase B8 subunit)	24.592	17.1095		21.6129	11.4458	18.69
O43681	ASNA	ATPase GET3 (EC 3.6.-.-) (Arsenical pump-driving ATPase) (Arsenite-stimulated ATPase) (Guided entry of tail-anchored proteins factor 3, ATPase) (Transmembrane domain recognition complex 40 kDa ATPase subunit) (hARSA-I) (hASNA-I)	24.0078	41.5853		60.2904	50.9181	44.2004
[truncated: 9,369 more rows]

## Sheet: STT3B-KO
Identified proteins in STT3B-KO cells
[truncated: 10,845 more rows]
