# Supplementary material for: Proteome and Glycoproteome Analyses Reveal the Protein N-Linked Glycosylation Specificity of STT3A and STT3B
Source: Cells. 2022 Sep 6;11(18):2775. doi: 10.3390/cells11182775 (PMC9496733; doi:10.3390/cells11182775)
Supplement: Supplementary file 1 [file cells-11-02775-s001.zip › Table S2ú║Identified glycoproteins in WT and KO cells.xlsx]

## Sheet: WT
Identified glycoproteins in WT cells
Protein accession	Protein name	Description	Biological replicate					Relative abundance
			BR1	BR2	BR3	BR4	BR5
A2RU67	F234B	Protein FAM234B	95.3734	171.319	111.317		270.266	162.069
O00461	GOLI4	Golgi integral membrane protein 4 (Golgi integral membrane protein, cis) (GIMPc) (Golgi phosphoprotein 4) (Golgi-localized phosphoprotein of 130 kDa) (Golgi phosphoprotein of 130 kDa)		212.028	217.492		428.918	286.146
O00469	PLOD2	Procollagen-lysine,2-oxoglutarate 5-dioxygenase 2 (EC 1.14.11.4) (Lysyl hydroxylase 2) (LH2)	5190.9	3852.84	4394.53	2645.49	4855.97	4187.95
O00754	MA2B1	Lysosomal alpha-mannosidase (Laman) (EC 3.2.1.24) (Lysosomal acid alpha-mannosidase) (Mannosidase alpha class 2B member 1) (Mannosidase alpha-B) [Cleaved into: Lysosomal alpha-mannosidase A peptide; Lysosomal alpha-mannosidase B peptide; Lysosomal alpha-mannosidase C peptide; Lysosomal alpha-mannosidase D peptide; Lysosomal alpha-mannosidase E peptide]	2292.73	994.306	1487.08	2762.82	581.395	1623.67
O14524	NEMP1	Nuclear envelope integral membrane protein 1	722.825	514.003	677.88	900.727	1150.54	793.196
O14657	TOR1B	Torsin-1B (Torsin ATPase-1B) (EC 3.6.4.-) (Torsin family 1 member B)	1218.27	3166.33	2948.11	2300.99		2408.43
O14672	ADA10	Disintegrin and metalloproteinase domain-containing protein 10 (ADAM 10) (EC 3.4.24.81) (CDw156) (Kuzbanian protein homolog) (Mammalian disintegrin-metalloprotease) (CD antigen CD156c)	2063.6	2068.67	1114.57	2643.4	1921.38	1962.32
O14773	TPP1	Tripeptidyl-peptidase 1 (TPP-1) (EC 3.4.14.9) (Cell growth-inhibiting gene 1 protein) (Lysosomal pepstatin-insensitive protease) (LPIC) (Tripeptidyl aminopeptidase) (Tripeptidyl-peptidase I) (TPP-I)	481.802	999.995	454.845	888.395		706.259
O15031	PLXB2	Plexin-B2 (MM1)	7677.32	9163.98	5931.08	6400.28	4210.82	6676.7
O15460	P4HA2	Prolyl 4-hydroxylase subunit alpha-2 (4-PH alpha-2) (EC 1.14.11.2) (Procollagen-proline,2-oxoglutarate-4-dioxygenase subunit alpha-2)	1356.77	534.456	1521.18	1006.49		1104.72
O43657	TSN6	Tetraspanin-6 (Tspan-6) (A15 homolog) (Putative NF-kappa-B-activating protein 321) (T245 protein) (Tetraspanin TM4-D) (Transmembrane 4 superfamily member 6)	972.928	1126.45	1038.61	1231.23	177.266	909.297
O43852	CALU	Calumenin (Crocalbin) (IEF SSP 9302)	2088.44	1730.38	1058.81	3189.03	4673.05	2547.94
O43921	EFNA2	Ephrin-A2 (EPH-related receptor tyrosine kinase ligand 6) (LERK-6) (HEK7 ligand) (HEK7-L)	289.37	192.247	109.666			197.095
O60568	PLOD3	Multifunctional procollagen lysine hydroxylase and glycosyltransferase LH3 [Includes: Procollagen-lysine,2-oxoglutarate 5-dioxygenase 3 (EC 1.14.11.4) (Lysyl hydroxylase 3) (LH3); Procollagen glycosyltransferase (EC 2.4.1.50) (EC 2.4.1.66) (Galactosylhydroxylysine-glucosyltransferase) (Procollagen galactosyltransferase) (Procollagen glucosyltransferase)]	4651.17	4907.5	4757.18	5323.89	5373.2	5002.59
O60637	TSN3	Tetraspanin-3 (Tspan-3) (Tetraspanin TM4-A) (Transmembrane 4 superfamily member 8)	5827.69	10089.1	11269	8966.02	21398.3	11510
O75477	ERLN1	Erlin-1 (Endoplasmic reticulum lipid raft-associated protein 1) (Protein KE04) (Stomatin-prohibitin-flotillin-HflC/K domain-containing protein 1) (SPFH domain-containing protein 1)	6882.41	8221.68	7957.92	7709.95	8270.57	7808.51
O75629	CREG1	Protein CREG1 (Cellular repressor of E1A-stimulated genes 1)	1702.8	1813	1997.84	1874.86	1237.2	1725.14
O75718	CRTAP	Cartilage-associated protein	6259.89	4303.86	3396.37	2925.34	4283.07	4233.71
O75882	ATRN	Attractin (DPPT-L) (Mahogany homolog)	1789.25	2156.06	676.731	2066.9	3073.15	1952.42
O75976	CBPD	Carboxypeptidase D (EC 3.4.17.22) (Metallocarboxypeptidase D) (gp180)	4495.97	4700.49	7960.22	7686.99	6840.6	6336.85
O94813	SLIT2	Slit homolog 2 protein (Slit-2) [Cleaved into: Slit homolog 2 protein N-product; Slit homolog 2 protein C-product]	4785.64	2583.76	2972.2	1520.81	2394.45	2851.37
O94901	SUN1	SUN domain-containing protein 1 (Protein unc-84 homolog A) (Sad1/unc-84 protein-like 1)	240.167	1324.58	3077.67	1652.65	2869.09	1832.83
O95084	PRS23	Serine protease 23 (EC 3.4.21.-) (Putative secreted protein Zsig13)	1802.37	817.556	1561.36	1000.95	1136.56	1263.76
O95297	MPZL1	Myelin protein zero-like protein 1 (Protein zero-related)	364.975	231.386			352.987	316.45
O95302	FKBP9	Peptidyl-prolyl cis-trans isomerase FKBP9 (PPIase FKBP9) (EC 5.2.1.8) (63 kDa FK506-binding protein) (63 kDa FKBP) (FKBP-63) (FK506-binding protein 9) (FKBP-9) (Rotamase)	26391.6	17654.8	30537.7	18842.7	11723.1	21030
O95479	G6PE	GDH/6PGL endoplasmic bifunctional protein [Includes: Hexose-6-phosphate dehydrogenase (Glucose 1-dehydrogenase) (GDH) (EC 1.1.1.47) (Glucose-6-phosphate dehydrogenase) (EC 1.1.1.363); 6-phosphogluconolactonase (6PGL) (EC 3.1.1.31)]	594.588		439.576		1302.96	779.04
O95490	AGRL2	Adhesion G protein-coupled receptor L2 (Calcium-independent alpha-latrotoxin receptor 2) (CIRL-2) (Latrophilin homolog 1) (Latrophilin-2) (Lectomedin-1)	493.141	469.615	1119.52	571.138	665.319	663.746
O96005	CLPT1	Cleft lip and palate transmembrane protein 1	7453.57	6028.79	7765.67	10272.6	4759.16	7255.97
P00533	EGFR	Epidermal growth factor receptor (EC 2.7.10.1) (Proto-oncogene c-ErbB-1) (Receptor tyrosine-protein kinase erbB-1)	1896.98	1196.24	2574.72	1951.5	2132.18	1950.33
P01033	TIMP1	Metalloproteinase inhibitor 1 (Erythroid-potentiating activity) (EPA) (Fibroblast collagenase inhibitor) (Collagenase inhibitor) (Tissue inhibitor of metalloproteinases 1) (TIMP-1)	358.159	172.386	378.678	264.174	753.438	385.367
P01861	IGHG4	Immunoglobulin heavy constant gamma 4 (Ig gamma-4 chain C region)	28802.2	54413.2	91437	50715.3	52359.7	55545.5
P02790	HEMO	Hemopexin (Beta-1B-glycoprotein)	374.835	672.378	445.084	1812.47	393.506	739.655
P04004	VTNC	Vitronectin (VN) (S-protein) (Serum-spreading factor) (V75) [Cleaved into: Vitronectin V65 subunit; Vitronectin V10 subunit; Somatomedin-B]	17013.2	5629.44	9376.97	11905.3	1052.21	8995.41
P04035	HMDH	3-hydroxy-3-methylglutaryl-coenzyme A reductase (HMG-CoA reductase) (EC 1.1.1.34)	42.3051			30.772	150.792	74.623
P04062	GLCM	Lysosomal acid glucosylceramidase (Lysosomal acid GCase) (EC 3.2.1.45) (Acid beta-glucosidase) (Alglucerase) (Beta-glucocerebrosidase) (Beta-GC) (Cholesterol glucosyltransferase) (SGTase) (EC 2.4.1.-) (Cholesteryl-beta-glucosidase) (EC 3.2.1.-) (D-glucosyl-N-acylsphingosine glucohydrolase) (Imiglucerase)	2119.36	2866.97	1602.14	1688.39	2925.03	2240.38
P04066	FUCO	Tissue alpha-L-fucosidase (EC 3.2.1.51) (Alpha-L-fucosidase I) (Alpha-L-fucoside fucohydrolase 1) (Alpha-L-fucosidase 1)	1277.07	1143.83	2071.98	1266.11	1170.45	1385.89
P04843	RPN1	Dolichyl-diphosphooligosaccharide--protein glycosyltransferase subunit 1 (Dolichyl-diphosphooligosaccharide--protein glycosyltransferase 67 kDa subunit) (Ribophorin I) (RPN-I) (Ribophorin-1)	1622.08	302.636	935.839	1800.37	5074.83	1947.15
P04844	RPN2	Dolichyl-diphosphooligosaccharide--protein glycosyltransferase subunit 2 (Dolichyl-diphosphooligosaccharide--protein glycosyltransferase 63 kDa subunit) (RIBIIR) (Ribophorin II) (RPN-II) (Ribophorin-2)	6062.96	818.864	1804.67	1130.78	312.26	2025.91
P05556	ITB1	Integrin beta-1 (Fibronectin receptor subunit beta) (Glycoprotein IIa) (GPIIA) (VLA-4 subunit beta) (CD antigen CD29)	8696.71	4431.65	4483.95	5211.54	10839.5	6732.67
P06213	INSR	Insulin receptor (IR) (EC 2.7.10.1) (CD antigen CD220) [Cleaved into: Insulin receptor subunit alpha; Insulin receptor subunit beta]	1671.76	939.53	1281.53	951.002	2325.66	1433.9
P06280	AGAL	Alpha-galactosidase A (EC 3.2.1.22) (Alpha-D-galactosidase A) (Alpha-D-galactoside galactohydrolase) (Galactosylgalactosylglucosylceramidase GLA) (Melibiase) (Agalsidase)	1024.61	986.294	1233.82	440.299	186.09	774.223
P06756	ITAV	Integrin alpha-V (Vitronectin receptor) (Vitronectin receptor subunit alpha) (CD antigen CD51) [Cleaved into: Integrin alpha-V heavy chain; Integrin alpha-V light chain]	1849.29	3773.2	4770.26	4570.21	6360.58	4264.71
P06865	HEXA	Beta-hexosaminidase subunit alpha (EC 3.2.1.52) (Beta-N-acetylhexosaminidase subunit alpha) (Hexosaminidase subunit A) (N-acetyl-beta-glucosaminidase subunit alpha)	1576.32	1130.09	1040.7	979.45	1339.8	1213.27
P07339	CATD	Cathepsin D (EC 3.4.23.5) [Cleaved into: Cathepsin D light chain; Cathepsin D heavy chain]	4127.87	2976.44	3181.65	4677.15	1250.4	3242.7
P07602	SAP	Prosaposin (Proactivator polypeptide) [Cleaved into: Saposin-A (Protein A); Saposin-B-Val; Saposin-B (Cerebroside sulfate activator) (CSAct) (Dispersin) (Sphingolipid activator protein 1) (SAP-1) (Sulfatide/GM1 activator); Saposin-C (A1 activator) (Co-beta-glucosidase) (Glucosylceramidase activator) (Sphingolipid activator protein 2) (SAP-2); Saposin-D (Component C) (Protein C)]	11818.4	13544.4	14188.1	9252.14	11362.4	12033.1
P07686	HEXB	Beta-hexosaminidase subunit beta (EC 3.2.1.52) (Beta-N-acetylhexosaminidase subunit beta) (Hexosaminidase subunit B) (Cervical cancer proto-oncogene 7 protein) (HCC-7) (N-acetyl-beta-glucosaminidase subunit beta) [Cleaved into: Beta-hexosaminidase subunit beta chain B; Beta-hexosaminidase subunit beta chain A]	284.132	205.597	801.775	620.834	312.41	444.95
P07942	LAMB1	Laminin subunit beta-1 (Laminin B1 chain) (Laminin-1 subunit beta) (Laminin-10 subunit beta) (Laminin-12 subunit beta) (Laminin-2 subunit beta) (Laminin-6 subunit beta) (Laminin-8 subunit beta)		1000.74	925.583	980.113	1384.3	1072.68
P07996	TSP1	Thrombospondin-1 (Glycoprotein G)	815.574	822.205	214.24	232.561	995.307	615.977
P08069	IGF1R	Insulin-like growth factor 1 receptor (EC 2.7.10.1) (Insulin-like growth factor I receptor) (IGF-I receptor) (CD antigen CD221) [Cleaved into: Insulin-like growth factor 1 receptor alpha chain; Insulin-like growth factor 1 receptor beta chain]	959.784	90.639	697.327	735.112	954.812	687.535
P08195	4F2	4F2 cell-surface antigen heavy chain (4F2hc) (4F2 heavy chain antigen) (Lymphocyte activation antigen 4F2 large subunit) (Solute carrier family 3 member 2) (CD antigen CD98)		247.664	355.749	509.239	840.72	488.343
P08236	BGLR	Beta-glucuronidase (EC 3.2.1.31) (Beta-G1)	124.637		595.894	268.716	542.508	382.939
P08581	MET	Hepatocyte growth factor receptor (HGF receptor) (EC 2.7.10.1) (HGF/SF receptor) (Proto-oncogene c-Met) (Scatter factor receptor) (SF receptor) (Tyrosine-protein kinase Met)	487.437		553.281	163.151		401.29
P08648	ITA5	Integrin alpha-5 (CD49 antigen-like family member E) (Fibronectin receptor subunit alpha) (Integrin alpha-F) (VLA-5) (CD antigen CD49e) [Cleaved into: Integrin alpha-5 heavy chain; Integrin alpha-5 light chain]	1384.09	754.094	897.351	842.424	1433.83	1062.36
P08962	CD63	CD63 antigen (Granulophysin) (Lysosomal-associated membrane protein 3) (LAMP-3) (Lysosome integral membrane protein 1) (Limp1) (Melanoma-associated antigen ME491) (OMA81H) (Ocular melanoma-associated antigen) (Tetraspanin-30) (Tspan-30) (CD antigen CD63)	3855.67	2136.34	2251.62	1374.01	5348.07	2993.14
P0C0L4	CO4A	Complement C4-A (Acidic complement C4) (C3 and PZP-like alpha-2-macroglobulin domain-containing protein 2) [Cleaved into: Complement C4 beta chain; Complement C4-A alpha chain; C4a anaphylatoxin; C4b-A; C4d-A; Complement C4 gamma chain]		116.698	84.972	133.051		111.574
P10316	1A69	HLA class I histocompatibility antigen, A-69 alpha chain	1940.69	722.835	1057.15	1018.65	2199.95	1387.85
P10619	PPGB	Lysosomal protective protein (EC 3.4.16.5) (Carboxypeptidase C) (Carboxypeptidase L) (Cathepsin A) (Protective protein cathepsin A) (PPCA) (Protective protein for beta-galactosidase) [Cleaved into: Lysosomal protective protein 32 kDa chain; Lysosomal protective protein 20 kDa chain]	864.952		768.048	1212.92	918.714	941.159
P10909	CLUS	Clusterin (Aging-associated gene 4 protein) (Apolipoprotein J) (Apo-J) (Complement cytolysis inhibitor) (CLI) (Complement-associated protein SP-40,40) (Ku70-binding protein 1) (NA1/NA2) (Sulfated glycoprotein 2) (SGP-2) (Testosterone-repressed prostate message 2) (TRPM-2) [Cleaved into: Clusterin beta chain (ApoJalpha) (Complement cytolysis inhibitor a chain); Clusterin alpha chain (ApoJbeta) (Co…	1023.14	486.291	816.724	702.379	620.696	729.846
P11047	LAMC1	Laminin subunit gamma-1 (Laminin B2 chain) (Laminin-1 subunit gamma) (Laminin-10 subunit gamma) (Laminin-11 subunit gamma) (Laminin-2 subunit gamma) (Laminin-3 subunit gamma) (Laminin-4 subunit gamma) (Laminin-6 subunit gamma) (Laminin-7 subunit gamma) (Laminin-8 subunit gamma) (Laminin-9 subunit gamma) (S-laminin subunit gamma) (S-LAM gamma)	8238.14	6200.01	6169.03	6927.33	6486.91	6804.28
P11117	PPAL	Lysosomal acid phosphatase (LAP) (EC 3.1.3.2)	4370.15	3217.12	3054.29	3447.79	5705.11	3958.89
P11279	LAMP1	Lysosome-associated membrane glycoprotein 1 (LAMP-1) (Lysosome-associated membrane protein 1) (CD107 antigen-like family member A) (CD antigen CD107a)	20927.9	22173.7	22663.6	23791.6	17169.3	21345.2
P11717	MPRI	Cation-independent mannose-6-phosphate receptor (CI Man-6-P receptor) (CI-MPR) (M6PR) (300 kDa mannose 6-phosphate receptor) (MPR 300) (Insulin-like growth factor 2 receptor) (Insulin-like growth factor II receptor) (IGF-II receptor) (M6P/IGF2 receptor) (M6P/IGF2R) (CD antigen CD222)	25004.1	22466.6	20224.5	12245.8	14626.3	18913.5
P12109	CO6A1	Collagen alpha-1(VI) chain	794.46	97.9971	100.123	194.314	282.602	293.899
P13473	LAMP2	Lysosome-associated membrane glycoprotein 2 (LAMP-2) (Lysosome-associated membrane protein 2) (CD107 antigen-like family member B) (LGP-96) (CD antigen CD107b)	41175.8	35627.3	44459.9	43443.1	46251.6	42191.5
P13674	P4HA1	Prolyl 4-hydroxylase subunit alpha-1 (4-PH alpha-1) (EC 1.14.11.2) (Procollagen-proline,2-oxoglutarate-4-dioxygenase subunit alpha-1)	1981.97	2218.19	1374.1	1845.94	2503.75	1984.79
P14314	GLU2B	Glucosidase 2 subunit beta (80K-H protein) (Glucosidase II subunit beta) (Protein kinase C substrate 60.1 kDa protein heavy chain) (PKCSH)	1370.01	2011.86	578.591	826.235	637.106	1084.76
P14625	ENPL	Endoplasmin (94 kDa glucose-regulated protein) (GRP-94) (Heat shock protein 90 kDa beta member 1) (Tumor rejection antigen 1) (gp96 homolog)	39501	31800.5	43407.6	32526	16784	32803.8
P15586	GNS	N-acetylglucosamine-6-sulfatase (EC 3.1.6.14) (Glucosamine-6-sulfatase) (G6S)	1865.05	4417.65	3084.74	2122.53	1841.76	2666.35
P16870	CBPE	Carboxypeptidase E (CPE) (EC 3.4.17.10) (Carboxypeptidase H) (CPH) (Enkephalin convertase) (Prohormone-processing carboxypeptidase)	996.655	1340.46	1013.9	524.159	1414.28	1057.89
P17301	ITA2	Integrin alpha-2 (CD49 antigen-like family member B) (Collagen receptor) (Platelet membrane glycoprotein Ia) (GPIa) (VLA-2 subunit alpha) (CD antigen CD49b)	1602.14	660.956	360.715	1451.44	387.92	892.634
P17948	VGFR1	Vascular endothelial growth factor receptor 1 (VEGFR-1) (EC 2.7.10.1) (Fms-like tyrosine kinase 1) (FLT-1) (Tyrosine-protein kinase FRT) (Tyrosine-protein kinase receptor FLT) (FLT) (Vascular permeability factor receptor)	237.102	54.1962	109.338	389.25		197.471
P19022	CADH2	Cadherin-2 (CDw325) (Neural cadherin) (N-cadherin) (CD antigen CD325)	1698.14	816.741	845.679	514.763	817.55	938.574
P20036	DPA1	HLA class II histocompatibility antigen, DP alpha 1 chain (DP(W3)) (DP(W4)) (HLA-SB alpha chain) (MHC class II DP3-alpha) (MHC class II DPA1)	59.4919	109.75	199.853			123.032
P20645	MPRD	Cation-dependent mannose-6-phosphate receptor (CD Man-6-P receptor) (CD-MPR) (46 kDa mannose 6-phosphate receptor) (MPR 46)	18105.5	19418.3	18084.9	15701.7	16216.8	17505.4
P20933	ASPG	N(4)-(beta-N-acetylglucosaminyl)-L-asparaginase (EC 3.5.1.26) (Aspartylglucosaminidase) (Glycosylasparaginase) (N4-(N-acetyl-beta-glucosaminyl)-L-asparagine amidase) [Cleaved into: Glycosylasparaginase alpha chain; Glycosylasparaginase beta chain]	1520.91	1321.17	1652.77	1153.95	421.752	1214.11
P22413	ENPP1	Ectonucleotide pyrophosphatase/phosphodiesterase family member 1 (E-NPP 1) (Membrane component chromosome 6 surface marker 1) (Phosphodiesterase I/nucleotide pyrophosphatase 1) (Plasma-cell membrane glycoprotein PC-1) [Cleaved into: Ectonucleotide pyrophosphatase/phosphodiesterase family member 1, secreted form] [Includes: Alkaline phosphodiesterase I (EC 3.1.4.1); Nucleotide pyrophosphatase (NPP…	1068.57	1468.84	754.329	995.99	603.739	978.295
P23229	ITA6	Integrin alpha-6 (CD49 antigen-like family member F) (VLA-6) (CD antigen CD49f) [Cleaved into: Integrin alpha-6 heavy chain; Integrin alpha-6 light chain; Processed integrin alpha-6 (Alpha6p)]	2276.05	82.4263	887.221	903.145	1800.92	1189.95
P25445	TNR6	Tumor necrosis factor receptor superfamily member 6 (Apo-1 antigen) (Apoptosis-mediating surface antigen FAS) (FASLG receptor) (CD antigen CD95)	82.5786		79.4327	104.835		88.9488
P28799	GRN	Progranulin (PGRN) (Acrogranin) (Epithelin precursor) (Glycoprotein of 88 Kda) (GP88) (Glycoprotein 88) (Granulin precursor) (PC cell-derived growth factor) (PCDGF) (Proepithelin) (PEPI) [Cleaved into: Paragranulin; Granulin-1 (Granulin G); Granulin-2 (Granulin F); Granulin-3 (Epithelin-2) (Granulin B); Granulin-4 (Epithelin-1) (Granulin A); Granulin-5 (Granulin C); Granulin-6 (Granulin D); Granu…	2463.36	1814.97	1548.6	460.571	2140.81	1685.66
P30453	1A34	HLA class I histocompatibility antigen, A-34 alpha chain	2029.13	2369.6	1676.2	1394.41	4168.28	2327.53
P30486	1B48	HLA class I histocompatibility antigen, B-48 alpha chain	624.434		282.832	83.0994		330.122
P30533	AMRP	Alpha-2-macroglobulin receptor-associated protein (Alpha-2-MRAP) (Low density lipoprotein receptor-related protein-associated protein 1) (RAP)			715.612	434.617	433.626	527.952
P34059	GALNS	N-acetylgalactosamine-6-sulfatase (EC 3.1.6.4) (Chondroitinsulfatase) (Chondroitinase) (Galactose-6-sulfate sulfatase) (GalN6S) (N-acetylgalactosamine-6-sulfate sulfatase) (GalNAc6S sulfatase)	466.27	1876.11	974.652	1962.47	917.791	1239.46
P35556	FBN2	Fibrillin-2 [Cleaved into: Placensin]	253.091	199.123	340.305	281.562	166.369	248.09
P35613	BASI	Basigin (5F7) (Collagenase stimulatory factor) (Extracellular matrix metalloproteinase inducer) (EMMPRIN) (Hepatoma-associated antigen) (HAb18G) (Leukocyte activation antigen M6) (OK blood group antigen) (Tumor cell-derived collagenase stimulatory factor) (TCSF) (CD antigen CD147)	12777.8	8829.3	7752.25	13455.1	13666.5	11296.2
P36955	PEDF	Pigment epithelium-derived factor (PEDF) (Cell proliferation-inducing gene 35 protein) (EPC-1) (Serpin F1)	530.24		68.4296		192.339	263.67
P38571	LICH	Lysosomal acid lipase/cholesteryl ester hydrolase (Acid cholesteryl ester hydrolase) (LAL) (EC 3.1.1.13) (Cholesteryl esterase) (Lipase A) (Sterol esterase)	694.135	98.9802	153.287	534.302	130.688	322.278
P41221	WNT5A	Protein Wnt-5a		522.389	414.441	578.468	161.505	419.201
P42785	PCP	Lysosomal Pro-X carboxypeptidase (EC 3.4.16.2) (Angiotensinase C) (Lysosomal carboxypeptidase C) (Proline carboxypeptidase) (Prolylcarboxypeptidase) (PRCP)	2260.56	1533.82	802.6	772.275	1095.77	1293
P42892	ECE1	Endothelin-converting enzyme 1 (ECE-1) (EC 3.4.24.71)	3011.44	2337.89	3329.63	1290.71	2419.14	2477.76
P43121	MUC18	Cell surface glycoprotein MUC18 (Cell surface glycoprotein P1H12) (Melanoma cell adhesion molecule) (Melanoma-associated antigen A32) (Melanoma-associated antigen MUC18) (S-endo 1 endothelial-associated antigen) (CD antigen CD146)	198.957	830.013	240.858			423.276
P43251	BTD	Biotinidase (Biotinase) (EC 3.5.1.12)	151.664	72.1533	87.7751	72.0951	153.778	107.493
P43307	SSRA	Translocon-associated protein subunit alpha (TRAP-alpha) (Signal sequence receptor subunit alpha) (SSR-alpha)	25351	15765.3	21682.2	19428.1	12607	18966.7
P43308	SSRB	Translocon-associated protein subunit beta (TRAP-beta) (Signal sequence receptor subunit beta) (SSR-beta)	42811.8	32606.5	34766	47825.8	48090.3	41220.1
P46531	NOTC1	Neurogenic locus notch homolog protein 1 (Notch 1) (hN1) (Translocation-associated notch protein TAN-1) [Cleaved into: Notch 1 extracellular truncation (NEXT); Notch 1 intracellular domain (NICD)]	419.268	738.242	796.252	439.839	570.79	592.878
P46977	STT3A	Dolichyl-diphosphooligosaccharide--protein glycosyltransferase subunit STT3A (Oligosaccharyl transferase subunit STT3A) (STT3-A) (EC 2.4.99.18) (B5) (Integral membrane protein 1) (Transmembrane protein TMC)	8923.17	9249.69	7508.07	6158.69	19443.8	10256.7
P48307	TFPI2	Tissue factor pathway inhibitor 2 (TFPI-2) (Placental protein 5) (PP5)	471.27	707.783	618.43	495.575	194.457	497.503
P48509	CD151	CD151 antigen (GP27) (Membrane glycoprotein SFA-1) (Platelet-endothelial tetraspan antigen 3) (PETA-3) (Tetraspanin-24) (Tspan-24) (CD antigen CD151)	2215.42	91.2331	1063.71	221.841	366.018	791.644
P48723	HSP13	Heat shock 70 kDa protein 13 (Microsomal stress-70 protein ATPase core) (Stress-70 protein chaperone microsome-associated 60 kDa protein)	574.968	2052.62	2237.89	2627.29	2165.56	1931.67
P49321	NASP	Nuclear autoantigenic sperm protein (NASP)	277.574	2501.03	2133.47	1455.44	3352.67	1944.04
P49908	SEPP1	Selenoprotein P (SeP)		115.101	51.181	75.1823		80.488
P50454	SERPH	Serpin H1 (47 kDa heat shock protein) (Arsenic-transactivated protein 3) (AsTP3) (Cell proliferation-inducing gene 14 protein) (Collagen-binding protein) (Colligin) (Rheumatoid arthritis-related antigen RA-A47)	13971.2	49575.9	4529.33	44719.1	89658	40490.7
P50897	PPT1	Palmitoyl-protein thioesterase 1 (PPT-1) (EC 3.1.2.22) (Palmitoyl-protein hydrolase 1)	6140.39	3666.04	3722.37	4944.65	4228.65	4540.42
P51690	ARSE	Arylsulfatase L (EC 3.1.6.1) (Arylsulfatase E) (ASE)	509.75	222.812	137.771	185.983	853.911	382.045
P52797	EFNA3	Ephrin-A3 (EFL-2) (EHK1 ligand) (EHK1-L) (EPH-related receptor tyrosine kinase ligand 3) (LERK-3)	778.312	464.582	156.507	595.008	1444.87	687.856
P52803	EFNA5	Ephrin-A5 (AL-1) (EPH-related receptor tyrosine kinase ligand 7) (LERK-7)	1569.89	2028.31	1907.05	2075.72	885.993	1693.39
P53634	CATC	Dipeptidyl peptidase 1 (EC 3.4.14.1) (Cathepsin C) (Cathepsin J) (Dipeptidyl peptidase I) (DPP-I) (DPPI) (Dipeptidyl transferase) [Cleaved into: Dipeptidyl peptidase 1 exclusion domain chain (Dipeptidyl peptidase I exclusion domain chain); Dipeptidyl peptidase 1 heavy chain (Dipeptidyl peptidase I heavy chain); Dipeptidyl peptidase 1 light chain (Dipeptidyl peptidase I light chain)]	9001.06	5651.5	4011.42	5003.89	4416.27	5616.83
P53801	PTTG	Pituitary tumor-transforming gene 1 protein-interacting protein (Pituitary tumor-transforming gene protein-binding factor) (PBF) (PTTG-binding factor)	1898	3061.31	2154.21	3619.76	7634.65	3673.59
P54289	CA2D1	Voltage-dependent calcium channel subunit alpha-2/delta-1 (Voltage-gated calcium channel subunit alpha-2/delta-1) [Cleaved into: Voltage-dependent calcium channel subunit alpha-2-1; Voltage-dependent calcium channel subunit delta-1]	975.219	551.457	421.411	588.385	388.178	584.93
P55283	CADH4	Cadherin-4 (Retinal cadherin) (R-CAD) (R-cadherin)	1473.86	1896.53	2866.36	1954.62	1913.21	2020.92
P56199	ITA1	Integrin alpha-1 (CD49 antigen-like family member A) (Laminin and collagen receptor) (VLA-1) (CD antigen CD49a)	4356.54	4374.54	4968.55	5576.28	5389.88	4933.16
P69849	NOMO3	Nodal modulator 3 (pM5 protein 3)	14977.7	13742	12854.2	16962.1	10476.1	13802.4
P78310	CXAR	Coxsackievirus and adenovirus receptor (CAR) (hCAR) (CVB3-binding protein) (Coxsackievirus B-adenovirus receptor) (HCVADR)	145.429	205.138	92.6021	258.22		175.347
P78536	ADA17	Disintegrin and metalloproteinase domain-containing protein 17 (ADAM 17) (EC 3.4.24.86) (Snake venom-like protease) (TNF-alpha convertase) (TNF-alpha-converting enzyme) (CD antigen CD156b)	540.717	286.311	432.153	174.007	533.058	393.249
Q02487	DSC2	Desmocollin-2 (Cadherin family member 2) (Desmocollin-3) (Desmosomal glycoprotein II) (Desmosomal glycoprotein III)	269.007	342.617		67.7167	285.032	241.093
Q02809	PLOD1	Procollagen-lysine,2-oxoglutarate 5-dioxygenase 1 (EC 1.14.11.4) (Lysyl hydroxylase 1) (LH1)	9403.41	19087.3	19345.6	12283.5	16484.1	15320.8
Q04656	ATP7A	Copper-transporting ATPase 1 (EC 7.2.2.8) (Copper pump 1) (Menkes disease-associated protein)	200.437		269.692	219.69	295.103	246.23
Q04900	MUC24	Sialomucin core protein 24 (MUC-24) (Endolyn) (Multi-glycosylated core protein 24) (MGC-24) (MGC-24v) (CD antigen CD164)	233.611	1247.4	310.767	1218.57	129.75	628.019
Q07075	AMPE	Glutamyl aminopeptidase (EAP) (EC 3.4.11.7) (Aminopeptidase A) (AP-A) (Differentiation antigen gp160) (CD antigen CD249)	660.017	457.039	504.392	549.316		542.691
Q07954	LRP1	Prolow-density lipoprotein receptor-related protein 1 (LRP-1) (Alpha-2-macroglobulin receptor) (A2MR) (Apolipoprotein E receptor) (APOER) (CD antigen CD91) [Cleaved into: Low-density lipoprotein receptor-related protein 1 85 kDa subunit (LRP-85); Low-density lipoprotein receptor-related protein 1 515 kDa subunit (LRP-515); Low-density lipoprotein receptor-related protein 1 intracellular domain (L…	7635.66	3838.51	8240.12	5303.39	1626.82	5328.9
Q08380	LG3BP	Galectin-3-binding protein (Basement membrane autoantigen p105) (Lectin galactoside-binding soluble 3-binding protein) (Mac-2-binding protein) (MAC2BP) (Mac-2 BP) (Tumor-associated antigen 90K)	11797.7	12543.6	13715.3	14374	13749.3	13236
Q08722	CD47	Leukocyte surface antigen CD47 (Antigenic surface determinant protein OA3) (Integrin-associated protein) (IAP) (Protein MER6) (CD antigen CD47)	4343.53	6761.21	4570.37	5665.94	3597.09	4987.63
Q12797	ASPH	Aspartyl/asparaginyl beta-hydroxylase (EC 1.14.11.16) (Aspartate beta-hydroxylase) (ASP beta-hydroxylase) (Peptide-aspartate beta-dioxygenase)	311.361	183.826	152.823	117.231		191.31
Q12841	FSTL1	Follistatin-related protein 1 (Follistatin-like protein 1)	722.37	477.924	379.257	698.981	1180.62	691.831
Q12866	MERTK	Tyrosine-protein kinase Mer (EC 2.7.10.1) (Proto-oncogene c-Mer) (Receptor tyrosine kinase MerTK)	104.029	193.06		504.809		267.299
Q12891	HYAL2	Hyaluronidase-2 (Hyal-2) (EC 3.2.1.35) (Hyaluronoglucosaminidase-2) (Lung carcinoma protein 2) (LuCa-2)	239.751		181.714		127.39	182.952
Q12907	LMAN2	Vesicular integral-membrane protein VIP36 (Glycoprotein GP36b) (Lectin mannose-binding 2) (Vesicular integral-membrane protein 36) (VIP36)	5567.81	2978.91	2777.19	3486.98	5161.3	3994.44
Q13308	PTK7	Inactive tyrosine-protein kinase 7 (Colon carcinoma kinase 4) (CCK-4) (Protein-tyrosine kinase 7) (Pseudo tyrosine kinase receptor 7) (Tyrosine-protein kinase-like 7)	5090.85	4344.32	3380.45	3739.36	2042.7	3719.54
Q13424	SNTA1	Alpha-1-syntrophin (59 kDa dystrophin-associated protein A1 acidic component 1) (Pro-TGF-alpha cytoplasmic domain-interacting protein 1) (TACIP1) (Syntrophin-1)	547.735	439.934	699.822	177.384	1304.33	633.841
Q13433	S39A6	Zinc transporter ZIP6 (Estrogen-regulated protein LIV-1) (Solute carrier family 39 member 6) (Zrt- and Irt-like protein 6) (ZIP-6)	110.803	160.407	193.435	169.901		158.637
Q13443	ADAM9	Disintegrin and metalloproteinase domain-containing protein 9 (ADAM 9) (EC 3.4.24.-) (Cellular disintegrin-related protein) (Meltrin-gamma) (Metalloprotease/disintegrin/cysteine-rich protein 9) (Myeloma cell metalloproteinase)	816.845	311.067	478.722	361.594	962.18	586.082
Q13478	IL18R	Interleukin-18 receptor 1 (IL-18R-1) (IL-18R1) (EC 3.2.2.6) (CD218 antigen-like family member A) (CDw218a) (IL1 receptor-related protein) (IL-1Rrp) (IL1R-rp) (Interleukin-18 receptor alpha) (IL-18R-alpha) (IL-18Ralpha) (CD antigen CD218a)	82.2902	73.9804	58.3558			71.5421
Q13510	ASAH1	Acid ceramidase (AC) (ACDase) (Acid CDase) (EC 3.5.1.23) (Acylsphingosine deacylase) (N-acylethanolamine hydrolase ASAH1) (EC 3.5.1.-) (N-acylsphingosine amidohydrolase) (Putative 32 kDa heart protein) (PHP32) [Cleaved into: Acid ceramidase subunit alpha; Acid ceramidase subunit beta]	1449.48	2223.43	620.246	1786.08	3009.02	1817.65
Q13586	STIM1	Stromal interaction molecule 1	2088.37	3261.9	2504.96	2499.08	3174.2	2705.7
Q13641	TPBG	Trophoblast glycoprotein (5T4 oncofetal antigen) (5T4 oncofetal trophoblast glycoprotein) (5T4 oncotrophoblast glycoprotein) (M6P1) (Wnt-activated inhibitory factor 1) (WAIF1)	4087.37	2400.19	2560.5	1846.91	1846.8	2548.35
Q13740	CD166	CD166 antigen (Activated leukocyte cell adhesion molecule) (CD antigen CD166)	1905.45	264.231	620.581	715.765	2164.56	1134.12
Q14108	SCRB2	Lysosome membrane protein 2 (85 kDa lysosomal membrane sialoglycoprotein) (LGP85) (CD36 antigen-like 2) (Lysosome membrane protein II) (LIMP II) (Scavenger receptor class B member 2) (CD antigen CD36)	8838.28	7642.83	6372.63	7515.83	12379.4	8549.8
Q14118	DAG1	Dystroglycan 1 (Dystroglycan) (Dystrophin-associated glycoprotein 1) [Cleaved into: Alpha-dystroglycan (Alpha-DG); Beta-dystroglycan (Beta-DG)]	4008.96	2247.36	1664.49	1733.67	211.126	1973.12
Q14126	DSG2	Desmoglein-2 (Cadherin family member 5) (HDGC)	110.322	906.55	728.421	1471.21	2131.84	1069.67
Q14517	FAT1	Protocadherin Fat 1 (Cadherin family member 7) (Cadherin-related tumor suppressor homolog) (Protein fat homolog) [Cleaved into: Protocadherin Fat 1, nuclear form]	211.676	257.457	87.0961	232.549		197.194
Q15043	S39AE	Metal cation symporter ZIP14 (LIV-1 subfamily of ZIP zinc transporter 4) (LZT-Hs4) (Solute carrier family 39 member 14) (Zrt- and Irt-like protein 14) (ZIP-14)		297.33		207.133	485.457	329.973
Q15165	PON2	Serum paraoxonase/arylesterase 2 (PON 2) (EC 3.1.1.2) (EC 3.1.1.81) (Aromatic esterase 2) (A-esterase 2) (Serum aryldialkylphosphatase 2)	1790.64	1964.15	2450.47	1651.64	7935.3	3158.44
Q15223	NECT1	Nectin-1 (Herpes virus entry mediator C) (Herpesvirus entry mediator C) (HveC) (Herpesvirus Ig-like receptor) (HIgR) (Nectin cell adhesion molecule 1) (Poliovirus receptor-related protein 1) (CD antigen CD111)	113.925	177.592	132.265	119.605		135.847
Q15293	RCN1	Reticulocalbin-1	61262.2	87779.1	42743.4	59486	23978.6	55049.8
Q15904	VAS1	V-type proton ATPase subunit S1 (V-ATPase subunit S1) (Protein XAP-3) (V-ATPase Ac45 subunit) (V-ATPase S1 accessory protein) (Vacuolar proton pump subunit S1)	246.344		136.858		681.027	354.743
Q16563	SYPL1	Synaptophysin-like protein 1 (Pantophysin)	2972.01	3036.72	3011.55	2476.97	3547.23	3008.89
Q16880	CGT	2-hydroxyacylsphingosine 1-beta-galactosyltransferase (EC 2.4.1.47) (Ceramide UDP-galactosyltransferase) (Cerebroside synthase) (UDP-galactose-ceramide galactosyltransferase)			1449.42	184.016	69.0125	567.484
Q29983	MICA	MHC class I polypeptide-related sequence A (MIC-A)	100.871	119.808		83.7009		101.46
Q32P28	P3H1	Prolyl 3-hydroxylase 1 (EC 1.14.11.7) (Growth suppressor 1) (Leucine- and proline-enriched proteoglycan 1) (Leprecan-1)	9273.01	10601.7	15753.6	16054.9	6285.78	11593.8
Q3SY69	AL1L2	Mitochondrial 10-formyltetrahydrofolate dehydrogenase (Mitochondrial 10-FTHFDH) (mtFDH) (EC 1.5.1.6) (Aldehyde dehydrogenase family 1 member L2)		300.342	335.957	414.599		350.299
Q495W5	FUT11	Alpha-(1,3)-fucosyltransferase 11 (EC 2.4.1.-) (Fucosyltransferase XI) (Fuc-TXI) (FucT-XI) (Galactoside 3-L-fucosyltransferase 11) (Fucosyltransferase 11)	330.977	176.544		345.334		284.285
Q4G148	GXLT1	Glucoside xylosyltransferase 1 (EC 2.4.2.42) (Glycosyltransferase 8 domain-containing protein 3)	1774.42	2276	1088.58	1032.39	2005.69	1635.42
Q4KMQ2	ANO6	Anoctamin-6 (Small-conductance calcium-activated nonselective cation channel) (SCAN channel) (Transmembrane protein 16F)	1149.48	1696.03	2095.16	1680.72	946.814	1513.64
Q4ZIN3	MBRL	Membralin (Transmembrane protein 259)	589.228	1962	822.099	839.825		1053.29
Q58FF3	ENPLL	Putative endoplasmin-like protein (Putative heat shock protein 90 kDa beta member 2)	1276.46	906.498	3136.19	224.258	351.456	1178.97
Q5JRA6	TGO1	Transport and Golgi organization protein 1 homolog (TANGO1) (C219-reactive peptide) (D320) (Melanoma inhibitory activity protein 3)	1051.56	833.676	124.33	646.174	176.142	566.376
Q5JTV8	TOIP1	Torsin-1A-interacting protein 1 (Lamin-associated protein 1B) (LAP1B)	2470.88	3298.81	282.882	4241.37	181.959	2095.18
Q5UCC4	EMC10	ER membrane protein complex subunit 10 (Hematopoietic signal peptide-containing membrane domain-containing protein 1)	596.629	1318.26	1582.81	1354.82	1207.72	1212.05
Q5W064	LIPJ	Lipase member J (EC 3.1.1.-) (Lipase-like abhydrolase domain-containing protein 1)	6793.69	2535.24	4719.55	4915.28	3262.62	4445.28
Q5ZPR3	CD276	CD276 antigen (4Ig-B7-H3) (B7 homolog 3) (B7-H3) (Costimulatory molecule) (CD antigen CD276)	3087.35	2943.73	2869.68	2833.02	3276.39	3002.04
Q68CP4	HGNAT	Heparan-alpha-glucosaminide N-acetyltransferase (EC 2.3.1.78) (Transmembrane protein 76)	1118.91	1945.91	830.545	1193.46	289.651	1075.69
Q68CR1	SE1L3	Protein sel-1 homolog 3 (Suppressor of lin-12-like protein 3) (Sel-1L3)			93.3617	77.5799	56.7205	75.8874
Q6P179	ERAP2	Endoplasmic reticulum aminopeptidase 2 (EC 3.4.11.-) (Leukocyte-derived arginine aminopeptidase) (L-RAP)	2956.2	3046.45	2780.27	1855.97	1745.91	2476.96
Q6P4Q7	CNNM4	Metal transporter CNNM4 (Ancient conserved domain-containing protein 4) (Cyclin-M4)	246.668	84.8915	863.142	194.815		347.379
Q6PK18	OGFD3	2-oxoglutarate and iron-dependent oxygenase domain-containing protein 3 (EC 1.14.11.-)	470.937	531.003	592.251	809.428		600.905
Q6PKC3	TXD11	Thioredoxin domain-containing protein 11 (EF-hand-binding protein 1)	302.514		151.353		273.915	242.594
Q6UVY6	MOXD1	DBH-like monooxygenase protein 1 (EC 1.14.17.-) (Monooxygenase X)	872.833		395.825		320.992	529.884
Q6UW56	ARAID	All-trans retinoic acid-induced differentiation factor (Apoptosis-related protein 3) (APR-3) (p18)		728.17	2010.46		1311.92	1350.18
Q6UW63	PLGT2	Protein O-glucosyltransferase 2 (EC 2.4.1.-) (Endoplasmic reticulum resident protein 58) (ER protein 58) (ERp58) (KDEL motif-containing protein 1) (Protein O-xylosyltransferase POGLUT2) (EC 2.4.2.-)	2407.05	1734.51	1707.61	1189.38	1005	1608.71
Q6UXH1	CREL2	Protein disulfide isomerase CRELD2 (EC 5.3.4.1) (Cysteine-rich with EGF-like domain protein 2)	3916.59	2420.89	3584.89	4182.3	5608.11	3942.56
Q6YHK3	CD109	CD109 antigen (150 kDa TGF-beta-1-binding protein) (C3 and PZP-like alpha-2-macroglobulin domain-containing protein 7) (Platelet-specific Gov antigen) (p180) (r150) (CD antigen CD109)	4937.09	5463.09	7418.96	6770.22	5844.57	6086.79
Q6ZMG9	CERS6	Ceramide synthase 6 (CerS6) (LAG1 longevity assurance homolog 6) (Sphingoid base N-palmitoyltransferase CERS6) (EC 2.3.1.291)	1526.51	507.846	811.457	690.877	291.506	765.64
Q6ZMP0	THSD4	Thrombospondin type-1 domain-containing protein 4 (A disintegrin and metalloproteinase with thrombospondin motifs-like protein 6) (ADAMTS-like protein 6) (ADAMTSL-6)	84.9298	65.5357	79.0671		72.7174	75.5625
Q70UQ0	IKIP	Inhibitor of nuclear factor kappa-B kinase-interacting protein (I kappa-B kinase-interacting protein) (IKBKB-interacting protein) (IKK-interacting protein)	1615.1	1159.74	944.011	1370.8	421.607	1102.25
Q7LGA3	HS2ST	Heparan sulfate 2-O-sulfotransferase 1 (2-O-sulfotransferase) (2OST) (EC 2.8.2.-)	4684.8	4669.79	4018.8	5124.07	6615.28	5022.55
Q7Z4H8	PLGT3	Protein O-glucosyltransferase 3 (EC 2.4.1.-) (KDEL motif-containing protein 2) (Protein O-xylosyltransferase POGLUT3) (EC 2.4.2.-)	4894.28	3067.46	3578.33	2910.94	2876.54	3465.51
Q7Z7H5	TMED4	Transmembrane emp24 domain-containing protein 4 (Endoplasmic reticulum stress-response protein 25) (ERS25) (GMP25iso) (Putative NF-kappa-B-activating protein 156) (p24 family protein alpha-3) (p24alpha3)	6245.29	3667.04	4450.88	1993.54	2683.29	3808.01
Q7Z7M0	MEGF8	Multiple epidermal growth factor-like domains protein 8 (Multiple EGF-like domains protein 8) (Epidermal growth factor-like protein 4) (EGF-like protein 4)	976.419	1041.24	1274.26	726.765	130.63	829.864
Q86WC4	OSTM1	Osteopetrosis-associated transmembrane protein 1 (Chloride channel 7 beta subunit)		34.2332	233.146	350.001	561.767	294.787
Q8IV08	PLD3	5'-3' exonuclease PLD3 (EC 3.1.16.1) (Choline phosphatase 3) (HindIII K4L homolog) (Hu-K4) (Phosphatidylcholine-hydrolyzing phospholipase D3) (Phospholipase D3) (PLD 3)	1132.89		192.096	443.377		589.453
Q8IWB1	IPRI	Inositol 1,4,5-trisphosphate receptor-interacting protein (Protein DANGER)	564.779	232.151	67.5567	24.9277	356.102	249.103
Q8IWU5	SULF2	Extracellular sulfatase Sulf-2 (hSulf-2) (EC 3.1.6.-)	851.846	422.396	232.513	677.717	203.986	477.692
Q8IYK4	GT252	Procollagen galactosyltransferase 2 (EC 2.4.1.50) (Collagen beta(1-O)galactosyltransferase 2) (ColGalT 2) (Glycosyltransferase 25 family member 2) (Hydroxylysine galactosyltransferase 2)	329.709	213.365	122.763	188.228	212.276	213.268
Q8IZA0	K319L	Dyslexia-associated protein KIAA0319-like protein (Adeno-associated virus receptor) (AAVR)	597.827	1285.51	28.172	1206.43	1307.35	885.059
Q8N2E6	TOR2X	Prosalusin (Torsin family 2 member A) (Torsin-2A) [Cleaved into: Salusin-alpha; Salusin-beta]	486.965		678.187	392.915	201.217	439.821
Q8N2K0	ABD12	Lysophosphatidylserine lipase ABHD12 (EC 3.1.-.-) (2-arachidonoylglycerol hydrolase ABHD12) (Abhydrolase domain-containing protein 12) (hABHD12) (Monoacylglycerol lipase ABHD12) (EC 3.1.1.23) (Oxidized phosphatidylserine lipase ABHD12) (EC 3.1.-.-)	1042.22	274.181			250.257	522.219
Q8N766	EMC1	ER membrane protein complex subunit 1	2621.51	4523.62	4211.35	3266.25	5834.98	4091.54
Q8N9V7	TOPZ1	Protein TOPAZ1 (Testis- and ovary-specific PAZ domain-containing protein 1)	3421.2	2236.75	3062.99	2009.87	2319.02	2609.97
Q8NAT1	PMGT2	Protein O-linked-mannose beta-1,4-N-acetylglucosaminyltransferase 2 (POMGnT2) (EC 2.4.1.312) (Extracellular O-linked N-acetylglucosamine transferase-like) (Glycosyltransferase-like domain-containing protein 2)	903.783	426.301	361.587	159.698	803.702	531.014
Q8NBJ5	GT251	Procollagen galactosyltransferase 1 (EC 2.4.1.50) (Collagen beta(1-O)galactosyltransferase 1) (ColGalT 1) (Glycosyltransferase 25 family member 1) (Hydroxylysine galactosyltransferase 1)	10305.7	7754.11	7303.22	6651.46	5266.98	7456.29
Q8NBK3	SUMF1	Formylglycine-generating enzyme (FGE) (EC 1.8.3.7) (C-alpha-formylglycine-generating enzyme 1) (Sulfatase-modifying factor 1)	572.485	436.979	242.708	739.491	558.061	509.945
Q8NBL1	PGLT1	Protein O-glucosyltransferase 1 (EC 2.4.1.376) (CAP10-like 46 kDa protein) (hCLP46) (KTEL motif-containing protein 1) (Myelodysplastic syndromes relative protein) (O-glucosyltransferase Rumi homolog) (hRumi) (Protein O-xylosyltransferase POGLUT1) (EC 2.4.2.63)	330.244	324.37	351.878	122.882	422.699	310.415
Q8NBN3	TM87A	Transmembrane protein 87A	534.469		262.092	77.0046	85.7711	239.834
Q8NEZ5	FBX22	F-box only protein 22 (F-box protein FBX22p44)	505.02	272.399	219.464	559.307	344.697	380.178
Q8NFQ8	TOIP2	Torsin-1A-interacting protein 2 (Lumenal domain-like LAP1)	12410.1	11445.5	9142.36	2890.08	7125.64	8602.74
Q8TCJ2	STT3B	Dolichyl-diphosphooligosaccharide--protein glycosyltransferase subunit STT3B (Oligosaccharyl transferase subunit STT3B) (STT3-B) (EC 2.4.99.18) (Source of immunodominant MHC-associated peptides homolog)	12882.1	11268.4	11245.7	14986.5	15178.7	13112.3
Q8TCT7	SPP2B	Signal peptide peptidase-like 2B (SPP-like 2B) (SPPL2b) (EC 3.4.23.-) (Intramembrane protease 4) (IMP-4) (Presenilin homologous protein 4) (PSH4) (Presenilin-like protein 1)	86.4904	119.065			97.7407	101.099
Q8TCT8	SPP2A	Signal peptide peptidase-like 2A (SPP-like 2A) (SPPL2a) (EC 3.4.23.-) (Intramembrane protease 3) (IMP-3) (Presenilin-like protein 2)	229.667	313.154	331.852	305.544		295.054
Q8TEM1	PO210	Nuclear pore membrane glycoprotein 210 (Nuclear pore protein gp210) (Nuclear envelope pore membrane protein POM 210) (POM210) (Nucleoporin Nup210) (Pore membrane protein of 210 kDa)	12031.1	17388.4	14298.8	17640.2	15294.5	15330.6
Q8WTV0	SCRB1	Scavenger receptor class B member 1 (SRB1) (CD36 and LIMPII analogous 1) (CLA-1) (CD36 antigen-like 1) (Collagen type I receptor, thrombospondin receptor-like 1) (SR-BI) (CD antigen CD36)	206.668	151.361	597.006	1185.13	251.789	478.39
Q8WWI5	CTL1	Choline transporter-like protein 1 (CDw92) (Solute carrier family 44 member 1) (CD antigen CD92)	1092.29	244.577	1270.34	2343.36		1237.64
Q92542	NICA	Nicastrin	13611.1	12992.3	14850.8	13381	10880.8	13143.2
Q92545	TM131	Transmembrane protein 131 (Protein RW1)	576.851	383.597	453.381	417.801	812.396	528.805
Q92609	TBCD5	TBC1 domain family member 5	456.001	476.371	747.875			560.082
Q92673	SORL	Sortilin-related receptor (Low-density lipoprotein receptor relative with 11 ligand-binding repeats) (LDLR relative with 11 ligand-binding repeats) (LR11) (SorLA-1) (Sorting protein-related receptor containing LDLR class A repeats) (SorLA)	686.67	386.709	350.397	201.762		406.385
Q92791	SC65	Endoplasmic reticulum protein SC65 (Leprecan-like protein 4) (Nucleolar autoantigen No55) (Prolyl 3-hydroxylase family member 4) (Synaptonemal complex protein SC65)	1176.73	811.458	3069.34	3044.1	2750.01	2170.33
Q92820	GGH	Gamma-glutamyl hydrolase (EC 3.4.19.9) (Conjugase) (GH) (Gamma-Glu-X carboxypeptidase)	4819.99	2812.54	4625.82	3414.79	2632.84	3661.2
Q92823	NRCAM	Neuronal cell adhesion molecule (Nr-CAM) (Neuronal surface protein Bravo) (hBravo) (NgCAM-related cell adhesion molecule) (Ng-CAM-related)		495.428	788.83	537.594		607.284
Q92896	GSLG1	Golgi apparatus protein 1 (CFR-1) (Cysteine-rich fibroblast growth factor receptor) (E-selectin ligand 1) (ESL-1) (Golgi sialoglycoprotein MG-160)	934.664	1439.44	1674.53	2222.38	3311.77	1916.56
Q969V3	NCLN	Nicalin (Nicastrin-like protein)	1952.66	1074.76	1402.3	1168.47	2153.12	1550.26
Q96AQ6	PBIP1	Pre-B-cell leukemia transcription factor-interacting protein 1 (Hematopoietic PBX-interacting protein)	485.26	57.4522	232.442	230.881	177.245	236.656
Q96AY3	FKB10	Peptidyl-prolyl cis-trans isomerase FKBP10 (PPIase FKBP10) (EC 5.2.1.8) (65 kDa FK506-binding protein) (65 kDa FKBP) (FKBP-65) (FK506-binding protein 10) (FKBP-10) (Immunophilin FKBP65) (Rotamase)	30790	30580.5	28076.3	32034.2	47400.7	33776.3
Q96F46	I17RA	Interleukin-17 receptor A (IL-17 receptor A) (IL-17RA) (CDw217) (CD antigen CD217)	535.257	579.548	892.626	111.314	174.809	458.711
Q96FM1	PGAP3	Post-GPI attachment to proteins factor 3 (COS16 homolog) (hCOS16) (Gene coamplified with ERBB2 protein) (PER1-like domain-containing protein 1)	89.1811	203.785		352.793		215.253
Q96G23	CERS2	Ceramide synthase 2 (CerS2) (LAG1 longevity assurance homolog 2) (SP260) (Sphingosine N-acyltransferase CERS2) (EC 2.3.1.24) (Tumor metastasis-suppressor gene 1 protein) (Very-long-chain ceramide synthase CERS2) (EC 2.3.1.297)	6176.51	3221.21	3310.66	6578.49	2792.25	4415.82
Q96G97	BSCL2	Seipin (Bernardinelli-Seip congenital lipodystrophy type 2 protein)	95.7434	458.799	591.757		403.182	387.37
Q96HD1	CREL1	Protein disulfide isomerase CRELD1 (EC 5.3.4.1) (Cysteine-rich with EGF-like domain protein 1)	184.316	376.315		243.789		268.14
Q96HE7	ERO1A	ERO1-like protein alpha (ERO1-L) (ERO1-L-alpha) (EC 1.8.4.-) (Endoplasmic oxidoreductin-1-like protein) (Endoplasmic reticulum oxidoreductase alpha) (Oxidoreductin-1-L-alpha)	3063.4	6770.76	6759.6	9311.15	4997.17	6180.41
Q96IY4	CBPB2	Carboxypeptidase B2 (EC 3.4.17.20) (Carboxypeptidase U) (CPU) (Plasma carboxypeptidase B) (pCPB) (Thrombin-activable fibrinolysis inhibitor) (TAFI)	85.8833	309.718	2570.63		983.322	987.389
Q96J42	TXD15	Thioredoxin domain-containing protein 15	2068.02	764.903	2321.65	2223.75	1571.84	1790.03
Q96KA5	CLP1L	Cleft lip and palate transmembrane protein 1-like protein (CLPTM1-like protein) (Cisplatin resistance-related protein 9) (CRR9p)	4387.95	3668.37	5276.78	3419.64	2861.35	3922.82
Q96RQ1	ERGI2	Endoplasmic reticulum-Golgi intermediate compartment protein 2	1408.89	1124.89	697.593			1077.13
Q96S16	JMJD8	JmjC domain-containing protein 8 (Jumonji domain-containing protein 8)		507.816	1011.58	1204.35	1356.03	1019.95
Q96S52	PIGS	GPI transamidase component PIG-S (Phosphatidylinositol-glycan biosynthesis class S protein)	650.438	1405.78	1699.93	829.393	1183.79	1153.87
Q99523	SORT	Sortilin (100 kDa NT receptor) (Glycoprotein 95) (Gp95) (Neurotensin receptor 3) (NT3) (NTR3)	1559.99	1562.22	1060.24	4782.52	1938.36	2180.67
Q99538	LGMN	Legumain (EC 3.4.22.34) (Asparaginyl endopeptidase) (Protease, cysteine 1)	4261.49	3040.82	4462.23	5490.57	1336.82	3718.38
Q9BRN9	TM2D3	TM2 domain-containing protein 3 (Beta-amyloid-binding protein-like protein 2) (BBP-like protein 2)	2287.68	2397.33	3633.53	1918.65	3013.87	2650.21
Q9BTY2	FUCO2	Plasma alpha-L-fucosidase (EC 3.2.1.51) (Alpha-L-fucoside fucohydrolase 2) (Alpha-L-fucosidase 2)	1350.25	2083.98	2598.94	1847.6	529.816	1682.12
Q9BU23	LMF2	Lipase maturation factor 2 (Transmembrane protein 112B) (Transmembrane protein 153)	2332.01	3987.49	3115.99	2776.89	722.579	2586.99
Q9BVK6	TMED9	Transmembrane emp24 domain-containing protein 9 (GMP25) (Glycoprotein 25L2) (p24 family protein alpha-2) (p24alpha2) (p25)	10084.4	14559.2	11615.8	9699.36	18843.6	12960.5
Q9BX51	GGTL1	Glutathione hydrolase light chain 1 (Gamma-glutamyltransferase light chain 1) (Gamma-glutamyltransferase-like activity 4) (Gamma-glutamyltransferase-like protein 6)	155	344.417	125.906			208.441
Q9BX67	JAM3	Junctional adhesion molecule C (JAM-C) (JAM-2) (Junctional adhesion molecule 3) (JAM-3) [Cleaved into: Soluble form of JAM-C (sJAM-C)]	684.789	2175.38	1645.17	2233.9	1694.78	1686.8
Q9BX74	TM2D1	TM2 domain-containing protein 1 (Amyloid-beta-binding protein) (hBBP)	453.584	163.665	327.353	449.895	269.395	332.778
Q9BY67	CADM1	Cell adhesion molecule 1 (Immunoglobulin superfamily member 4) (IgSF4) (Nectin-like protein 2) (NECL-2) (Spermatogenic immunoglobulin superfamily) (SgIgSF) (Synaptic cell adhesion molecule) (SynCAM) (Tumor suppressor in lung cancer 1) (TSLC-1)	605.886	111.113		302.076		339.691
Q9C0A6	SETD5	Histone-lysine N-methyltransferase SETD5 (EC 2.1.1.359) (EC 2.1.1.367) (SET domain-containing protein 5)	479.841	103.485	92.5456	204.193	79.7445	191.962
Q9C0C4	SEM4C	Semaphorin-4C	109.035	206.132	100.182	180.153	392.304	197.561
Q9C0H2	TTYH3	Protein tweety homolog 3 (hTTY3)	216.811		340.575	1018.58	434.589	502.639
Q9GZR5	ELOV4	Elongation of very long chain fatty acids protein 4 (EC 2.3.1.199) (3-keto acyl-CoA synthase ELOVL4) (ELOVL fatty acid elongase 4) (ELOVL FA elongase 4) (Very long chain 3-ketoacyl-CoA synthase 4) (Very long chain 3-oxoacyl-CoA synthase 4)	723.736	423.149			159.154	435.346
Q9GZX9	TWSG1	Twisted gastrulation protein homolog 1	647.812	511.95	596.397	328.824	709.015	558.8
Q9H0U3	MAGT1	Magnesium transporter protein 1 (MagT1) (Dolichyl-diphosphooligosaccharide--protein glycosyltransferase subunit MAGT1) (Oligosaccharyl transferase subunit MAGT1) (Implantation-associated protein) (IAP)	1137.58	1311.05	945.796	1495.74	635.205	1105.07
Q9H0V9	LMA2L	VIP36-like protein (Lectin mannose-binding 2-like) (LMAN2-like protein)	135.757	341.003		338.25		271.67
Q9H0X4	F234A	Protein FAM234A (Protein ITFG3)	308.701	498.874	353.142	351.549	509.701	404.394
Q9H330	TM245	Transmembrane protein 245 (Protein CG-2)	861.16	125.265	128.109	513.025	1109.36	547.384
Q9H3G5	CPVL	Probable serine carboxypeptidase CPVL (EC 3.4.16.-) (Carboxypeptidase, vitellogenic-like) (Vitellogenic carboxypeptidase-like protein) (VCP-like protein) (hVLP)	2923.67	4389.69	1810.43	2782.9	1048.62	2591.06
Q9H5K3	SG196	Protein O-mannose kinase (POMK) (EC 2.7.1.183) (Protein kinase-like protein SgK196) (Sugen kinase 196)	1317.42	747.637	74.0181	1127.2	262.589	705.773
Q9H5V8	CDCP1	CUB domain-containing protein 1 (Membrane glycoprotein gp140) (Subtractive immunization M plus HEp3-associated 135 kDa protein) (SIMA135) (Transmembrane and associated with src kinases) (CD antigen CD318)	451.394	778.706	517.293	632.083		594.869
Q9H6E4	CC134	Coiled-coil domain-containing protein 134	755.793	365.816	303.844	206.204	135.826	353.497
Q9HC56	PCDH9	Protocadherin-9	882.558	913.602	1138.68	721.238	380.216	807.258
Q9HCB6	SPON1	Spondin-1 (F-spondin) (Vascular smooth muscle cell growth-promoting factor)	846.9	556.566		377.668	88.2046	467.335
Q9HCU4	CELR2	Cadherin EGF LAG seven-pass G-type receptor 2 (Cadherin family member 10) (Epidermal growth factor-like protein 2) (EGF-like protein 2) (Flamingo homolog 3) (Multiple epidermal growth factor-like domains protein 3) (Multiple EGF-like domains protein 3)	190.801	118.991	282.848			197.547
Q9HD45	TM9S3	Transmembrane 9 superfamily member 3 (EP70-P-iso) (SM-11044-binding protein)	2546.66	3951.54	3311.37	3688.35	2663.95	3232.37
Q9HDC9	APMAP	Adipocyte plasma membrane-associated protein (Protein BSCv)	13377.6	12537.1	8865.21	14337	11608.4	12145.1
Q9NRB3	CHSTC	Carbohydrate sulfotransferase 12 (EC 2.8.2.5) (Chondroitin 4-O-sulfotransferase 2) (Chondroitin 4-sulfotransferase 2) (C4ST-2) (C4ST2) (Sulfotransferase Hlo)	431.072		153.048	95.0568	139.969	204.787
Q9NUI1	DECR2	Peroxisomal 2,4-dienoyl-CoA reductase [(3E)-enoyl-CoA-producing] (pDCR) (EC 1.3.1.124) (2,4-dienoyl-CoA reductase 2) (Short chain dehydrogenase/reductase family 17C member 1)	176.531	219.089	394.52			263.38
Q9NV96	CC50A	Cell cycle control protein 50A (P4-ATPase flippase complex beta subunit TMEM30A) (Transmembrane protein 30A)	240.381	276.28	75.4379	194.139	1311.48	419.543
Q9NY35	CLDN1	Claudin domain-containing protein 1 (Membrane protein GENX-3745)	2994.24	412.323	2167.6	981.09	425.603	1396.17
Q9NYQ6	CELR1	Cadherin EGF LAG seven-pass G-type receptor 1 (Cadherin family member 9) (Flamingo homolog 2) (hFmi2)	468.029		265.463		433.907	389.133
Q9NYU2	UGGG1	UDP-glucose:glycoprotein glucosyltransferase 1 (UGT1) (hUGT1) (EC 2.4.1.-) (UDP--Glc:glycoprotein glucosyltransferase) (UDP-glucose ceramide glucosyltransferase-like 1)	2582.15	543.66	1136.29	2377.05	1389.86	1605.8
Q9NZ08	ERAP1	Endoplasmic reticulum aminopeptidase 1 (EC 3.4.11.-) (ARTS-1) (Adipocyte-derived leucine aminopeptidase) (A-LAP) (Aminopeptidase PILS) (Puromycin-insensitive leucyl-specific aminopeptidase) (PILS-AP) (Type 1 tumor necrosis factor receptor shedding aminopeptidase regulator)	446.506		256.077	338.974		347.186
Q9NZV5	SELN	Selenoprotein N (SelN)		851.687	254.336	396.454		500.826
Q9P0T7	TMEM9	Proton-transporting V-type ATPase complex assembly regulator TMEM9 (v-ATPase assembly regulator TMEM9) (Dermal papilla-derived protein 4) (Transmembrane protein 9) (Protein TMEM9)	514.888		326.902	334.879		392.223
Q9P273	TEN3	Teneurin-3 (Ten-3) (Protein Odd Oz/ten-m homolog 3) (Tenascin-M3) (Ten-m3) (Teneurin transmembrane protein 3)	1168.39	1507.68	924.43	1151.51	660.624	1082.53
Q9P2B2	FPRP	Prostaglandin F2 receptor negative regulator (CD9 partner 1) (CD9P-1) (Glu-Trp-Ile EWI motif-containing protein F) (EWI-F) (Prostaglandin F2-alpha receptor regulatory protein) (Prostaglandin F2-alpha receptor-associated protein) (CD antigen CD315)	1825.66	1468.27	2117.99	1136.43	2111.14	1731.9
Q9P2C4	TM181	Transmembrane protein 181	111.642		82.5073	232.442		142.197
Q9UBR2	CATZ	Cathepsin Z (EC 3.4.18.1) (Cathepsin P) (Cathepsin X)	2631.57	1518.57	1982.46	2320.3	1279.93	1946.56
Q9UBS4	DJB11	DnaJ homolog subfamily B member 11 (APOBEC1-binding protein 2) (ABBP-2) (DnaJ protein homolog 9) (ER-associated DNAJ) (ER-associated Hsp40 co-chaperone) (Endoplasmic reticulum DNA J domain-containing protein 3) (ER-resident protein ERdj3) (ERdj3) (ERj3p) (HEDJ) (Human DnaJ protein 9) (hDj-9) (PWP1-interacting protein 4)	393.992	178.67	621.888	1351.82		636.593
Q9UBV2	SE1L1	Protein sel-1 homolog 1 (Suppressor of lin-12-like protein 1) (Sel-1L)	3684.67	3579.87	4225.96	5258.81	7598.11	4869.48
Q9UH99	SUN2	SUN domain-containing protein 2 (Protein unc-84 homolog B) (Rab5-interacting protein) (Rab5IP) (Sad1/unc-84 protein-like 2)	1522.55	2557.27	2215.99	1744.95	1463.66	1900.89
Q9UHG3	PCYOX	Prenylcysteine oxidase 1 (EC 1.8.3.5) (Prenylcysteine lyase)	4083.48	12537	5004.53	18825.2	5236.63	9137.38
Q9UHN6	CEIP2	Cell surface hyaluronidase (EC 3.2.1.35) (Cell migration-inducing hyaluronidase 2) (Transmembrane protein 2)	2295.44	545.397	882.366	1179.61	785.227	1137.61
Q9UIQ6	LCAP	Leucyl-cystinyl aminopeptidase (Cystinyl aminopeptidase) (EC 3.4.11.3) (Insulin-regulated membrane aminopeptidase) (Insulin-responsive aminopeptidase) (IRAP) (Oxytocinase) (OTase) (Placental leucine aminopeptidase) (P-LAP) [Cleaved into: Leucyl-cystinyl aminopeptidase, pregnancy serum form]	1352.2	1513.16	732.958	643.763	323.498	913.114
Q9UJ14	GGT7	Glutathione hydrolase 7 (EC 3.4.19.13) (Gamma-glutamyltransferase 7) (GGT 7) (EC 2.3.2.2) (Gamma-glutamyltransferase-like 3) (Gamma-glutamyltransferase-like 5) (Gamma-glutamyltranspeptidase 7) [Cleaved into: Glutathione hydrolase 7 heavy chain; Glutathione hydrolase 7 light chain]	4573.51	1707.86	2118.29	2087.79	2619.63	2621.42
Q9UK76	JUPI1	Jupiter microtubule associated homolog 1 (Androgen-regulated protein 2) (Hematological and neurological expressed 1 protein) [Cleaved into: Jupiter microtubule associated homolog 1, N-terminally processed]	380.743	346.741	290.646			339.377
Q9UKY4	POMT2	Protein O-mannosyl-transferase 2 (EC 2.4.1.109) (Dolichyl-phosphate-mannose--protein mannosyltransferase 2)	788.773	162.738	89.45	65.9882	302.114	281.812
Q9UMR5	PPT2	Lysosomal thioesterase PPT2 (PPT-2) (EC 3.1.2.-) (S-thioesterase G14)	488.71	239.763	753.787	684.132	365.32	506.342
Q9UNW1	MINP1	Multiple inositol polyphosphate phosphatase 1 (EC 3.1.3.62) (2,3-bisphosphoglycerate 3-phosphatase) (2,3-BPG phosphatase) (EC 3.1.3.80) (Inositol (1,3,4,5)-tetrakisphosphate 3-phosphatase) (Ins(1,3,4,5)P(4) 3-phosphatase)	687.788	1567.54	1316.89	1051.33	619.163	1048.54
Q9Y2C2	UST	Uronyl 2-sulfotransferase (EC 2.8.2.-)	121.575	174.382	187.866	70.8842		138.677
Q9Y3Q0	NALD2	N-acetylated-alpha-linked acidic dipeptidase 2 (EC 3.4.17.21) (Glutamate carboxypeptidase III) (GCPIII) (N-acetylated-alpha-linked acidic dipeptidase II) (NAALADase II)	723.889	588.045	498.9	419.861	732.68	592.675
Q9Y487	VPP2	V-type proton ATPase 116 kDa subunit a 2 (V-ATPase 116 kDa subunit a 2) (Lysosomal H(+)-transporting ATPase V0 subunit a 2) (TJ6) (Vacuolar proton translocating ATPase 116 kDa subunit a isoform 2)	1885.45	669.292	2301.75	1074.55	3122.68	1810.74
Q9Y4L1	HYOU1	Hypoxia up-regulated protein 1 (150 kDa oxygen-regulated protein) (ORP-150) (170 kDa glucose-regulated protein) (GRP-170)	27808.9	32196.6	36378.1	22961.2	31135.7	30096.1
Q9Y639	NPTN	Neuroplastin (Stromal cell-derived receptor 1) (SDR-1)	7104.45	3238.78	5350.33	5255.96	5339.7	5257.84
Q9Y6A1	POMT1	Protein O-mannosyl-transferase 1 (EC 2.4.1.109) (Dolichyl-phosphate-mannose--protein mannosyltransferase 1)	498.196	374.445	865.761	423.261	1161.84	664.7
Q9Y6N7	ROBO1	Roundabout homolog 1 (Deleted in U twenty twenty) (H-Robo-1)		295.193		130.091	252.228	225.838

## Sheet: STT3A-KO
Identified glycoproteins in STT3A-KO cells
Protein accession	Protein name	Description	Biological replicate					Relative abundance
			BR1	BR2	BR3	BR4	BR5
O00115	DNS2A	Deoxyribonuclease-2-alpha (EC 3.1.22.1) (Acid DNase) (Deoxyribonuclease II alpha) (DNase II alpha) (Lysosomal DNase II) (R31240_2)	535.461	741.009	787.793	451.061		628.831
O00461	GOLI4	Golgi integral membrane protein 4 (Golgi integral membrane protein, cis) (GIMPc) (Golgi phosphoprotein 4) (Golgi-localized phosphoprotein of 130 kDa) (Golgi phosphoprotein of 130 kDa)	162.914		186.435		213.839	187.73
O00468	AGRIN	Agrin [Cleaved into: Agrin N-terminal 110 kDa subunit; Agrin C-terminal 110 kDa subunit; Agrin C-terminal 90 kDa fragment (C90); Agrin C-terminal 22 kDa fragment (C22)]	520.853	88.8004	289.138	61.022		239.953
O00469	PLOD2	Procollagen-lysine,2-oxoglutarate 5-dioxygenase 2 (EC 1.14.11.4) (Lysyl hydroxylase 2) (LH2)	1373.79	1490.51	2071.91	1233.49	3186.52	1871.25
O00754	MA2B1	Lysosomal alpha-mannosidase (Laman) (EC 3.2.1.24) (Lysosomal acid alpha-mannosidase) (Mannosidase alpha class 2B member 1) (Mannosidase alpha-B) [Cleaved into: Lysosomal alpha-mannosidase A peptide; Lysosomal alpha-mannosidase B peptide; Lysosomal alpha-mannosidase C peptide; Lysosomal alpha-mannosidase D peptide; Lysosomal alpha-mannosidase E peptide]	351.71	296.19	479.704	392.692		380.074
O14524	NEMP1	Nuclear envelope integral membrane protein 1	867.927	555.119	781.13	1108.2	1361.27	934.731
O14657	TOR1B	Torsin-1B (Torsin ATPase-1B) (EC 3.6.4.-) (Torsin family 1 member B)		2105.04	2908.61	1111.43		2041.69
O14672	ADA10	Disintegrin and metalloproteinase domain-containing protein 10 (ADAM 10) (EC 3.4.24.81) (CDw156) (Kuzbanian protein homolog) (Mammalian disintegrin-metalloprotease) (CD antigen CD156c)	1732.13	2240.02	2333.46	1630.96	1342.59	1855.83
O14773	TPP1	Tripeptidyl-peptidase 1 (TPP-1) (EC 3.4.14.9) (Cell growth-inhibiting gene 1 protein) (Lysosomal pepstatin-insensitive protease) (LPIC) (Tripeptidyl aminopeptidase) (Tripeptidyl-peptidase I) (TPP-I)	11522.8	5063.61	5454.39			7346.92
O15031	PLXB2	Plexin-B2 (MM1)	9995.36	8492.41	11165.7	11542.1	5314.24	9301.96
O15230	LAMA5	Laminin subunit alpha-5 (Laminin-10 subunit alpha) (Laminin-11 subunit alpha) (Laminin-15 subunit alpha)	564.105	445.901	170.523	671.76		463.072
O15460	P4HA2	Prolyl 4-hydroxylase subunit alpha-2 (4-PH alpha-2) (EC 1.14.11.2) (Procollagen-proline,2-oxoglutarate-4-dioxygenase subunit alpha-2)	772.473	1269.1	101.192	976.784	1909.56	1005.82
O43657	TSN6	Tetraspanin-6 (Tspan-6) (A15 homolog) (Putative NF-kappa-B-activating protein 321) (T245 protein) (Tetraspanin TM4-D) (Transmembrane 4 superfamily member 6)	920.848	674.742	1087.15	583.287	103.264	673.857
O43852	CALU	Calumenin (Crocalbin) (IEF SSP 9302)	3328.11	5370.61	2157.47	3495.36	2696.64	3409.64
O60568	PLOD3	Multifunctional procollagen lysine hydroxylase and glycosyltransferase LH3 [Includes: Procollagen-lysine,2-oxoglutarate 5-dioxygenase 3 (EC 1.14.11.4) (Lysyl hydroxylase 3) (LH3); Procollagen glycosyltransferase (EC 2.4.1.50) (EC 2.4.1.66) (Galactosylhydroxylysine-glucosyltransferase) (Procollagen galactosyltransferase) (Procollagen glucosyltransferase)]	1487.12	2594.11	2807.64	2286.83	4788.03	2792.75
O60637	TSN3	Tetraspanin-3 (Tspan-3) (Tetraspanin TM4-A) (Transmembrane 4 superfamily member 8)	8382.87	18345.6	16037.3	13690.2	24475.6	16186.3
O75477	ERLN1	Erlin-1 (Endoplasmic reticulum lipid raft-associated protein 1) (Protein KE04) (Stomatin-prohibitin-flotillin-HflC/K domain-containing protein 1) (SPFH domain-containing protein 1)	3251.65	4917.81	3342.78	3988.49	6257.51	4351.65
O75629	CREG1	Protein CREG1 (Cellular repressor of E1A-stimulated genes 1)	4170.86	4240.18	5691.36	1960.9	2368.22	3686.31
O75718	CRTAP	Cartilage-associated protein	4032.91	2505.63	1128.66	4331.78	4779.65	3355.72
O75882	ATRN	Attractin (DPPT-L) (Mahogany homolog)	6155.26	4565.43	5496.06	5033.32	6877.49	5625.51
O75976	CBPD	Carboxypeptidase D (EC 3.4.17.22) (Metallocarboxypeptidase D) (gp180)	2731.05	2800.12	2717.34	3313.91	3559.29	3024.34
O94813	SLIT2	Slit homolog 2 protein (Slit-2) [Cleaved into: Slit homolog 2 protein N-product; Slit homolog 2 protein C-product]	904.36	452.044	826.307	161.823	938.038	656.515
O94898	LRIG2	Leucine-rich repeats and immunoglobulin-like domains protein 2 (LIG-2)		87.7114	81.9204	62.364		77.3319
O94901	SUN1	SUN domain-containing protein 1 (Protein unc-84 homolog A) (Sad1/unc-84 protein-like 1)	1165.41	1765.22	3467.97	1445.55	2189.71	2006.77
O95084	PRS23	Serine protease 23 (EC 3.4.21.-) (Putative secreted protein Zsig13)	367.664	569.199	362.575	159.715	138.24	319.478
O95297	MPZL1	Myelin protein zero-like protein 1 (Protein zero-related)	382.408	24.2958	289.583	306.152	837.313	367.95
O95302	FKBP9	Peptidyl-prolyl cis-trans isomerase FKBP9 (PPIase FKBP9) (EC 5.2.1.8) (63 kDa FK506-binding protein) (63 kDa FKBP) (FKBP-63) (FK506-binding protein 9) (FKBP-9) (Rotamase)	24362.4	15734.9	15832.8	21187.5	20702.3	19564
O95479	G6PE	GDH/6PGL endoplasmic bifunctional protein [Includes: Hexose-6-phosphate dehydrogenase (Glucose 1-dehydrogenase) (GDH) (EC 1.1.1.47) (Glucose-6-phosphate dehydrogenase) (EC 1.1.1.363); 6-phosphogluconolactonase (6PGL) (EC 3.1.1.31)]		685.365	234.26	273.283	803.664	499.143
O95490	AGRL2	Adhesion G protein-coupled receptor L2 (Calcium-independent alpha-latrotoxin receptor 2) (CIRL-2) (Latrophilin homolog 1) (Latrophilin-2) (Lectomedin-1)	74.7801	95.0683	545.472	581.699	156.283	290.661
O96005	CLPT1	Cleft lip and palate transmembrane protein 1	2823.54	2502.9	1928.26	4097.06	363.178	2342.99
P00533	EGFR	Epidermal growth factor receptor (EC 2.7.10.1) (Proto-oncogene c-ErbB-1) (Receptor tyrosine-protein kinase erbB-1)	1853.15	2275.08	606.179	3095.65	971.91	1760.39
P01033	TIMP1	Metalloproteinase inhibitor 1 (Erythroid-potentiating activity) (EPA) (Fibroblast collagenase inhibitor) (Collagenase inhibitor) (Tissue inhibitor of metalloproteinases 1) (TIMP-1)	116.781	143.193		235.7	560.25	263.981
P01861	IGHG4	Immunoglobulin heavy constant gamma 4 (Ig gamma-4 chain C region)	126033	127444	120129	102286	61162.5	107411
P02790	HEMO	Hemopexin (Beta-1B-glycoprotein)	1078.07	2559.19	376.87	2444.44	755.547	1442.82
P04004	VTNC	Vitronectin (VN) (S-protein) (Serum-spreading factor) (V75) [Cleaved into: Vitronectin V65 subunit; Vitronectin V10 subunit; Somatomedin-B]	6007.74	8280.07	8873.82	4748.96	5503.57	6682.83
P04062	GLCM	Lysosomal acid glucosylceramidase (Lysosomal acid GCase) (EC 3.2.1.45) (Acid beta-glucosidase) (Alglucerase) (Beta-glucocerebrosidase) (Beta-GC) (Cholesterol glucosyltransferase) (SGTase) (EC 2.4.1.-) (Cholesteryl-beta-glucosidase) (EC 3.2.1.-) (D-glucosyl-N-acylsphingosine glucohydrolase) (Imiglucerase)	2940.16	1702.12	911.229	2277.96	4035.28	2373.35
P04066	FUCO	Tissue alpha-L-fucosidase (EC 3.2.1.51) (Alpha-L-fucosidase I) (Alpha-L-fucoside fucohydrolase 1) (Alpha-L-fucosidase 1)	2578.18	1248.07	1959.85	477.405	1062.95	1465.29
P04843	RPN1	Dolichyl-diphosphooligosaccharide--protein glycosyltransferase subunit 1 (Dolichyl-diphosphooligosaccharide--protein glycosyltransferase 67 kDa subunit) (Ribophorin I) (RPN-I) (Ribophorin-1)		966.522	810.593	1272.27	935.52	996.226
P05556	ITB1	Integrin beta-1 (Fibronectin receptor subunit beta) (Glycoprotein IIa) (GPIIA) (VLA-4 subunit beta) (CD antigen CD29)	2477.1	1628.82	1765.25	2170.96	5812.42	2770.91
P06213	INSR	Insulin receptor (IR) (EC 2.7.10.1) (CD antigen CD220) [Cleaved into: Insulin receptor subunit alpha; Insulin receptor subunit beta]	799.747	2583.96	1459.92	1789.82	2708.64	1868.42
P06280	AGAL	Alpha-galactosidase A (EC 3.2.1.22) (Alpha-D-galactosidase A) (Alpha-D-galactoside galactohydrolase) (Galactosylgalactosylglucosylceramidase GLA) (Melibiase) (Agalsidase)	610.809	297.566	162.449	499.311	137.639	341.554
P06756	ITAV	Integrin alpha-V (Vitronectin receptor) (Vitronectin receptor subunit alpha) (CD antigen CD51) [Cleaved into: Integrin alpha-V heavy chain; Integrin alpha-V light chain]	1845.63	2770.32	1430.56	2450.52	2777.42	2254.89
P06865	HEXA	Beta-hexosaminidase subunit alpha (EC 3.2.1.52) (Beta-N-acetylhexosaminidase subunit alpha) (Hexosaminidase subunit A) (N-acetyl-beta-glucosaminidase subunit alpha)	1543.96	1153.99	3186.52	2283.88	2302.76	2094.22
P07339	CATD	Cathepsin D (EC 3.4.23.5) [Cleaved into: Cathepsin D light chain; Cathepsin D heavy chain]	5199.61	4290.52	4149.37	4910.84	4272.1	4564.49
P07602	SAP	Prosaposin (Proactivator polypeptide) [Cleaved into: Saposin-A (Protein A); Saposin-B-Val; Saposin-B (Cerebroside sulfate activator) (CSAct) (Dispersin) (Sphingolipid activator protein 1) (SAP-1) (Sulfatide/GM1 activator); Saposin-C (A1 activator) (Co-beta-glucosidase) (Glucosylceramidase activator) (Sphingolipid activator protein 2) (SAP-2); Saposin-D (Component C) (Protein C)]	3725.64	4161.15	3624.82	4030.73	6352.66	4379
P07686	HEXB	Beta-hexosaminidase subunit beta (EC 3.2.1.52) (Beta-N-acetylhexosaminidase subunit beta) (Hexosaminidase subunit B) (Cervical cancer proto-oncogene 7 protein) (HCC-7) (N-acetyl-beta-glucosaminidase subunit beta) [Cleaved into: Beta-hexosaminidase subunit beta chain B; Beta-hexosaminidase subunit beta chain A]	229.053	932.213	856.746	117.342		533.839
P07942	LAMB1	Laminin subunit beta-1 (Laminin B1 chain) (Laminin-1 subunit beta) (Laminin-10 subunit beta) (Laminin-12 subunit beta) (Laminin-2 subunit beta) (Laminin-6 subunit beta) (Laminin-8 subunit beta)			164.666	220.41	343.877	242.984
P07996	TSP1	Thrombospondin-1 (Glycoprotein G)	639.595	611.413	605.64	772.291	680.384	661.865
P08069	IGF1R	Insulin-like growth factor 1 receptor (EC 2.7.10.1) (Insulin-like growth factor I receptor) (IGF-I receptor) (CD antigen CD221) [Cleaved into: Insulin-like growth factor 1 receptor alpha chain; Insulin-like growth factor 1 receptor beta chain]	1390.48	1298.06	1886.46	1589.74	408.405	1314.63
P08236	BGLR	Beta-glucuronidase (EC 3.2.1.31) (Beta-G1)			83.1648	60.812	393.66	179.212
P08648	ITA5	Integrin alpha-5 (CD49 antigen-like family member E) (Fibronectin receptor subunit alpha) (Integrin alpha-F) (VLA-5) (CD antigen CD49e) [Cleaved into: Integrin alpha-5 heavy chain; Integrin alpha-5 light chain]	191.913	583.892	478.403	347.502	618.486	444.039
P08962	CD63	CD63 antigen (Granulophysin) (Lysosomal-associated membrane protein 3) (LAMP-3) (Lysosome integral membrane protein 1) (Limp1) (Melanoma-associated antigen ME491) (OMA81H) (Ocular melanoma-associated antigen) (Tetraspanin-30) (Tspan-30) (CD antigen CD63)	16950.7	13586.1	17966.3	15344.2	29971.5	18763.8
P0DPK3	NT2NB	Notch homolog 2 N-terminal-like protein B		77.9193	317.285	200.044		198.416
P10316	1A69	HLA class I histocompatibility antigen, A	1197.39	1885.45	1039.44	1728.68	1899.32	1550.06
P10586	PTPRF	Receptor-type tyrosine-protein phosphatase F (EC 3.1.3.48) (Leukocyte common antigen related) (LAR)		644.363	685.016	401.3	116.732	461.853
P10619	PPGB	Lysosomal protective protein (EC 3.4.16.5) (Carboxypeptidase C) (Carboxypeptidase L) (Cathepsin A) (Protective protein cathepsin A) (PPCA) (Protective protein for beta-galactosidase) [Cleaved into: Lysosomal protective protein 32 kDa chain; Lysosomal protective protein 20 kDa chain]	632.26	293.383	584.154	1417.6	799.16	745.311
P10909	CLUS	Clusterin (Aging-associated gene 4 protein) (Apolipoprotein J) (Apo-J) (Complement cytolysis inhibitor) (CLI) (Complement-associated protein SP-40,40) (Ku70-binding protein 1) (NA1/NA2) (Sulfated glycoprotein 2) (SGP-2) (Testosterone-repressed prostate message 2) (TRPM-2) [Cleaved into: Clusterin beta chain (ApoJalpha) (Complement cytolysis inhibitor a chain); Clusterin alpha chain (ApoJbeta) (Co…	627.53	1543.95	361.337	915.862	499.989	789.734
P11047	LAMC1	Laminin subunit gamma-1 (Laminin B2 chain) (Laminin-1 subunit gamma) (Laminin-10 subunit gamma) (Laminin-11 subunit gamma) (Laminin-2 subunit gamma) (Laminin-3 subunit gamma) (Laminin-4 subunit gamma) (Laminin-6 subunit gamma) (Laminin-7 subunit gamma) (Laminin-8 subunit gamma) (Laminin-9 subunit gamma) (S-laminin subunit gamma) (S-LAM gamma)	7710.19	4736.01	5621.01	7931.14	8006.18	6800.91
P11117	PPAL	Lysosomal acid phosphatase (LAP) (EC 3.1.3.2)	4150.98	4922.95	4438.47	4684.52	3750.84	4389.55
P11279	LAMP1	Lysosome-associated membrane glycoprotein 1 (LAMP-1) (Lysosome-associated membrane protein 1) (CD107 antigen-like family member A) (CD antigen CD107a)	8439.69	13166.6	14858.5	13366.5	22706.5	14507.6
P11717	MPRI	Cation-independent mannose-6-phosphate receptor (CI Man-6-P receptor) (CI-MPR) (M6PR) (300 kDa mannose 6-phosphate receptor) (MPR 300) (Insulin-like growth factor 2 receptor) (Insulin-like growth factor II receptor) (IGF-II receptor) (M6P/IGF2 receptor) (M6P/IGF2R) (CD antigen CD222)	12672.6	10796.4	8493.17	8798.1	10941.6	10340.4
P12109	CO6A1	Collagen alpha-1(VI) chain		33.7671	284.1	43.9849		120.617
P13473	LAMP2	Lysosome-associated membrane glycoprotein 2 (LAMP-2) (Lysosome-associated membrane protein 2) (CD107 antigen-like family member B) (LGP-96) (CD antigen CD107b)	45311.4	55360.5	68522	52424.9	67763.7	57876.5
P13674	P4HA1	Prolyl 4-hydroxylase subunit alpha-1 (4-PH alpha-1) (EC 1.14.11.2) (Procollagen-proline,2-oxoglutarate-4-dioxygenase subunit alpha-1)	737.365	1162.72	187.222	1620.8	2027.9	1147.2
P13747	HLAE	HLA class I histocompatibility antigen, alpha chain E (MHC class I antigen E) [Cleaved into: Soluble HLA class I histocompatibility antigen, alpha chain E (sHLA-E)]	657.719	91.1522	765.622	173.635		422.032
P13987	CD59	CD59 glycoprotein (1F5 antigen) (20 kDa homologous restriction factor) (HRF-20) (HRF20) (MAC-inhibitory protein) (MAC-IP) (MEM43 antigen) (Membrane attack complex inhibition factor) (MACIF) (Membrane inhibitor of reactive lysis) (MIRL) (Protectin) (CD antigen CD59)	283.175	146.447	458.399			296.007
P14314	GLU2B	Glucosidase 2 subunit beta (80K-H protein) (Glucosidase II subunit beta) (Protein kinase C substrate 60.1 kDa protein heavy chain) (PKCSH)	495.534	384.227	313.542	940.292	292.017	485.122
P14415	AT1B2	Sodium/potassium-transporting ATPase subunit beta-2 (Adhesion molecule in glia) (AMOG) (Sodium/potassium-dependent ATPase subunit beta-2)	64.0991	337.627	558.218	397.701		339.411
P14625	ENPL	Endoplasmin (94 kDa glucose-regulated protein) (GRP-94) (Heat shock protein 90 kDa beta member 1) (Tumor rejection antigen 1) (gp96 homolog)	26828.9	26358.2	32446.7	33197	50767.6	33919.7
P15529	MCP	Membrane cofactor protein (TLX) (Trophoblast leukocyte common antigen) (CD antigen CD46)	212.058	220.062	681.568		129.379	310.767
P15586	GNS	N-acetylglucosamine-6-sulfatase (EC 3.1.6.14) (Glucosamine-6-sulfatase) (G6S)	5900.73	10769.9	9114.9	7783.18	8231.47	8360.04
P15848	ARSB	Arylsulfatase B (ASB) (EC 3.1.6.12) (N-acetylgalactosamine-4-sulfatase) (G4S)	775.043	939.124	1204.68	533.403		863.061
P16188	1A30	HLA class I histocompatibility antigen, A	54.8026	92.5276	458.842	889.656		373.957
P16870	CBPE	Carboxypeptidase E (CPE) (EC 3.4.17.10) (Carboxypeptidase H) (CPH) (Enkephalin convertase) (Prohormone-processing carboxypeptidase)	1201.63		197.983	317.175	1379.87	774.163
P17301	ITA2	Integrin alpha-2 (CD49 antigen-like family member B) (Collagen receptor) (Platelet membrane glycoprotein Ia) (GPIa) (VLA-2 subunit alpha) (CD antigen CD49b)		76.6758	98.676	78.6007		84.6508
P18850	ATF6A	Cyclic AMP-dependent transcription factor ATF-6 alpha (cAMP-dependent transcription factor ATF-6 alpha) (Activating transcription factor 6 alpha) (ATF6-alpha) [Cleaved into: Processed cyclic AMP-dependent transcription factor ATF-6 alpha]	55.6744		97.5405		203.505	118.907
P19022	CADH2	Cadherin-2 (CDw325) (Neural cadherin) (N-cadherin) (CD antigen CD325)	945.44	1297.53	1419.9	846.142	673.039	1036.41
P20036	DPA1	HLA class II histocompatibility antigen, DP alpha 1 chain (DP(W3)) (DP(W4)) (HLA-SB alpha chain) (MHC class II DP3-alpha) (MHC class II DPA1)	224.815		72.4908	157.576		151.627
P20645	MPRD	Cation-dependent mannose-6-phosphate receptor (CD Man-6-P receptor) (CD-MPR) (46 kDa mannose 6-phosphate receptor) (MPR 46)	10298.4	10586.4	10163.5	13950.4	16541.7	12308.1
P20908	CO5A1	Collagen alpha-1(V) chain	545.584	295.796	300.522			380.634
P20933	ASPG	N(4)-(beta-N-acetylglucosaminyl)-L-asparaginase (EC 3.5.1.26) (Aspartylglucosaminidase) (Glycosylasparaginase) (N4-(N-acetyl-beta-glucosaminyl)-L-asparagine amidase) [Cleaved into: Glycosylasparaginase alpha chain; Glycosylasparaginase beta chain]	2756.48	2682.49	2972.52	3046.31	1193.24	2530.21
P22413	ENPP1	Ectonucleotide pyrophosphatase/phosphodiesterase family member 1 (E-NPP 1) (Membrane component chromosome 6 surface marker 1) (Phosphodiesterase I/nucleotide pyrophosphatase 1) (Plasma-cell membrane glycoprotein PC-1) [Cleaved into: Ectonucleotide pyrophosphatase/phosphodiesterase family member 1, secreted form] [Includes: Alkaline phosphodiesterase I (EC 3.1.4.1); Nucleotide pyrophosphatase (NPP…	587.791	690.456	663.947	690.525	700.346	666.613
P23142	FBLN1	Fibulin-1 (FIBL-1)	1013.35	440.116	656.6	199.547		577.402
P23229	ITA6	Integrin alpha-6 (CD49 antigen-like family member F) (VLA-6) (CD antigen CD49f) [Cleaved into: Integrin alpha-6 heavy chain; Integrin alpha-6 light chain; Processed integrin alpha-6 (Alpha6p)]	640.28	873.779	456.948	1329.77	1642.44	988.643
P25445	TNR6	Tumor necrosis factor receptor superfamily member 6 (Apo-1 antigen) (Apoptosis-mediating surface antigen FAS) (FASLG receptor) (CD antigen CD95)	766.695	343.008	414.989	490.897	163.774	435.873
P27797	CALR	Calreticulin (CRP55) (Calregulin) (Endoplasmic reticulum resident protein 60) (ERp60) (HACBP) (grp60)	7692.3	5527.65	8505.95	2948.89	241.52	4983.26
P28799	GRN	Progranulin (PGRN) (Acrogranin) (Epithelin precursor) (Glycoprotein of 88 Kda) (GP88) (Glycoprotein 88) (Granulin precursor) (PC cell-derived growth factor) (PCDGF) (Proepithelin) (PEPI) [Cleaved into: Paragranulin; Granulin-1 (Granulin G); Granulin-2 (Granulin F); Granulin-3 (Epithelin-2) (Granulin B); Granulin-4 (Epithelin-1) (Granulin A); Granulin-5 (Granulin C); Granulin-6 (Granulin D); Granu…	998.482	602.764	1296.44	994.329	1559.54	1090.31
P30453	1A34	HLA class I histocompatibility antigen, A	3659.19	2066.63	2650.34	1762.15	4525.88	2932.84
P30486	1B48	HLA class I histocompatibility antigen, B	2702.68	2708.84	3460.73	5638.33		3627.65
P34059	GALNS	N-acetylgalactosamine-6-sulfatase (EC 3.1.6.4) (Chondroitinsulfatase) (Chondroitinase) (Galactose-6-sulfate sulfatase) (GalN6S) (N-acetylgalactosamine-6-sulfate sulfatase) (GalNAc6S sulfatase)	1388.37	1354.12	1140.27	1578.62	324.378	1157.15
P35052	GPC1	Glypican-1 [Cleaved into: Secreted glypican-1]	314.42		507.102		679.267	500.263
P35556	FBN2	Fibrillin-2 [Cleaved into: Placensin]	431.914	209.807	849.319	213.722	238.424	388.637
P35613	BASI	Basigin (5F7) (Collagenase stimulatory factor) (Extracellular matrix metalloproteinase inducer) (EMMPRIN) (Hepatoma-associated antigen) (HAb18G) (Leukocyte activation antigen M6) (OK blood group antigen) (Tumor cell-derived collagenase stimulatory factor) (TCSF) (CD antigen CD147)	5666.78	7954.42	7729.74	6457.2	5756.22	6712.87
P36941	TNR3	Tumor necrosis factor receptor superfamily member 3 (Lymphotoxin-beta receptor) (Tumor necrosis factor C receptor) (Tumor necrosis factor receptor 2-related protein) (Tumor necrosis factor receptor type III) (TNF-RIII) (TNFR-III)	179.139	331.938	373.264		1191.13	518.868
P36955	PEDF	Pigment epithelium-derived factor (PEDF) (Cell proliferation-inducing gene 35 protein) (EPC-1) (Serpin F1)	272.232	121.98		54.2682	162.993	152.868
P38571	LICH	Lysosomal acid lipase/cholesteryl ester hydrolase (Acid cholesteryl ester hydrolase) (LAL) (EC 3.1.1.13) (Cholesteryl esterase) (Lipase A) (Sterol esterase)	232.746	71.1944	104.57	351.18	66.3159	165.201
P40200	TACT	T-cell surface protein tactile (Cell surface antigen CD96) (T cell-activated increased late expression protein) (CD antigen CD96)	322.118	445.525	369.519	362.271		374.858
P42785	PCP	Lysosomal Pro-X carboxypeptidase (EC 3.4.16.2) (Angiotensinase C) (Lysosomal carboxypeptidase C) (Proline carboxypeptidase) (Prolylcarboxypeptidase) (PRCP)	1137.52	1066.13	895.534	2041.72	710.838	1170.35
P42892	ECE1	Endothelin-converting enzyme 1 (ECE-1) (EC 3.4.24.71)	3923.2	2978.56	2103.92	2418.7	2770.41	2838.96
P43121	MUC18	Cell surface glycoprotein MUC18 (Cell surface glycoprotein P1H12) (Melanoma cell adhesion molecule) (Melanoma-associated antigen A32) (Melanoma-associated antigen MUC18) (S-endo 1 endothelial-associated antigen) (CD antigen CD146)	1039.38	184.175		682.831		635.461
P43251	BTD	Biotinidase (Biotinase) (EC 3.5.1.12)	23.5338			101.644	84.1583	69.7787
P43307	SSRA	Translocon-associated protein subunit alpha (TRAP-alpha) (Signal sequence receptor subunit alpha) (SSR-alpha)	18486.6	17666.8	24613.5	20482.5	13173.1	18884.5
P43308	SSRB	Translocon-associated protein subunit beta (TRAP-beta) (Signal sequence receptor subunit beta) (SSR-beta)	68823.5	26086.4	54195.1	24876.8	18543.8	38505.1
P46531	NOTC1	Neurogenic locus notch homolog protein 1 (Notch 1) (hN1) (Translocation-associated notch protein TAN-1) [Cleaved into: Notch 1 extracellular truncation (NEXT); Notch 1 intracellular domain (NICD)]	473.17	71.4723	419.782	199.602	573.821	347.569
P46977	STT3A	Dolichyl-diphosphooligosaccharide--protein glycosyltransferase subunit STT3A (Oligosaccharyl transferase subunit STT3A) (STT3-A) (EC 2.4.99.18) (B5) (Integral membrane protein 1) (Transmembrane protein TMC)	298.751	269.566	109.634		380.904	264.714
P48509	CD151	CD151 antigen (GP27) (Membrane glycoprotein SFA-1) (Platelet-endothelial tetraspan antigen 3) (PETA-3) (Tetraspanin-24) (Tspan-24) (CD antigen CD151)	368.814	609.468	536.905	465.144	878.067	571.68
P48723	HSP13	Heat shock 70 kDa protein 13 (Microsomal stress-70 protein ATPase core) (Stress-70 protein chaperone microsome-associated 60 kDa protein)	1613.78	391.426	1394.53	1665.43	1049.84	1223
P49321	NASP	Nuclear autoantigenic sperm protein (NASP)	2235.33	1605.75	2184.09	2126.16	9974.07	3625.08
P50454	SERPH	Serpin H1 (47 kDa heat shock protein) (Arsenic-transactivated protein 3) (AsTP3) (Cell proliferation-inducing gene 14 protein) (Collagen-binding protein) (Colligin) (Rheumatoid arthritis-related antigen RA-A47)	18428.8	23559.2	26658.4	31203.7	26534.2	25276.9
P50897	PPT1	Palmitoyl-protein thioesterase 1 (PPT-1) (EC 3.1.2.22) (Palmitoyl-protein hydrolase 1)	5148.46	7320.95	6348.97	4887.98	4024.71	5546.21
P52803	EFNA5	Ephrin-A5 (AL-1) (EPH-related receptor tyrosine kinase ligand 7) (LERK-7)	2181.03	1050.28	1808.99	1074.31	2851.01	1793.12
P53634	CATC	Dipeptidyl peptidase 1 (EC 3.4.14.1) (Cathepsin C) (Cathepsin J) (Dipeptidyl peptidase I) (DPP-I) (DPPI) (Dipeptidyl transferase) [Cleaved into: Dipeptidyl peptidase 1 exclusion domain chain (Dipeptidyl peptidase I exclusion domain chain); Dipeptidyl peptidase 1 heavy chain (Dipeptidyl peptidase I heavy chain); Dipeptidyl peptidase 1 light chain (Dipeptidyl peptidase I light chain)]	3597.16	4575.41	2092.77	6313.22	3885.67	4092.85
P53801	PTTG	Pituitary tumor-transforming gene 1 protein-interacting protein (Pituitary tumor-transforming gene protein-binding factor) (PBF) (PTTG-binding factor)	1681.93	1745.82	1418.78	1437.51	6668.61	2590.53
P54289	CA2D1	Voltage-dependent calcium channel subunit alpha-2/delta-1 (Voltage-gated calcium channel subunit alpha-2/delta-1) [Cleaved into: Voltage-dependent calcium channel subunit alpha-2-1; Voltage-dependent calcium channel subunit delta-1]	1114.55	362.163	387.669	539.481	1118.82	704.537
P54709	AT1B3	Sodium/potassium-transporting ATPase subunit beta-3 (Sodium/potassium-dependent ATPase subunit beta-3) (ATPB-3) (CD antigen CD298)		143.566	214.946	209.636	467.253	258.85
P55268	LAMB2	Laminin subunit beta-2 (Laminin B1s chain) (Laminin-11 subunit beta) (Laminin-14 subunit beta) (Laminin-15 subunit beta) (Laminin-3 subunit beta) (Laminin-4 subunit beta) (Laminin-7 subunit beta) (Laminin-9 subunit beta) (S-laminin subunit beta) (S-LAM beta)	287.007	237.003	158.501	646.049		332.14
P55283	CADH4	Cadherin-4 (Retinal cadherin) (R-CAD) (R-cadherin)	1741.09	2209.03	1486.28	1832.18	3766.59	2207.03
P56199	ITA1	Integrin alpha-1 (CD49 antigen-like family member A) (Laminin and collagen receptor) (VLA-1) (CD antigen CD49a)	5087.54	6593.4	4033.29	6012.66	4636.44	5272.67
P69849	NOMO3	Nodal modulator 3 (pM5 protein 3)	5788.97	7743.58	6834.65	8509.46	8404.86	7456.3
P78310	CXAR	Coxsackievirus and adenovirus receptor (CAR) (hCAR) (CVB3-binding protein) (Coxsackievirus B-adenovirus receptor) (HCVADR)	1526	987.923	519.652	1780.79	245.598	1011.99
P78536	ADA17	Disintegrin and metalloproteinase domain-containing protein 17 (ADAM 17) (EC 3.4.24.86) (Snake venom-like protease) (TNF-alpha convertase) (TNF-alpha-converting enzyme) (CD antigen CD156b)	141.438		111.594	54.3643	405.538	178.234
P98153	IDD	Integral membrane protein DGCR2/IDD	331.429	223.116	104.147	221.585		220.069
P98160	PGBM	Basement membrane-specific heparan sulfate proteoglycan core protein (HSPG) (Perlecan) (PLC) [Cleaved into: Endorepellin; LG3 peptide]	285.735	183.109	891.612	455.126		453.895
Q02487	DSC2	Desmocollin-2 (Cadherin family member 2) (Desmocollin-3) (Desmosomal glycoprotein II) (Desmosomal glycoprotein III)	401.203	287.003	154.864	549.868	152.616	309.111
Q02809	PLOD1	Procollagen-lysine,2-oxoglutarate 5-dioxygenase 1 (EC 1.14.11.4) (Lysyl hydroxylase 1) (LH1)	2160.8	5710.92	7331.47	5017.8	7135.42	5471.28
Q04656	ATP7A	Copper-transporting ATPase 1 (EC 7.2.2.8) (Copper pump 1) (Menkes disease-associated protein)	574.821	173.3	401.472	352.579	272.764	354.987
Q04900	MUC24	Sialomucin core protein 24 (MUC-24) (Endolyn) (Multi-glycosylated core protein 24) (MGC-24) (MGC-24v) (CD antigen CD164)	618.553	1854.75	353.314	1507.15	1645.89	1195.93
Q07075	AMPE	Glutamyl aminopeptidase (EAP) (EC 3.4.11.7) (Aminopeptidase A) (AP-A) (Differentiation antigen gp160) (CD antigen CD249)	985.6	763.569	449.783	854.107	700.676	750.747
Q07954	LRP1	Prolow-density lipoprotein receptor-related protein 1 (LRP-1) (Alpha-2-macroglobulin receptor) (A2MR) (Apolipoprotein E receptor) (APOER) (CD antigen CD91) [Cleaved into: Low-density lipoprotein receptor-related protein 1 85 kDa subunit (LRP-85); Low-density lipoprotein receptor-related protein 1 515 kDa subunit (LRP-515); Low-density lipoprotein receptor-related protein 1 intracellular domain (L…	13090.4	16506.7	17582.1	14130.9	18958.7	16053.8
Q08380	LG3BP	Galectin-3-binding protein (Basement membrane autoantigen p105) (Lectin galactoside-binding soluble 3-binding protein) (Mac-2-binding protein) (MAC2BP) (Mac-2 BP) (Tumor-associated antigen 90K)	5785.4	3188.43	3959.99	3787.88	5551.23	4454.59
Q08722	CD47	Leukocyte surface antigen CD47 (Antigenic surface determinant protein OA3) (Integrin-associated protein) (IAP) (Protein MER6) (CD antigen CD47)	4413.22	3227.82	4149.56	5498.87	7025.79	4863.05
Q12841	FSTL1	Follistatin-related protein 1 (Follistatin-like protein 1)	883.56	304.026	397.063	351.677	527.106	492.686
Q12907	LMAN2	Vesicular integral-membrane protein VIP36 (Glycoprotein GP36b) (Lectin mannose-binding 2) (Vesicular integral-membrane protein 36) (VIP36)	3052.28	3281.01	1870.27	4902.66	5352.36	3691.72
Q13308	PTK7	Inactive tyrosine-protein kinase 7 (Colon carcinoma kinase 4) (CCK-4) (Protein-tyrosine kinase 7) (Pseudo tyrosine kinase receptor 7) (Tyrosine-protein kinase-like 7)	2157.64	1509.03	1959.51	2175.28	1180.29	1796.35
Q13332	PTPRS	Receptor-type tyrosine-protein phosphatase S (R-PTP-S) (EC 3.1.3.48) (Receptor-type tyrosine-protein phosphatase sigma) (R-PTP-sigma)		100.069	149.115	908.377		385.854
Q13424	SNTA1	Alpha-1-syntrophin (59 kDa dystrophin-associated protein A1 acidic component 1) (Pro-TGF-alpha cytoplasmic domain-interacting protein 1) (TACIP1) (Syntrophin-1)	242.7	836.687			1378.19	819.191
Q13438	OS9	Protein OS-9 (Amplified in osteosarcoma 9)		759.688	709.887		1402.13	957.235
Q13478	IL18R	Interleukin-18 receptor 1 (IL-18R-1) (IL-18R1) (EC 3.2.2.6) (CD218 antigen-like family member A) (CDw218a) (IL1 receptor-related protein) (IL-1Rrp) (IL1R-rp) (Interleukin-18 receptor alpha) (IL-18R-alpha) (IL-18Ralpha) (CD antigen CD218a)	92.6501		52.9705	65.6062		70.409
Q13510	ASAH1	Acid ceramidase (AC) (ACDase) (Acid CDase) (EC 3.5.1.23) (Acylsphingosine deacylase) (N-acylethanolamine hydrolase ASAH1) (EC 3.5.1.-) (N-acylsphingosine amidohydrolase) (Putative 32 kDa heart protein) (PHP32) [Cleaved into: Acid ceramidase subunit alpha; Acid ceramidase subunit beta]	1104.7	968.119	1003.31	1251.86	1268.73	1119.34
Q13586	STIM1	Stromal interaction molecule 1	1624.12	1694.14	4568.15	3695.98	3076.69	2931.82
Q13641	TPBG	Trophoblast glycoprotein (5T4 oncofetal antigen) (5T4 oncofetal trophoblast glycoprotein) (5T4 oncotrophoblast glycoprotein) (M6P1) (Wnt-activated inhibitory factor 1) (WAIF1)	1532.38	1717.12	2331.33	4262.86		2460.92
Q13740	CD166	CD166 antigen (Activated leukocyte cell adhesion molecule) (CD antigen CD166)	3259.71	2645.81	2570.63	2176.36	545.484	2239.6
Q14108	SCRB2	Lysosome membrane protein 2 (85 kDa lysosomal membrane sialoglycoprotein) (LGP85) (CD36 antigen-like 2) (Lysosome membrane protein II) (LIMP II) (Scavenger receptor class B member 2) (CD antigen CD36)	15516.3	10685.6	8646.42	10721	14184.6	11950.8
Q14118	DAG1	Dystroglycan 1 (Dystroglycan) (Dystrophin-associated glycoprotein 1) [Cleaved into: Alpha-dystroglycan (Alpha-DG); Beta-dystroglycan (Beta-DG)]	1201.66	1099.13	363.728	1027.13	429.702	824.27
Q14126	DSG2	Desmoglein-2 (Cadherin family member 5) (HDGC)	1838.46	1514.17	1442.31	1484.34	2149.73	1685.8
Q14517	FAT1	Protocadherin Fat 1 (Cadherin family member 7) (Cadherin-related tumor suppressor homolog) (Protein fat homolog) [Cleaved into: Protocadherin Fat 1, nuclear form]	222.16	198.853		367.605	162.87	237.872
Q14571	ITPR2	Inositol 1,4,5-trisphosphate receptor type 2 (IP3 receptor isoform 2) (IP3R 2) (InsP3R2) (Type 2 inositol 1,4,5-trisphosphate receptor) (Type 2 InsP3 receptor)	354.107		623.36	313.591		430.353
Q14956	GPNMB	Transmembrane glycoprotein NMB (Hematopoietic growth factor inducible neurokinin-1 type)		649.1	197.434	423.571		423.368
Q15043	S39AE	Metal cation symporter ZIP14 (LIV-1 subfamily of ZIP zinc transporter 4) (LZT-Hs4) (Solute carrier family 39 member 14) (Zrt- and Irt-like protein 14) (ZIP-14)		112.976	198.15	392.724	180.387	221.059
Q15165	PON2	Serum paraoxonase/arylesterase 2 (PON 2) (EC 3.1.1.2) (EC 3.1.1.81) (Aromatic esterase 2) (A-esterase 2) (Serum aryldialkylphosphatase 2)	1341.59	1243.58	1195.57	1151.92	1912.82	1369.1
Q15293	RCN1	Reticulocalbin-1	56278.5	93507.7	43553	81152.7	41945.2	63287.4
Q15904	VAS1	V-type proton ATPase subunit S1 (V-ATPase subunit S1) (Protein XAP-3) (V-ATPase Ac45 subunit) (V-ATPase S1 accessory protein) (Vacuolar proton pump subunit S1)		115.478	287.368	217.8		206.882
Q16563	SYPL1	Synaptophysin-like protein 1 (Pantophysin)	1474.83	1630.08	2138.65	2141.73	3328.09	2142.68
Q32P28	P3H1	Prolyl 3-hydroxylase 1 (EC 1.14.11.7) (Growth suppressor 1) (Leucine- and proline-enriched proteoglycan 1) (Leprecan-1)	2151.32	3224.96	2142.43	3349.09	3894.63	2952.49
Q4G148	GXLT1	Glucoside xylosyltransferase 1 (EC 2.4.2.42) (Glycosyltransferase 8 domain-containing protein 3)	1357.26	1129.45	728.03	1504.94	1901.76	1324.29
Q4KMQ2	ANO6	Anoctamin-6 (Small-conductance calcium-activated nonselective cation channel) (SCAN channel) (Transmembrane protein 16F)	745.12	1173.07	1869.42	1294.06	1538.66	1324.06
Q4ZIN3	MBRL	Membralin (Transmembrane protein 259)	699.76	822.432	140.547	915.235		644.493
Q58FF3	ENPLL	Putative endoplasmin-like protein (Putative heat shock protein 90 kDa beta member 2)	26455.9	23498.8	25631.8	21302.9	8533.79	21084.6
Q5JRA6	TGO1	Transport and Golgi organization protein 1 homolog (TANGO1) (C219-reactive peptide) (D320) (Melanoma inhibitory activity protein 3)		167.846	106.261		305.237	193.115
Q5JTV8	TOIP1	Torsin-1A-interacting protein 1 (Lamin-associated protein 1B) (LAP1B)	1810.95	332.423	3281.21	628.717	560.418	1322.74
Q5UCC4	EMC10	ER membrane protein complex subunit 10 (Hematopoietic signal peptide-containing membrane domain-containing protein 1)	317.4	2459.95	1799.62	1368.74	1014.04	1391.95
Q5W064	LIPJ	Lipase member J (EC 3.1.1.-) (Lipase-like abhydrolase domain-containing protein 1)	2469.75	2376.11	1799.23	1609.96	2527.32	2156.47
Q5ZPR3	CD276	CD276 antigen (4Ig-B7-H3) (B7 homolog 3) (B7-H3) (Costimulatory molecule) (CD antigen CD276)	5906.48	6219.29	5693.72	8167.07	6896.93	6576.7
Q68CP4	HGNAT	Heparan-alpha-glucosaminide N-acetyltransferase (EC 2.3.1.78) (Transmembrane protein 76)	4609.65	3684.32	5289.75	4219.32	382.678	3637.14
Q6AZY7	SCAR3	Scavenger receptor class A member 3 (Cellular stress response gene protein)		99.725	169.134	70.22		113.026
Q6P179	ERAP2	Endoplasmic reticulum aminopeptidase 2 (EC 3.4.11.-) (Leukocyte-derived arginine aminopeptidase) (L-RAP)	4270.6	4740.7	6085.5	5358.53	3681.8	4827.42
Q6PK18	OGFD3	2-oxoglutarate and iron-dependent oxygenase domain-containing protein 3 (EC 1.14.11.-)	593.2	513.732	1222.24	1040.28		842.364
Q6UW63	PLGT2	Protein O-glucosyltransferase 2 (EC 2.4.1.-) (Endoplasmic reticulum resident protein 58) (ER protein 58) (ERp58) (KDEL motif-containing protein 1) (Protein O-xylosyltransferase POGLUT2) (EC 2.4.2.-)	680.971	255.415	498.578	420.328	814.968	534.052
Q6UXH1	CREL2	Protein disulfide isomerase CRELD2 (EC 5.3.4.1) (Cysteine-rich with EGF-like domain protein 2)	2317.53	4631.63	2808.43	2472.84	7398.1	3925.7
Q6YHK3	CD109	CD109 antigen (150 kDa TGF-beta-1-binding protein) (C3 and PZP-like alpha-2-macroglobulin domain-containing protein 7) (Platelet-specific Gov antigen) (p180) (r150) (CD antigen CD109)	3717.12	5068.8	5918.52	2416.01	5441.16	4512.32
Q6ZMG9	CERS6	Ceramide synthase 6 (CerS6) (LAG1 longevity assurance homolog 6) (Sphingoid base N-palmitoyltransferase CERS6) (EC 2.3.1.291)	1124.25	621.152		619.682	332.041	674.28
Q70UQ0	IKIP	Inhibitor of nuclear factor kappa-B kinase-interacting protein (I kappa-B kinase-interacting protein) (IKBKB-interacting protein) (IKK-interacting protein)	851.953	635.784	1908.34	1178.98	594.439	1033.9
Q7LGA3	HS2ST	Heparan sulfate 2-O-sulfotransferase 1 (2-O-sulfotransferase) (2OST) (EC 2.8.2.-)	2381.69	1682.55	2640.32	1322.99	5587.47	2723
Q7Z4H8	PLGT3	Protein O-glucosyltransferase 3 (EC 2.4.1.-) (KDEL motif-containing protein 2) (Protein O-xylosyltransferase POGLUT3) (EC 2.4.2.-)	982.793	1044.02	1349.49	237.584	894.183	901.613
Q7Z7H5	TMED4	Transmembrane emp24 domain-containing protein 4 (Endoplasmic reticulum stress-response protein 25) (ERS25) (GMP25iso) (Putative NF-kappa-B-activating protein 156) (p24 family protein alpha-3) (p24alpha3)	1441.94		1477.97	850.382	373.433	1035.93
Q7Z7M0	MEGF8	Multiple epidermal growth factor-like domains protein 8 (Multiple EGF-like domains protein 8) (Epidermal growth factor-like protein 4) (EGF-like protein 4)	947.148	1427.9	1031.09	591.147	2054.49	1210.36
Q86WC4	OSTM1	Osteopetrosis-associated transmembrane protein 1 (Chloride channel 7 beta subunit)	914.722	342.096		685.97	264.819	551.902
Q86YB8	ERO1B	ERO1-like protein beta (ERO1-L-beta) (EC 1.8.4.-) (Endoplasmic reticulum oxidoreductase beta) (Endoplasmic reticulum oxidoreductin-1-like protein B) (Oxidoreductin-1-L-beta)	483.09	379.767	640.028	840.25	809.265	630.48
Q8IWB1	IPRI	Inositol 1,4,5-trisphosphate receptor-interacting protein (Protein DANGER)		19.9381	65.1562	40.769	790.091	228.989
Q8IWU5	SULF2	Extracellular sulfatase Sulf-2 (hSulf-2) (EC 3.1.6.-)	1761.33	1727.46	1843.32	2192.38	881.763	1681.25
Q8N2E6	TOR2X	Prosalusin (Torsin family 2 member A) (Torsin-2A) [Cleaved into: Salusin-alpha; Salusin-beta]	443.039	39.2098	218.949	475.598		294.199
Q8N5B7	CERS5	Ceramide synthase 5 (CerS5) (LAG1 longevity assurance homolog 5) (Sphingoid base N-palmitoyltransferase CERS5) (EC 2.3.1.291) (Sphingosine N-acyltransferase CERS5) (EC 2.3.1.24)	592.971	205.589	316.72	176.939		323.055
Q8N766	EMC1	ER membrane protein complex subunit 1	2806.72	1585.45	4961.26	2473.91	4716.19	3308.71
Q8N9V7	TOPZ1	Protein TOPAZ1 (Testis- and ovary-specific PAZ domain-containing protein 1)	3024.3	1467.45	2673.82	2212.07	437.083	1962.95
Q8NBJ5	GT251	Procollagen galactosyltransferase 1 (EC 2.4.1.50) (Collagen beta(1-O)galactosyltransferase 1) (ColGalT 1) (Glycosyltransferase 25 family member 1) (Hydroxylysine galactosyltransferase 1)	2044.85	1729.34	916.648	1278.9	1933.4	1580.63
Q8NBK3	SUMF1	Formylglycine-generating enzyme (FGE) (EC 1.8.3.7) (C-alpha-formylglycine-generating enzyme 1) (Sulfatase-modifying factor 1)	203.395	272.72	450.465	157.064	192.555	255.24
Q8NBN3	TM87A	Transmembrane protein 87A	265.122	786.414	986.514	606.088	450.546	618.937
Q8NEZ5	FBX22	F-box only protein 22 (F-box protein FBX22p44)	396.495	316.256	297.05	163.638	742.494	383.187
Q8NFQ8	TOIP2	Torsin-1A-interacting protein 2 (Lumenal domain-like LAP1)	1283.08	3561.32	4723.58	3832.29	9420.64	4564.18
Q8NHP8	PLBL2	Putative phospholipase B-like 2 (EC 3.1.1.-) (76 kDa protein) (p76) (LAMA-like protein 2) (Lamina ancestor homolog 2) (Phospholipase B domain-containing protein 2) [Cleaved into: Putative phospholipase B-like 2 32 kDa form; Putative phospholipase B-like 2 45 kDa form]	338.689		429.952	293.613		354.085
Q8TB96	TIP	T-cell immunomodulatory protein (Protein TIP) (Integrin-alpha FG-GAP repeat-containing protein 1) (Linkin)		260.515	319.616		211.512	263.881
Q8TCJ2	STT3B	Dolichyl-diphosphooligosaccharide--protein glycosyltransferase subunit STT3B (Oligosaccharyl transferase subunit STT3B) (STT3-B) (EC 2.4.99.18) (Source of immunodominant MHC-associated peptides homolog)	14118.1	11936.8	13943.2	12753.9	17397.6	14029.9
Q8TCT8	SPP2A	Signal peptide peptidase-like 2A (SPP-like 2A) (SPPL2a) (EC 3.4.23.-) (Intramembrane protease 3) (IMP-3) (Presenilin-like protein 2)	321.683	482.583	1008.86	360.51	505.413	535.81
Q8TEM1	PO210	Nuclear pore membrane glycoprotein 210 (Nuclear pore protein gp210) (Nuclear envelope pore membrane protein POM 210) (POM210) (Nucleoporin Nup210) (Pore membrane protein of 210 kDa)	4826.52	9503.79	4063.36	4657.93	3426.91	5295.7
Q8WWI5	CTL1	Choline transporter-like protein 1 (CDw92) (Solute carrier family 44 member 1) (CD antigen CD92)	3203.11	3184.61	2732.59	2044.04		2791.09
Q92542	NICA	Nicastrin	16740.4	13028.8	12186.4	14607.5	20009.7	15314.6
Q92545	TM131	Transmembrane protein 131 (Protein RW1)	445.721	397.362	355.344	328.292	601.186	425.581
Q92791	SC65	Endoplasmic reticulum protein SC65 (Leprecan-like protein 4) (Nucleolar autoantigen No55) (Prolyl 3-hydroxylase family member 4) (Synaptonemal complex protein SC65)	1976.84	2040.86	1176.55	1045.76	971.277	1442.26
Q92820	GGH	Gamma-glutamyl hydrolase (EC 3.4.19.9) (Conjugase) (GH) (Gamma-Glu-X carboxypeptidase)	5444.64	5733.58	6116.78	3954.24	4175.35	5084.92
Q92823	NRCAM	Neuronal cell adhesion molecule (Nr-CAM) (Neuronal surface protein Bravo) (hBravo) (NgCAM-related cell adhesion molecule) (Ng-CAM-related)	1670.14	2753.83	2736.7	2415.52	125.398	1940.32
Q92896	GSLG1	Golgi apparatus protein 1 (CFR-1) (Cysteine-rich fibroblast growth factor receptor) (E-selectin ligand 1) (ESL-1) (Golgi sialoglycoprotein MG-160)	1690.57	1161.6	616.766	1321.3	2214.32	1400.91
Q969V3	NCLN	Nicalin (Nicastrin-like protein)	1497.82	1285.4	876.115	1534.29	2640.15	1566.75
Q96AE7	TTC17	Tetratricopeptide repeat protein 17 (TPR repeat protein 17)	308.039	146.736	226.594	311.494		248.216
Q96AY3	FKB10	Peptidyl-prolyl cis-trans isomerase FKBP10 (PPIase FKBP10) (EC 5.2.1.8) (65 kDa FK506-binding protein) (65 kDa FKBP) (FKBP-65) (FK506-binding protein 10) (FKBP-10) (Immunophilin FKBP65) (Rotamase)	29209.4	22657.6	19665	35997.5	35295.8	28565.1
Q96G23	CERS2	Ceramide synthase 2 (CerS2) (LAG1 longevity assurance homolog 2) (SP260) (Sphingosine N-acyltransferase CERS2) (EC 2.3.1.24) (Tumor metastasis-suppressor gene 1 protein) (Very-long-chain ceramide synthase CERS2) (EC 2.3.1.297)	2351.4	5096.22	4995.42	1643.55	3245.69	3466.46
Q96G97	BSCL2	Seipin (Bernardinelli-Seip congenital lipodystrophy type 2 protein)	210.051	66.2028		117.208		131.154
Q96HD1	CREL1	Protein disulfide isomerase CRELD1 (EC 5.3.4.1) (Cysteine-rich with EGF-like domain protein 1)	662.506	676.256	549.834	500.192		597.197
Q96HE7	ERO1A	ERO1-like protein alpha (ERO1-L) (ERO1-L-alpha) (EC 1.8.4.-) (Endoplasmic oxidoreductin-1-like protein) (Endoplasmic reticulum oxidoreductase alpha) (Oxidoreductin-1-L-alpha)	4560.2	4333.8	3978.21	5064.02	7136.91	5014.63
Q96J42	TXD15	Thioredoxin domain-containing protein 15	819.962	548.131	1554.29	687.427	1106.34	943.231
Q96JA1	LRIG1	Leucine-rich repeats and immunoglobulin-like domains protein 1 (LIG-1)	39.2388		45.8756	30.4052		38.5065
Q96KA5	CLP1L	Cleft lip and palate transmembrane protein 1-like protein (CLPTM1-like protein) (Cisplatin resistance-related protein 9) (CRR9p)	3597.72	5047.29	1947.69	6711.97	7256.91	4912.31
Q96RQ1	ERGI2	Endoplasmic reticulum-Golgi intermediate compartment protein 2	123.938	973.156	625.14	1986.85	88.2777	759.472
Q96S16	JMJD8	JmjC domain-containing protein 8 (Jumonji domain-containing protein 8)		278.077	598.167	189.996	298.122	341.091
Q96S52	PIGS	GPI transamidase component PIG-S (Phosphatidylinositol-glycan biosynthesis class S protein)	201.051	272.314		277.482	850.095	400.236
Q99523	SORT	Sortilin (100 kDa NT receptor) (Glycoprotein 95) (Gp95) (Neurotensin receptor 3) (NT3) (NTR3)	246.098	445.613		466.685	188.251	336.662
Q99538	LGMN	Legumain (EC 3.4.22.34) (Asparaginyl endopeptidase) (Protease, cysteine 1)	2302.51	2787.31	2948.07	4462.52	3267.33	3153.55
Q9BTY2	FUCO2	Plasma alpha-L-fucosidase (EC 3.2.1.51) (Alpha-L-fucoside fucohydrolase 2) (Alpha-L-fucosidase 2)	1302.33	1561.93	1830.15	917.571	854.18	1293.23
Q9BU23	LMF2	Lipase maturation factor 2 (Transmembrane protein 112B) (Transmembrane protein 153)	8941.48	6398.79	9082.37	7077.77	3000.51	6900.18
Q9BVK6	TMED9	Transmembrane emp24 domain-containing protein 9 (GMP25) (Glycoprotein 25L2) (p24 family protein alpha-2) (p24alpha2) (p25)	11747.8	6142.88	11854.7	6249.35	20595.6	11318.1
Q9BX67	JAM3	Junctional adhesion molecule C (JAM-C) (JAM-2) (Junctional adhesion molecule 3) (JAM-3) [Cleaved into: Soluble form of JAM-C (sJAM-C)]	4116.83	3002.76	1728.98	3072.18	2876.7	2959.49
Q9BX74	TM2D1	TM2 domain-containing protein 1 (Amyloid-beta-binding protein) (hBBP)		137.523	151.023	148.186	491.579	232.078
Q9BY67	CADM1	Cell adhesion molecule 1 (Immunoglobulin superfamily member 4) (IgSF4) (Nectin-like protein 2) (NECL-2) (Spermatogenic immunoglobulin superfamily) (SgIgSF) (Synaptic cell adhesion molecule) (SynCAM) (Tumor suppressor in lung cancer 1) (TSLC-1)	405.976	779.824	399.38	293.939	205.371	416.898
Q9C0A6	SETD5	Histone-lysine N-methyltransferase SETD5 (EC 2.1.1.359) (EC 2.1.1.367) (SET domain-containing protein 5)	884.109	146.834	193.174	758.518		495.659
Q9C0C4	SEM4C	Semaphorin-4C	113.936	102.176	129.992	97.2798		110.846
Q9C0H2	TTYH3	Protein tweety homolog 3 (hTTY3)	1739.3	1087.79	752.789	2147.6	1659.61	1477.42
Q9H0U3	MAGT1	Magnesium transporter protein 1 (MagT1) (Dolichyl-diphosphooligosaccharide--protein glycosyltransferase subunit MAGT1) (Oligosaccharyl transferase subunit MAGT1) (Implantation-associated protein) (IAP)	2151.98	935.862	379.943	1965.81	1841	1454.92
Q9H0V9	LMA2L	VIP36-like protein (Lectin mannose-binding 2-like) (LMAN2-like protein)	308.236	617.336		329.401		418.324
Q9H0X4	F234A	Protein FAM234A (Protein ITFG3)	133.475	47.9373	145.898	271.101	486.23	216.928
Q9H3G5	CPVL	Probable serine carboxypeptidase CPVL (EC 3.4.16.-) (Carboxypeptidase, vitellogenic-like) (Vitellogenic carboxypeptidase-like protein) (VCP-like protein) (hVLP)	6790.3	4656.22	6408.9	6565.06	3639.06	5611.91
Q9H5K3	SG196	Protein O-mannose kinase (POMK) (EC 2.7.1.183) (Protein kinase-like protein SgK196) (Sugen kinase 196)	419.171	133.852	329.082		483.689	341.448
Q9H5V8	CDCP1	CUB domain-containing protein 1 (Membrane glycoprotein gp140) (Subtractive immunization M plus HEp3-associated 135 kDa protein) (SIMA135) (Transmembrane and associated with src kinases) (CD antigen CD318)	526.782	264.201	361.228	279.838		358.012
Q9HC56	PCDH9	Protocadherin-9	238.022		347.261	315.028	404.827	326.285
Q9HCB6	SPON1	Spondin-1 (F-spondin) (Vascular smooth muscle cell growth-promoting factor)	501.086	123.972	221.86	975.121		455.51
Q9HD45	TM9S3	Transmembrane 9 superfamily member 3 (EP70-P-iso) (SM-11044-binding protein)	3668.93	3078.46	3451.76	3126.17	7886.29	4242.32
Q9HDC9	APMAP	Adipocyte plasma membrane-associated protein (Protein BSCv)	7712.49	6789.82	11332.9	8362.69	8515.07	8542.59
Q9NRB3	CHSTC	Carbohydrate sulfotransferase 12 (EC 2.8.2.5) (Chondroitin 4-O-sulfotransferase 2) (Chondroitin 4-sulfotransferase 2) (C4ST-2) (C4ST2) (Sulfotransferase Hlo)	281.712	160.155			396.88	279.582
Q9NS15	LTBP3	Latent-transforming growth factor beta-binding protein 3 (LTBP-3)	72.7746	125.551	246.021	174.959	339.427	191.746
Q9NV96	CC50A	Cell cycle control protein 50A (P4-ATPase flippase complex beta subunit TMEM30A) (Transmembrane protein 30A)	730.816	862.133	305.39	582.886	1998.65	895.975
Q9NY35	CLDN1	Claudin domain-containing protein 1 (Membrane protein GENX-3745)	367.046	557.526	1041.6	509.595	565.48	608.25
Q9NY97	B3GN2	N-acetyllactosaminide beta-1,3-N-acetylglucosaminyltransferase 2 (EC 2.4.1.149) (Beta-1,3-N-acetylglucosaminyltransferase 1) (BGnT-1) (Beta-1,3-Gn-T1) (Beta3Gn-T1) (Beta-1,3-galactosyltransferase 7) (Beta-1,3-GalTase 7) (Beta3Gal-T7) (Beta3GalT7) (b3Gal-T7) (Beta-3-Gx-T7) (UDP-Gal:beta-GlcNAc beta-1,3-galactosyltransferase 7) (UDP-GlcNAc:betaGal beta-1,3-N-acetylglucosaminyltransferase 2) (BGnT-2…		227.769	98.9371		105.14	143.949
Q9NYU2	UGGG1	UDP-glucose:glycoprotein glucosyltransferase 1 (UGT1) (hUGT1) (EC 2.4.1.-) (UDP--Glc:glycoprotein glucosyltransferase) (UDP-glucose ceramide glucosyltransferase-like 1)	2480.54	1832.33	1151.4		884.155	1587.11
Q9NZ08	ERAP1	Endoplasmic reticulum aminopeptidase 1 (EC 3.4.11.-) (ARTS-1) (Adipocyte-derived leucine aminopeptidase) (A-LAP) (Aminopeptidase PILS) (Puromycin-insensitive leucyl-specific aminopeptidase) (PILS-AP) (Type 1 tumor necrosis factor receptor shedding aminopeptidase regulator)	806.219	1052.6	235.267	495.19	600.468	637.949
Q9NZV5	SELN	Selenoprotein N (SelN)	235.332			347.315	265.398	282.682
Q9P273	TEN3	Teneurin-3 (Ten-3) (Protein Odd Oz/ten-m homolog 3) (Tenascin-M3) (Ten-m3) (Teneurin transmembrane protein 3)	434.513	462.729	179.855	268.349	377.007	344.491
Q9P2B2	FPRP	Prostaglandin F2 receptor negative regulator (CD9 partner 1) (CD9P-1) (Glu-Trp-Ile EWI motif-containing protein F) (EWI-F) (Prostaglandin F2-alpha receptor regulatory protein) (Prostaglandin F2-alpha receptor-associated protein) (CD antigen CD315)	1811.66	4675.15	6151.52	5237.7	771.432	3729.49
Q9UBR2	CATZ	Cathepsin Z (EC 3.4.18.1) (Cathepsin P) (Cathepsin X)	3780.25	2927.2	4157.68	3689.13	2734.1	3457.67
Q9UBS4	DJB11	DnaJ homolog subfamily B member 11 (APOBEC1-binding protein 2) (ABBP-2) (DnaJ protein homolog 9) (ER-associated DNAJ) (ER-associated Hsp40 co-chaperone) (Endoplasmic reticulum DNA J domain-containing protein 3) (ER-resident protein ERdj3) (ERdj3) (ERj3p) (HEDJ) (Human DnaJ protein 9) (hDj-9) (PWP1-interacting protein 4)	1054.89	283.408	790.906	878.064		751.816
Q9UBV2	SE1L1	Protein sel-1 homolog 1 (Suppressor of lin-12-like protein 1) (Sel-1L)	8087.66	4621.5	6688.82	6935.85	10963.1	7459.39
Q9UH99	SUN2	SUN domain-containing protein 2 (Protein unc-84 homolog B) (Rab5-interacting protein) (Rab5IP) (Sad1/unc-84 protein-like 2)	3776.63	3272.4	3137.81	2649.74	3098.14	3186.95
Q9UHG3	PCYOX	Prenylcysteine oxidase 1 (EC 1.8.3.5) (Prenylcysteine lyase)	13285.9	14347.7	6476.26	21631.1	7055.33	12559.2
Q9UIQ6	LCAP	Leucyl-cystinyl aminopeptidase (Cystinyl aminopeptidase) (EC 3.4.11.3) (Insulin-regulated membrane aminopeptidase) (Insulin-responsive aminopeptidase) (IRAP) (Oxytocinase) (OTase) (Placental leucine aminopeptidase) (P-LAP) [Cleaved into: Leucyl-cystinyl aminopeptidase, pregnancy serum form]	595.418	965.75	873.199	1190.2	664.396	857.792
Q9UJ14	GGT7	Glutathione hydrolase 7 (EC 3.4.19.13) (Gamma-glutamyltransferase 7) (GGT 7) (EC 2.3.2.2) (Gamma-glutamyltransferase-like 3) (Gamma-glutamyltransferase-like 5) (Gamma-glutamyltranspeptidase 7) [Cleaved into: Glutathione hydrolase 7 heavy chain; Glutathione hydrolase 7 light chain]	341.988	1043.73	108.96	434.288	1811.04	748.001
Q9UJJ9	GNPTG	N-acetylglucosamine-1-phosphotransferase subunit gamma (GlcNAc-1-phosphotransferase subunit gamma) (UDP-N-acetylglucosamine-1-phosphotransferase subunit gamma)		563.755	367.935	214.075		381.922
Q9UKY4	POMT2	Protein O-mannosyl-transferase 2 (EC 2.4.1.109) (Dolichyl-phosphate-mannose--protein mannosyltransferase 2)	305.611	350.767	332.787	490.208	462.608	388.396
Q9Y2C2	UST	Uronyl 2-sulfotransferase (EC 2.8.2.-)	302.053	294.084	232.959	277.507		276.651
Q9Y487	VPP2	V-type proton ATPase 116 kDa subunit a 2 (V-ATPase 116 kDa subunit a 2) (Lysosomal H(+)-transporting ATPase V0 subunit a 2) (TJ6) (Vacuolar proton translocating ATPase 116 kDa subunit a isoform 2)	286.602	634.366	212.313	627.464	403.93	432.935
Q9Y4L1	HYOU1	Hypoxia up-regulated protein 1 (150 kDa oxygen-regulated protein) (ORP-150) (170 kDa glucose-regulated protein) (GRP-170)	30286.5	38444.5	31374.6	36589.7	50094.1	37357.9
Q9Y639	NPTN	Neuroplastin (Stromal cell-derived receptor 1) (SDR-1)	6279.34	4979.81	3400.58	3264.11	2182.72	4021.31
Q9Y6A1	POMT1	Protein O-mannosyl-transferase 1 (EC 2.4.1.109) (Dolichyl-phosphate-mannose--protein mannosyltransferase 1)	713.591	1714.88	1638.56	862.8	986.068	1183.18
Q9Y6N7	ROBO1	Roundabout homolog 1 (Deleted in U twenty twenty) (H-Robo-1)	250.489	221.663		254.321		242.158

## Sheet: STT3B-KO
Identified glycoproteins in STT3B-KO cells
Protein accession	Protein name	Description	Biological replicate					Relative abundance
			BR1	BR2	BR3	BR4	BR5
A2RU67	F234B	Protein FAM234B	527.339	399.661	816.826	738.503	406.869	577.84
O00115	DNS2A	Deoxyribonuclease-2-alpha (EC 3.1.22.1) (Acid DNase) (Deoxyribonuclease II alpha) (DNase II alpha) (Lysosomal DNase II) (R31240_2)	598.399	934.611	747.092	1241.5		880.4
O00469	PLOD2	Procollagen-lysine,2-oxoglutarate 5-dioxygenase 2 (EC 1.14.11.4) (Lysyl hydroxylase 2) (LH2)	2520.95	3729.89	2829.48	2082.16	1813.08	2595.11
O00754	MA2B1	Lysosomal alpha-mannosidase (Laman) (EC 3.2.1.24) (Lysosomal acid alpha-mannosidase) (Mannosidase alpha class 2B member 1) (Mannosidase alpha-B) [Cleaved into: Lysosomal alpha-mannosidase A peptide; Lysosomal alpha-mannosidase B peptide; Lysosomal alpha-mannosidase C peptide; Lysosomal alpha-mannosidase D peptide; Lysosomal alpha-mannosidase E peptide]	1797.01	1669.89	1661.53	1313.33	1246.03	1537.56
O14524	NEMP1	Nuclear envelope integral membrane protein 1	999.474		251.725	597.414	930.322	694.734
O14656	TOR1A	Torsin-1A (Dystonia 1 protein) (Torsin ATPase-1A) (EC 3.6.4.-) (Torsin family 1 member A)		751.337		8932.86	4001.42	4561.87
O14657	TOR1B	Torsin-1B (Torsin ATPase-1B) (EC 3.6.4.-) (Torsin family 1 member B)	1406.24	593.134	3138.18	2077.92		1803.87
O14672	ADA10	Disintegrin and metalloproteinase domain-containing protein 10 (ADAM 10) (EC 3.4.24.81) (CDw156) (Kuzbanian protein homolog) (Mammalian disintegrin-metalloprotease) (CD antigen CD156c)	1988.38	1616.38	1819.82	2330.81	2163.22	1983.72
O15031	PLXB2	Plexin-B2 (MM1)	6942.18	6113.79	4698.39	3667.87	4169.53	5118.35
O15230	LAMA5	Laminin subunit alpha-5 (Laminin-10 subunit alpha) (Laminin-11 subunit alpha) (Laminin-15 subunit alpha)	295.002		70.2428	55.3904		140.212
O15460	P4HA2	Prolyl 4-hydroxylase subunit alpha-2 (4-PH alpha-2) (EC 1.14.11.2) (Procollagen-proline,2-oxoglutarate-4-dioxygenase subunit alpha-2)	1182.26	1548.89	1263.52	733.755	243.435	994.373
O43405	COCH	Cochlin (COCH-5B2)		101.699		399.31	96.7289	199.246
O43657	TSN6	Tetraspanin-6 (Tspan-6) (A15 homolog) (Putative NF-kappa-B-activating protein 321) (T245 protein) (Tetraspanin TM4-D) (Transmembrane 4 superfamily member 6)	371.337	999.462	749.015		67.2957	546.777
O43852	CALU	Calumenin (Crocalbin) (IEF SSP 9302)	4771.19	2405.74	2618.84	498.479	5005.62	3059.97
O60568	PLOD3	Multifunctional procollagen lysine hydroxylase and glycosyltransferase LH3 [Includes: Procollagen-lysine,2-oxoglutarate 5-dioxygenase 3 (EC 1.14.11.4) (Lysyl hydroxylase 3) (LH3); Procollagen glycosyltransferase (EC 2.4.1.50) (EC 2.4.1.66) (Galactosylhydroxylysine-glucosyltransferase) (Procollagen galactosyltransferase) (Procollagen glucosyltransferase)]	4432.65	6402.18	7075.04	9534.52	5951.12	6679.1
O60637	TSN3	Tetraspanin-3 (Tspan-3) (Tetraspanin TM4-A) (Transmembrane 4 superfamily member 8)	22774.7	35737.4	29758.8	37561.6	30173	31201.1
O60911	CATL2	Cathepsin L2 (EC 3.4.22.43) (Cathepsin U) (Cathepsin V)	165.886		85.789	112.857		121.511
O75054	IGSF3	Immunoglobulin superfamily member 3 (IgSF3) (Glu-Trp-Ile EWI motif-containing protein 3) (EWI-3)	188.532	516.218		230.1		311.617
O75462	CRLF1	Cytokine receptor-like factor 1 (Cytokine-like factor 1) (CLF-1) (ZcytoR5)			302.687	399.976	143.648	282.104
O75477	ERLN1	Erlin-1 (Endoplasmic reticulum lipid raft-associated protein 1) (Protein KE04) (Stomatin-prohibitin-flotillin-HflC/K domain-containing protein 1) (SPFH domain-containing protein 1)	4363.35	4211.43	5967.82	5299.33	7080.79	5384.54
O75626	PRDM1	PR domain zinc finger protein 1 (EC 2.1.1.-) (BLIMP-1) (Beta-interferon gene positive regulatory domain I-binding factor) (PR domain-containing protein 1) (Positive regulatory domain I-binding factor 1) (PRDI-BF1) (PRDI-binding factor 1)		94.9692	672.116	677.548		481.544
O75629	CREG1	Protein CREG1 (Cellular repressor of E1A-stimulated genes 1)	1271.75	1207.21	931.459	550.358	491.13	890.382
O75718	CRTAP	Cartilage-associated protein	3776.89	2933.88	544.558	1525.76	1571.1	2070.44
O75882	ATRN	Attractin (DPPT-L) (Mahogany homolog)	480.626	248.797		113.504	1345.76	547.172
O75976	CBPD	Carboxypeptidase D (EC 3.4.17.22) (Metallocarboxypeptidase D) (gp180)	11503.7	7677.32	7861.4	8396.21	7166.71	8521.07
O76082	S22A5	Solute carrier family 22 member 5 (High-affinity sodium-dependent carnitine cotransporter) (Organic cation/carnitine transporter 2)		307.252	279.982	179.2		255.478
O94813	SLIT2	Slit homolog 2 protein (Slit-2) [Cleaved into: Slit homolog 2 protein N-product; Slit homolog 2 protein C-product]	2521.14	1602.84	1975.74	2774.56	1915.02	2157.86
O94901	SUN1	SUN domain-containing protein 1 (Protein unc-84 homolog A) (Sad1/unc-84 protein-like 1)		4937.81	2883.8	3482.6	1024.88	3082.27
O95084	PRS23	Serine protease 23 (EC 3.4.21.-) (Putative secreted protein Zsig13)	569.579	748.39	195.808	223.889		434.416
O95158	NXPH4	Neurexophilin-4	909.235	200.116	421.529	516.103	568.125	523.022
O95302	FKBP9	Peptidyl-prolyl cis-trans isomerase FKBP9 (PPIase FKBP9) (EC 5.2.1.8) (63 kDa FK506-binding protein) (63 kDa FKBP) (FKBP-63) (FK506-binding protein 9) (FKBP-9) (Rotamase)	18964.4	24946.8	14743.2	16519.4	16102.2	18255.2
O95490	AGRL2	Adhesion G protein-coupled receptor L2 (Calcium-independent alpha-latrotoxin receptor 2) (CIRL-2) (Latrophilin homolog 1) (Latrophilin-2) (Lectomedin-1)	388.785	509.885	1373.75		1475.78	937.05
O96005	CLPT1	Cleft lip and palate transmembrane protein 1	9443.08	12496.9	7598.29	9383.93	6486.65	9081.77
P00533	EGFR	Epidermal growth factor receptor (EC 2.7.10.1) (Proto-oncogene c-ErbB-1) (Receptor tyrosine-protein kinase erbB-1)	770.009	699.498	823.667	1600.14	488.355	876.333
P01023	A2MG	Alpha-2-macroglobulin (Alpha-2-M) (C3 and PZP-like alpha-2-macroglobulin domain-containing protein 5)	258.343		133.847		3088.75	1160.31
P01033	TIMP1	Metalloproteinase inhibitor 1 (Erythroid-potentiating activity) (EPA) (Fibroblast collagenase inhibitor) (Collagenase inhibitor) (Tissue inhibitor of metalloproteinases 1) (TIMP-1)	634.93	1224.92	519.064	579.206	624.135	716.451
P01861	IGHG4	Immunoglobulin heavy constant gamma 4 (Ig gamma-4 chain C region)	28851.6	40274.2	71585.2	47609.9	62060.7	50076.3
P02790	HEMO	Hemopexin (Beta-1B-glycoprotein)	4135.02	1304.06	1606.27	1269.6	1302.62	1923.51
P04004	VTNC	Vitronectin (VN) (S-protein) (Serum-spreading factor) (V75) [Cleaved into: Vitronectin V65 subunit; Vitronectin V10 subunit; Somatomedin-B]	6488.08	3193.09	6747.36	2714.11	3700.95	4568.72
P04062	GLCM	Lysosomal acid glucosylceramidase (Lysosomal acid GCase) (EC 3.2.1.45) (Acid beta-glucosidase) (Alglucerase) (Beta-glucocerebrosidase) (Beta-GC) (Cholesterol glucosyltransferase) (SGTase) (EC 2.4.1.-) (Cholesteryl-beta-glucosidase) (EC 3.2.1.-) (D-glucosyl-N-acylsphingosine glucohydrolase) (Imiglucerase)	2431.48	3209.05	5274.42	2842.12	3553.77	3462.17
P04066	FUCO	Tissue alpha-L-fucosidase (EC 3.2.1.51) (Alpha-L-fucosidase I) (Alpha-L-fucoside fucohydrolase 1) (Alpha-L-fucosidase 1)	203.997	173.696	230.596	628.149	119.886	271.265
P04843	RPN1	Dolichyl-diphosphooligosaccharide--protein glycosyltransferase subunit 1 (Dolichyl-diphosphooligosaccharide--protein glycosyltransferase 67 kDa subunit) (Ribophorin I) (RPN-I) (Ribophorin-1)	1532.83	1205.54	2356.79	2344.93	13874.1	4262.84
P04844	RPN2	Dolichyl-diphosphooligosaccharide--protein glycosyltransferase subunit 2 (Dolichyl-diphosphooligosaccharide--protein glycosyltransferase 63 kDa subunit) (RIBIIR) (Ribophorin II) (RPN-II) (Ribophorin-2)	812.574	954.337	821.619	209.308	454.266	650.421
P05556	ITB1	Integrin beta-1 (Fibronectin receptor subunit beta) (Glycoprotein IIa) (GPIIA) (VLA-4 subunit beta) (CD antigen CD29)	8157.28	4310.83	6308.92	8489.84	13494.2	8152.21
P06213	INSR	Insulin receptor (IR) (EC 2.7.10.1) (CD antigen CD220) [Cleaved into: Insulin receptor subunit alpha; Insulin receptor subunit beta]	3680.12	1448.27	2531.19	3243.23	2779.46	2736.46
P06280	AGAL	Alpha-galactosidase A (EC 3.2.1.22) (Alpha-D-galactosidase A) (Alpha-D-galactoside galactohydrolase) (Galactosylgalactosylglucosylceramidase GLA) (Melibiase) (Agalsidase)	1733.46	1471.02	1624.96	1383.11	570.729	1356.66
P06756	ITAV	Integrin alpha-V (Vitronectin receptor) (Vitronectin receptor subunit alpha) (CD antigen CD51) [Cleaved into: Integrin alpha-V heavy chain; Integrin alpha-V light chain]	3363.23	4281.33	5945.2	2978.86	3915.08	4096.74
P06865	HEXA	Beta-hexosaminidase subunit alpha (EC 3.2.1.52) (Beta-N-acetylhexosaminidase subunit alpha) (Hexosaminidase subunit A) (N-acetyl-beta-glucosaminidase subunit alpha)	1907.49	1869.59	1428.75	1903.68	2499.16	1921.73
P07339	CATD	Cathepsin D (EC 3.4.23.5) [Cleaved into: Cathepsin D light chain; Cathepsin D heavy chain]	5073.76	1660.59	4711.51	3002.57	1191.53	3127.99
P07602	SAP	Prosaposin (Proactivator polypeptide) [Cleaved into: Saposin-A (Protein A); Saposin-B-Val; Saposin-B (Cerebroside sulfate activator) (CSAct) (Dispersin) (Sphingolipid activator protein 1) (SAP-1) (Sulfatide/GM1 activator); Saposin-C (A1 activator) (Co-beta-glucosidase) (Glucosylceramidase activator) (Sphingolipid activator protein 2) (SAP-2); Saposin-D (Component C) (Protein C)]	23139.4	16765.9	20189	19480.1	19836.3	19882.1
P07686	HEXB	Beta-hexosaminidase subunit beta (EC 3.2.1.52) (Beta-N-acetylhexosaminidase subunit beta) (Hexosaminidase subunit B) (Cervical cancer proto-oncogene 7 protein) (HCC-7) (N-acetyl-beta-glucosaminidase subunit beta) [Cleaved into: Beta-hexosaminidase subunit beta chain B; Beta-hexosaminidase subunit beta chain A]	434.542		495.166	511.455	533.184	493.587
P07942	LAMB1	Laminin subunit beta-1 (Laminin B1 chain) (Laminin-1 subunit beta) (Laminin-10 subunit beta) (Laminin-12 subunit beta) (Laminin-2 subunit beta) (Laminin-6 subunit beta) (Laminin-8 subunit beta)	395.549	628.737	743.676	737.618	848.331	670.782
P07996	TSP1	Thrombospondin-1 (Glycoprotein G)	412.86	86.6292	364.623	420.305	637.163	384.316
P08069	IGF1R	Insulin-like growth factor 1 receptor (EC 2.7.10.1) (Insulin-like growth factor I receptor) (IGF-I receptor) (CD antigen CD221) [Cleaved into: Insulin-like growth factor 1 receptor alpha chain; Insulin-like growth factor 1 receptor beta chain]	319.246		171.005	308.859		266.37
P08236	BGLR	Beta-glucuronidase (EC 3.2.1.31) (Beta-G1)	168.463	194.72	592.099	195.588	1183.43	466.861
P08648	ITA5	Integrin alpha-5 (CD49 antigen-like family member E) (Fibronectin receptor subunit alpha) (Integrin alpha-F) (VLA-5) (CD antigen CD49e) [Cleaved into: Integrin alpha-5 heavy chain; Integrin alpha-5 light chain]	1227.97	896.503	156.245	1678.09	2805.06	1352.77
P08962	CD63	CD63 antigen (Granulophysin) (Lysosomal-associated membrane protein 3) (LAMP-3) (Lysosome integral membrane protein 1) (Limp1) (Melanoma-associated antigen ME491) (OMA81H) (Ocular melanoma-associated antigen) (Tetraspanin-30) (Tspan-30) (CD antigen CD63)	12678.8	13498	17712.5	13576.5	13909.4	14275
P10253	LYAG	Lysosomal alpha-glucosidase (EC 3.2.1.20) (Acid maltase) (Aglucosidase alfa) [Cleaved into: 76 kDa lysosomal alpha-glucosidase; 70 kDa lysosomal alpha-glucosidase]	629.718	691.23		468.232		596.393
P10316	1A69	HLA class I histocompatibility antigen, A	1493.24	752.731	676.446	1195.74	1165.16	1056.66
P10619	PPGB	Lysosomal protective protein (EC 3.4.16.5) (Carboxypeptidase C) (Carboxypeptidase L) (Cathepsin A) (Protective protein cathepsin A) (PPCA) (Protective protein for beta-galactosidase) [Cleaved into: Lysosomal protective protein 32 kDa chain; Lysosomal protective protein 20 kDa chain]	1263.46		122.278	633.383	459.443	619.64
P10909	CLUS	Clusterin (Aging-associated gene 4 protein) (Apolipoprotein J) (Apo-J) (Complement cytolysis inhibitor) (CLI) (Complement-associated protein SP-40,40) (Ku70-binding protein 1) (NA1/NA2) (Sulfated glycoprotein 2) (SGP-2) (Testosterone-repressed prostate message 2) (TRPM-2) [Cleaved into: Clusterin beta chain (ApoJalpha) (Complement cytolysis inhibitor a chain); Clusterin alpha chain (ApoJbeta) (Co…	308.667	261.423	592.147	457.475	1329.16	589.775
P11047	LAMC1	Laminin subunit gamma-1 (Laminin B2 chain) (Laminin-1 subunit gamma) (Laminin-10 subunit gamma) (Laminin-11 subunit gamma) (Laminin-2 subunit gamma) (Laminin-3 subunit gamma) (Laminin-4 subunit gamma) (Laminin-6 subunit gamma) (Laminin-7 subunit gamma) (Laminin-8 subunit gamma) (Laminin-9 subunit gamma) (S-laminin subunit gamma) (S-LAM gamma)	5883.54	6835.12	5112.8	6914.9	8375.28	6624.33
P11117	PPAL	Lysosomal acid phosphatase (LAP) (EC 3.1.3.2)	2463.59	1365.37	1699.81	2318.17	3843.64	2338.12
P11279	LAMP1	Lysosome-associated membrane glycoprotein 1 (LAMP-1) (Lysosome-associated membrane protein 1) (CD107 antigen-like family member A) (CD antigen CD107a)	56658.1	33066	37975.6	37731.3	50827.1	43251.6
P11717	MPRI	Cation-independent mannose-6-phosphate receptor (CI Man-6-P receptor) (CI-MPR) (M6PR) (300 kDa mannose 6-phosphate receptor) (MPR 300) (Insulin-like growth factor 2 receptor) (Insulin-like growth factor II receptor) (IGF-II receptor) (M6P/IGF2 receptor) (M6P/IGF2R) (CD antigen CD222)	18129.5	17501.1	12269.6	9630.93	10559	13618
P12109	CO6A1	Collagen alpha-1(VI) chain	644.534	626.346	770.051	1175.08	614.233	766.049
P12821	ACE	Angiotensin-converting enzyme (ACE) (EC 3.2.1.-) (EC 3.4.15.1) (Dipeptidyl carboxypeptidase I) (Kininase II) (CD antigen CD143) [Cleaved into: Angiotensin-converting enzyme, soluble form]	285.805	599.134	810.963	521.125		554.257
P13473	LAMP2	Lysosome-associated membrane glycoprotein 2 (LAMP-2) (Lysosome-associated membrane protein 2) (CD107 antigen-like family member B) (LGP-96) (CD antigen CD107b)	40630	34558.1	50876	55124.2	41937.2	44625.1
P13674	P4HA1	Prolyl 4-hydroxylase subunit alpha-1 (4-PH alpha-1) (EC 1.14.11.2) (Procollagen-proline,2-oxoglutarate-4-dioxygenase subunit alpha-1)	1845.18	2318.58	1612.36	1519.29	1541.91	1767.46
P13747	HLAE	HLA class I histocompatibility antigen, alpha chain E (MHC class I antigen E) [Cleaved into: Soluble HLA class I histocompatibility antigen, alpha chain E (sHLA-E)]	572.728		154.721	381.166		369.538
P14314	GLU2B	Glucosidase 2 subunit beta (80K-H protein) (Glucosidase II subunit beta) (Protein kinase C substrate 60.1 kDa protein heavy chain) (PKCSH)	1121.87	1269.98		1348.33		1246.73
P14625	ENPL	Endoplasmin (94 kDa glucose-regulated protein) (GRP-94) (Heat shock protein 90 kDa beta member 1) (Tumor rejection antigen 1) (gp96 homolog)	28035.2	22800.6	15914.7	15874.3	23981.9	21321.3
P15586	GNS	N-acetylglucosamine-6-sulfatase (EC 3.1.6.14) (Glucosamine-6-sulfatase) (G6S)	11233.3	7120.12	11314.9	13000.5	5768.81	9687.52
P16870	CBPE	Carboxypeptidase E (CPE) (EC 3.4.17.10) (Carboxypeptidase H) (CPH) (Enkephalin convertase) (Prohormone-processing carboxypeptidase)	1428.25	538.661	1301.7	1512.67	1896.27	1335.51
P17301	ITA2	Integrin alpha-2 (CD49 antigen-like family member B) (Collagen receptor) (Platelet membrane glycoprotein Ia) (GPIa) (VLA-2 subunit alpha) (CD antigen CD49b)	1273.39	1537.79	380.117	629.337	810.719	926.272
P17948	VGFR1	Vascular endothelial growth factor receptor 1 (VEGFR-1) (EC 2.7.10.1) (Fms-like tyrosine kinase 1) (FLT-1) (Tyrosine-protein kinase FRT) (Tyrosine-protein kinase receptor FLT) (FLT) (Vascular permeability factor receptor)	355.951	189.94	551.292	498.688	240.55	367.284
P19022	CADH2	Cadherin-2 (CDw325) (Neural cadherin) (N-cadherin) (CD antigen CD325)	1764.5	871.532	1743.55	2097.19	2332.43	1761.84
P20036	DPA1	HLA class II histocompatibility antigen, DP alpha 1 chain (DP(W3)) (DP(W4)) (HLA-SB alpha chain) (MHC class II DP3-alpha) (MHC class II DPA1)	279.263	82.0609	358.157			239.827
P20645	MPRD	Cation-dependent mannose-6-phosphate receptor (CD Man-6-P receptor) (CD-MPR) (46 kDa mannose 6-phosphate receptor) (MPR 46)	22342.1	26311.8	41028.6	11179.8	22275.4	24627.5
P20933	ASPG	N(4)-(beta-N-acetylglucosaminyl)-L-asparaginase (EC 3.5.1.26) (Aspartylglucosaminidase) (Glycosylasparaginase) (N4-(N-acetyl-beta-glucosaminyl)-L-asparagine amidase) [Cleaved into: Glycosylasparaginase alpha chain; Glycosylasparaginase beta chain]	1182.7	731.094	415.683	955.998	230.139	703.124
P22413	ENPP1	Ectonucleotide pyrophosphatase/phosphodiesterase family member 1 (E-NPP 1) (Membrane component chromosome 6 surface marker 1) (Phosphodiesterase I/nucleotide pyrophosphatase 1) (Plasma-cell membrane glycoprotein PC-1) [Cleaved into: Ectonucleotide pyrophosphatase/phosphodiesterase family member 1, secreted form] [Includes: Alkaline phosphodiesterase I (EC 3.1.4.1); Nucleotide pyrophosphatase (NPP…	451.855	648.667	1418.26		838.14	839.231
P23229	ITA6	Integrin alpha-6 (CD49 antigen-like family member F) (VLA-6) (CD antigen CD49f) [Cleaved into: Integrin alpha-6 heavy chain; Integrin alpha-6 light chain; Processed integrin alpha-6 (Alpha6p)]	2837.01	3544.69	2203.33	1072.32	2539.46	2439.36
P25445	TNR6	Tumor necrosis factor receptor superfamily member 6 (Apo-1 antigen) (Apoptosis-mediating surface antigen FAS) (FASLG receptor) (CD antigen CD95)	118.318	192.012			138.999	149.776
P28799	GRN	Progranulin (PGRN) (Acrogranin) (Epithelin precursor) (Glycoprotein of 88 Kda) (GP88) (Glycoprotein 88) (Granulin precursor) (PC cell-derived growth factor) (PCDGF) (Proepithelin) (PEPI) [Cleaved into: Paragranulin; Granulin-1 (Granulin G); Granulin-2 (Granulin F); Granulin-3 (Epithelin-2) (Granulin B); Granulin-4 (Epithelin-1) (Granulin A); Granulin-5 (Granulin C); Granulin-6 (Granulin D); Granu…	2459.55	993.394	1989.65	1570.23	3737.42	2150.05
P30453	1A34	HLA class I histocompatibility antigen, A	852.565	1322.71	3780.47	2353.71	1213.4	1904.57
P32004	L1CAM	Neural cell adhesion molecule L1 (N-CAM-L1) (NCAM-L1) (CD antigen CD171)	250.941	260.501	74.0819			195.175
P34059	GALNS	N-acetylgalactosamine-6-sulfatase (EC 3.1.6.4) (Chondroitinsulfatase) (Chondroitinase) (Galactose-6-sulfate sulfatase) (GalN6S) (N-acetylgalactosamine-6-sulfate sulfatase) (GalNAc6S sulfatase)	1120.08		343.608	935.409		799.699
P34810	CD68	Macrosialin (Gp110) (CD antigen CD68)	270.903	265.941	183.848	148.379	287.3	231.274
P35556	FBN2	Fibrillin-2 [Cleaved into: Placensin]	326.917	297.93	544.855	585.895	203.942	391.908
P35613	BASI	Basigin (5F7) (Collagenase stimulatory factor) (Extracellular matrix metalloproteinase inducer) (EMMPRIN) (Hepatoma-associated antigen) (HAb18G) (Leukocyte activation antigen M6) (OK blood group antigen) (Tumor cell-derived collagenase stimulatory factor) (TCSF) (CD antigen CD147)	12581.6	6226.22	8581.33	9231.07	15767.6	10477.6
P38571	LICH	Lysosomal acid lipase/cholesteryl ester hydrolase (Acid cholesteryl ester hydrolase) (LAL) (EC 3.1.1.13) (Cholesteryl esterase) (Lipase A) (Sterol esterase)	458.901		135.382	346.907	264.577	301.442
P42785	PCP	Lysosomal Pro-X carboxypeptidase (EC 3.4.16.2) (Angiotensinase C) (Lysosomal carboxypeptidase C) (Proline carboxypeptidase) (Prolylcarboxypeptidase) (PRCP)	3500.7	3074.25	2355.56	1626.85	1263.05	2364.08
P42892	ECE1	Endothelin-converting enzyme 1 (ECE-1) (EC 3.4.24.71)	752.707	2058.46	149.273	281.391	1958.15	1040
P43121	MUC18	Cell surface glycoprotein MUC18 (Cell surface glycoprotein P1H12) (Melanoma cell adhesion molecule) (Melanoma-associated antigen A32) (Melanoma-associated antigen MUC18) (S-endo 1 endothelial-associated antigen) (CD antigen CD146)	1120.65		244.617	185.749		517.004
P43251	BTD	Biotinidase (Biotinase) (EC 3.5.1.12)			75.6995	109.864	162.926	116.163
P43307	SSRA	Translocon-associated protein subunit alpha (TRAP-alpha) (Signal sequence receptor subunit alpha) (SSR-alpha)	23311.6	14492.8	23673.5	20306.2	17522	19861.2
P43308	SSRB	Translocon-associated protein subunit beta (TRAP-beta) (Signal sequence receptor subunit beta) (SSR-beta)	46521.5	102794	41664.5	31707.6	36067.5	51751.1
P46531	NOTC1	Neurogenic locus notch homolog protein 1 (Notch 1) (hN1) (Translocation-associated notch protein TAN-1) [Cleaved into: Notch 1 extracellular truncation (NEXT); Notch 1 intracellular domain (NICD)]	174.094	71.3227	173.845	325.764	512.719	251.549
P46977	STT3A	Dolichyl-diphosphooligosaccharide--protein glycosyltransferase subunit STT3A (Oligosaccharyl transferase subunit STT3A) (STT3-A) (EC 2.4.99.18) (B5) (Integral membrane protein 1) (Transmembrane protein TMC)	6598.67	12402	9415.8	18655.7	38087.2	17031.9
P48509	CD151	CD151 antigen (GP27) (Membrane glycoprotein SFA-1) (Platelet-endothelial tetraspan antigen 3) (PETA-3) (Tetraspanin-24) (Tspan-24) (CD antigen CD151)	555.335		649.195	245.038	534.606	496.043
P48723	HSP13	Heat shock 70 kDa protein 13 (Microsomal stress-70 protein ATPase core) (Stress-70 protein chaperone microsome-associated 60 kDa protein)	4529.83	792.341	554.668	1796.86	4119.48	2358.64
P49321	NASP	Nuclear autoantigenic sperm protein (NASP)	644.656	841.521	141.639	912.572	849.95	678.068
P50454	SERPH	Serpin H1 (47 kDa heat shock protein) (Arsenic-transactivated protein 3) (AsTP3) (Cell proliferation-inducing gene 14 protein) (Collagen-binding protein) (Colligin) (Rheumatoid arthritis-related antigen RA-A47)	11744.1	68749.5	8665.16	59124.3	40781.3	37812.9
P50897	PPT1	Palmitoyl-protein thioesterase 1 (PPT-1) (EC 3.1.2.22) (Palmitoyl-protein hydrolase 1)	5930.8	4718.1	4561.69	4856.61	4332.1	4879.86
P51690	ARSE	Arylsulfatase L (EC 3.1.6.1) (Arylsulfatase E) (ASE)	409.998	324.54	339.258	390.245	1208.28	534.463
P52797	EFNA3	Ephrin-A3 (EFL-2) (EHK1 ligand) (EHK1-L) (EPH-related receptor tyrosine kinase ligand 3) (LERK-3)			689.614	694.919	195.941	526.825
P52803	EFNA5	Ephrin-A5 (AL-1) (EPH-related receptor tyrosine kinase ligand 7) (LERK-7)	666.468	842.399	1607.44	418.188	709.691	848.836
P53634	CATC	Dipeptidyl peptidase 1 (EC 3.4.14.1) (Cathepsin C) (Cathepsin J) (Dipeptidyl peptidase I) (DPP-I) (DPPI) (Dipeptidyl transferase) [Cleaved into: Dipeptidyl peptidase 1 exclusion domain chain (Dipeptidyl peptidase I exclusion domain chain); Dipeptidyl peptidase 1 heavy chain (Dipeptidyl peptidase I heavy chain); Dipeptidyl peptidase 1 light chain (Dipeptidyl peptidase I light chain)]	9919.78	4070.25	4390.19	5682.5	7720.34	6356.61
P53801	PTTG	Pituitary tumor-transforming gene 1 protein-interacting protein (Pituitary tumor-transforming gene protein-binding factor) (PBF) (PTTG-binding factor)	5297.07	7336.83	5284.8	8489.36	11500.5	7581.72
P54289	CA2D1	Voltage-dependent calcium channel subunit alpha-2/delta-1 (Voltage-gated calcium channel subunit alpha-2/delta-1) [Cleaved into: Voltage-dependent calcium channel subunit alpha-2-1; Voltage-dependent calcium channel subunit delta-1]	973.288	421.363	905.129	424.663	1012.14	747.317
P55283	CADH4	Cadherin-4 (Retinal cadherin) (R-CAD) (R-cadherin)	4469.77	2616.97	3363.53	2223.65	2495.14	3033.81
P56199	ITA1	Integrin alpha-1 (CD49 antigen-like family member A) (Laminin and collagen receptor) (VLA-1) (CD antigen CD49a)	3010.66	5409.92	4185.01	2566	3003.23	3634.96
P69849	NOMO3	Nodal modulator 3 (pM5 protein 3)	20521.5	13272	18111.6	24480.3	14769.7	18231
P78324	SHPS1	Tyrosine-protein phosphatase non-receptor type substrate 1 (SHP substrate 1) (SHPS-1) (Brain Ig-like molecule with tyrosine-based activation motifs) (Bit) (CD172 antigen-like family member A) (Inhibitory receptor SHPS-1) (Macrophage fusion receptor) (MyD-1 antigen) (Signal-regulatory protein alpha-1) (Sirp-alpha-1) (Signal-regulatory protein alpha-2) (Sirp-alpha-2) (Signal-regulatory protein alph…	204.088		288.199	72.9731		188.42
P78357	CNTP1	Contactin-associated protein 1 (Caspr) (Caspr1) (Neurexin IV) (Neurexin-4) (p190)	177.626	625.428			651.675	484.91
P78536	ADA17	Disintegrin and metalloproteinase domain-containing protein 17 (ADAM 17) (EC 3.4.24.86) (Snake venom-like protease) (TNF-alpha convertase) (TNF-alpha-converting enzyme) (CD antigen CD156b)	547.557	386.757	246.676	419.822	691.464	458.455
Q02487	DSC2	Desmocollin-2 (Cadherin family member 2) (Desmocollin-3) (Desmosomal glycoprotein II) (Desmosomal glycoprotein III)	139.173	902.95	2064.69	1479.34	769.502	1071.13
Q02809	PLOD1	Procollagen-lysine,2-oxoglutarate 5-dioxygenase 1 (EC 1.14.11.4) (Lysyl hydroxylase 1) (LH1)	11779.7	13153.6	18312.9	14590.4	15543.4	14676
Q07954	LRP1	Prolow-density lipoprotein receptor-related protein 1 (LRP-1) (Alpha-2-macroglobulin receptor) (A2MR) (Apolipoprotein E receptor) (APOER) (CD antigen CD91) [Cleaved into: Low-density lipoprotein receptor-related protein 1 85 kDa subunit (LRP-85); Low-density lipoprotein receptor-related protein 1 515 kDa subunit (LRP-515); Low-density lipoprotein receptor-related protein 1 intracellular domain (L…	18532.5	14932.2	17492.6	20520.7	5631.13	15421.8
Q08380	LG3BP	Galectin-3-binding protein (Basement membrane autoantigen p105) (Lectin galactoside-binding soluble 3-binding protein) (Mac-2-binding protein) (MAC2BP) (Mac-2 BP) (Tumor-associated antigen 90K)	5496.18	4657.9	8749.66	7001.19	4396.07	6060.2
Q08722	CD47	Leukocyte surface antigen CD47 (Antigenic surface determinant protein OA3) (Integrin-associated protein) (IAP) (Protein MER6) (CD antigen CD47)	4445.33	3602.44	2513.32	2131.27	4139.91	3366.45
Q10589	BST2	Bone marrow stromal antigen 2 (BST-2) (HM1.24 antigen) (Tetherin) (CD antigen CD317)	377.969	384.436		201.809		321.405
Q12797	ASPH	Aspartyl/asparaginyl beta-hydroxylase (EC 1.14.11.16) (Aspartate beta-hydroxylase) (ASP beta-hydroxylase) (Peptide-aspartate beta-dioxygenase)	456.576	775.153	628.398	285.999		536.531
Q12841	FSTL1	Follistatin-related protein 1 (Follistatin-like protein 1)	584.915	667.077	832.509	726.642	740.999	710.428
Q12907	LMAN2	Vesicular integral-membrane protein VIP36 (Glycoprotein GP36b) (Lectin mannose-binding 2) (Vesicular integral-membrane protein 36) (VIP36)	3634.19	2336.9	2745.5	1535.36	4554.54	2961.3
Q13308	PTK7	Inactive tyrosine-protein kinase 7 (Colon carcinoma kinase 4) (CCK-4) (Protein-tyrosine kinase 7) (Pseudo tyrosine kinase receptor 7) (Tyrosine-protein kinase-like 7)	2129.22	1155.54	2274.81	1853.05	736.28	1629.78
Q13424	SNTA1	Alpha-1-syntrophin (59 kDa dystrophin-associated protein A1 acidic component 1) (Pro-TGF-alpha cytoplasmic domain-interacting protein 1) (TACIP1) (Syntrophin-1)	226.17	605.321			1557.76	796.419
Q13433	S39A6	Zinc transporter ZIP6 (Estrogen-regulated protein LIV-1) (Solute carrier family 39 member 6) (Zrt- and Irt-like protein 6) (ZIP-6)	111.976	141	321.902			191.626
Q13443	ADAM9	Disintegrin and metalloproteinase domain-containing protein 9 (ADAM 9) (EC 3.4.24.-) (Cellular disintegrin-related protein) (Meltrin-gamma) (Metalloprotease/disintegrin/cysteine-rich protein 9) (Myeloma cell metalloproteinase)	361.575	663.816	834.221	770.434	1026	731.209
Q13478	IL18R	Interleukin-18 receptor 1 (IL-18R-1) (IL-18R1) (EC 3.2.2.6) (CD218 antigen-like family member A) (CDw218a) (IL1 receptor-related protein) (IL-1Rrp) (IL1R-rp) (Interleukin-18 receptor alpha) (IL-18R-alpha) (IL-18Ralpha) (CD antigen CD218a)	172.89	116.024	284.356	179.59		188.215
Q13510	ASAH1	Acid ceramidase (AC) (ACDase) (Acid CDase) (EC 3.5.1.23) (Acylsphingosine deacylase) (N-acylethanolamine hydrolase ASAH1) (EC 3.5.1.-) (N-acylsphingosine amidohydrolase) (Putative 32 kDa heart protein) (PHP32) [Cleaved into: Acid ceramidase subunit alpha; Acid ceramidase subunit beta]	2043.53	2506.81	1997.66	2257.43	2908.2	2342.73
Q13586	STIM1	Stromal interaction molecule 1	3002.96	1328.58	2756.28	616.313	2474.4	2035.7
Q13641	TPBG	Trophoblast glycoprotein (5T4 oncofetal antigen) (5T4 oncofetal trophoblast glycoprotein) (5T4 oncotrophoblast glycoprotein) (M6P1) (Wnt-activated inhibitory factor 1) (WAIF1)	2148.36	1379.07	1199.83	1927.77	1219.2	1574.84
Q13740	CD166	CD166 antigen (Activated leukocyte cell adhesion molecule) (CD antigen CD166)	1146.23	963.664	3014.5	2854.09	1580.8	1911.86
Q14108	SCRB2	Lysosome membrane protein 2 (85 kDa lysosomal membrane sialoglycoprotein) (LGP85) (CD36 antigen-like 2) (Lysosome membrane protein II) (LIMP II) (Scavenger receptor class B member 2) (CD antigen CD36)	7743.57	6401.25	4600.11	4728.41	10794.5	6853.56
Q14118	DAG1	Dystroglycan 1 (Dystroglycan) (Dystrophin-associated glycoprotein 1) [Cleaved into: Alpha-dystroglycan (Alpha-DG); Beta-dystroglycan (Beta-DG)]	3556.45	2622.41	2093.51	1229.14		2375.38
Q14126	DSG2	Desmoglein-2 (Cadherin family member 5) (HDGC)	541.589	669.613		283.618	577.624	518.111
Q15165	PON2	Serum paraoxonase/arylesterase 2 (PON 2) (EC 3.1.1.2) (EC 3.1.1.81) (Aromatic esterase 2) (A-esterase 2) (Serum aryldialkylphosphatase 2)	2595.16	4409.81	6158.56	3002.89	5082.06	4249.7
Q16563	SYPL1	Synaptophysin-like protein 1 (Pantophysin)	2926.22	3114.36	2538.34	2899.38	8172.66	3930.19
Q16585	SGCB	Beta-sarcoglycan (Beta-SG) (43 kDa dystrophin-associated glycoprotein) (43DAG) (A3b)			151.48	89.4222	567.034	269.312
Q32P28	P3H1	Prolyl 3-hydroxylase 1 (EC 1.14.11.7) (Growth suppressor 1) (Leucine- and proline-enriched proteoglycan 1) (Leprecan-1)	10709.7	4556.27	10908	9143.03	6173.08	8298.02
Q4G148	GXLT1	Glucoside xylosyltransferase 1 (EC 2.4.2.42) (Glycosyltransferase 8 domain-containing protein 3)	3357.59	776.104	1226.43	1584.3	2472.72	1883.43
Q4KMQ2	ANO6	Anoctamin-6 (Small-conductance calcium-activated nonselective cation channel) (SCAN channel) (Transmembrane protein 16F)	1303.88	1515.1	1764.91	1553.15	1627.43	1552.89
Q4ZIN3	MBRL	Membralin (Transmembrane protein 259)	1265.2	1192.95	707.873	866.821	347.447	876.059
Q58FF3	ENPLL	Putative endoplasmin-like protein (Putative heat shock protein 90 kDa beta member 2)		686.483	873.415	729.384		763.094
Q5JRA6	TGO1	Transport and Golgi organization protein 1 homolog (TANGO1) (C219-reactive peptide) (D320) (Melanoma inhibitory activity protein 3)	523.741	282.058	258.894	94.5727	326.459	297.145
Q5JTV8	TOIP1	Torsin-1A-interacting protein 1 (Lamin-associated protein 1B) (LAP1B)	9483.68	848.881	2335.78	4774.76	634.694	3615.56
Q5UCC4	EMC10	ER membrane protein complex subunit 10 (Hematopoietic signal peptide-containing membrane domain-containing protein 1)	119.941	738.634	1553.73	1333.06	941.597	937.391
Q5W064	LIPJ	Lipase member J (EC 3.1.1.-) (Lipase-like abhydrolase domain-containing protein 1)	5778.38	2322.41	4185.25	3909.86	2203.82	3679.94
Q5ZPR3	CD276	CD276 antigen (4Ig-B7-H3) (B7 homolog 3) (B7-H3) (Costimulatory molecule) (CD antigen CD276)	1507.94	2459.14	2195.42		3033.86	2299.09
Q68CR1	SE1L3	Protein sel-1 homolog 3 (Suppressor of lin-12-like protein 3) (Sel-1L3)	124.441	378.673		322.841	136.276	240.558
Q6P179	ERAP2	Endoplasmic reticulum aminopeptidase 2 (EC 3.4.11.-) (Leukocyte-derived arginine aminopeptidase) (L-RAP)	1926.58	974.648	2428.17	1540.67	638.717	1501.76
Q6PK18	OGFD3	2-oxoglutarate and iron-dependent oxygenase domain-containing protein 3 (EC 1.14.11.-)	844.882	582.128		517.38		648.13
Q6UW63	PLGT2	Protein O-glucosyltransferase 2 (EC 2.4.1.-) (Endoplasmic reticulum resident protein 58) (ER protein 58) (ERp58) (KDEL motif-containing protein 1) (Protein O-xylosyltransferase POGLUT2) (EC 2.4.2.-)	3511.11	2588.44	2422.8	4481.19	1554.19	2911.55
Q6UXH1	CREL2	Protein disulfide isomerase CRELD2 (EC 5.3.4.1) (Cysteine-rich with EGF-like domain protein 2)	278.024		1094.3	645.853	3520.72	1384.73
Q6Y288	B3GLT	Beta-1,3-glucosyltransferase (Beta3Glc-T) (EC 2.4.1.-) (Beta 3-glucosyltransferase) (Beta-3-glycosyltransferase-like)	1081.24		483.873		432.634	665.915
Q6YHK3	CD109	CD109 antigen (150 kDa TGF-beta-1-binding protein) (C3 and PZP-like alpha-2-macroglobulin domain-containing protein 7) (Platelet-specific Gov antigen) (p180) (r150) (CD antigen CD109)	4846.13	8112.47	9124.1	6928.69	7864.13	7375.1
Q7LGA3	HS2ST	Heparan sulfate 2-O-sulfotransferase 1 (2-O-sulfotransferase) (2OST) (EC 2.8.2.-)	4856.92	4896.87	5939.38	5879.81	6877.13	5690.02
Q7Z388	D19L4	Probable C-mannosyltransferase DPY19L4 (EC 2.4.1.-) (Dpy-19-like protein 4) (Protein dpy-19 homolog 4)	261.403		500.659	561.941	62.244	346.562
Q7Z4H8	PLGT3	Protein O-glucosyltransferase 3 (EC 2.4.1.-) (KDEL motif-containing protein 2) (Protein O-xylosyltransferase POGLUT3) (EC 2.4.2.-)	5034.36	3501.58	2678.99	4305.02	3175.8	3739.15
Q7Z7H5	TMED4	Transmembrane emp24 domain-containing protein 4 (Endoplasmic reticulum stress-response protein 25) (ERS25) (GMP25iso) (Putative NF-kappa-B-activating protein 156) (p24 family protein alpha-3) (p24alpha3)	4750.03	4404.93	799.037	1718.21	5350.17	3404.47
Q7Z7M0	MEGF8	Multiple epidermal growth factor-like domains protein 8 (Multiple EGF-like domains protein 8) (Epidermal growth factor-like protein 4) (EGF-like protein 4)	767.781	368.343	611.641	732.057		619.956
Q86YB8	ERO1B	ERO1-like protein beta (ERO1-L-beta) (EC 1.8.4.-) (Endoplasmic reticulum oxidoreductase beta) (Endoplasmic reticulum oxidoreductin-1-like protein B) (Oxidoreductin-1-L-beta)	194.906	58.134	139.315			130.785
Q8IV08	PLD3	5'-3' exonuclease PLD3 (EC 3.1.16.1) (Choline phosphatase 3) (HindIII K4L homolog) (Hu-K4) (Phosphatidylcholine-hydrolyzing phospholipase D3) (Phospholipase D3) (PLD 3)	305.78	787.988	367.167	627.541	712.676	560.23
Q8IWU5	SULF2	Extracellular sulfatase Sulf-2 (hSulf-2) (EC 3.1.6.-)	385.365	145.584	265.901			265.616
Q8IZA0	K319L	Dyslexia-associated protein KIAA0319-like protein (Adeno-associated virus receptor) (AAVR)	1184.64		85.9394	1554.88	1702.09	1131.89
Q8IZP9	AGRG2	Adhesion G-protein coupled receptor G2 (G-protein coupled receptor 64) (Human epididymis-specific protein 6) (He6)	619.542		167.092	1056.6	904.718	686.987
Q8N2E6	TOR2X	Prosalusin (Torsin family 2 member A) (Torsin-2A) [Cleaved into: Salusin-alpha; Salusin-beta]	455.822	118.435	672.185	570.011	464.234	456.137
Q8N668	COMD1	COMM domain-containing protein 1 (Protein Murr1)		137.691	157.017	100.239		131.649
Q8N766	EMC1	ER membrane protein complex subunit 1	5623.69	3393.31	3111.39	3860.68	8573.15	4912.44
Q8N9V7	TOPZ1	Protein TOPAZ1 (Testis- and ovary-specific PAZ domain-containing protein 1)	468.386	1135.87	1543.63	1625.92	179.385	990.639
Q8NAT1	PMGT2	Protein O-linked-mannose beta-1,4-N-acetylglucosaminyltransferase 2 (POMGnT2) (EC 2.4.1.312) (Extracellular O-linked N-acetylglucosamine transferase-like) (Glycosyltransferase-like domain-containing protein 2)	415.32	1090.95		184.862	1128.23	704.84
Q8NBJ4	GOLM1	Golgi membrane protein 1 (Golgi membrane protein GP73) (Golgi phosphoprotein 2)	161.594	334.808	105.543			200.648
Q8NBJ5	GT251	Procollagen galactosyltransferase 1 (EC 2.4.1.50) (Collagen beta(1-O)galactosyltransferase 1) (ColGalT 1) (Glycosyltransferase 25 family member 1) (Hydroxylysine galactosyltransferase 1)	7844.59	10935.5	6321.86	5322.98	5782.71	7241.52
Q8NBK3	SUMF1	Formylglycine-generating enzyme (FGE) (EC 1.8.3.7) (C-alpha-formylglycine-generating enzyme 1) (Sulfatase-modifying factor 1)	443.772	437.695	351.345		115.435	337.062
Q8NBN3	TM87A	Transmembrane protein 87A	629.804	386.096		200.376	275.383	372.915
Q8NFQ8	TOIP2	Torsin-1A-interacting protein 2 (Lumenal domain-like LAP1)	3778.65	10316.3	6282.66	9750.27	10181.5	8061.87
Q8NFZ8	CADM4	Cell adhesion molecule 4 (Immunoglobulin superfamily member 4C) (IgSF4C) (Nectin-like protein 4) (NECL-4) (TSLC1-like protein 2)	130.123	127.237		102.839		120.066
Q8TEM1	PO210	Nuclear pore membrane glycoprotein 210 (Nuclear pore protein gp210) (Nuclear envelope pore membrane protein POM 210) (POM210) (Nucleoporin Nup210) (Pore membrane protein of 210 kDa)	7350.39	7163.18	8976.26	10050	10051.2	8718.21
Q8WTV0	SCRB1	Scavenger receptor class B member 1 (SRB1) (CD36 and LIMPII analogous 1) (CLA-1) (CD36 antigen-like 1) (Collagen type I receptor, thrombospondin receptor-like 1) (SR-BI) (CD antigen CD36)	864.893	155.702	112.94	115.283		312.204
Q8WWI5	CTL1	Choline transporter-like protein 1 (CDw92) (Solute carrier family 44 member 1) (CD antigen CD92)	2789.19	1000.09	2122.84	2450.54		2090.67
Q8WXG9	AGRV1	Adhesion G-protein coupled receptor V1 (ADGRV1) (EC 3.4.-.-) (G-protein coupled receptor 98) (Monogenic audiogenic seizure susceptibility protein 1 homolog) (Usher syndrome type-2C protein) (Very large G-protein coupled receptor 1) [Cleaved into: ADGRV1 subunit alpha; ADGRV1 subunit beta]	208.252	331.647		217.311		252.403
Q92542	NICA	Nicastrin	13826.6	11377.4	15951.4	18747.4	15606.8	15101.9
Q92545	TM131	Transmembrane protein 131 (Protein RW1)	802.448	365.836	497.766	1246.94	834.564	749.512
Q92791	SC65	Endoplasmic reticulum protein SC65 (Leprecan-like protein 4) (Nucleolar autoantigen No55) (Prolyl 3-hydroxylase family member 4) (Synaptonemal complex protein SC65)	6075.73	3325.46	4808.19	228.098	5926.06	4072.71
Q92820	GGH	Gamma-glutamyl hydrolase (EC 3.4.19.9) (Conjugase) (GH) (Gamma-Glu-X carboxypeptidase)	3989.99	9543.09	8677.3	4915.97	3856.93	6196.66
Q92823	NRCAM	Neuronal cell adhesion molecule (Nr-CAM) (Neuronal surface protein Bravo) (hBravo) (NgCAM-related cell adhesion molecule) (Ng-CAM-related)	2599.24	4044.55	1242.77	2490.79	2169.41	2509.35
Q92896	GSLG1	Golgi apparatus protein 1 (CFR-1) (Cysteine-rich fibroblast growth factor receptor) (E-selectin ligand 1) (ESL-1) (Golgi sialoglycoprotein MG-160)	2530.79	2861.93	1923.85	1875.66	3352.31	2508.91
Q969V3	NCLN	Nicalin (Nicastrin-like protein)	1749.42	1647.04	2081.71	1907.68	2416.32	1960.43
Q96AE7	TTC17	Tetratricopeptide repeat protein 17 (TPR repeat protein 17)	229.07		667.357	167.457	205.699	317.396
Q96AQ6	PBIP1	Pre-B-cell leukemia transcription factor-interacting protein 1 (Hematopoietic PBX-interacting protein)	161.285	287.533	191.152	166.085	174.015	196.014
Q96AY3	FKB10	Peptidyl-prolyl cis-trans isomerase FKBP10 (PPIase FKBP10) (EC 5.2.1.8) (65 kDa FK506-binding protein) (65 kDa FKBP) (FKBP-65) (FK506-binding protein 10) (FKBP-10) (Immunophilin FKBP65) (Rotamase)	60297.5	44433.7	62826.6	48441.1	32262.7	49652.3
Q96F46	I17RA	Interleukin-17 receptor A (IL-17 receptor A) (IL-17RA) (CDw217) (CD antigen CD217)	910.791	371.535	721.977	457.849	573.225	607.075
Q96FM1	PGAP3	Post-GPI attachment to proteins factor 3 (COS16 homolog) (hCOS16) (Gene coamplified with ERBB2 protein) (PER1-like domain-containing protein 1)	531.565	299.422		564.46	100.349	373.949
Q96G97	BSCL2	Seipin (Bernardinelli-Seip congenital lipodystrophy type 2 protein)	738.858	245.564	206.97	421.162		403.139
Q96HE7	ERO1A	ERO1-like protein alpha (ERO1-L) (ERO1-L-alpha) (EC 1.8.4.-) (Endoplasmic oxidoreductin-1-like protein) (Endoplasmic reticulum oxidoreductase alpha) (Oxidoreductin-1-L-alpha)	8970.8	7341.66	20586.5	15588	8381.52	12173.7
Q96J42	TXD15	Thioredoxin domain-containing protein 15	1665.54	2026.54	811.721	1244.54	507.608	1251.19
Q96KA5	CLP1L	Cleft lip and palate transmembrane protein 1-like protein (CLPTM1-like protein) (Cisplatin resistance-related protein 9) (CRR9p)	2415.56	2558.48	2763.65	1715.19	1641.33	2218.84
Q96RQ1	ERGI2	Endoplasmic reticulum-Golgi intermediate compartment protein 2	2601.11	595.425	403.235		1669.01	1317.2
Q96S52	PIGS	GPI transamidase component PIG-S (Phosphatidylinositol-glycan biosynthesis class S protein)	1197.04	843.466	569.045	770.011	826.079	841.127
Q99523	SORT	Sortilin (100 kDa NT receptor) (Glycoprotein 95) (Gp95) (Neurotensin receptor 3) (NT3) (NTR3)	1362.43	681.339	670.216		1149.48	965.866
Q99538	LGMN	Legumain (EC 3.4.22.34) (Asparaginyl endopeptidase) (Protease, cysteine 1)	2639.73	6291.04	5593.41	4184.56	1749.42	4091.63
Q9BRN9	TM2D3	TM2 domain-containing protein 3 (Beta-amyloid-binding protein-like protein 2) (BBP-like protein 2)	784.403		419.425	312.526	598.602	528.739
Q9BTY2	FUCO2	Plasma alpha-L-fucosidase (EC 3.2.1.51) (Alpha-L-fucoside fucohydrolase 2) (Alpha-L-fucosidase 2)	3582.5	3465.6	5592.65	2683.12	1287.31	3322.24
Q9BU23	LMF2	Lipase maturation factor 2 (Transmembrane protein 112B) (Transmembrane protein 153)	5471.81	5756.88	2686.81	7823.95		5434.86
Q9BVK6	TMED9	Transmembrane emp24 domain-containing protein 9 (GMP25) (Glycoprotein 25L2) (p24 family protein alpha-2) (p24alpha2) (p25)	18501	18204	14837.4	13596.8	21083.6	17244.6
Q9BX67	JAM3	Junctional adhesion molecule C (JAM-C) (JAM-2) (Junctional adhesion molecule 3) (JAM-3) [Cleaved into: Soluble form of JAM-C (sJAM-C)]	180.225	222.895	312.506	377.732		273.339
Q9BY67	CADM1	Cell adhesion molecule 1 (Immunoglobulin superfamily member 4) (IgSF4) (Nectin-like protein 2) (NECL-2) (Spermatogenic immunoglobulin superfamily) (SgIgSF) (Synaptic cell adhesion molecule) (SynCAM) (Tumor suppressor in lung cancer 1) (TSLC-1)	265.661	417.909			100.666	261.412
Q9C0A6	SETD5	Histone-lysine N-methyltransferase SETD5 (EC 2.1.1.359) (EC 2.1.1.367) (SET domain-containing protein 5)	522.936	63.3045	97.3132		111	198.638
Q9C0C4	SEM4C	Semaphorin-4C	480.042	201.745		334.394	461.926	369.527
Q9C0H2	TTYH3	Protein tweety homolog 3 (hTTY3)	1218.12	1869.12	914.986	2534.18	964.437	1500.17
Q9GZX9	TWSG1	Twisted gastrulation protein homolog 1		108.722	112.75	169.597	335.116	181.546
Q9H0V9	LMA2L	VIP36-like protein (Lectin mannose-binding 2-like) (LMAN2-like protein)	1558.6	668.54	1086.47	1307.06		1155.17
Q9H0X4	F234A	Protein FAM234A (Protein ITFG3)	177.207	109.345		414.371	492.82	298.436
Q9H3G5	CPVL	Probable serine carboxypeptidase CPVL (EC 3.4.16.-) (Carboxypeptidase, vitellogenic-like) (Vitellogenic carboxypeptidase-like protein) (VCP-like protein) (hVLP)	4816.16	2470.37	3048.07	6090.95	1962.13	3677.53
Q9H5K3	SG196	Protein O-mannose kinase (POMK) (EC 2.7.1.183) (Protein kinase-like protein SgK196) (Sugen kinase 196)	732.478	605.141	123.411	243.518		426.137
Q9H5V8	CDCP1	CUB domain-containing protein 1 (Membrane glycoprotein gp140) (Subtractive immunization M plus HEp3-associated 135 kDa protein) (SIMA135) (Transmembrane and associated with src kinases) (CD antigen CD318)	446.061	918.781	282.095	436.359		520.824
Q9HAR2	AGRL3	Adhesion G protein-coupled receptor L3 (Calcium-independent alpha-latrotoxin receptor 3) (CIRL-3) (Latrophilin-3) (Lectomedin-3)		796.472	749.16	689.13		744.921
Q9HD45	TM9S3	Transmembrane 9 superfamily member 3 (EP70-P-iso) (SM-11044-binding protein)	3033.03	3086.16	2891.04	2354.24	3641.69	3001.23
Q9HDC9	APMAP	Adipocyte plasma membrane-associated protein (Protein BSCv)	7629.86	7237.56	6523	5857.02	6337.98	6717.08
Q9NRB3	CHSTC	Carbohydrate sulfotransferase 12 (EC 2.8.2.5) (Chondroitin 4-O-sulfotransferase 2) (Chondroitin 4-sulfotransferase 2) (C4ST-2) (C4ST2) (Sulfotransferase Hlo)	325.215	74.58	502.695	296.145	544.868	348.7
Q9NS15	LTBP3	Latent-transforming growth factor beta-binding protein 3 (LTBP-3)	69.7331	27.526			250.313	115.857
Q9NXG6	P4HTM	Transmembrane prolyl 4-hydroxylase (P4H-TM) (EC 1.14.11.29) (Hypoxia-inducible factor prolyl hydroxylase 4) (HIF-PH4) (HIF-prolyl hydroxylase 4) (HPH-4)			246.498	365.548	99.8947	237.314
Q9NY35	CLDN1	Claudin domain-containing protein 1 (Membrane protein GENX-3745)	1734.4	831.342	384.971	1420.03	536.822	981.513
Q9NYQ6	CELR1	Cadherin EGF LAG seven-pass G-type receptor 1 (Cadherin family member 9) (Flamingo homolog 2) (hFmi2)	456.152		228.295	190.926	147.297	255.668
Q9NYU1	UGGG2	UDP-glucose:glycoprotein glucosyltransferase 2 (UGT2) (hUGT2) (EC 2.4.1.-) (UDP--Glc:glycoprotein glucosyltransferase 2) (UDP-glucose ceramide glucosyltransferase-like 1)		74.1618	260.752		131.806	155.573
Q9NYU2	UGGG1	UDP-glucose:glycoprotein glucosyltransferase 1 (UGT1) (hUGT1) (EC 2.4.1.-) (UDP--Glc:glycoprotein glucosyltransferase) (UDP-glucose ceramide glucosyltransferase-like 1)	1939.01	1656.69	681.537	416.252		1173.37
Q9NZ08	ERAP1	Endoplasmic reticulum aminopeptidase 1 (EC 3.4.11.-) (ARTS-1) (Adipocyte-derived leucine aminopeptidase) (A-LAP) (Aminopeptidase PILS) (Puromycin-insensitive leucyl-specific aminopeptidase) (PILS-AP) (Type 1 tumor necrosis factor receptor shedding aminopeptidase regulator)	229.925		373.399		186.401	263.242
Q9NZV5	SELN	Selenoprotein N (SelN)	374.503	230.645		67.8486		224.332
Q9P0T7	TMEM9	Proton-transporting V-type ATPase complex assembly regulator TMEM9 (v-ATPase assembly regulator TMEM9) (Dermal papilla-derived protein 4) (Transmembrane protein 9) (Protein TMEM9)	666.15	719.338	1217.15	528.123		782.69
Q9P273	TEN3	Teneurin-3 (Ten-3) (Protein Odd Oz/ten-m homolog 3) (Tenascin-M3) (Ten-m3) (Teneurin transmembrane protein 3)	1583.09	726.143	860.068	1111.42	1964.19	1248.98
Q9P2B2	FPRP	Prostaglandin F2 receptor negative regulator (CD9 partner 1) (CD9P-1) (Glu-Trp-Ile EWI motif-containing protein F) (EWI-F) (Prostaglandin F2-alpha receptor regulatory protein) (Prostaglandin F2-alpha receptor-associated protein) (CD antigen CD315)	2398.84	2268.48	3389.43	1821.31	3105.34	2596.68
Q9P2K2	TXD16	Thioredoxin domain-containing protein 16	355.678	140.813		129.199		208.563
Q9UBG0	MRC2	C-type mannose receptor 2 (C-type lectin domain family 13 member E) (Endocytic receptor 180) (Macrophage mannose receptor 2) (Urokinase-type plasminogen activator receptor-associated protein) (UPAR-associated protein) (Urokinase receptor-associated protein) (CD antigen CD280)	137.264	268.324	211.372	145.079		190.51
Q9UBR2	CATZ	Cathepsin Z (EC 3.4.18.1) (Cathepsin P) (Cathepsin X)	4025.8	4077.02	8248.15	7001.42	1357.66	4942.01
Q9UBS4	DJB11	DnaJ homolog subfamily B member 11 (APOBEC1-binding protein 2) (ABBP-2) (DnaJ protein homolog 9) (ER-associated DNAJ) (ER-associated Hsp40 co-chaperone) (Endoplasmic reticulum DNA J domain-containing protein 3) (ER-resident protein ERdj3) (ERdj3) (ERj3p) (HEDJ) (Human DnaJ protein 9) (hDj-9) (PWP1-interacting protein 4)	1605.11	1764.64	952.206	1352.74		1418.67
Q9UBV2	SE1L1	Protein sel-1 homolog 1 (Suppressor of lin-12-like protein 1) (Sel-1L)	7571.58	4961.69	6868.48	5600.54	10286.1	7057.68
Q9UH99	SUN2	SUN domain-containing protein 2 (Protein unc-84 homolog B) (Rab5-interacting protein) (Rab5IP) (Sad1/unc-84 protein-like 2)	1437.8	1811.43	1078.96	1670.67	1723.17	1544.4
Q9UHG3	PCYOX	Prenylcysteine oxidase 1 (EC 1.8.3.5) (Prenylcysteine lyase)	23263.4	15821.9	11693.6	19146.1	7856.85	15556.4
Q9UHN6	CEIP2	Cell surface hyaluronidase (EC 3.2.1.35) (Cell migration-inducing hyaluronidase 2) (Transmembrane protein 2)	1323.02		163.007	1105.46	744.268	833.94
Q9UIQ6	LCAP	Leucyl-cystinyl aminopeptidase (Cystinyl aminopeptidase) (EC 3.4.11.3) (Insulin-regulated membrane aminopeptidase) (Insulin-responsive aminopeptidase) (IRAP) (Oxytocinase) (OTase) (Placental leucine aminopeptidase) (P-LAP) [Cleaved into: Leucyl-cystinyl aminopeptidase, pregnancy serum form]	1214.05	796.8	1237.3	951.467		1049.9
Q9UJ14	GGT7	Glutathione hydrolase 7 (EC 3.4.19.13) (Gamma-glutamyltransferase 7) (GGT 7) (EC 2.3.2.2) (Gamma-glutamyltransferase-like 3) (Gamma-glutamyltransferase-like 5) (Gamma-glutamyltranspeptidase 7) [Cleaved into: Glutathione hydrolase 7 heavy chain; Glutathione hydrolase 7 light chain]	1248.09	120.239	214.933	932.689	1813.8	865.949
Q9UJJ9	GNPTG	N-acetylglucosamine-1-phosphotransferase subunit gamma (GlcNAc-1-phosphotransferase subunit gamma) (UDP-N-acetylglucosamine-1-phosphotransferase subunit gamma)	57.9935	137.91		617.534		271.146
Q9UKY4	POMT2	Protein O-mannosyl-transferase 2 (EC 2.4.1.109) (Dolichyl-phosphate-mannose--protein mannosyltransferase 2)	145.67		131.744		224.416	167.277
Q9UMR5	PPT2	Lysosomal thioesterase PPT2 (PPT-2) (EC 3.1.2.-) (S-thioesterase G14)	472.831		449.126		544.776	488.911
Q9UNW1	MINP1	Multiple inositol polyphosphate phosphatase 1 (EC 3.1.3.62) (2,3-bisphosphoglycerate 3-phosphatase) (2,3-BPG phosphatase) (EC 3.1.3.80) (Inositol (1,3,4,5)-tetrakisphosphate 3-phosphatase) (Ins(1,3,4,5)P(4) 3-phosphatase)	1378.93		952.856	1054.61	1808.44	1298.71
Q9Y2C2	UST	Uronyl 2-sulfotransferase (EC 2.8.2.-)	186.117	91.3505	303.785	332.906		228.539
Q9Y487	VPP2	V-type proton ATPase 116 kDa subunit a 2 (V-ATPase 116 kDa subunit a 2) (Lysosomal H(+)-transporting ATPase V0 subunit a 2) (TJ6) (Vacuolar proton translocating ATPase 116 kDa subunit a isoform 2)	634.096	1250.24	303.001	248.713	904.576	668.126
Q9Y4L1	HYOU1	Hypoxia up-regulated protein 1 (150 kDa oxygen-regulated protein) (ORP-150) (170 kDa glucose-regulated protein) (GRP-170)	19226.9	24203.6	28501.9	33383.4	33737	27810.6
Q9Y639	NPTN	Neuroplastin (Stromal cell-derived receptor 1) (SDR-1)	3611.09	1468.58	1778.94	1908.15	2259.49	2205.25
Q9Y6A1	POMT1	Protein O-mannosyl-transferase 1 (EC 2.4.1.109) (Dolichyl-phosphate-mannose--protein mannosyltransferase 1)	191.03	324.681	370.41		638.205	381.082
