# Supplementary material for: Proteome and Glycoproteome Analyses Reveal the Protein N-Linked Glycosylation Specificity of STT3A and STT3B
Source: Cells. 2022 Sep 6;11(18):2775. doi: 10.3390/cells11182775 (PMC9496733; doi:10.3390/cells11182775)
Supplement: Supplementary file 1 [file cells-11-02775-s001.zip › Table S3ú║DEPs, DEGPs and correlated GO, KEGG results.xlsx]

## Sheet: DEPs
Differentially expressed proteins in KO cells
STT3A-KO					STT3B-KO
Protein accession	Protein name	Description	Log2(STT3A-KO/WT)	pValue	Protein accession	Protein name	Description	Log2(STT3B-KO/WT)	pValue
O00116	ADAS	Alkyldihydroxyacetonephosphate synthase, peroxisomal (Alkyl-DHAP synthase) (EC 2.5.1.26) (Aging-associated gene 5 protein) (Alkylglycerone-phosphate synthase)	-2.68877	0.00195433	A1L0T0	ILVBL	2-hydroxyacyl-CoA lyase 2 (EC 4.1.2.-) (Acetolactate synthase-like protein) (IlvB-like protein)	1.10155	0.0277546
O00193	SMAP	Small acidic protein	1.0863	0.023637	A5D8V6	VP37C	Vacuolar protein sorting-associated protein 37C (hVps37C) (ESCRT-I complex subunit VPS37C)	1.42242	0.00219788
O00410	IPO5	Importin-5 (Imp5) (Importin subunit beta-3) (Karyopherin beta-3) (Ran-binding protein 5) (RanBP5)	-1.25404	0.00161883	O00186	STXB3	Syntaxin-binding protein 3 (Platelet Sec1 protein) (PSP) (Protein unc-18 homolog 3) (Unc18-3) (Protein unc-18 homolog C) (Unc-18C)	2.02898	0.000156355
O00541	PESC	Pescadillo homolog	-1.15861	0.00858962	O00411	RPOM	DNA-directed RNA polymerase, mitochondrial (MtRPOL) (EC 2.7.7.6)	2.58059	0.00275827
O00566	MPP10	U3 small nucleolar ribonucleoprotein protein MPP10 (M phase phosphoprotein 10)	-1.20821	0.0203131	O00461	GOLI4	Golgi integral membrane protein 4 (Golgi integral membrane protein, cis) (GIMPc) (Golgi phosphoprotein 4) (Golgi-localized phosphoprotein of 130 kDa) (Golgi phosphoprotein of 130 kDa)	-1.02601	0.033621
O00625	PIR	Pirin (EC 1.13.11.24) (Probable quercetin 2,3-dioxygenase PIR) (Probable quercetinase)	-1.97424	0.0041448	O00764	PDXK	Pyridoxal kinase (EC 2.7.1.35) (Pyridoxine kinase)	2.12274	0.012456
O00764	PDXK	Pyridoxal kinase (EC 2.7.1.35) (Pyridoxine kinase)	1.9987	0.0184781	O14617	AP3D1	AP-3 complex subunit delta-1 (AP-3 complex subunit delta) (Adaptor-related protein complex 3 subunit delta-1) (Delta-adaptin)	1.01858	0.00109161
O14545	TRAD1	TRAF-type zinc finger domain-containing protein 1 (Protein FLN29)	-1.22401	0.0161389	O14656	TOR1A	Torsin-1A (Dystonia 1 protein) (Torsin ATPase-1A) (EC 3.6.4.-) (Torsin family 1 member A)	2.07986	0.00214807
O14773	TPP1	Tripeptidyl-peptidase 1 (TPP-1) (EC 3.4.14.9) (Cell growth-inhibiting gene 1 protein) (Lysosomal pepstatin-insensitive protease) (LPIC) (Tripeptidyl aminopeptidase) (Tripeptidyl-peptidase I) (TPP-I)	1.82664	8.28938e-05	O14787	TNPO2	Transportin-2 (Karyopherin beta-2b)	1.4786	0.000199164
O15031	PLXB2	Plexin-B2 (MM1)	1.74091	0.0373189	O14949	QCR8	Cytochrome b-c1 complex subunit 8 (Complex III subunit 8) (Complex III subunit VIII) (Ubiquinol-cytochrome c reductase complex 9.5 kDa protein) (Ubiquinol-cytochrome c reductase complex ubiquinone-binding protein QP-C)	1.96079	0.0106273
O15067	PUR4	Phosphoribosylformylglycinamidine synthase (FGAM synthase) (FGAMS) (EC 6.3.5.3) (Formylglycinamide ribonucleotide amidotransferase) (FGAR amidotransferase) (FGAR-AT) (Formylglycinamide ribotide amidotransferase) (Phosphoribosylformylglycineamide amidotransferase)	-1.07664	0.0237514	O15143	ARC1B	Actin-related protein 2/3 complex subunit 1B (Arp2/3 complex 41 kDa subunit) (p41-ARC)	1.48764	0.000854312
O15143	ARC1B	Actin-related protein 2/3 complex subunit 1B (Arp2/3 complex 41 kDa subunit) (p41-ARC)	1.07301	0.0227118	O15269	SPTC1	Serine palmitoyltransferase 1 (EC 2.3.1.50) (Long chain base biosynthesis protein 1) (LCB 1) (Serine-palmitoyl-CoA transferase 1) (SPT 1) (SPT1)	1.51598	0.0303295
O15294	OGT1	UDP-N-acetylglucosamine--peptide N-acetylglucosaminyltransferase 110 kDa subunit (EC 2.4.1.255) (O-GlcNAc transferase subunit p110) (O-linked N-acetylglucosamine transferase 110 kDa subunit) (OGT)	-1.67447	0.00696106	O15382	BCAT2	Branched-chain-amino-acid aminotransferase, mitochondrial (BCAT(m)) (EC 2.6.1.42) (Placental protein 18) (PP18)	1.28086	0.000807971
O15355	PPM1G	Protein phosphatase 1G (EC 3.1.3.16) (Protein phosphatase 1C) (Protein phosphatase 2C isoform gamma) (PP2C-gamma) (Protein phosphatase magnesium-dependent 1 gamma)	-1.00959	9.43957e-07	O43592	XPOT	Exportin-T (Exportin(tRNA)) (tRNA exportin)	1.04648	0.00651434
O43181	NDUS4	NADH dehydrogenase [ubiquinone] iron-sulfur protein 4, mitochondrial (Complex I-18 kDa) (CI-18 kDa) (Complex I-AQDQ) (CI-AQDQ) (NADH-ubiquinone oxidoreductase 18 kDa subunit)	1.24742	0.0482475	O60232	ZNRD2	Protein ZNRD2 (Autoantigen p27) (Sjoegren syndrome/scleroderma autoantigen 1) (Zinc ribbon domain-containing protein 2)	-1.04083	0.00345308
O43264	ZW10	Centromere/kinetochore protein zw10 homolog	-2.02138	0.00128176	O60306	AQR	RNA helicase aquarius (EC 3.6.4.13) (Intron-binding protein of 160 kDa) (IBP160)	1.83554	0.00253346
O43402	EMC8	ER membrane protein complex subunit 8 (Neighbor of COX4) (Protein FAM158B)	-1.28846	0.0114536	O60502	OGA	Protein O-GlcNAcase (OGA) (EC 3.2.1.169) (Beta-N-acetylglucosaminidase) (Beta-N-acetylhexosaminidase) (Beta-hexosaminidase) (Meningioma-expressed antigen 5) (N-acetyl-beta-D-glucosaminidase) (N-acetyl-beta-glucosaminidase) (Nuclear cytoplasmic O-GlcNAcase and acetyltransferase) (NCOAT)	1.1384	0.000249029
O43805	SSNA1	Sjoegren syndrome nuclear autoantigen 1 (Nuclear autoantigen of 14 kDa)	-1.05066	0.0379057	O60784	TOM1	Target of Myb protein 1	-2.25025	0.00859701
O43813	LANC1	Glutathione S-transferase LANCL1 (EC 2.5.1.18) (40 kDa erythrocyte membrane protein) (p40) (LanC-like protein 1)	1.51828	0.00133725	O60830	TI17B	Mitochondrial import inner membrane translocase subunit Tim17-B	-1.12015	0.0159743
O43837	IDH3B	Isocitrate dehydrogenase [NAD] subunit beta, mitochondrial (Isocitric dehydrogenase subunit beta) (NAD(+)-specific ICDH subunit beta)	-1.36433	0.00246237	O60934	NBN	Nibrin (Cell cycle regulatory protein p95) (Nijmegen breakage syndrome protein 1)	1.80461	0.0434787
O43847	NRDC	Nardilysin (EC 3.4.24.61) (N-arginine dibasic convertase) (NRD convertase) (NRD-C) (Nardilysin convertase)	-2.38794	0.00212657	O75151	PHF2	Lysine-specific demethylase PHF2 (EC 1.14.11.-) (GRC5) (PHD finger protein 2)	1.26292	0.000292148
O43920	NDUS5	NADH dehydrogenase [ubiquinone] iron-sulfur protein 5 (Complex I-15 kDa) (CI-15 kDa) (NADH-ubiquinone oxidoreductase 15 kDa subunit)	2.04542	0.0221211	O75475	PSIP1	PC4 and SFRS1-interacting protein (CLL-associated antigen KW-7) (Dense fine speckles 70 kDa protein) (DFS 70) (Lens epithelium-derived growth factor) (Transcriptional coactivator p75/p52)	1.12469	2.82457e-05
O60231	DHX16	Pre-mRNA-splicing factor ATP-dependent RNA helicase DHX16 (EC 3.6.4.13) (ATP-dependent RNA helicase #3) (DEAH-box protein 16)	-1.03394	0.00233479	O75884	RBBP9	Serine hydrolase RBBP9 (EC 3.-.-.-) (B5T-overexpressed gene protein) (Protein BOG) (Retinoblastoma-binding protein 10) (RBBP-10) (Retinoblastoma-binding protein 9) (RBBP-9)	-2.45877	6.33609e-05
O60232	ZNRD2	Protein ZNRD2 (Autoantigen p27) (Sjoegren syndrome/scleroderma autoantigen 1) (Zinc ribbon domain-containing protein 2)	-1.73584	0.000779461	O94832	MYO1D	Unconventional myosin-Id	1.29568	0.000383889
O60427	FADS1	Acyl-CoA (8-3)-desaturase (EC 1.14.19.44) (Delta(5) fatty acid desaturase) (D5D) (Delta(5) desaturase) (Delta-5 desaturase) (Fatty acid desaturase 1)	-1.88014	0.00289794	O95155	UBE4B	Ubiquitin conjugation factor E4 B (EC 2.3.2.27) (Homozygously deleted in neuroblastoma 1) (RING-type E3 ubiquitin transferase E4 B) (Ubiquitin fusion degradation protein 2)	-1.25115	0.0348169
O60502	OGA	Protein O-GlcNAcase (OGA) (EC 3.2.1.169) (Beta-N-acetylglucosaminidase) (Beta-N-acetylhexosaminidase) (Beta-hexosaminidase) (Meningioma-expressed antigen 5) (N-acetyl-beta-D-glucosaminidase) (N-acetyl-beta-glucosaminidase) (Nuclear cytoplasmic O-GlcNAcase and acetyltransferase) (NCOAT)	-1.55526	0.00485597	O95251	KAT7	Histone acetyltransferase KAT7 (EC 2.3.1.48) (Histone acetyltransferase binding to ORC1) (Lysine acetyltransferase 7) (MOZ, YBF2/SAS3, SAS2 and TIP60 protein 2) (MYST-2)	1.34273	0.0216037
O60678	ANM3	Protein arginine N-methyltransferase 3 (EC 2.1.1.319) (Heterogeneous nuclear ribonucleoprotein methyltransferase-like protein 3)	-3.05081	0.0200933	O95400	CD2B2	CD2 antigen cytoplasmic tail-binding protein 2 (CD2 cytoplasmic domain-binding protein 2) (CD2 tail-binding protein 2) (U5 snRNP 52K protein) (U5-52K)	1.64724	0.0494624
O60701	UGDH	UDP-glucose 6-dehydrogenase (UDP-Glc dehydrogenase) (UDP-GlcDH) (UDPGDH) (EC 1.1.1.22)	1.79271	0.0186128	O95864	FADS2	Acyl-CoA 6-desaturase (EC 1.14.19.3) (Delta(6) fatty acid desaturase) (D6D) (Delta(6) desaturase) (Delta-6 desaturase) (Fatty acid desaturase 2)	-2.35611	0.00137952
O60749	SNX2	Sorting nexin-2 (Transformation-related gene 9 protein) (TRG-9)	-1.11576	0.00925354	O96013	PAK4	Serine/threonine-protein kinase PAK 4 (EC 2.7.11.1) (p21-activated kinase 4) (PAK-4)	2.63523	0.0153428
O60763	USO1	General vesicular transport factor p115 (Protein USO1 homolog) (Transcytosis-associated protein) (TAP) (Vesicle-docking protein)	1.36587	0.00147715	O96017	CHK2	Serine/threonine-protein kinase Chk2 (EC 2.7.11.1) (CHK2 checkpoint homolog) (Cds1 homolog) (Hucds1) (hCds1) (Checkpoint kinase 2)	-1.21501	0.0172924
O60832	DKC1	H/ACA ribonucleoprotein complex subunit DKC1 (EC 5.4.99.-) (CBF5 homolog) (Dyskerin) (Nopp140-associated protein of 57 kDa) (Nucleolar protein NAP57) (Nucleolar protein family A member 4) (snoRNP protein DKC1)	1.00622	0.000261583	P00813	ADA	Adenosine deaminase (EC 3.5.4.4) (Adenosine aminohydrolase)	1.26272	0.00183932
O75151	PHF2	Lysine-specific demethylase PHF2 (EC 1.14.11.-) (GRC5) (PHD finger protein 2)	1.81281	0.0034506	P00966	ASSY	Argininosuccinate synthase (EC 6.3.4.5) (Citrulline--aspartate ligase)	1.90647	7.50518e-05
O75380	NDUS6	NADH dehydrogenase [ubiquinone] iron-sulfur protein 6, mitochondrial (Complex I-13kD-A) (CI-13kD-A) (NADH-ubiquinone oxidoreductase 13 kDa-A subunit)	1.13344	0.0386397	P04040	CATA	Catalase (EC 1.11.1.6)	-1.07614	0.000583239
O75534	CSDE1	Cold shock domain-containing protein E1 (N-ras upstream gene protein) (Protein UNR)	-2.85573	0.000127939	P04066	FUCO	Tissue alpha-L-fucosidase (EC 3.2.1.51) (Alpha-L-fucosidase I) (Alpha-L-fucoside fucohydrolase 1) (Alpha-L-fucosidase 1)	-1.4939	3.2403e-05
O75844	FACE1	CAAX prenyl protease 1 homolog (EC 3.4.24.84) (Farnesylated proteins-converting enzyme 1) (FACE-1) (Prenyl protein-specific endoprotease 1) (Zinc metalloproteinase Ste24 homolog)	-1.84934	0.0281347	P05783	K1C18	Keratin, type I cytoskeletal 18 (Cell proliferation-inducing gene 46 protein) (Cytokeratin-18) (CK-18) (Keratin-18) (K18)	-1.33555	0.000317128
O75874	IDHC	Isocitrate dehydrogenase [NADP] cytoplasmic (IDH) (EC 1.1.1.42) (Cytosolic NADP-isocitrate dehydrogenase) (IDP) (NADP(+)-specific ICDH) (Oxalosuccinate decarboxylase)	-1.28471	0.00891551	P07858	CATB	Cathepsin B (EC 3.4.22.1) (APP secretase) (APPS) (Cathepsin B1) [Cleaved into: Cathepsin B light chain; Cathepsin B heavy chain]	1.04899	0.0381247
O75955	FLOT1	Flotillin-1	1.67662	0.0010137	P08237	PFKAM	ATP-dependent 6-phosphofructokinase, muscle type (ATP-PFK) (PFK-M) (EC 2.7.1.11) (6-phosphofructokinase type A) (Phosphofructo-1-kinase isozyme A) (PFK-A) (Phosphohexokinase)	2.61536	1.04836e-07
O75976	CBPD	Carboxypeptidase D (EC 3.4.17.22) (Metallocarboxypeptidase D) (gp180)	-1.50008	4.48087e-05	P08397	HEM3	Porphobilinogen deaminase (PBG-D) (EC 2.5.1.61) (Hydroxymethylbilane synthase) (HMBS) (Pre-uroporphyrinogen synthase)	1.56178	0.0283755
O76031	CLPX	ATP-dependent Clp protease ATP-binding subunit clpX-like, mitochondrial	-1.05367	0.0413975	P08574	CY1	Cytochrome c1, heme protein, mitochondrial (EC 7.1.1.8) (Complex III subunit 4) (Complex III subunit IV) (Cytochrome b-c1 complex subunit 4) (Ubiquinol-cytochrome-c reductase complex cytochrome c1 subunit) (Cytochrome c-1)	1.136	0.00167405
O76071	CIAO1	Probable cytosolic iron-sulfur protein assembly protein CIAO1 (WD repeat-containing protein 39)	-1.54411	0.00767805	P09132	SRP19	Signal recognition particle 19 kDa protein (SRP19)	-1.81458	0.0230179
O94813	SLIT2	Slit homolog 2 protein (Slit-2) [Cleaved into: Slit homolog 2 protein N-product; Slit homolog 2 protein C-product]	-2.49854	0.00194821	P09382	LEG1	Galectin-1 (Gal-1) (14 kDa laminin-binding protein) (HLBP14) (14 kDa lectin) (Beta-galactoside-binding lectin L-14-I) (Galaptin) (HBL) (HPL) (Lactose-binding lectin 1) (Lectin galactoside-binding soluble 1) (Putative MAPK-activating protein PM12) (S-Lac lectin 1)	-1.35617	0.0171474
O95163	ELP1	Elongator complex protein 1 (ELP1) (IkappaB kinase complex-associated protein) (IKK complex-associated protein) (p150)	-2.2123	0.00156938	P09493	TPM1	Tropomyosin alpha-1 chain (Alpha-tropomyosin) (Tropomyosin-1)	-2.85745	0.0117584
O95168	NDUB4	NADH dehydrogenase [ubiquinone] 1 beta subcomplex subunit 4 (Complex I-B15) (CI-B15) (NADH-ubiquinone oxidoreductase B15 subunit)	1.93709	0.0212164	P09543	CN37	2',3'-cyclic-nucleotide 3'-phosphodiesterase (CNP) (CNPase) (EC 3.1.4.37)	1.04643	0.00259547
O95169	NDUB8	NADH dehydrogenase [ubiquinone] 1 beta subcomplex subunit 8, mitochondrial (Complex I-ASHI) (CI-ASHI) (NADH-ubiquinone oxidoreductase ASHI subunit)	1.54807	0.0203993	P09669	COX6C	Cytochrome c oxidase subunit 6C (Cytochrome c oxidase polypeptide VIc)	1.14579	0.00240663
O95239	KIF4A	Chromosome-associated kinesin KIF4A (Chromokinesin-A)	-2.10268	0.000416941	P0DPB6	RPAC2	DNA-directed RNA polymerases I and III subunit RPAC2 (RNA polymerases I and III subunit AC2) (AC19) (DNA-directed RNA polymerase I subunit D) (RNA polymerase I 16 kDa subunit) (RPA16) (RPC16) (hRPA19)	1.1893	0.0371156
O95347	SMC2	Structural maintenance of chromosomes protein 2 (SMC protein 2) (SMC-2) (Chromosome-associated protein E) (hCAP-E) (XCAP-E homolog)	-1.3105	0.000229278	P10253	LYAG	Lysosomal alpha-glucosidase (EC 3.2.1.20) (Acid maltase) (Aglucosidase alfa) [Cleaved into: 76 kDa lysosomal alpha-glucosidase; 70 kDa lysosomal alpha-glucosidase]	2.48178	0.00487062
O95373	IPO7	Importin-7 (Imp7) (Ran-binding protein 7) (RanBP7)	-1.39	4.80051e-05	P10606	COX5B	Cytochrome c oxidase subunit 5B, mitochondrial (Cytochrome c oxidase polypeptide Vb)	1.07129	0.0204464
O95399	UTS2	Urotensin-2 (Urotensin II) (U-II) (UII)	1.99153	0.000629346	P11216	PYGB	Glycogen phosphorylase, brain form (EC 2.4.1.1)	-1.08922	0.00339095
O95573	ACSL3	Fatty acid CoA ligase Acsl3 (Arachidonate--CoA ligase) (EC 6.2.1.15) (Long-chain acyl-CoA synthetase 3) (LACS 3) (Long-chain-fatty-acid--CoA ligase 3) (EC 6.2.1.3) (Medium-chain acyl-CoA ligase Acsl3) (EC 6.2.1.2)	-1.2424	0.00308788	P11310	ACADM	Medium-chain specific acyl-CoA dehydrogenase, mitochondrial (MCAD) (EC 1.3.8.7) (Medium chain acyl-CoA dehydrogenase) (MCADH)	-1.43554	0.0243084
O95674	CDS2	Phosphatidate cytidylyltransferase 2 (EC 2.7.7.41) (CDP-DAG synthase 2) (CDP-DG synthase 2) (CDP-diacylglycerol synthase 2) (CDS 2) (CDP-diglyceride pyrophosphorylase 2) (CDP-diglyceride synthase 2) (CTP:phosphatidate cytidylyltransferase 2)	1.02332	0.0348003	P13984	T2FB	General transcription factor IIF subunit 2 (General transcription factor IIF 30 kDa subunit) (Transcription initiation factor IIF subunit beta) (TFIIF-beta) (Transcription initiation factor RAP30)	1.46561	0.0205421
O96017	CHK2	Serine/threonine-protein kinase Chk2 (EC 2.7.11.1) (CHK2 checkpoint homolog) (Cds1 homolog) (Hucds1) (hCds1) (Checkpoint kinase 2)	-1.35454	0.00988079	P14927	QCR7	Cytochrome b-c1 complex subunit 7 (Complex III subunit 7) (Complex III subunit VII) (QP-C) (Ubiquinol-cytochrome c reductase complex 14 kDa protein)	1.19992	0.00800774
P00403	COX2	Cytochrome c oxidase subunit 2 (EC 7.1.1.9) (Cytochrome c oxidase polypeptide II)	1.0036	0.00177508	P15104	GLNA	Glutamine synthetase (GS) (EC 6.3.1.2) (Glutamate--ammonia ligase) (Palmitoyltransferase GLUL) (EC 2.3.1.225)	-1.26651	0.000198151
P00918	CAH2	Carbonic anhydrase 2 (EC 4.2.1.1) (Carbonate dehydratase II) (Carbonic anhydrase C) (CAC) (Carbonic anhydrase II) (CA-II)	-2.78072	0.000823738	P15121	ALDR	Aldo-keto reductase family 1 member B1 (EC 1.1.1.300) (EC 1.1.1.372) (EC 1.1.1.54) (Aldehyde reductase) (Aldose reductase) (AR) (EC 1.1.1.21)	1.00513	0.00191095
P02786	TFR1	Transferrin receptor protein 1 (TR) (TfR) (TfR1) (Trfr) (T9) (p90) (CD antigen CD71) [Cleaved into: Transferrin receptor protein 1, serum form (sTfR)]	-2.33985	0.0323845	P16402	H13	Histone H1.3 (Histone H1c) (Histone H1s-2)	2.07103	0.00108216
P04181	OAT	Ornithine aminotransferase, mitochondrial (EC 2.6.1.13) (Ornithine delta-aminotransferase) (Ornithine--oxo-acid aminotransferase) [Cleaved into: Ornithine aminotransferase, hepatic form; Ornithine aminotransferase, renal form]	-1.01302	0.00432263	P20839	IMDH1	Inosine-5'-monophosphate dehydrogenase 1 (IMP dehydrogenase 1) (IMPD 1) (IMPDH 1) (EC 1.1.1.205) (IMPDH-I)	1.55731	0.0101625
P04818	TYSY	Thymidylate synthase (TS) (TSase) (EC 2.1.1.45)	-1.43918	0.000357722	P21291	CSRP1	Cysteine and glycine-rich protein 1 (Cysteine-rich protein 1) (CRP) (CRP1) (Epididymis luminal protein 141) (HEL-141)	-1.17451	0.0202734
P04843	RPN1	Dolichyl-diphosphooligosaccharide--protein glycosyltransferase subunit 1 (Dolichyl-diphosphooligosaccharide--protein glycosyltransferase 67 kDa subunit) (Ribophorin I) (RPN-I) (Ribophorin-1)	-1.13359	7.67127e-06	P21926	CD9	CD9 antigen (5H9 antigen) (Cell growth-inhibiting gene 2 protein) (Leukocyte antigen MIC3) (Motility-related protein) (MRP-1) (Tetraspanin-29) (Tspan-29) (p24) (CD antigen CD9)	1.17087	0.0027439
P04844	RPN2	Dolichyl-diphosphooligosaccharide--protein glycosyltransferase subunit 2 (Dolichyl-diphosphooligosaccharide--protein glycosyltransferase 63 kDa subunit) (RIBIIR) (Ribophorin II) (RPN-II) (Ribophorin-2)	-1.83335	2.18292e-05	P22570	ADRO	NADPH:adrenodoxin oxidoreductase, mitochondrial (AR) (Adrenodoxin reductase) (EC 1.18.1.6) (Ferredoxin--NADP(+) reductase) (Ferredoxin reductase)	2.71045	0.00260845
P04899	GNAI2	Guanine nucleotide-binding protein G(i) subunit alpha-2 (Adenylate cyclase-inhibiting G alpha protein)	1.17276	0.00721728	P22695	QCR2	Cytochrome b-c1 complex subunit 2, mitochondrial (Complex III subunit 2) (Core protein II) (Ubiquinol-cytochrome-c reductase complex core protein 2)	1.21825	4.23989e-06
P05026	AT1B1	Sodium/potassium-transporting ATPase subunit beta-1 (Sodium/potassium-dependent ATPase subunit beta-1)	1.34002	0.00467193	P24539	AT5F1	ATP synthase F(0) complex subunit B1, mitochondrial (ATP synthase peripheral stalk-membrane subunit b) (ATP synthase proton-transporting mitochondrial F(0) complex subunit B1) (ATP synthase subunit b) (ATPase subunit b)	-1.27227	0.00183635
P05204	HMGN2	Non-histone chromosomal protein HMG-17 (High mobility group nucleosome-binding domain-containing protein 2)	2.06357	0.000247575	P27708	PYR1	CAD protein [Includes: Glutamine-dependent carbamoyl-phosphate synthase (EC 6.3.5.5); Aspartate carbamoyltransferase (EC 2.1.3.2); Dihydroorotase (EC 3.5.2.3)]	1.04765	0.000234464
P05556	ITB1	Integrin beta-1 (Fibronectin receptor subunit beta) (Glycoprotein IIa) (GPIIA) (VLA-4 subunit beta) (CD antigen CD29)	-1.30743	0.000269251	P28161	GSTM2	Glutathione S-transferase Mu 2 (EC 2.5.1.18) (GST class-mu 2) (GSTM2-2)	1.03955	0.0289465
P06396	GELS	Gelsolin (AGEL) (Actin-depolymerizing factor) (ADF) (Brevin)	1.24814	0.0265116	P28289	TMOD1	Tropomodulin-1 (Erythrocyte tropomodulin) (E-Tmod)	1.5077	0.000133734
P07196	NFL	Neurofilament light polypeptide (NF-L) (68 kDa neurofilament protein) (Neurofilament triplet L protein)	-1.19389	0.0270139	P28340	DPOD1	DNA polymerase delta catalytic subunit (EC 2.7.7.7) (3'-5' exodeoxyribonuclease) (EC 3.1.11.-) (DNA polymerase subunit delta p125)	1.49008	0.0012293
P07305	H10	Histone H1.0 (Histone H1') (Histone H1(0)) [Cleaved into: Histone H1.0, N-terminally processed]	2.32928	1.90107e-08	P29373	RABP2	Cellular retinoic acid-binding protein 2 (Cellular retinoic acid-binding protein II) (CRABP-II)	2.62334	0.000101816
P08195	4F2	4F2 cell-surface antigen heavy chain (4F2hc) (4F2 heavy chain antigen) (Lymphocyte activation antigen 4F2 large subunit) (Solute carrier family 3 member 2) (CD antigen CD98)	-1.50608	0.00285339	P29992	GNA11	Guanine nucleotide-binding protein subunit alpha-11 (G alpha-11) (G-protein subunit alpha-11) (Guanine nucleotide-binding protein G(y) subunit alpha)	1.7459	0.000419859
P08238	HS90B	Heat shock protein HSP 90-beta (HSP 90) (Heat shock 84 kDa) (HSP 84) (HSP84)	-1.08384	0.00699682	P32322	P5CR1	Pyrroline-5-carboxylate reductase 1, mitochondrial (P5C reductase 1) (P5CR 1) (EC 1.5.1.2)	1.03292	0.035126
P08240	SRPRA	Signal recognition particle receptor subunit alpha (SR-alpha) (Docking protein alpha) (DP-alpha)	-2.77219	0.0194693	P34897	GLYM	Serine hydroxymethyltransferase, mitochondrial (SHMT) (EC 2.1.2.1) (Glycine hydroxymethyltransferase) (Serine methylase)	1.01682	0.000394838
P09525	ANXA4	Annexin A4 (35-beta calcimedin) (Annexin IV) (Annexin-4) (Carbohydrate-binding protein p33/p41) (Chromobindin-4) (Endonexin I) (Lipocortin IV) (P32.5) (PP4-X) (Placental anticoagulant protein II) (PAP-II) (Protein II)	1.81953	5.68203e-06	P35270	SPRE	Sepiapterin reductase (SPR) (EC 1.1.1.153)	1.28665	0.0142957
P09669	COX6C	Cytochrome c oxidase subunit 6C (Cytochrome c oxidase polypeptide VIc)	1.33314	0.000121384	P35544	UBIM	FAU ubiquitin-like and ribosomal protein S30	-1.1692	0.0290791
P11021	BIP	Endoplasmic reticulum chaperone BiP (EC 3.6.4.10) (78 kDa glucose-regulated protein) (GRP-78) (Binding-immunoglobulin protein) (BiP) (Heat shock protein 70 family protein 5) (HSP70 family protein 5) (Heat shock protein family A member 5) (Immunoglobulin heavy chain-binding protein)	2.16078	2.3944e-07	P35579	MYH9	Myosin-9 (Cellular myosin heavy chain, type A) (Myosin heavy chain 9) (Myosin heavy chain, non-muscle IIa) (Non-muscle myosin heavy chain A) (NMMHC-A) (Non-muscle myosin heavy chain IIa) (NMMHC II-a) (NMMHC-IIA)	-1.04038	3.3519e-06
P11172	UMPS	Uridine 5'-monophosphate synthase (UMP synthase) [Includes: Orotate phosphoribosyltransferase (OPRT) (OPRTase) (EC 2.4.2.10); Orotidine 5'-phosphate decarboxylase (ODC) (EC 4.1.1.23) (OMPdecase)]	-1.64665	0.00455551	P35754	GLRX1	Glutaredoxin-1 (Thioltransferase-1) (TTase-1)	-1.51287	0.00308228
P11216	PYGB	Glycogen phosphorylase, brain form (EC 2.4.1.1)	-1.34788	0.00159203	P36542	ATPG	ATP synthase subunit gamma, mitochondrial (ATP synthase F1 subunit gamma) (F-ATPase gamma subunit)	-1.18089	0.00648709
P11498	PYC	Pyruvate carboxylase, mitochondrial (EC 6.4.1.1) (Pyruvic carboxylase) (PCB)	1.05304	0.0150151	P36776	LONM	Lon protease homolog, mitochondrial (EC 3.4.21.53) (LONHs) (Lon protease-like protein) (LONP) (Mitochondrial ATP-dependent protease Lon) (Serine protease 15)	1.26348	0.00053079
P11802	CDK4	Cyclin-dependent kinase 4 (EC 2.7.11.22) (Cell division protein kinase 4) (PSK-J3)	-1.25655	0.0466316	P36969	GPX4	Phospholipid hydroperoxide glutathione peroxidase (PHGPx) (EC 1.11.1.12) (Glutathione peroxidase 4) (GPx-4) (GSHPx-4)	1.25413	0.00411702
P12532	KCRU	Creatine kinase U-type, mitochondrial (EC 2.7.3.2) (Acidic-type mitochondrial creatine kinase) (Mia-CK) (Ubiquitous mitochondrial creatine kinase) (U-MtCK)	1.09778	0.00387112	P40937	RFC5	Replication factor C subunit 5 (Activator 1 36 kDa subunit) (A1 36 kDa subunit) (Activator 1 subunit 5) (Replication factor C 36 kDa subunit) (RF-C 36 kDa subunit) (RFC36)	1.01724	0.0104189
P13473	LAMP2	Lysosome-associated membrane glycoprotein 2 (LAMP-2) (Lysosome-associated membrane protein 2) (CD107 antigen-like family member B) (LGP-96) (CD antigen CD107b)	1.50935	0.00894502	P42224	STAT1	Signal transducer and activator of transcription 1-alpha/beta (Transcription factor ISGF-3 components p91/p84)	-2.1739	3.7267e-05
P13667	PDIA4	Protein disulfide-isomerase A4 (EC 5.3.4.1) (Endoplasmic reticulum resident protein 70) (ER protein 70) (ERp70) (Endoplasmic reticulum resident protein 72) (ER protein 72) (ERp-72) (ERp72)	2.24957	2.61924e-05	P42575	CASP2	Caspase-2 (CASP-2) (EC 3.4.22.55) (Neural precursor cell expressed developmentally down-regulated protein 2) (NEDD-2) (Protease ICH-1) [Cleaved into: Caspase-2 subunit p18; Caspase-2 subunit p13; Caspase-2 subunit p12]	1.69878	0.0365025
P13674	P4HA1	Prolyl 4-hydroxylase subunit alpha-1 (4-PH alpha-1) (EC 1.14.11.2) (Procollagen-proline,2-oxoglutarate-4-dioxygenase subunit alpha-1)	-1.41407	0.00423554	P42695	CNDD3	Condensin-2 complex subunit D3 (Non-SMC condensin II complex subunit D3) (hCAP-D3)	-1.52483	0.00212672
P13807	GYS1	Glycogen [starch] synthase, muscle (EC 2.4.1.11)	-1.09583	0.0207259	P46063	RECQ1	ATP-dependent DNA helicase Q1 (EC 3.6.4.12) (DNA helicase, RecQ-like type 1) (RecQ1) (DNA-dependent ATPase Q1) (RecQ protein-like 1)	1.03888	0.0170476
P14209	CD99	CD99 antigen (12E7) (E2 antigen) (Protein MIC2) (T-cell surface glycoprotein E2) (CD antigen CD99)	-1.43407	0.00401745	P49005	DPOD2	DNA polymerase delta subunit 2 (DNA polymerase delta subunit p50)	2.08641	0.035418
P14550	AK1A1	Aldo-keto reductase family 1 member A1 (EC 1.1.1.2) (EC 1.1.1.372) (EC 1.1.1.54) (Alcohol dehydrogenase [NADP(+)]) (Aldehyde reductase) (Glucuronate reductase) (EC 1.1.1.19) (Glucuronolactone reductase) (EC 1.1.1.20)	1.20307	0.00345681	P49006	MRP	MARCKS-related protein (MARCKS-like protein 1) (Macrophage myristoylated alanine-rich C kinase substrate) (Mac-MARCKS) (MacMARCKS)	-1.43182	0.00175474
P14625	ENPL	Endoplasmin (94 kDa glucose-regulated protein) (GRP-94) (Heat shock protein 90 kDa beta member 1) (Tumor rejection antigen 1) (gp96 homolog)	-2.91761	3.97324e-06	P49366	DHYS	Deoxyhypusine synthase (DHS) (EC 2.5.1.46)	1.9059	0.00916325
P14735	IDE	Insulin-degrading enzyme (EC 3.4.24.56) (Abeta-degrading protease) (Insulin protease) (Insulinase) (Insulysin)	-2.62481	0.00182023	P49748	ACADV	Very long-chain specific acyl-CoA dehydrogenase, mitochondrial (VLCAD) (EC 1.3.8.9)	2.362	0.00649701
P14854	CX6B1	Cytochrome c oxidase subunit 6B1 (Cytochrome c oxidase subunit VIb isoform 1) (COX VIb-1)	1.01184	0.0428303	P49840	GSK3A	Glycogen synthase kinase-3 alpha (GSK-3 alpha) (EC 2.7.11.26) (Serine/threonine-protein kinase GSK3A) (EC 2.7.11.1)	1.13886	0.0159542
P15104	GLNA	Glutamine synthetase (GS) (EC 6.3.1.2) (Glutamate--ammonia ligase) (Palmitoyltransferase GLUL) (EC 2.3.1.225)	-1.7463	5.99609e-05	P49916	DNLI3	DNA ligase 3 (EC 6.5.1.1) (DNA ligase III) (Polydeoxyribonucleotide synthase [ATP] 3)	2.31489	2.65394e-05
P15374	UCHL3	Ubiquitin carboxyl-terminal hydrolase isozyme L3 (UCH-L3) (EC 3.4.19.12) (Ubiquitin thioesterase L3)	-1.00252	0.00191879	P50750	CDK9	Cyclin-dependent kinase 9 (EC 2.7.11.22) (EC 2.7.11.23) (C-2K) (Cell division cycle 2-like protein kinase 4) (Cell division protein kinase 9) (Serine/threonine-protein kinase PITALRE) (Tat-associated kinase complex catalytic subunit)	1.18569	0.00569625
P16402	H13	Histone H1.3 (Histone H1c) (Histone H1s-2)	1.94305	0.000841469	P51570	GALK1	Galactokinase (EC 2.7.1.6) (Galactose kinase)	1.84696	2.14628e-05
P16403	H12	Histone H1.2 (Histone H1c) (Histone H1d) (Histone H1s-1)	1.6066	0.00546565	P51812	KS6A3	Ribosomal protein S6 kinase alpha-3 (S6K-alpha-3) (EC 2.7.11.1) (90 kDa ribosomal protein S6 kinase 3) (p90-RSK 3) (p90RSK3) (Insulin-stimulated protein kinase 1) (ISPK-1) (MAP kinase-activated protein kinase 1b) (MAPK-activated protein kinase 1b) (MAPKAP kinase 1b) (MAPKAPK-1b) (Ribosomal S6 kinase 2) (RSK-2) (pp90RSK2)	2.1474	0.000102455
P16455	MGMT	Methylated-DNA--protein-cysteine methyltransferase (EC 2.1.1.63) (6-O-methylguanine-DNA methyltransferase) (MGMT) (O-6-methylguanine-DNA-alkyltransferase)	1.58646	0.000440493	P53634	CATC	Dipeptidyl peptidase 1 (EC 3.4.14.1) (Cathepsin C) (Cathepsin J) (Dipeptidyl peptidase I) (DPP-I) (DPPI) (Dipeptidyl transferase) [Cleaved into: Dipeptidyl peptidase 1 exclusion domain chain (Dipeptidyl peptidase I exclusion domain chain); Dipeptidyl peptidase 1 heavy chain (Dipeptidyl peptidase I heavy chain); Dipeptidyl peptidase 1 light chain (Dipeptidyl peptidase I light chain)]	-1.1992	0.005049
P17812	PYRG1	CTP synthase 1 (EC 6.3.4.2) (CTP synthetase 1) (UTP--ammonia ligase 1)	-1.05752	0.000204993	P53985	MOT1	Monocarboxylate transporter 1 (MCT 1) (Solute carrier family 16 member 1)	-1.41848	0.0115252
P17844	DDX5	Probable ATP-dependent RNA helicase DDX5 (EC 3.6.4.13) (DEAD box protein 5) (RNA helicase p68)	-2.39726	0.00184046	P61011	SRP54	Signal recognition particle 54 kDa protein (SRP54) (EC 3.6.5.-)	-1.04572	0.0122076
P19623	SPEE	Spermidine synthase (SPDSY) (EC 2.5.1.16) (Putrescine aminopropyltransferase)	-1.6293	0.000963485	P63010	AP2B1	AP-2 complex subunit beta (AP105B) (Adaptor protein complex AP-2 subunit beta) (Adaptor-related protein complex 2 subunit beta) (Beta-2-adaptin) (Beta-adaptin) (Clathrin assembly protein complex 2 beta large chain) (Plasma membrane adaptor HA2/AP2 adaptin beta subunit)	1.72561	0.000796816
P20933	ASPG	N(4)-(beta-N-acetylglucosaminyl)-L-asparaginase (EC 3.5.1.26) (Aspartylglucosaminidase) (Glycosylasparaginase) (N4-(N-acetyl-beta-glucosaminyl)-L-asparagine amidase) [Cleaved into: Glycosylasparaginase alpha chain; Glycosylasparaginase beta chain]	1.3465	0.0368983	P67809	YBOX1	Y-box-binding protein 1 (YB-1) (CCAAT-binding transcription factor I subunit A) (CBF-A) (DNA-binding protein B) (DBPB) (Enhancer factor I subunit A) (EFI-A) (Nuclease-sensitive element-binding protein 1) (Y-box transcription factor)	-1.19263	0.0220746
P20936	RASA1	Ras GTPase-activating protein 1 (GAP) (GTPase-activating protein) (RasGAP) (Ras p21 protein activator) (p120GAP)	-2.08166	0.0213285	P67812	SC11A	Signal peptidase complex catalytic subunit SEC11A (EC 3.4.21.89) (Endopeptidase SP18) (Microsomal signal peptidase 18 kDa subunit) (SPase 18 kDa subunit) (SEC11 homolog A) (SEC11-like protein 1) (SPC18)	-1.58501	0.00297117
P21926	CD9	CD9 antigen (5H9 antigen) (Cell growth-inhibiting gene 2 protein) (Leukocyte antigen MIC3) (Motility-related protein) (MRP-1) (Tetraspanin-29) (Tspan-29) (p24) (CD antigen CD9)	1.52117	7.32573e-05	P68431	H31	Histone H3.1 (Histone H3/a) (Histone H3/b) (Histone H3/c) (Histone H3/d) (Histone H3/f) (Histone H3/h) (Histone H3/i) (Histone H3/j) (Histone H3/k) (Histone H3/l)	2.89059	0.000761632
P21964	COMT	Catechol O-methyltransferase (EC 2.1.1.6)	1.13682	0.00202443	P78537	BL1S1	Biogenesis of lysosome-related organelles complex 1 subunit 1 (BLOC-1 subunit 1) (GCN5-like protein 1) (Protein RT14)	1.38783	0.0484927
P22392	NDKB	Nucleoside diphosphate kinase B (NDK B) (NDP kinase B) (EC 2.7.4.6) (C-myc purine-binding transcription factor PUF) (Histidine protein kinase NDKB) (EC 2.7.13.3) (nm23-H2)	-1.30384	0.048393	P84077	ARF1	ADP-ribosylation factor 1	-1.20348	0.00410969
P22570	ADRO	NADPH:adrenodoxin oxidoreductase, mitochondrial (AR) (Adrenodoxin reductase) (EC 1.18.1.6) (Ferredoxin--NADP(+) reductase) (Ferredoxin reductase)	1.60002	0.00264694	P84085	ARF5	ADP-ribosylation factor 5	2.62327	9.9087e-06
P23786	CPT2	Carnitine O-palmitoyltransferase 2, mitochondrial (EC 2.3.1.21) (Carnitine palmitoyltransferase II) (CPT II)	1.11681	0.0182181	Q01831	XPC	DNA repair protein complementing XP-C cells (Xeroderma pigmentosum group C-complementing protein) (p125)	1.16339	0.0309027
P23921	RIR1	Ribonucleoside-diphosphate reductase large subunit (EC 1.17.4.1) (Ribonucleoside-diphosphate reductase subunit M1) (Ribonucleotide reductase large subunit)	-1.34829	0.000104669	Q02952	AKA12	A-kinase anchor protein 12 (AKAP-12) (A-kinase anchor protein 250 kDa) (AKAP 250) (Gravin) (Myasthenia gravis autoantigen)	-1.45494	0.000150701
P24539	AT5F1	ATP synthase F(0) complex subunit B1, mitochondrial (ATP synthase peripheral stalk-membrane subunit b) (ATP synthase proton-transporting mitochondrial F(0) complex subunit B1) (ATP synthase subunit b) (ATPase subunit b)	-1.04361	0.0030808	Q03135	CAV1	Caveolin-1	1.5093	0.0175921
P26358	DNMT1	DNA (cytosine-5)-methyltransferase 1 (Dnmt1) (EC 2.1.1.37) (CXXC-type zinc finger protein 9) (DNA methyltransferase HsaI) (DNA MTase HsaI) (M.HsaI) (MCMT)	-1.60006	0.0052992	Q04726	TLE3	Transducin-like enhancer protein 3 (Enhancer of split groucho-like protein 3) (ESG3)	1.67842	0.00134912
P26583	HMGB2	High mobility group protein B2 (High mobility group protein 2) (HMG-2)	1.36239	0.00262143	Q05639	EF1A2	Elongation factor 1-alpha 2 (EF-1-alpha-2) (Eukaryotic elongation factor 1 A-2) (eEF1A-2) (Statin-S1)	1.52467	1.5347e-07
P26640	SYVC	Valine--tRNA ligase (EC 6.1.1.9) (Protein G7a) (Valyl-tRNA synthetase) (ValRS)	-2.40289	0.000279945	Q06787	FMR1	Synaptic functional regulator FMR1 (Fragile X mental retardation protein 1) (FMRP) (Protein FMR-1)	-1.29827	0.0190208
P26885	FKBP2	Peptidyl-prolyl cis-trans isomerase FKBP2 (PPIase FKBP2) (EC 5.2.1.8) (13 kDa FK506-binding protein) (13 kDa FKBP) (FKBP-13) (FK506-binding protein 2) (FKBP-2) (Immunophilin FKBP13) (Rotamase)	1.21577	0.00103145	Q07866	KLC1	Kinesin light chain 1 (KLC 1)	-1.14443	0.00323526
P27144	KAD4	Adenylate kinase 4, mitochondrial (AK 4) (EC 2.7.4.10) (EC 2.7.4.6) (Adenylate kinase 3-like) (GTP:AMP phosphotransferase AK4)	-1.22882	0.00348441	Q08AM6	VAC14	Protein VAC14 homolog (Tax1-binding protein 2)	1.63101	0.00106086
P27708	PYR1	CAD protein [Includes: Glutamine-dependent carbamoyl-phosphate synthase (EC 6.3.5.5); Aspartate carbamoyltransferase (EC 2.1.3.2); Dihydroorotase (EC 3.5.2.3)]	-3.2934	1.25426e-09	Q10567	AP1B1	AP-1 complex subunit beta-1 (Adaptor protein complex AP-1 subunit beta-1) (Adaptor-related protein complex 1 subunit beta-1) (Beta-1-adaptin) (Beta-adaptin 1) (Clathrin assembly protein complex 1 beta large chain) (Golgi adaptor HA1/AP1 adaptin beta subunit)	-1.58872	0.00161383
P27797	CALR	Calreticulin (CRP55) (Calregulin) (Endoplasmic reticulum resident protein 60) (ERp60) (HACBP) (grp60)	1.246	0.000129011	Q10570	CPSF1	Cleavage and polyadenylation specificity factor subunit 1 (Cleavage and polyadenylation specificity factor 160 kDa subunit) (CPSF 160 kDa subunit)	1.43784	0.00114278
P27824	CALX	Calnexin (IP90) (Major histocompatibility complex class I antigen-binding protein p88) (p90)	1.07825	0.000515847	Q12789	TF3C1	General transcription factor 3C polypeptide 1 (TF3C-alpha) (TFIIIC box B-binding subunit) (Transcription factor IIIC 220 kDa subunit) (TFIIIC 220 kDa subunit) (TFIIIC220) (Transcription factor IIIC subunit alpha)	1.55452	0.0361112
P28161	GSTM2	Glutathione S-transferase Mu 2 (EC 2.5.1.18) (GST class-mu 2) (GSTM2-2)	1.08118	0.00228978	Q12824	SNF5	SWI/SNF-related matrix-associated actin-dependent regulator of chromatin subfamily B member 1 (BRG1-associated factor 47) (BAF47) (Integrase interactor 1 protein) (SNF5 homolog) (hSNF5)	1.11237	0.00844973
P28288	ABCD3	ATP-binding cassette sub-family D member 3 (EC 3.1.2.-) (EC 7.6.2.-) (70 kDa peroxisomal membrane protein) (PMP70)	-2.61411	0.000254095	Q13057	COASY	Bifunctional coenzyme A synthase (CoA synthase) (NBP) (POV-2) [Includes: Phosphopantetheine adenylyltransferase (EC 2.7.7.3) (Dephospho-CoA pyrophosphorylase) (Pantetheine-phosphate adenylyltransferase) (PPAT); Dephospho-CoA kinase (DPCK) (EC 2.7.1.24) (Dephosphocoenzyme A kinase) (DPCOAK)]	1.59278	0.00480962
P28331	NDUS1	NADH-ubiquinone oxidoreductase 75 kDa subunit, mitochondrial (EC 7.1.1.2) (Complex I-75kD) (CI-75kD)	1.42444	4.289e-05	Q13111	CAF1A	Chromatin assembly factor 1 subunit A (CAF-1 subunit A) (Chromatin assembly factor I p150 subunit) (CAF-I 150 kDa subunit) (CAF-I p150) (hp150)	2.01608	0.00725309
P30043	BLVRB	Flavin reductase (NADPH) (FR) (EC 1.5.1.30) (Biliverdin reductase B) (BVR-B) (EC 1.3.1.24) (Biliverdin-IX beta-reductase) (Green heme-binding protein) (GHBP) (NADPH-dependent diaphorase) (NADPH-flavin reductase) (FLR)	2.47171	0.0290401	Q13136	LIPA1	Liprin-alpha-1 (LAR-interacting protein 1) (LIP-1) (Protein tyrosine phosphatase receptor type f polypeptide-interacting protein alpha-1) (PTPRF-interacting protein alpha-1)	-1.11861	0.0164426
P30101	PDIA3	Protein disulfide-isomerase A3 (EC 5.3.4.1) (58 kDa glucose-regulated protein) (58 kDa microsomal protein) (p58) (Disulfide isomerase ER-60) (Endoplasmic reticulum resident protein 57) (ER protein 57) (ERp57) (Endoplasmic reticulum resident protein 60) (ER protein 60) (ERp60)	1.45768	9.91217e-08	Q13363	CTBP1	C-terminal-binding protein 1 (CtBP1) (EC 1.1.1.-)	1.11027	0.0206373
P30519	HMOX2	Heme oxygenase 2 (HO-2) (EC 1.14.14.18)	-2.08489	0.0140265	Q14011	CIRBP	Cold-inducible RNA-binding protein (A18 hnRNP) (Glycine-rich RNA-binding protein CIRP)	-1.18167	0.000118751
P30520	PURA2	Adenylosuccinate synthetase isozyme 2 (AMPSase 2) (AdSS 2) (EC 6.3.4.4) (Adenylosuccinate synthetase, acidic isozyme) (Adenylosuccinate synthetase, liver isozyme) (L-type adenylosuccinate synthetase) (IMP--aspartate ligase 2)	-1.00442	0.0124994	Q14160	SCRIB	Protein scribble homolog (Scribble) (hScrib) (Protein LAP4)	2.7101	0.000147872
P30740	ILEU	Leukocyte elastase inhibitor (LEI) (Monocyte/neutrophil elastase inhibitor) (EI) (M/NEI) (Peptidase inhibitor 2) (PI-2) (Serpin B1)	2.03783	0.0125415	Q14166	TTL12	Tubulin--tyrosine ligase-like protein 12 (Inactive tubulin--tyrosine ligase-like protein 12)	-1.07783	1.88783e-06
P31350	RIR2	Ribonucleoside-diphosphate reductase subunit M2 (EC 1.17.4.1) (Ribonucleotide reductase small chain) (Ribonucleotide reductase small subunit)	-1.13541	0.00292913	Q14181	DPOA2	DNA polymerase alpha subunit B (DNA polymerase alpha 70 kDa subunit)	-1.08632	0.00863554
P31689	DNJA1	DnaJ homolog subfamily A member 1 (DnaJ protein homolog 2) (HSDJ) (Heat shock 40 kDa protein 4) (Heat shock protein J2) (HSJ-2) (Human DnaJ protein 2) (hDj-2)	-1.01327	0.0019122	Q14315	FLNC	Filamin-C (FLN-C) (FLNc) (ABP-280-like protein) (ABP-L) (Actin-binding-like protein) (Filamin-2) (Gamma-filamin)	-1.0406	0.000439032
P35222	CTNB1	Catenin beta-1 (Beta-catenin)	1.06353	0.0222288	Q14331	FRG1	Protein FRG1 (FSHD region gene 1 protein)	1.09104	0.00158989
P35610	SOAT1	Sterol O-acyltransferase 1 (EC 2.3.1.26) (Acyl-coenzyme A:cholesterol acyltransferase 1) (ACAT-1) (Cholesterol acyltransferase 1)	-1.54834	0.00661539	Q14376	GALE	UDP-glucose 4-epimerase (EC 5.1.3.2) (Galactowaldenase) (UDP-N-acetylgalactosamine 4-epimerase) (UDP-GalNAc 4-epimerase) (UDP-N-acetylglucosamine 4-epimerase) (UDP-GlcNAc 4-epimerase) (EC 5.1.3.7) (UDP-galactose 4-epimerase)	-1.1305	0.0188218
P35658	NU214	Nuclear pore complex protein Nup214 (214 kDa nucleoporin) (Nucleoporin Nup214) (Protein CAN)	-1.57764	0.0327013	Q14669	TRIPC	E3 ubiquitin-protein ligase TRIP12 (EC 2.3.2.26) (E3 ubiquitin-protein ligase for Arf) (ULF) (HECT-type E3 ubiquitin transferase TRIP12) (Thyroid receptor-interacting protein 12) (TR-interacting protein 12) (TRIP-12)	1.03766	0.0008542
P37840	SYUA	Alpha-synuclein (Non-A beta component of AD amyloid) (Non-A4 component of amyloid precursor) (NACP)	2.38828	0.000718594	Q14728	MFS10	Major facilitator superfamily domain-containing protein 10 (Tetracycline transporter-like protein)	1.10873	0.00833163
P38432	COIL	Coilin (p80-coilin)	-1.45858	0.0124881	Q14789	GOGB1	Golgin subfamily B member 1 (372 kDa Golgi complex-associated protein) (GCP372) (Giantin) (Macrogolgin)	1.4645	0.0212518
P39656	OST48	Dolichyl-diphosphooligosaccharide--protein glycosyltransferase 48 kDa subunit (DDOST 48 kDa subunit) (Oligosaccharyl transferase 48 kDa subunit)	-1.38538	0.0135683	Q15061	WDR43	WD repeat-containing protein 43 (U3 small nucleolar RNA-associated protein 5 homolog)	1.06192	0.0217511
P40123	CAP2	Adenylyl cyclase-associated protein 2 (CAP 2)	1.4176	0.0288457	Q15149	PLEC	Plectin (PCN) (PLTN) (Hemidesmosomal protein 1) (HD1) (Plectin-1)	2.24824	1.58584e-05
P40222	TXLNA	Alpha-taxilin	-1.70892	0.0166091	Q15274	NADC	Nicotinate-nucleotide pyrophosphorylase [carboxylating] (EC 2.4.2.19) (Quinolinate phosphoribosyltransferase [decarboxylating]) (QAPRTase) (QPRTase)	-1.21639	0.0444453
P40763	STAT3	Signal transducer and activator of transcription 3 (Acute-phase response factor)	-2.39129	0.0244786	Q15388	TOM20	Mitochondrial import receptor subunit TOM20 homolog (Mitochondrial 20 kDa outer membrane protein) (Outer mitochondrial membrane receptor Tom20)	-1.09866	0.033551
P40855	PEX19	Peroxisomal biogenesis factor 19 (33 kDa housekeeping protein) (Peroxin-19) (Peroxisomal farnesylated protein)	-1.69265	0.0225079	Q15417	CNN3	Calponin-3 (Calponin, acidic isoform)	-1.05882	0.002705
P41227	NAA10	N-alpha-acetyltransferase 10 (EC 2.3.1.255) (N-terminal acetyltransferase complex ARD1 subunit homolog A) (hARD1) (NatA catalytic subunit Naa10)	-1.70789	0.00156393	Q15654	TRIP6	Thyroid receptor-interacting protein 6 (TR-interacting protein 6) (TRIP-6) (Opa-interacting protein 1) (OIP-1) (Zyxin-related protein 1) (ZRP-1)	1.39533	0.000752232
P41240	CSK	Tyrosine-protein kinase CSK (EC 2.7.10.2) (C-Src kinase) (Protein-tyrosine kinase CYL)	-1.17014	0.00880699	Q15750	TAB1	TGF-beta-activated kinase 1 and MAP3K7-binding protein 1 (Mitogen-activated protein kinase kinase kinase 7-interacting protein 1) (TGF-beta-activated kinase 1-binding protein 1) (TAK1-binding protein 1)	-1.14558	0.019766
P42126	ECI1	Enoyl-CoA delta isomerase 1, mitochondrial (EC 5.3.3.8) (3,2-trans-enoyl-CoA isomerase) (Delta(3),Delta(2)-enoyl-CoA isomerase) (D3,D2-enoyl-CoA isomerase) (Dodecenoyl-CoA isomerase)	1.23733	9.55523e-05	Q15773	MLF2	Myeloid leukemia factor 2 (Myelodysplasia-myeloid leukemia factor 2)	1.31204	0.00237076
P42224	STAT1	Signal transducer and activator of transcription 1-alpha/beta (Transcription factor ISGF-3 components p91/p84)	-2.72393	7.7441e-05	Q16204	CCDC6	Coiled-coil domain-containing protein 6 (Papillary thyroid carcinoma-encoded protein) (Protein H4)	-1.45974	0.00921551
P42566	EPS15	Epidermal growth factor receptor substrate 15 (Protein Eps15) (Protein AF-1p)	1.20036	0.00680504	Q16527	CSRP2	Cysteine and glycine-rich protein 2 (Cysteine-rich protein 2) (CRP2) (LIM domain only protein 5) (LMO-5) (Smooth muscle cell LIM protein) (SmLIM)	-1.62598	0.00356193
P42677	RS27	40S ribosomal protein S27 (Metallopan-stimulin 1) (MPS-1) (Small ribosomal subunit protein eS27)	-1.11435	0.0394233	Q3MHD2	LSM12	Protein LSM12 homolog	-1.24484	0.0385656
P42695	CNDD3	Condensin-2 complex subunit D3 (Non-SMC condensin II complex subunit D3) (hCAP-D3)	-2.46896	0.0002679	Q53GG5	PDLI3	PDZ and LIM domain protein 3 (Actinin-associated LIM protein) (Alpha-actinin-2-associated LIM protein)	-2.21243	0.00615657
P45973	CBX5	Chromobox protein homolog 5 (Antigen p25) (Heterochromatin protein 1 homolog alpha) (HP1 alpha)	1.73059	0.00247522	Q53H12	AGK	Acylglycerol kinase, mitochondrial (hAGK) (EC 2.7.1.107) (EC 2.7.1.138) (EC 2.7.1.94) (Multiple substrate lipid kinase) (HsMuLK) (MuLK) (Multi-substrate lipid kinase)	1.29399	0.00729638
P46063	RECQ1	ATP-dependent DNA helicase Q1 (EC 3.6.4.12) (DNA helicase, RecQ-like type 1) (RecQ1) (DNA-dependent ATPase Q1) (RecQ protein-like 1)	1.21693	1.98287e-06	Q53H96	P5CR3	Pyrroline-5-carboxylate reductase 3 (P5C reductase 3) (P5CR 3) (EC 1.5.1.2) (Pyrroline-5-carboxylate reductase-like protein)	2.12739	0.00456891
P46100	ATRX	Transcriptional regulator ATRX (EC 3.6.4.12) (ATP-dependent helicase ATRX) (X-linked helicase II) (X-linked nuclear protein) (XNP) (Znf-HX)	1.50989	0.0450324	Q58FF6	H90B4	Putative heat shock protein HSP 90-beta 4	-1.72651	0.0213545
P46976	GLYG	Glycogenin-1 (GN-1) (GN1) (EC 2.4.1.186)	-1.81674	0.000383061	Q5BJD5	TM41B	Transmembrane protein 41B (Protein stasimon)	-1.27746	0.0224226
P47813	IF1AX	Eukaryotic translation initiation factor 1A, X-chromosomal (eIF-1A X isoform) (Eukaryotic translation initiation factor 4C) (eIF-4C)	-1.10357	0.0261021	Q5TBB1	RNH2B	Ribonuclease H2 subunit B (RNase H2 subunit B) (Aicardi-Goutieres syndrome 2 protein) (AGS2) (Deleted in lymphocytic leukemia 8) (Ribonuclease HI subunit B)	1.21356	0.0316676
P48163	MAOX	NADP-dependent malic enzyme (NADP-ME) (EC 1.1.1.40) (Malic enzyme 1)	-1.52653	0.010004	Q5VT52	RPRD2	Regulation of nuclear pre-mRNA domain-containing protein 2	-1.64063	0.0452673
P48556	PSMD8	26S proteasome non-ATPase regulatory subunit 8 (26S proteasome regulatory subunit RPN12) (26S proteasome regulatory subunit S14) (p31)	-1.13487	0.00777053	Q5ZPR3	CD276	CD276 antigen (4Ig-B7-H3) (B7 homolog 3) (B7-H3) (Costimulatory molecule) (CD antigen CD276)	-2.24124	0.0377247
P48643	TCPE	T-complex protein 1 subunit epsilon (TCP-1-epsilon) (CCT-epsilon)	-1.19233	8.37336e-05	Q658Y4	F91A1	Protein FAM91A1	2.06522	0.0114537
P49006	MRP	MARCKS-related protein (MARCKS-like protein 1) (Macrophage myristoylated alanine-rich C kinase substrate) (Mac-MARCKS) (MacMARCKS)	-1.5974	0.00242278	Q69YN4	VIR	Protein virilizer homolog	1.40057	0.0111594
P49327	FAS	Fatty acid synthase (EC 2.3.1.85) (Type I fatty acid synthase) [Includes: [Acyl-carrier-protein] S-acetyltransferase (EC 2.3.1.38); [Acyl-carrier-protein] S-malonyltransferase (EC 2.3.1.39); 3-oxoacyl-[acyl-carrier-protein] synthase (EC 2.3.1.41); 3-oxoacyl-[acyl-carrier-protein] reductase (EC 1.1.1.100); 3-hydroxyacyl-[acyl-carrier-protein] dehydratase (EC 4.2.1.59); Enoyl-[acyl-carrier-protein]…	-3.13995	2.8821e-05	Q6NZI2	CAVN1	Caveolae-associated protein 1 (Cavin-1) (Polymerase I and transcript release factor)	1.76893	0.0124569
P49585	PCY1A	Choline-phosphate cytidylyltransferase A (EC 2.7.7.15) (CCT-alpha) (CTP:phosphocholine cytidylyltransferase A) (CCT A) (CT A) (Phosphorylcholine transferase A)	-1.36737	0.00848456	Q6P1N0	C2D1A	Coiled-coil and C2 domain-containing protein 1A (Akt kinase-interacting protein 1) (Five prime repressor element under dual repression-binding protein 1) (FRE under dual repression-binding protein 1) (Freud-1) (Putative NF-kappa-B-activating protein 023N)	1.38976	0.0289082
P49748	ACADV	Very long-chain specific acyl-CoA dehydrogenase, mitochondrial (VLCAD) (EC 1.3.8.9)	3.059	0.0018394	Q6P1N9	TATD1	Deoxyribonuclease TATDN1 (EC 3.1.21.-) (Hepatocarcinoma high expression protein)	1.43189	0.0430199
P49750	YLPM1	YLP motif-containing protein 1 (Nuclear protein ZAP3) (ZAP113)	1.20439	0.00374628	Q6P3W7	SCYL2	SCY1-like protein 2 (Coated vesicle-associated kinase of 104 kDa)	-2.35304	0.0163917
P50416	CPT1A	Carnitine O-palmitoyltransferase 1, liver isoform (CPT1-L) (EC 2.3.1.21) (Carnitine O-palmitoyltransferase I, liver isoform) (CPT I) (CPTI-L) (Carnitine palmitoyltransferase 1A)	2.20376	0.0186512	Q6PD62	CTR9	RNA polymerase-associated protein CTR9 homolog (SH2 domain-binding protein 1)	-1.51337	0.00115618
P50991	TCPD	T-complex protein 1 subunit delta (TCP-1-delta) (CCT-delta) (Stimulator of TAR RNA-binding)	-1.11773	1.9192e-05	Q6PL18	ATAD2	ATPase family AAA domain-containing protein 2 (EC 3.6.1.-) (AAA nuclear coregulator cancer-associated protein) (ANCCA)	3.02342	1.21928e-06
P51114	FXR1	Fragile X mental retardation syndrome-related protein 1 (hFXR1p)	-1.33466	0.00161118	Q6UXN9	WDR82	WD repeat-containing protein 82 (Protein TMEM113) (Swd2)	1.23795	0.01593
P51649	SSDH	Succinate-semialdehyde dehydrogenase, mitochondrial (EC 1.2.1.24) (Aldehyde dehydrogenase family 5 member A1) (NAD(+)-dependent succinic semialdehyde dehydrogenase)	1.18726	0.0156108	Q7L266	ASGL1	Isoaspartyl peptidase/L-asparaginase (EC 3.4.19.5) (EC 3.5.1.1) (Asparaginase-like protein 1) (Beta-aspartyl-peptidase) (Isoaspartyl dipeptidase) (L-asparagine amidohydrolase) [Cleaved into: Isoaspartyl peptidase/L-asparaginase alpha chain; Isoaspartyl peptidase/L-asparaginase beta chain]	-1.18965	0.0446166
P51659	DHB4	Peroxisomal multifunctional enzyme type 2 (MFE-2) (17-beta-hydroxysteroid dehydrogenase 4) (17-beta-HSD 4) (D-bifunctional protein) (DBP) (Multifunctional protein 2) (MFP-2) (Short chain dehydrogenase/reductase family 8C member 1) [Cleaved into: (3R)-hydroxyacyl-CoA dehydrogenase (EC 1.1.1.n12); Enoyl-CoA hydratase 2 (EC 4.2.1.107) (EC 4.2.1.119) (3-alpha,7-alpha,12-alpha-trihydroxy-5-beta-choles…	-1.34358	0.00359756	Q7L2J0	MEPCE	7SK snRNA methylphosphate capping enzyme (MePCE) (EC 2.1.1.-) (Bicoid-interacting protein 3 homolog) (Bin3 homolog)	1.19698	0.0265434
P51965	UB2E1	Ubiquitin-conjugating enzyme E2 E1 (EC 2.3.2.23) ((E3-independent) E2 ubiquitin-conjugating enzyme E1) (EC 2.3.2.24) (E2 ubiquitin-conjugating enzyme E1) (UbcH6) (Ubiquitin carrier protein E1) (Ubiquitin-protein ligase E1)	-1.72304	0.0397987	Q7Z2Z2	EFL1	Elongation factor-like GTPase 1 (Elongation factor Tu GTP-binding domain-containing protein 1) (Elongation factor-like 1) (Protein FAM42A)	-1.16274	0.0305072
P52292	IMA1	Importin subunit alpha-1 (Karyopherin subunit alpha-2) (RAG cohort protein 1) (SRP1-alpha)	-2.04071	3.28764e-07	Q7Z3J2	VP35L	VPS35 endosomal protein-sorting factor-like (Esophageal cancer-associated protein)	2.28542	0.00568418
P52294	IMA5	Importin subunit alpha-5 (Karyopherin subunit alpha-1) (Nucleoprotein interactor 1) (NPI-1) (RAG cohort protein 2) (SRP1-beta) [Cleaved into: Importin subunit alpha-5, N-terminally processed]	-2.10401	0.0132798	Q7Z7H8	RM10	39S ribosomal protein L10, mitochondrial (L10mt) (MRP-L10) (39S ribosomal protein L8, mitochondrial) (L8mt) (MRP-L8) (Mitochondrial large ribosomal subunit protein uL10m)	1.14892	0.000801687
P52306	GDS1	Rap1 GTPase-GDP dissociation stimulator 1 (Exchange factor smgGDS) (SMG GDS protein) (SMG P21 stimulatory GDP/GTP exchange protein)	-1.54159	0.0120511	Q7Z7K6	CENPV	Centromere protein V (CENP-V) (Nuclear protein p30) (Proline-rich protein 6)	1.80983	0.00193826
P52926	HMGA2	High mobility group protein HMGI-C (High mobility group AT-hook protein 2)	1.3976	0.0057312	Q86UY6	NAA40	N-alpha-acetyltransferase 40 (EC 2.3.1.257) (N-acetyltransferase 11) (N-alpha-acetyltransferase D) (NatD) (hNatD) (Protein acetyltransferase 1)	-1.0408	0.0301966
P53396	ACLY	ATP-citrate synthase (EC 2.3.3.8) (ATP-citrate (pro-S-)-lyase) (ACL) (Citrate cleavage enzyme)	-2.89852	8.14578e-06	Q86X76	NIT1	Deaminated glutathione amidase (dGSH amidase) (EC 3.5.1.128) (Nitrilase homolog 1)	-1.28955	0.0381891
P53582	MAP11	Methionine aminopeptidase 1 (MAP 1) (MetAP 1) (EC 3.4.11.18) (Peptidase M 1)	-1.05323	0.0292832	Q8IU81	I2BP1	Interferon regulatory factor 2-binding protein 1 (IRF-2-binding protein 1) (IRF-2BP1) (Probable E3 ubiquitin-protein ligase IRF2BP1) (EC 2.3.2.27) (Probable RING-type E3 ubiquitin transferase IRF2BP1)	2.10334	0.0103781
P54105	ICLN	Methylosome subunit pICln (Chloride channel, nucleotide sensitive 1A) (Chloride conductance regulatory protein ICln) (I(Cln)) (Chloride ion current inducer protein) (ClCI) (Reticulocyte pICln)	-1.22222	0.00207104	Q8IUD2	RB6I2	ELKS/Rab6-interacting/CAST family member 1 (ERC-1) (Rab6-interacting protein 2)	1.40204	0.00463393
P54687	BCAT1	Branched-chain-amino-acid aminotransferase, cytosolic (BCAT(c)) (EC 2.6.1.42) (Protein ECA39)	-2.50094	0.000587774	Q8IV08	PLD3	5'-3' exonuclease PLD3 (EC 3.1.16.1) (Choline phosphatase 3) (HindIII K4L homolog) (Hu-K4) (Phosphatidylcholine-hydrolyzing phospholipase D3) (Phospholipase D3) (PLD 3)	1.29658	0.00163803
P55010	IF5	Eukaryotic translation initiation factor 5 (eIF-5)	-1.1535	0.0178378	Q8IXM2	BAP18	Chromatin complexes subunit BAP18 (BPTF-associated protein of 18 kDa)	1.43494	0.00185177
P55039	DRG2	Developmentally-regulated GTP-binding protein 2 (DRG-2) (Translation factor GTPase DRG2) (TRAFAC GTPase DRG2) (EC 3.6.5.-)	-2.12184	0.00747422	Q8IZ83	A16A1	Aldehyde dehydrogenase family 16 member A1	1.16518	0.00247501
P55145	MANF	Mesencephalic astrocyte-derived neurotrophic factor (Arginine-rich protein) (Protein ARMET)	2.50467	0.00143776	Q8N1G2	CMTR1	Cap-specific mRNA (nucleoside-2'-O-)-methyltransferase 1 (EC 2.1.1.57) (Cap methyltransferase 1) (Cap1 2'O-ribose methyltransferase 1) (MTr1) (hMTr1) (FtsJ methyltransferase domain-containing protein 2) (Interferon-stimulated gene 95 kDa protein) (ISG95)	-1.16485	0.0140147
P55789	ALR	FAD-linked sulfhydryl oxidase ALR (EC 1.8.3.2) (Augmenter of liver regeneration) (hERV1) (Hepatopoietin)	1.08609	0.0342943	Q8N6H7	ARFG2	ADP-ribosylation factor GTPase-activating protein 2 (ARF GAP 2) (GTPase-activating protein ZNF289) (Zinc finger protein 289)	-2.64872	0.0120753
P56182	RRP1	Ribosomal RNA processing protein 1 homolog A (Novel nuclear protein 1) (NNP-1) (Nucleolar protein Nop52) (RRP1-like protein)	-1.6629	0.00945082	Q8N9T8	KRI1	Protein KRI1 homolog	1.15103	0.00457977
P56545	CTBP2	C-terminal-binding protein 2 (CtBP2)	1.46832	0.000753421	Q8NBJ5	GT251	Procollagen galactosyltransferase 1 (EC 2.4.1.50) (Collagen beta(1-O)galactosyltransferase 1) (ColGalT 1) (Glycosyltransferase 25 family member 1) (Hydroxylysine galactosyltransferase 1)	1.04654	0.0439052
P57678	GEMI4	Gem-associated protein 4 (Gemin-4) (Component of gems 4) (p97)	-2.63592	0.0198375	Q8NBM4	UBAC2	Ubiquitin-associated domain-containing protein 2 (UBA domain-containing protein 2) (Phosphoglycerate dehydrogenase-like protein 1)	-1.38862	0.0230934
P58107	EPIPL	Epiplakin (450 kDa epidermal antigen)	-1.17969	0.0104465	Q8NBN7	RDH13	Retinol dehydrogenase 13 (EC 1.1.1.300) (Short chain dehydrogenase/reductase family 7C member 3)	1.68799	0.0131875
P61221	ABCE1	ATP-binding cassette sub-family E member 1 (2'-5'-oligoadenylate-binding protein) (HuHP68) (RNase L inhibitor) (Ribonuclease 4 inhibitor) (RNS4I)	-1.16935	0.0091601	Q8NBQ5	DHB11	Estradiol 17-beta-dehydrogenase 11 (EC 1.1.1.62) (17-beta-hydroxysteroid dehydrogenase 11) (17-beta-HSD 11) (17bHSD11) (17betaHSD11) (17-beta-hydroxysteroid dehydrogenase XI) (17-beta-HSD XI) (17betaHSDXI) (Cutaneous T-cell lymphoma-associated antigen HD-CL-03) (CTCL-associated antigen HD-CL-03) (Dehydrogenase/reductase SDR family member 8) (Retinal short-chain dehydrogenase/reductase 2) (retSDR2…	-2.26241	0.0494803
P61289	PSME3	Proteasome activator complex subunit 3 (11S regulator complex subunit gamma) (REG-gamma) (Activator of multicatalytic protease subunit 3) (Ki nuclear autoantigen) (Proteasome activator 28 subunit gamma) (PA28g) (PA28gamma)	-1.97107	0.00053962	Q8NFH4	NUP37	Nucleoporin Nup37 (p37) (Nup107-160 subcomplex subunit Nup37)	-1.17851	0.0314255
P61960	UFM1	Ubiquitin-fold modifier 1	1.26503	0.0405108	Q8TCD5	NT5C	5'(3')-deoxyribonucleotidase, cytosolic type (EC 3.1.3.-) (Cytosolic 5',3'-pyrimidine nucleotidase) (Deoxy-5'-nucleotidase 1) (dNT-1)	1.02492	0.0240332
P62495	ERF1	Eukaryotic peptide chain release factor subunit 1 (Eukaryotic release factor 1) (eRF1) (Protein Cl1) (TB3-1)	-1.21805	0.00570098	Q8TCG1	CIP2A	Protein CIP2A (Cancerous inhibitor of PP2A) (p90 autoantigen)	1.24853	0.00155325
P63092	GNAS2	Guanine nucleotide-binding protein G(s) subunit alpha isoforms short (Adenylate cyclase-stimulating G alpha protein)	-1.42564	0.00030401	Q8TEA8	DTD1	D-aminoacyl-tRNA deacylase 1 (DTD) (EC 3.1.1.96) (DNA-unwinding element-binding protein B) (DUE-B) (Gly-tRNA(Ala) deacylase) (Histidyl-tRNA synthase-related)	-1.4739	0.0440342
P67809	YBOX1	Y-box-binding protein 1 (YB-1) (CCAAT-binding transcription factor I subunit A) (CBF-A) (DNA-binding protein B) (DBPB) (Enhancer factor I subunit A) (EFI-A) (Nuclease-sensitive element-binding protein 1) (Y-box transcription factor)	-1.31769	0.00172732	Q8TF05	PP4R1	Serine/threonine-protein phosphatase 4 regulatory subunit 1	-1.517	0.00579576
P69849	NOMO3	Nodal modulator 3 (pM5 protein 3)	-1.10697	0.00698269	Q8WVJ2	NUDC2	NudC domain-containing protein 2	-1.10855	0.0449653
P78316	NOP14	Nucleolar protein 14 (Nucleolar complex protein 14)	-1.10831	0.00367943	Q8WX93	PALLD	Palladin (SIH002) (Sarcoma antigen NY-SAR-77)	-1.2202	0.0438172
P78344	IF4G2	Eukaryotic translation initiation factor 4 gamma 2 (eIF-4-gamma 2) (eIF-4G 2) (eIF4G 2) (Death-associated protein 5) (DAP-5) (p97)	-1.27564	0.000892063	Q8WXH0	SYNE2	Nesprin-2 (KASH domain-containing protein 2) (KASH2) (Nuclear envelope spectrin repeat protein 2) (Nucleus and actin connecting element protein) (Protein NUANCE) (Synaptic nuclear envelope protein 2) (Syne-2)	1.75146	0.02794
P80303	NUCB2	Nucleobindin-2 (DNA-binding protein NEFA) (Epididymis secretory protein Li 109) (Gastric cancer antigen Zg4) (Prepronesfatin) [Cleaved into: Nesfatin-1]	1.1666	0.00545228	Q92538	GBF1	Golgi-specific brefeldin A-resistance guanine nucleotide exchange factor 1 (BFA-resistant GEF 1)	-1.73609	0.0150332
P80723	BASP1	Brain acid soluble protein 1 (22 kDa neuronal tissue-enriched acidic protein) (Neuronal axonal membrane protein NAP-22)	1.22658	7.6366e-05	Q92597	NDRG1	Protein NDRG1 (Differentiation-related gene 1 protein) (DRG-1) (N-myc downstream-regulated gene 1 protein) (Nickel-specific induction protein Cap43) (Reducing agents and tunicamycin-responsive protein) (RTP) (Rit42)	2.27886	0.00425288
Q00577	PURA	Transcriptional activator protein Pur-alpha (Purine-rich single-stranded DNA-binding protein alpha)	1.22476	0.0215872	Q92797	SYMPK	Symplekin	1.38858	0.0116029
Q01469	FABP5	Fatty acid-binding protein 5 (Epidermal-type fatty acid-binding protein) (E-FABP) (Fatty acid-binding protein, epidermal) (Psoriasis-associated fatty acid-binding protein homolog) (PA-FABP)	-1.99407	0.000170197	Q969E8	TSR2	Pre-rRNA-processing protein TSR2 homolog	-1.45364	0.0462564
Q01581	HMCS1	Hydroxymethylglutaryl-CoA synthase, cytoplasmic (HMG-CoA synthase) (EC 2.3.3.10) (3-hydroxy-3-methylglutaryl coenzyme A synthase)	-4.0065	0.00018659	Q96A65	EXOC4	Exocyst complex component 4 (Exocyst complex component Sec8)	1.5039	0.0277578
Q01831	XPC	DNA repair protein complementing XP-C cells (Xeroderma pigmentosum group C-complementing protein) (p125)	1.1086	0.00721064	Q96AB3	ISOC2	Isochorismatase domain-containing protein 2	1.55275	0.000504046
Q03135	CAV1	Caveolin-1	1.71975	0.0161694	Q96AC1	FERM2	Fermitin family homolog 2 (Kindlin-2) (Mitogen-inducible gene 2 protein) (MIG-2) (Pleckstrin homology domain-containing family C member 1) (PH domain-containing family C member 1)	-1.38225	0.00352898
Q04446	GLGB	1,4-alpha-glucan-branching enzyme (EC 2.4.1.18) (Brancher enzyme) (Glycogen-branching enzyme)	1.72987	0.00675249	Q96C01	F136A	Protein FAM136A	1.71646	0.000579361
Q04637	IF4G1	Eukaryotic translation initiation factor 4 gamma 1 (eIF-4-gamma 1) (eIF-4G 1) (eIF-4G1) (p220)	-1.91751	4.57237e-07	Q96C90	PP14B	Protein phosphatase 1 regulatory subunit 14B (Phospholipase C-beta-3 neighbouring gene protein)	-1.2134	0.00505743
Q05639	EF1A2	Elongation factor 1-alpha 2 (EF-1-alpha-2) (Eukaryotic elongation factor 1 A-2) (eEF1A-2) (Statin-S1)	-1.61064	0.00014303	Q96CM8	ACSF2	Medium-chain acyl-CoA ligase ACSF2, mitochondrial (EC 6.2.1.2)	2.10291	0.0309
Q07157	ZO1	Tight junction protein ZO-1 (Tight junction protein 1) (Zona occludens protein 1) (Zonula occludens protein 1)	2.39932	0.0182327	Q96CP2	FWCH2	FLYWCH family member 2	1.40259	0.0264358
Q08380	LG3BP	Galectin-3-binding protein (Basement membrane autoantigen p105) (Lectin galactoside-binding soluble 3-binding protein) (Mac-2-binding protein) (MAC2BP) (Mac-2 BP) (Tumor-associated antigen 90K)	-1.99551	0.00793706	Q96CX2	KCD12	BTB/POZ domain-containing protein KCTD12 (Pfetin) (Predominantly fetal expressed T1 domain)	2.36627	0.000494098
Q10713	MPPA	Mitochondrial-processing peptidase subunit alpha (Alpha-MPP) (Inactive zinc metalloprotease alpha) (P-55)	-1.01992	0.00864314	Q96ER3	SAAL1	Protein SAAL1 (Synoviocyte proliferation-associated in collagen-induced arthritis protein 1) (SPACIA1)	-1.99989	0.0199457
Q12765	SCRN1	Secernin-1	1.05599	0.0037954	Q96G46	DUS3L	tRNA-dihydrouridine(47) synthase [NAD(P)(+)]-like (EC 1.3.1.-) (tRNA-dihydrouridine synthase 3-like)	1.87446	0.00465704
Q12788	TBL3	Transducin beta-like protein 3 (WD repeat-containing protein SAZD)	-2.68747	0.00517925	Q96IX5	ATPMD	ATP synthase membrane subunit K, mitochondrial (ATP synthase membrane subunit DAPIT, mitochondrial) (Diabetes-associated protein in insulin-sensitive tissues) (HCV F-transactivated protein 2) (Up-regulated during skeletal muscle growth protein 5)	-1.78448	0.0301324
Q12789	TF3C1	General transcription factor 3C polypeptide 1 (TF3C-alpha) (TFIIIC box B-binding subunit) (Transcription factor IIIC 220 kDa subunit) (TFIIIC 220 kDa subunit) (TFIIIC220) (Transcription factor IIIC subunit alpha)	-2.03789	0.0119919	Q96PZ0	PUS7	Pseudouridylate synthase 7 homolog (EC 5.4.99.-)	1.1018	0.0396007
Q12824	SNF5	SWI/SNF-related matrix-associated actin-dependent regulator of chromatin subfamily B member 1 (BRG1-associated factor 47) (BAF47) (Integrase interactor 1 protein) (SNF5 homolog) (hSNF5)	1.82304	0.00041439	Q96RS6	NUDC1	NudC domain-containing protein 1 (Chronic myelogenous leukemia tumor antigen 66) (Tumor antigen CML66)	1.24341	0.0206035
Q12849	GRSF1	G-rich sequence factor 1 (GRSF-1)	-1.66916	0.000185402	Q96S44	PRPK	EKC/KEOPS complex subunit TP53RK (EC 3.6.-.-) (Atypical serine/threonine protein kinase TP53RK) (Nori-2) (TP53-regulating kinase) (EC 2.7.11.1) (p53-related protein kinase)	-1.08935	0.0291658
Q13011	ECH1	Delta(3,5)-Delta(2,4)-dienoyl-CoA isomerase, mitochondrial (EC 5.3.3.-)	1.37012	0.00109622	Q96SY0	INT14	Integrator complex subunit 14 (von Willebrand factor A domain-containing protein 9)	1.1794	0.0222993
Q13045	FLII	Protein flightless-1 homolog	-1.2162	0.0463164	Q96T88	UHRF1	E3 ubiquitin-protein ligase UHRF1 (EC 2.3.2.27) (Inverted CCAAT box-binding protein of 90 kDa) (Nuclear protein 95) (Nuclear zinc finger protein Np95) (HuNp95) (hNp95) (RING finger protein 106) (RING-type E3 ubiquitin transferase UHRF1) (Transcription factor ICBP90) (Ubiquitin-like PHD and RING finger domain-containing protein 1) (hUHRF1) (Ubiquitin-like-containing PHD and RING finger domains pro…	1.32239	0.000451619
Q13084	RM28	39S ribosomal protein L28, mitochondrial (L28mt) (MRP-L28) (Melanoma antigen p15) (Melanoma-associated antigen recognized by T-lymphocytes) (Mitochondrial large ribosomal subunit protein bL28m)	-1.26023	0.007312	Q99614	TTC1	Tetratricopeptide repeat protein 1 (TPR repeat protein 1)	-1.03014	0.0346674
Q13232	NDK3	Nucleoside diphosphate kinase 3 (NDK 3) (NDP kinase 3) (EC 2.7.4.6) (DR-nm23) (Nucleoside diphosphate kinase C) (NDPKC) (nm23-H3)	1.61837	0.00379458	Q99714	HCD2	3-hydroxyacyl-CoA dehydrogenase type-2 (EC 1.1.1.35) (17-beta-estradiol 17-dehydrogenase) (EC 1.1.1.62) (2-methyl-3-hydroxybutyryl-CoA dehydrogenase) (MHBD) (3-alpha-(17-beta)-hydroxysteroid dehydrogenase (NAD(+))) (EC 1.1.1.239) (3-hydroxy-2-methylbutyryl-CoA dehydrogenase) (EC 1.1.1.178) (3-hydroxyacyl-CoA dehydrogenase type II) (3alpha(or 20beta)-hydroxysteroid dehydrogenase) (EC 1.1.1.53) (7-…	-1.33569	0.000791331
Q13310	PABP4	Polyadenylate-binding protein 4 (PABP-4) (Poly(A)-binding protein 4) (Activated-platelet protein 1) (APP-1) (Inducible poly(A)-binding protein) (iPABP)	-1.25623	0.00192973	Q99757	THIOM	Thioredoxin, mitochondrial (MTRX) (Mt-Trx) (Thioredoxin-2)	-1.77904	0.00143346
Q13325	IFIT5	Interferon-induced protein with tetratricopeptide repeats 5 (IFIT-5) (Interferon-induced 58 kDa protein) (Retinoic acid- and interferon-inducible 58 kDa protein) (P58)	-1.49604	0.00261501	Q99798	ACON	Aconitate hydratase, mitochondrial (Aconitase) (EC 4.2.1.3) (Citrate hydro-lyase)	-1.19895	7.1785e-06
Q13423	NNTM	NAD(P) transhydrogenase, mitochondrial (EC 7.1.1.1) (Nicotinamide nucleotide transhydrogenase) (Pyridine nucleotide transhydrogenase)	1.85936	0.00146398	Q99986	VRK1	Serine/threonine-protein kinase VRK1 (EC 2.7.11.1) (Vaccinia-related kinase 1)	1.10138	0.00103759
Q13501	SQSTM	Sequestosome-1 (EBI3-associated protein of 60 kDa) (EBIAP) (p60) (Phosphotyrosine-independent ligand for the Lck SH2 domain of 62 kDa) (Ubiquitin-binding protein p62)	-1.41148	0.0126074	Q9BQ61	TRIR	Telomerase RNA component interacting RNase (EC 3.1.13.-) (Exoribonuclease TRIR)	2.93036	0.000777728
Q13610	PWP1	Periodic tryptophan protein 1 homolog (Keratinocyte protein IEF SSP 9502)	-1.23454	0.0108791	Q9BQ75	CMS1	Protein CMSS1 (Cms1 ribosomal small subunit homolog)	1.16147	0.0300619
Q13642	FHL1	Four and a half LIM domains protein 1 (FHL-1) (Skeletal muscle LIM-protein 1) (SLIM) (SLIM-1)	1.3949	0.000467777	Q9BQP7	MGME1	Mitochondrial genome maintenance exonuclease 1 (EC 3.1.-.-)	-1.50488	0.0168326
Q13724	MOGS	Mannosyl-oligosaccharide glucosidase (EC 3.2.1.106) (Processing A-glucosidase I)	-2.47495	0.017105	Q9BTV5	FSD1	Fibronectin type III and SPRY domain-containing protein 1 (MID1-related protein 1) (Microtubule-associated protein GLFND)	2.09881	0.00028999
Q13895	BYST	Bystin	-1.49712	0.0113972	Q9BTW9	TBCD	Tubulin-specific chaperone D (Beta-tubulin cofactor D) (tfcD) (SSD-1) (Tubulin-folding cofactor D)	1.04136	0.00217976
Q13907	IDI1	Isopentenyl-diphosphate Delta-isomerase 1 (EC 5.3.3.2) (Isopentenyl pyrophosphate isomerase 1) (IPP isomerase 1) (IPPI1)	-3.42791	0.00222733	Q9BUQ8	DDX23	Probable ATP-dependent RNA helicase DDX23 (EC 3.6.4.13) (100 kDa U5 snRNP-specific protein) (DEAD box protein 23) (PRP28 homolog) (U5-100kD)	2.45276	0.00681845
Q14108	SCRB2	Lysosome membrane protein 2 (85 kDa lysosomal membrane sialoglycoprotein) (LGP85) (CD36 antigen-like 2) (Lysosome membrane protein II) (LIMP II) (Scavenger receptor class B member 2) (CD antigen CD36)	1.11332	0.00985713	Q9BUT1	BDH2	3-hydroxybutyrate dehydrogenase type 2 (EC 1.1.1.-) (EC 1.1.1.30) (Dehydrogenase/reductase SDR family member 6) (Oxidoreductase UCPA) (R-beta-hydroxybutyrate dehydrogenase) (Short chain dehydrogenase/reductase family 15C member 1)	1.54231	0.0460263
Q14126	DSG2	Desmoglein-2 (Cadherin family member 5) (HDGC)	-2.1072	0.0479397	Q9BV20	MTNA	Methylthioribose-1-phosphate isomerase (M1Pi) (MTR-1-P isomerase) (EC 5.3.1.23) (Mediator of RhoA-dependent invasion) (S-methyl-5-thioribose-1-phosphate isomerase) (Translation initiation factor eIF-2B subunit alpha/beta/delta-like protein)	-1.54061	0.00235312
Q14315	FLNC	Filamin-C (FLN-C) (FLNc) (ABP-280-like protein) (ABP-L) (Actin-binding-like protein) (Filamin-2) (Gamma-filamin)	-1.50288	9.84564e-05	Q9BWS9	CHID1	Chitinase domain-containing protein 1 (Stabilin-1-interacting chitinase-like protein) (SI-CLP)	-1.92995	0.000644017
Q14562	DHX8	ATP-dependent RNA helicase DHX8 (EC 3.6.4.13) (DEAH box protein 8) (RNA helicase HRH1)	-1.08998	0.0340185	Q9BXK5	B2L13	Bcl-2-like protein 13 (Bcl2-L-13) (Bcl-rambo) (Protein Mil1)	-1.38312	0.000200468
Q14651	PLSI	Plastin-1 (Intestine-specific plastin) (I-plastin)	-2.14475	0.0214032	Q9BXV9	GON7	EKC/KEOPS complex subunit GON7	-1.24871	0.0124187
Q14690	RRP5	Protein RRP5 homolog (NF-kappa-B-binding protein) (NFBP) (Programmed cell death protein 11)	-1.64863	0.0097898	Q9BZE9	ASPC1	Tether containing UBX domain for GLUT4 (Alveolar soft part sarcoma chromosomal region candidate gene 1 protein) (Alveolar soft part sarcoma locus) (Renal papillary cell carcinoma protein 17) (UBX domain-containing protein 9)	1.40994	0.0115541
Q14914	PTGR1	Prostaglandin reductase 1 (PRG-1) (15-oxoprostaglandin 13-reductase) (EC 1.3.1.48) (Dithiolethione-inducible gene 1 protein) (D3T-inducible gene 1 protein) (DIG-1) (Leukotriene B4 12-hydroxydehydrogenase) (NAD(P)H-dependent alkenal/one oxidoreductase) (EC 1.3.1.74)	1.26342	0.00241761	Q9GZS1	RPA49	DNA-directed RNA polymerase I subunit RPA49 (RNA polymerase I subunit A49) (DNA-directed RNA polymerase I subunit E) (RNA polymerase I-associated factor 1) (RNA polymerase I-associated factor 53)	1.80622	0.0103498
Q14966	ZN638	Zinc finger protein 638 (Cutaneous T-cell lymphoma-associated antigen se33-1) (CTCL-associated antigen se33-1) (Nuclear protein 220) (Zinc finger matrin-like protein)	3.90239	8.68938e-07	Q9H078	CLPB	Caseinolytic peptidase B protein homolog (EC 3.6.1.-) (Suppressor of potassium transport defect 3)	-1.47237	0.000778592
Q15003	CND2	Condensin complex subunit 2 (Barren homolog protein 1) (Chromosome-associated protein H) (hCAP-H) (Non-SMC condensin I complex subunit H) (XCAP-H homolog)	-1.83545	0.00255229	Q9H0D6	XRN2	5'-3' exoribonuclease 2 (EC 3.1.13.-) (DHM1-like protein) (DHP protein)	-1.20253	3.22016e-05
Q15020	SART3	Squamous cell carcinoma antigen recognized by T-cells 3 (SART-3) (Tat-interacting protein of 110 kDa) (Tip110) (p110 nuclear RNA-binding protein)	1.50659	0.000127476	Q9H0R4	HDHD2	Haloacid dehalogenase-like hydrolase domain-containing protein 2	-1.4132	0.00624999
Q15021	CND1	Condensin complex subunit 1 (Chromosome condensation-related SMC-associated protein 1) (Chromosome-associated protein D2) (hCAP-D2) (Non-SMC condensin I complex subunit D2) (XCAP-D2 homolog)	-1.82107	0.00221918	Q9H223	EHD4	EH domain-containing protein 4 (Hepatocellular carcinoma-associated protein 10/11) (PAST homolog 4)	-1.60686	0.00163125
Q15042	RB3GP	Rab3 GTPase-activating protein catalytic subunit (RAB3 GTPase-activating protein 130 kDa subunit) (Rab3-GAP p130) (Rab3-GAP)	-2.05415	0.0473631	Q9H299	SH3L3	SH3 domain-binding glutamic acid-rich-like protein 3 (SH3 domain-binding protein 1) (SH3BP-1)	1.05949	0.00577256
Q15120	PDK3	[Pyruvate dehydrogenase (acetyl-transferring)] kinase isozyme 3, mitochondrial (EC 2.7.11.2) (Pyruvate dehydrogenase kinase isoform 3)	1.11861	0.00521353	Q9H3P2	NELFA	Negative elongation factor A (NELF-A) (Wolf-Hirschhorn syndrome candidate 2 protein)	1.33842	0.0409958
Q15121	PEA15	Astrocytic phosphoprotein PEA-15 (15 kDa phosphoprotein enriched in astrocytes) (Phosphoprotein enriched in diabetes) (PED)	1.07449	0.00122517	Q9H900	ZWILC	Protein zwilch homolog (hZwilch)	1.47453	0.0292383
Q15397	PUM3	Pumilio homolog 3 (HBV X-transactivated gene 5 protein) (HBV XAg-transactivated protein 5) (Minor histocompatibility antigen HA-8) (HLA-HA8)	-1.03843	0.0192356	Q9HCB6	SPON1	Spondin-1 (F-spondin) (Vascular smooth muscle cell growth-promoting factor)	-1.0199	0.0093895
Q15477	SKIV2	Helicase SKI2W (Ski2) (EC 3.6.4.-) (Helicase-like protein) (HLP)	-1.56296	0.0191242	Q9HDC9	APMAP	Adipocyte plasma membrane-associated protein (Protein BSCv)	-1.04395	0.0134376
Q15758	AAAT	Neutral amino acid transporter B(0) (ATB(0)) (Baboon M7 virus receptor) (RD114/simian type D retrovirus receptor) (Sodium-dependent neutral amino acid transporter type 2) (Solute carrier family 1 member 5)	-2.17576	0.0015284	Q9NPA8	ENY2	Transcription and mRNA export factor ENY2 (Enhancer of yellow 2 transcription factor homolog)	1.08258	0.0260009
Q15785	TOM34	Mitochondrial import receptor subunit TOM34 (hTom34) (Translocase of outer membrane 34 kDa subunit)	-1.60013	0.000213266	Q9NR56	MBNL1	Muscleblind-like protein 1 (Triplet-expansion RNA-binding protein)	1.09651	0.042189
Q15813	TBCE	Tubulin-specific chaperone E (Tubulin-folding cofactor E)	-1.53394	0.00391889	Q9NTI5	PDS5B	Sister chromatid cohesion protein PDS5 homolog B (Androgen-induced proliferation inhibitor) (Androgen-induced prostate proliferative shutoff-associated protein AS3)	1.23065	0.00600725
Q16512	PKN1	Serine/threonine-protein kinase N1 (EC 2.7.11.13) (Protease-activated kinase 1) (PAK-1) (Protein kinase C-like 1) (Protein kinase C-like PKN) (Protein kinase PKN-alpha) (Protein-kinase C-related kinase 1) (Serine-threonine protein kinase N)	-1.61239	0.0495834	Q9NUD5	ZCHC3	Zinc finger CCHC domain-containing protein 3	-1.28707	0.00354418
Q16576	RBBP7	Histone-binding protein RBBP7 (Histone acetyltransferase type B subunit 2) (Nucleosome-remodeling factor subunit RBAP46) (Retinoblastoma-binding protein 7) (RBBP-7) (Retinoblastoma-binding protein p46)	-2.39237	0.0131927	Q9NUQ9	FA49B	CYFIP-related Rac1 interactor B (L1)	1.4208	0.0147307
Q16643	DREB	Drebrin (Developmentally-regulated brain protein)	-2.19525	2.986e-05	Q9NV70	EXOC1	Exocyst complex component 1 (Exocyst complex component Sec3)	1.13968	0.041135
Q16698	DECR	2,4-dienoyl-CoA reductase [(3E)-enoyl-CoA-producing], mitochondrial (EC 1.3.1.124) (2,4-dienoyl-CoA reductase [NADPH]) (4-enoyl-CoA reductase [NADPH]) (Short chain dehydrogenase/reductase family 18C member 1)	1.20335	0.00267812	Q9NX18	SDHF2	Succinate dehydrogenase assembly factor 2, mitochondrial (SDH assembly factor 2) (SDHAF2)	-2.3954	0.0104763
Q2NL82	TSR1	Pre-rRNA-processing protein TSR1 homolog	-1.81227	0.00333304	Q9NZB2	F120A	Constitutive coactivator of PPAR-gamma-like protein 1 (Oxidative stress-associated Src activator) (Protein FAM120A)	1.49693	0.00768423
Q4G0N4	NAKD2	NAD kinase 2, mitochondrial (EC 2.7.1.23) (Mitochondrial NAD kinase) (NAD kinase domain-containing protein 1, mitochondrial)	1.56124	0.0170469	Q9NZJ4	SACS	Sacsin (DnaJ homolog subfamily C member 29) (DNAJC29)	2.34108	0.0253078
Q53EL6	PDCD4	Programmed cell death protein 4 (Neoplastic transformation inhibitor protein) (Nuclear antigen H731-like) (Protein 197/15a)	1.13123	0.000889878	Q9NZL4	HPBP1	Hsp70-binding protein 1 (HspBP1) (Heat shock protein-binding protein 1) (Hsp70-binding protein 2) (HspBP2) (Hsp70-interacting protein 1) (Hsp70-interacting protein 2)	1.08977	0.00127759
Q53GG5	PDLI3	PDZ and LIM domain protein 3 (Actinin-associated LIM protein) (Alpha-actinin-2-associated LIM protein)	-1.43753	0.0121861	Q9NZL9	MAT2B	Methionine adenosyltransferase 2 subunit beta (Methionine adenosyltransferase II beta) (MAT II beta) (Putative dTDP-4-keto-6-deoxy-D-glucose 4-reductase)	1.34922	0.00772218
Q5JTJ3	COA6	Cytochrome c oxidase assembly factor 6 homolog	1.35831	0.000833313	Q9P000	COMD9	COMM domain-containing protein 9	-1.29188	0.000959053
Q5SRE5	NU188	Nucleoporin NUP188 (hNup188)	-1.16813	0.0278006	Q9P2E9	RRBP1	Ribosome-binding protein 1 (180 kDa ribosome receptor homolog) (RRp) (ES/130-related protein) (Ribosome receptor protein)	-1.7519	0.000999791
Q5SSJ5	HP1B3	Heterochromatin protein 1-binding protein 3 (Protein HP1-BP74)	1.69648	0.0212386	Q9P2I0	CPSF2	Cleavage and polyadenylation specificity factor subunit 2 (Cleavage and polyadenylation specificity factor 100 kDa subunit) (CPSF 100 kDa subunit)	1.28025	0.00340091
Q5T2E6	ARMD3	Armadillo-like helical domain-containing protein 3	-1.0925	0.0439535	Q9UBE0	SAE1	SUMO-activating enzyme subunit 1 (Ubiquitin-like 1-activating enzyme E1A) [Cleaved into: SUMO-activating enzyme subunit 1, N-terminally processed]	1.01268	2.24463e-06
Q5VYK3	ECM29	Proteasome adapter and scaffold protein ECM29 (Ecm29 proteasome adapter and scaffold) (Proteasome-associated protein ECM29 homolog)	-1.73056	0.000855694	Q9UBI6	GBG12	Guanine nucleotide-binding protein G(I)/G(S)/G(O) subunit gamma-12	-1.70904	0.0285455
Q69YN2	C19L1	CWF19-like protein 1 (C19L1)	-1.40181	0.0319687	Q9UBR2	CATZ	Cathepsin Z (EC 3.4.18.1) (Cathepsin P) (Cathepsin X)	-1.44639	0.0480868
Q6DKI1	RL7L	60S ribosomal protein L7-like 1 (Large ribosomal subunit protein uL30-like 1)	-1.21593	0.0107129	Q9UDW1	QCR9	Cytochrome b-c1 complex subunit 9 (Complex III subunit 9) (Complex III subunit X) (Cytochrome c1 non-heme 7 kDa protein) (Ubiquinol-cytochrome c reductase complex 7.2 kDa protein)	1.14158	0.000132291
Q6FI81	CPIN1	Anamorsin (Cytokine-induced apoptosis inhibitor 1) (Fe-S cluster assembly protein DRE2 homolog)	-1.33001	0.0329641	Q9UI10	EI2BD	Translation initiation factor eIF-2B subunit delta (eIF-2B GDP-GTP exchange factor subunit delta)	1.2033	0.047093
Q6GMV2	SMYD5	Histone-lysine N-trimethyltransferase SMYD5 (EC 2.1.1.372) (Protein NN8-4AG) (Retinoic acid-induced protein 15) (SET and MYND domain-containing protein 5) ([histone H4]-lysine20 N-trimethyltransferase SMYD5)	-1.30858	0.0229361	Q9UID3	VPS51	Vacuolar protein sorting-associated protein 51 homolog (Another new gene 2 protein) (Protein fat-free homolog)	2.0947	0.0232422
Q6NUK1	SCMC1	Calcium-binding mitochondrial carrier protein SCaMC-1 (Mitochondrial ATP-Mg/Pi carrier protein 1) (Mitochondrial Ca(2+)-dependent solute carrier protein 1) (Small calcium-binding mitochondrial carrier protein 1) (Solute carrier family 25 member 24)	1.68199	0.000148018	Q9UIJ7	KAD3	GTP:AMP phosphotransferase AK3, mitochondrial (EC 2.7.4.10) (Adenylate kinase 3) (AK 3) (Adenylate kinase 3 alpha-like 1)	1.202	0.00521523
Q6NZI2	CAVN1	Caveolae-associated protein 1 (Cavin-1) (Polymerase I and transcript release factor)	1.55782	0.00126769	Q9UKN8	TF3C4	General transcription factor 3C polypeptide 4 (EC 2.3.1.48) (TF3C-delta) (Transcription factor IIIC 90 kDa subunit) (TFIIIC 90 kDa subunit) (TFIIIC90) (Transcription factor IIIC subunit delta)	1.08726	0.00252581
Q6P158	DHX57	Putative ATP-dependent RNA helicase DHX57 (EC 3.6.4.13) (DEAH box protein 57)	-1.7337	0.0281871	Q9ULA0	DNPEP	Aspartyl aminopeptidase (EC 3.4.11.21)	1.48088	0.0195629
Q6P3W7	SCYL2	SCY1-like protein 2 (Coated vesicle-associated kinase of 104 kDa)	-1.86915	0.0217033	Q9UNF0	PACN2	Protein kinase C and casein kinase substrate in neurons protein 2 (Syndapin-2) (Syndapin-II) (SdpII)	-1.34302	0.0224619
Q6PGP7	TTC37	Tetratricopeptide repeat protein 37 (TPR repeat protein 37) (SKI3 homolog) (Ski3) (Tricho-hepatic-enteric syndrome protein) (Thespin)	-1.22764	0.00391934	Q9UNQ2	DIM1	Probable dimethyladenosine transferase (EC 2.1.1.183) (DIM1 dimethyladenosine transferase 1 homolog) (DIM1 dimethyladenosine transferase 1-like) (Probable 18S rRNA (adenine(1779)-N(6)/adenine(1780)-N(6))-dimethyltransferase) (Probable 18S rRNA dimethylase) (Probable S-adenosylmethionine-6-N',N'-adenosyl(rRNA) dimethyltransferase)	1.05844	0.00477759
Q6UB35	C1TM	Monofunctional C1-tetrahydrofolate synthase, mitochondrial (EC 6.3.4.3) (Formyltetrahydrofolate synthetase)	-1.99956	0.0443932	Q9UNS1	TIM	Protein timeless homolog (hTIM)	1.79191	0.00503544
Q6ZRP7	QSOX2	Sulfhydryl oxidase 2 (EC 1.8.3.2) (Neuroblastoma-derived sulfhydryl oxidase) (Quiescin Q6-like protein 1)	-1.01943	0.0387776	Q9Y2J2	E41L3	Band 4.1-like protein 3 (4.1B) (Differentially expressed in adenocarcinoma of the lung protein 1) (DAL-1) (Erythrocyte membrane protein band 4.1-like 3) [Cleaved into: Band 4.1-like protein 3, N-terminally processed]	-1.53009	0.00877781
Q7L1Q6	BZW1	eIF5-mimic protein 2 (Basic leucine zipper and W2 domain-containing protein 1) (Protein Orf)	-1.39883	0.00348843	Q9Y2L1	RRP44	Exosome complex exonuclease RRP44 (EC 3.1.13.-) (EC 3.1.26.-) (Protein DIS3 homolog) (Ribosomal RNA-processing protein 44)	1.82685	0.000155478
Q7L266	ASGL1	Isoaspartyl peptidase/L-asparaginase (EC 3.4.19.5) (EC 3.5.1.1) (Asparaginase-like protein 1) (Beta-aspartyl-peptidase) (Isoaspartyl dipeptidase) (L-asparagine amidohydrolase) [Cleaved into: Isoaspartyl peptidase/L-asparaginase alpha chain; Isoaspartyl peptidase/L-asparaginase beta chain]	-1.18779	0.00963458	Q9Y305	ACOT9	Acyl-coenzyme A thioesterase 9, mitochondrial (Acyl-CoA thioesterase 9) (EC 3.1.2.-) (Acyl-CoA thioester hydrolase 9)	1.42038	0.00312132
Q7L2E3	DHX30	ATP-dependent RNA helicase DHX30 (EC 3.6.4.13) (DEAH box protein 30)	-1.29094	0.00210091	Q9Y314	NOSIP	Nitric oxide synthase-interacting protein (E3 ubiquitin-protein ligase NOSIP) (EC 2.3.2.27) (RING-type E3 ubiquitin transferase NOSIP) (eNOS-interacting protein)	1.07394	0.00975119
Q7Z3U7	MON2	Protein MON2 homolog (Protein SF21)	-1.267	0.0317637	Q9Y315	DEOC	Deoxyribose-phosphate aldolase (DERA) (EC 4.1.2.4) (2-deoxy-D-ribose 5-phosphate aldolase) (Phosphodeoxyriboaldolase) (Deoxyriboaldolase)	1.20714	0.00658044
Q7Z434	MAVS	Mitochondrial antiviral-signaling protein (MAVS) (CARD adapter inducing interferon beta) (Cardif) (Interferon beta promoter stimulator protein 1) (IPS-1) (Putative NF-kappa-B-activating protein 031N) (Virus-induced-signaling adapter) (VISA)	1.02166	0.00851422	Q9Y3B8	ORN	Oligoribonuclease, mitochondrial (EC 3.1.15.-) (RNA exonuclease 2 homolog) (Small fragment nuclease)	-1.28739	0.0299189
Q7Z4H8	PLGT3	Protein O-glucosyltransferase 3 (EC 2.4.1.-) (KDEL motif-containing protein 2) (Protein O-xylosyltransferase POGLUT3) (EC 2.4.2.-)	-2.06695	0.00331297	Q9Y3T9	NOC2L	Nucleolar complex protein 2 homolog (Protein NOC2 homolog) (NOC2-like protein) (Novel INHAT repressor)	1.12565	0.00989447
Q7Z5L9	I2BP2	Interferon regulatory factor 2-binding protein 2 (IRF-2-binding protein 2) (IRF-2BP2)	1.15405	0.00191392	Q9Y450	HBS1L	HBS1-like protein (ERFS)	1.00931	0.00449429
Q7Z7K0	COXM1	COX assembly mitochondrial protein homolog (Cmc1p)	1.41166	0.0458702	Q9Y4C2	TCAF1	TRPM8 channel-associated factor 1 (TRP channel-associated factor 1)	1.55978	0.0262991
Q7Z7K6	CENPV	Centromere protein V (CENP-V) (Nuclear protein p30) (Proline-rich protein 6)	1.23081	0.00779647	Q9Y5J1	UTP18	U3 small nucleolar RNA-associated protein 18 homolog (WD repeat-containing protein 50)	1.00376	0.0373269
Q86TB9	PATL1	Protein PAT1 homolog 1 (PAT1-like protein 1) (Protein PAT1 homolog b) (Pat1b) (hPat1b)	-2.0851	0.0364432	Q9Y5K5	UCHL5	Ubiquitin carboxyl-terminal hydrolase isozyme L5 (UCH-L5) (EC 3.4.19.12) (Ubiquitin C-terminal hydrolase UCH37) (Ubiquitin thioesterase L5)	-1.06479	0.00391297
Q86U42	PABP2	Polyadenylate-binding protein 2 (PABP-2) (Poly(A)-binding protein 2) (Nuclear poly(A)-binding protein 1) (Poly(A)-binding protein II) (PABII) (Polyadenylate-binding nuclear protein 1)	1.06283	0.037019	Q9Y5V3	MAGD1	Melanoma-associated antigen D1 (MAGE tumor antigen CCF) (MAGE-D1 antigen) (Neurotrophin receptor-interacting MAGE homolog)	-1.66242	0.00049009
Q86Y56	DAAF5	Dynein axonemal assembly factor 5 (HEAT repeat-containing protein 2)	-1.05517	0.00365067	Q9Y6A9	SPCS1	Signal peptidase complex subunit 1 (Microsomal signal peptidase 12 kDa subunit) (SPase 12 kDa subunit)	-1.40831	0.00341714
Q8IVM0	CCD50	Coiled-coil domain-containing protein 50 (Protein Ymer)	1.07303	0.0189116	Q9Y6E2	BZW2	eIF5-mimic protein 1 (Basic leucine zipper and W2 domain-containing protein 2)	-1.02203	0.0342117
Q8IYB5	SMAP1	Stromal membrane-associated protein 1	-1.12902	0.0167533	Q9Y6M9	NDUB9	NADH dehydrogenase [ubiquinone] 1 beta subcomplex subunit 9 (Complex I-B22) (CI-B22) (LYR motif-containing protein 3) (NADH-ubiquinone oxidoreductase B22 subunit)	1.43487	0.0230686
Q8IZ83	A16A1	Aldehyde dehydrogenase family 16 member A1	1.17736	0.00852692					#N/A
Q8N0X7	SPART	Spartin (Spastic paraplegia 20 protein) (Trans-activated by hepatitis C virus core protein 1)	-1.35686	0.0397737					#N/A
Q8N1G2	CMTR1	Cap-specific mRNA (nucleoside-2'-O-)-methyltransferase 1 (EC 2.1.1.57) (Cap methyltransferase 1) (Cap1 2'O-ribose methyltransferase 1) (MTr1) (hMTr1) (FtsJ methyltransferase domain-containing protein 2) (Interferon-stimulated gene 95 kDa protein) (ISG95)	-1.04278	0.0178314					#N/A
Q8N3U4	STAG2	Cohesin subunit SA-2 (SCC3 homolog 2) (Stromal antigen 2)	1.12521	0.0011243					#N/A
Q8NBT2	SPC24	Kinetochore protein Spc24 (hSpc24)	-2.17638	0.0151769					#N/A
Q8NE71	ABCF1	ATP-binding cassette sub-family F member 1 (ATP-binding cassette 50) (TNF-alpha-stimulated ABC protein)	-1.19516	0.000626239					#N/A
Q8NFH3	NUP43	Nucleoporin Nup43 (Nup107-160 subcomplex subunit Nup43) (p42)	-1.13332	0.0450986					#N/A
Q8NI36	WDR36	WD repeat-containing protein 36 (T-cell activation WD repeat-containing protein) (TA-WDRP)	-1.36945	0.000210627					#N/A
Q8TAQ2	SMRC2	SWI/SNF complex subunit SMARCC2 (BRG1-associated factor 170) (BAF170) (SWI/SNF complex 170 kDa subunit) (SWI/SNF-related matrix-associated actin-dependent regulator of chromatin subfamily C member 2)	1.21719	0.00112047					#N/A
Q8TCJ2	STT3B	Dolichyl-diphosphooligosaccharide--protein glycosyltransferase subunit STT3B (Oligosaccharyl transferase subunit STT3B) (STT3-B) (EC 2.4.99.18) (Source of immunodominant MHC-associated peptides homolog)	1.04235	0.00151158					#N/A
Q8TCS8	PNPT1	Polyribonucleotide nucleotidyltransferase 1, mitochondrial (EC 2.7.7.8) (3'-5' RNA exonuclease OLD35) (PNPase old-35) (Polynucleotide phosphorylase 1) (PNPase 1) (Polynucleotide phosphorylase-like protein)	-1.22631	0.0428819					#N/A
Q8TD16	BICD2	Protein bicaudal D homolog 2 (Bic-D 2)	-1.84351	0.000264126					#N/A
Q8TDD1	DDX54	ATP-dependent RNA helicase DDX54 (EC 3.6.4.13) (ATP-dependent RNA helicase DP97) (DEAD box RNA helicase 97 kDa) (DEAD box protein 54)	-1.7149	0.0448059					#N/A
Q8TEM1	PO210	Nuclear pore membrane glycoprotein 210 (Nuclear pore protein gp210) (Nuclear envelope pore membrane protein POM 210) (POM210) (Nucleoporin Nup210) (Pore membrane protein of 210 kDa)	-1.85125	0.000162512					#N/A
Q8TEX9	IPO4	Importin-4 (Imp4) (Importin-4b) (Imp4b) (Ran-binding protein 4) (RanBP4)	-1.97437	0.0374111					#N/A
Q8TF05	PP4R1	Serine/threonine-protein phosphatase 4 regulatory subunit 1	-2.16725	0.00236831					#N/A
Q8WWM7	ATX2L	Ataxin-2-like protein (Ataxin-2 domain protein) (Ataxin-2-related protein)	-1.15606	0.000372931					#N/A
Q92538	GBF1	Golgi-specific brefeldin A-resistance guanine nucleotide exchange factor 1 (BFA-resistant GEF 1)	-2.4438	0.0093397					#N/A
Q92597	NDRG1	Protein NDRG1 (Differentiation-related gene 1 protein) (DRG-1) (N-myc downstream-regulated gene 1 protein) (Nickel-specific induction protein Cap43) (Reducing agents and tunicamycin-responsive protein) (RTP) (Rit42)	1.79293	0.00420656					#N/A
Q92598	HS105	Heat shock protein 105 kDa (Antigen NY-CO-25) (Heat shock 110 kDa protein)	-4.01862	0.000297861					#N/A
Q92599	44447	Septin-8	1.21132	0.0370661					#N/A
Q92616	GCN1	eIF-2-alpha kinase activator GCN1 (GCN1 eIF-2-alpha kinase activator homolog) (GCN1-like protein 1) (General control of amino-acid synthesis 1-like protein 1) (Translational activator GCN1) (HsGCN1)	-1.0279	0.00598862					#N/A
Q92841	DDX17	Probable ATP-dependent RNA helicase DDX17 (EC 3.6.4.13) (DEAD box protein 17) (DEAD box protein p72) (DEAD box protein p82) (RNA-dependent helicase p72)	1.22661	0.00129925					#N/A
Q92896	GSLG1	Golgi apparatus protein 1 (CFR-1) (Cysteine-rich fibroblast growth factor receptor) (E-selectin ligand 1) (ESL-1) (Golgi sialoglycoprotein MG-160)	-1.4226	0.035677					#N/A
Q93008	USP9X	Probable ubiquitin carboxyl-terminal hydrolase FAF-X (EC 3.4.19.12) (Deubiquitinating enzyme FAF-X) (Fat facets in mammals) (hFAM) (Fat facets protein-related, X-linked) (Ubiquitin thioesterase FAF-X) (Ubiquitin-specific protease 9, X chromosome) (Ubiquitin-specific-processing protease FAF-X)	-1.71675	0.00218954					#N/A
Q969G3	SMCE1	SWI/SNF-related matrix-associated actin-dependent regulator of chromatin subfamily E member 1 (BRG1-associated factor 57) (BAF57)	2.14598	0.0379707					#N/A
Q969Z0	FAKD4	FAST kinase domain-containing protein 4 (Cell cycle progression restoration protein 2) (Cell cycle progression protein 2) (Protein TBRG4) (Transforming growth factor beta regulator 4)	-1.84024	0.00146553					#N/A
Q96A33	CCD47	PAT complex subunit CCDC47 (Calumin) (Coiled-coil domain-containing protein 47)	-1.63566	0.000459922					#N/A
Q96AB3	ISOC2	Isochorismatase domain-containing protein 2	2.04911	0.00114862					#N/A
Q96AC1	FERM2	Fermitin family homolog 2 (Kindlin-2) (Mitogen-inducible gene 2 protein) (MIG-2) (Pleckstrin homology domain-containing family C member 1) (PH domain-containing family C member 1)	-1.11247	0.00748634					#N/A
Q96C36	P5CR2	Pyrroline-5-carboxylate reductase 2 (P5C reductase 2) (P5CR 2) (EC 1.5.1.2)	-1.13303	0.00252172					#N/A
Q96CM8	ACSF2	Medium-chain acyl-CoA ligase ACSF2, mitochondrial (EC 6.2.1.2)	1.61691	0.0224519					#N/A
Q96CP2	FWCH2	FLYWCH family member 2	2.29254	0.025588					#N/A
Q96KB5	TOPK	Lymphokine-activated killer T-cell-originated protein kinase (EC 2.7.12.2) (Cancer/testis antigen 84) (CT84) (MAPKK-like protein kinase) (Nori-3) (PDZ-binding kinase) (Spermatogenesis-related protein kinase) (SPK) (T-LAK cell-originated protein kinase)	-1.21739	0.00626328					#N/A
Q96KG9	SCYL1	N-terminal kinase-like protein (Coated vesicle-associated kinase of 90 kDa) (SCY1-like protein 1) (Telomerase regulation-associated protein) (Telomerase transcriptional element-interacting factor) (Teratoma-associated tyrosine kinase)	-1.32344	0.00332258					#N/A
Q96KR1	ZFR	Zinc finger RNA-binding protein (hZFR) (M-phase phosphoprotein homolog)	1.01638	0.00270496					#N/A
Q96RP9	EFGM	Elongation factor G, mitochondrial (EF-Gmt) (Elongation factor G 1, mitochondrial) (mEF-G 1) (Elongation factor G1) (hEFG1)	-2.338	0.0204886					#N/A
Q96RU3	FNBP1	Formin-binding protein 1 (Formin-binding protein 17) (hFBP17)	-1.23049	0.0473316					#N/A
Q96SB4	SRPK1	SRSF protein kinase 1 (EC 2.7.11.1) (SFRS protein kinase 1) (Serine/arginine-rich protein-specific kinase 1) (SR-protein-specific kinase 1)	-2.10545	0.000349579					#N/A
Q96T58	MINT	Msx2-interacting protein (SMART/HDAC1-associated repressor protein) (SPEN homolog)	1.49502	0.0310754					#N/A
Q96TA2	YMEL1	ATP-dependent zinc metalloprotease YME1L1 (EC 3.4.24.-) (ATP-dependent metalloprotease FtsH1) (Meg-4) (Presenilin-associated metalloprotease) (PAMP) (YME1-like protein 1)	-2.40024	0.0223877					#N/A
Q99575	POP1	Ribonucleases P/MRP protein subunit POP1 (hPOP1)	-2.21343	0.00671729					#N/A
Q99614	TTC1	Tetratricopeptide repeat protein 1 (TPR repeat protein 1)	-1.33202	0.021412					#N/A
Q99615	DNJC7	DnaJ homolog subfamily C member 7 (Tetratricopeptide repeat protein 2) (TPR repeat protein 2)	-3.02374	0.000111402					#N/A
Q99832	TCPH	T-complex protein 1 subunit eta (TCP-1-eta) (CCT-eta) (HIV-1 Nef-interacting protein) [Cleaved into: T-complex protein 1 subunit eta, N-terminally processed]	-1.0593	0.000278436					#N/A
Q99878	H2A1J	Histone H2A type 1-J (Histone H2A/e)	8.05914	0.00698944					#N/A
Q99880	H2B1L	Histone H2B type 1-L (Histone H2B.c) (H2B/c)	1.5357	0.012219					#N/A
Q9BPX3	CND3	Condensin complex subunit 3 (Chromosome-associated protein G) (Condensin subunit CAP-G) (hCAP-G) (Melanoma antigen NY-MEL-3) (Non-SMC condensin I complex subunit G) (XCAP-G homolog)	-1.54605	8.22027e-05					#N/A
Q9BQ52	RNZ2	Zinc phosphodiesterase ELAC protein 2 (EC 3.1.26.11) (ElaC homolog protein 2) (Heredity prostate cancer protein 2) (Ribonuclease Z 2) (RNase Z 2) (tRNA 3 endonuclease 2) (tRNase Z 2)	-1.58115	0.000849225					#N/A
Q9BQ69	MACD1	ADP-ribose glycohydrolase MACROD1 (MACRO domain-containing protein 1) (O-acetyl-ADP-ribose deacetylase MACROD1) (EC 3.1.1.106) (Protein LRP16) ([Protein ADP-ribosylaspartate] hydrolase MACROD1) (EC 3.2.2.-) ([Protein ADP-ribosylglutamate] hydrolase MACROD1) (EC 3.2.2.-)	1.41702	0.000249528					#N/A
Q9BQG0	MBB1A	Myb-binding protein 1A	-1.1397	0.000145114					#N/A
Q9BSH4	TACO1	Translational activator of cytochrome c oxidase 1 (Coiled-coil domain-containing protein 44) (Translational activator of mitochondrially-encoded cytochrome c oxidase I)	-1.01827	0.0253116					#N/A
Q9BSJ2	GCP2	Gamma-tubulin complex component 2 (GCP-2) (hGCP2) (Gamma-ring complex protein 103 kDa) (h103p) (hGrip103) (Spindle pole body protein Spc97 homolog) (hSpc97)	-1.20766	0.0141461					#N/A
Q9BTW9	TBCD	Tubulin-specific chaperone D (Beta-tubulin cofactor D) (tfcD) (SSD-1) (Tubulin-folding cofactor D)	-1.05988	0.00332589					#N/A
Q9BU89	DOHH	Deoxyhypusine hydroxylase (hDOHH) (EC 1.14.99.29) (Deoxyhypusine dioxygenase) (Deoxyhypusine monooxygenase) (HEAT-like repeat-containing protein 1)	-1.64471	0.000235879					#N/A
Q9BUH6	PAXX	Protein PAXX (Paralog of XRCC4 and XLF) (XRCC4-like small protein)	1.3225	0.00681874					#N/A
Q9BUQ8	DDX23	Probable ATP-dependent RNA helicase DDX23 (EC 3.6.4.13) (100 kDa U5 snRNP-specific protein) (DEAD box protein 23) (PRP28 homolog) (U5-100kD)	1.73385	0.0170726					#N/A
Q9BUT1	BDH2	3-hydroxybutyrate dehydrogenase type 2 (EC 1.1.1.-) (EC 1.1.1.30) (Dehydrogenase/reductase SDR family member 6) (Oxidoreductase UCPA) (R-beta-hydroxybutyrate dehydrogenase) (Short chain dehydrogenase/reductase family 15C member 1)	3.17822	0.0348337					#N/A
Q9BVI4	NOC4L	Nucleolar complex protein 4 homolog (NOC4 protein homolog) (NOC4-like protein) (Nucleolar complex-associated protein 4-like protein)	-1.72819	0.027742					#N/A
Q9BVP2	GNL3	Guanine nucleotide-binding protein-like 3 (E2-induced gene 3 protein) (Novel nucleolar protein 47) (NNP47) (Nucleolar GTP-binding protein 3) (Nucleostemin)	-1.11146	0.0140297					#N/A
Q9BW19	KIFC1	Kinesin-like protein KIFC1 (Kinesin-like protein 2) (Kinesin-related protein HSET)	1.34091	0.0145573					#N/A
Q9BXJ9	NAA15	N-alpha-acetyltransferase 15, NatA auxiliary subunit (Gastric cancer antigen Ga19) (N-terminal acetyltransferase) (NMDA receptor-regulated protein 1) (Protein tubedown-1) (Tbdn100)	-2.23985	4.23479e-08					#N/A
Q9BY44	EIF2A	Eukaryotic translation initiation factor 2A (eIF-2A) (65 kDa eukaryotic translation initiation factor 2A) [Cleaved into: Eukaryotic translation initiation factor 2A, N-terminally processed]	-1.60794	0.0099052					#N/A
Q9BYD1	RM13	39S ribosomal protein L13, mitochondrial (L13mt) (MRP-L13) (Mitochondrial large ribosomal subunit protein uL13m)	-1.30421	0.00146682					#N/A
Q9C0C9	UBE2O	(E3-independent) E2 ubiquitin-conjugating enzyme (EC 2.3.2.24) (E2/E3 hybrid ubiquitin-protein ligase UBE2O) (Ubiquitin carrier protein O) (Ubiquitin-conjugating enzyme E2 O) (Ubiquitin-conjugating enzyme E2 of 230 kDa) (Ubiquitin-conjugating enzyme E2-230K) (Ubiquitin-protein ligase O)	-1.49247	0.00183881					#N/A
Q9GZN8	CT027	UPF0687 protein C20orf27	-1.08429	0.0355731					#N/A
Q9GZZ1	NAA50	N-alpha-acetyltransferase 50 (hNaa50p) (EC 2.3.1.258) (N-acetyltransferase 13) (N-acetyltransferase 5) (hNAT5) (N-acetyltransferase san homolog) (hSAN) (N-epsilon-acetyltransferase 50) (EC 2.3.1.-) (NatE catalytic subunit)	-1.1938	0.0407135					#N/A
Q9H078	CLPB	Caseinolytic peptidase B protein homolog (EC 3.6.1.-) (Suppressor of potassium transport defect 3)	-2.28773	0.000161778					#N/A
Q9H0B6	KLC2	Kinesin light chain 2 (KLC 2)	-1.79117	0.001046					#N/A
Q9H0W9	CK054	Ester hydrolase C11orf54 (EC 3.1.-.-)	1.6176	0.0254789					#N/A
Q9H1A4	APC1	Anaphase-promoting complex subunit 1 (APC1) (Cyclosome subunit 1) (Mitotic checkpoint regulator) (Testis-specific gene 24 protein)	-3.21433	0.0488185					#N/A
Q9H2M9	RBGPR	Rab3 GTPase-activating protein non-catalytic subunit (RGAP-iso) (Rab3 GTPase-activating protein 150 kDa subunit) (Rab3-GAP p150) (Rab3-GAP150) (Rab3-GAP regulatory subunit)	-1.1704	0.0421961					#N/A
Q9H2P9	DPH5	Diphthine methyl ester synthase (EC 2.1.1.314) (Diphthamide biosynthesis methyltransferase)	-1.62989	0.0026482					#N/A
Q9H3H3	CK068	UPF0696 protein C11orf68 (Basophilic leukemia-expressed protein Bles03) (Protein p5326)	1.32598	0.0341404					#N/A
Q9H3U1	UN45A	Protein unc-45 homolog A (Unc-45A) (GCUNC-45) (Smooth muscle cell-associated protein 1) (SMAP-1)	-1.07036	0.0411321					#N/A
Q9H4A6	GOLP3	Golgi phosphoprotein 3 (Coat protein GPP34) (Mitochondrial DNA absence factor) (MIDAS)	1.18999	0.0030128					#N/A
Q9H4M9	EHD1	EH domain-containing protein 1 (PAST homolog 1) (hPAST1) (Testilin)	-1.0498	0.000983312					#N/A
Q9H583	HEAT1	HEAT repeat-containing protein 1 (Protein BAP28) (U3 small nucleolar RNA-associated protein 10 homolog) [Cleaved into: HEAT repeat-containing protein 1, N-terminally processed]	-1.29688	0.0107125					#N/A
Q9H6F5	CCD86	Coiled-coil domain-containing protein 86 (Cytokine-induced protein with coiled-coil domain)	-1.61619	0.00140004					#N/A
Q9H6S0	YTDC2	3'-5' RNA helicase YTHDC2 (EC 3.6.4.13) (YTH domain-containing protein 2) (hYTHDC2)	-1.22974	0.00618041					#N/A
Q9H7D7	WDR26	WD repeat-containing protein 26 (CUL4- and DDB1-associated WDR protein 2) (Myocardial ischemic preconditioning up-regulated protein 2)	-1.01381	0.0323703					#N/A
Q9H857	NT5D2	5'-nucleotidase domain-containing protein 2 (EC 3.1.3.-)	-1.17287	0.0169318					#N/A
Q9H8H3	MET7A	Putative methyltransferase-like protein 7A (EC 2.1.1.-) (Protein AAM-B)	3.64159	6.88993e-05					#N/A
Q9H8S9	MOB1A	MOB kinase activator 1A (Mob1 alpha) (Mob1A) (Mob1 homolog 1B) (Mps one binder kinase activator-like 1B)	-2.06079	0.0039493					#N/A
Q9H9T3	ELP3	Elongator complex protein 3 (hELP3) (EC 2.3.1.-) (tRNA uridine(34) acetyltransferase)	-1.03035	0.0396708					#N/A
Q9HAN9	NMNA1	Nicotinamide/nicotinic acid mononucleotide adenylyltransferase 1 (NMN/NaMN adenylyltransferase 1) (EC 2.7.7.1) (EC 2.7.7.18) (Nicotinamide-nucleotide adenylyltransferase 1) (NMN adenylyltransferase 1) (Nicotinate-nucleotide adenylyltransferase 1) (NaMN adenylyltransferase 1)	1.11539	0.00958743					#N/A
Q9HAV4	XPO5	Exportin-5 (Exp5) (Ran-binding protein 21)	-1.18452	7.83077e-05					#N/A
Q9HAV7	GRPE1	GrpE protein homolog 1, mitochondrial (HMGE) (Mt-GrpE#1)	-2.0235	6.04568e-05					#N/A
Q9HB71	CYBP	Calcyclin-binding protein (CacyBP) (hCacyBP) (S100A6-binding protein) (Siah-interacting protein)	-1.09901	0.00232438					#N/A
Q9HC35	EMAL4	Echinoderm microtubule-associated protein-like 4 (EMAP-4) (Restrictedly overexpressed proliferation-associated protein) (Ropp 120)	-1.04517	0.0191291					#N/A
Q9HCN8	SDF2L	Stromal cell-derived factor 2-like protein 1 (SDF2-like protein 1) (PWP1-interacting protein 8)	2.1194	0.000999069					#N/A
Q9NNW7	TRXR2	Thioredoxin reductase 2, mitochondrial (EC 1.8.1.9) (Selenoprotein Z) (SelZ) (TR-beta) (Thioredoxin reductase TR3)	3.41074	0.00381087					#N/A
Q9NPQ8	RIC8A	Synembryn-A (Protein Ric-8A)	-1.4275	0.0183969					#N/A
Q9NQC3	RTN4	Reticulon-4 (Foocen) (Neurite outgrowth inhibitor) (Nogo protein) (Neuroendocrine-specific protein) (NSP) (Neuroendocrine-specific protein C homolog) (RTN-x) (Reticulon-5)	-1.04831	0.0192765					#N/A
Q9NQH7	XPP3	Xaa-Pro aminopeptidase 3 (X-Pro aminopeptidase 3) (EC 3.4.11.9) (Aminopeptidase P3) (APP3)	-1.31409	0.018903					#N/A
Q9NR30	DDX21	Nucleolar RNA helicase 2 (EC 3.6.4.13) (DEAD box protein 21) (Gu-alpha) (Nucleolar RNA helicase Gu) (Nucleolar RNA helicase II) (RH II/Gu)	-2.09874	5.97761e-10					#N/A
Q9NR45	SIAS	Sialic acid synthase (N-acetylneuraminate synthase) (EC 2.5.1.56) (N-acetylneuraminate-9-phosphate synthase) (EC 2.5.1.57) (N-acetylneuraminic acid phosphate synthase) (N-acetylneuraminic acid synthase)	1.53267	4.90913e-05					#N/A
Q9NRR5	UBQL4	Ubiquilin-4 (Ataxin-1 interacting ubiquitin-like protein) (A1Up) (Ataxin-1 ubiquitin-like-interacting protein A1U) (Connexin43-interacting protein of 75 kDa) (CIP75)	-1.25982	0.0397929					#N/A
Q9NRX4	PHP14	14 kDa phosphohistidine phosphatase (EC 3.9.1.3) (Phosphohistidine phosphatase 1) (PHPT1) (Protein histidine phosphatase) (PHP) (Protein janus-A homolog)	1.07229	0.00568377					#N/A
Q9NTI5	PDS5B	Sister chromatid cohesion protein PDS5 homolog B (Androgen-induced proliferation inhibitor) (Androgen-induced prostate proliferative shutoff-associated protein AS3)	1.3407	0.0156664					#N/A
Q9NTJ5	SAC1	Phosphatidylinositol-3-phosphatase SAC1 (EC 3.1.3.64) (Phosphatidylinositol-4-phosphate phosphatase) (Suppressor of actin mutations 1-like protein)	-1.18448	0.0259134					#N/A
Q9NU22	MDN1	Midasin (Dynein-related AAA-ATPase MDN1) (MIDAS-containing protein)	-3.1839	7.24581e-05					#N/A
Q9NVI1	FANCI	Fanconi anemia group I protein (Protein FACI)	-1.9253	0.00783258					#N/A
Q9NW82	WDR70	WD repeat-containing protein 70	1.70257	0.00217283					#N/A
Q9NX18	SDHF2	Succinate dehydrogenase assembly factor 2, mitochondrial (SDH assembly factor 2) (SDHAF2)	-1.88501	0.0172258					#N/A
Q9NX24	NHP2	H/ACA ribonucleoprotein complex subunit 2 (Nucleolar protein family A member 2) (snoRNP protein NHP2)	1.38191	0.032789					#N/A
Q9NX46	ARHL2	ADP-ribosylhydrolase ARH3 (ADP-ribose glycohydrolase ARH3) (ADP-ribosylhydrolase 3) (O-acetyl-ADP-ribose deacetylase ARH3) (EC 3.5.1.-) (Poly(ADP-ribose) glycohydrolase ARH3) (EC 3.2.1.143) ([Protein ADP-ribosylarginine] hydrolase-like protein 2) ([Protein ADP-ribosylserine] hydrolase) (EC 3.2.2.-)	1.21229	0.0440113					#N/A
Q9NX58	LYAR	Cell growth-regulating nucleolar protein	-1.01686	0.00957315					#N/A
Q9NXR1	NDE1	Nuclear distribution protein nudE homolog 1 (NudE)	1.55202	0.022918					#N/A
Q9NYH9	UTP6	U3 small nucleolar RNA-associated protein 6 homolog (Hepatocellular carcinoma-associated antigen 66) (Multiple hat domains protein)	-2.01815	0.00985504					#N/A
Q9NZL9	MAT2B	Methionine adenosyltransferase 2 subunit beta (Methionine adenosyltransferase II beta) (MAT II beta) (Putative dTDP-4-keto-6-deoxy-D-glucose 4-reductase)	1.69554	0.0161992					#N/A
Q9NZW5	MPP6	Protein PALS2 (MAGUK p55 subfamily member 6) (Membrane protein, palmitoylated 6) (Veli-associated MAGUK 1) (VAM-1)	1.52311	0.0167733					#N/A
Q9P0M6	H2AW	Core histone macro-H2A.2 (Histone macroH2A2) (mH2A2)	1.59033	0.00795807					#N/A
Q9P2B2	FPRP	Prostaglandin F2 receptor negative regulator (CD9 partner 1) (CD9P-1) (Glu-Trp-Ile EWI motif-containing protein F) (EWI-F) (Prostaglandin F2-alpha receptor regulatory protein) (Prostaglandin F2-alpha receptor-associated protein) (CD antigen CD315)	1.49571	0.00551806					#N/A
Q9P2E9	RRBP1	Ribosome-binding protein 1 (180 kDa ribosome receptor homolog) (RRp) (ES/130-related protein) (Ribosome receptor protein)	-1.27096	0.000929103					#N/A
Q9UBB4	ATX10	Ataxin-10 (Brain protein E46 homolog) (Spinocerebellar ataxia type 10 protein)	-1.43418	0.00021225					#N/A
Q9UBC2	EP15R	Epidermal growth factor receptor substrate 15-like 1 (Eps15-related protein) (Eps15R)	-1.31947	0.000876209					#N/A
Q9UBM7	DHCR7	7-dehydrocholesterol reductase (7-DHC reductase) (EC 1.3.1.21) (Delta7-sterol reductase) (Sterol Delta(7)-reductase) (Sterol reductase SR-2)	-1.47641	0.0108569					#N/A
Q9UBW8	CSN7A	COP9 signalosome complex subunit 7a (SGN7a) (Signalosome subunit 7a) (Dermal papilla-derived protein 10) (JAB1-containing signalosome subunit 7a)	-1.62807	0.000511875					#N/A
Q9UDW1	QCR9	Cytochrome b-c1 complex subunit 9 (Complex III subunit 9) (Complex III subunit X) (Cytochrome c1 non-heme 7 kDa protein) (Ubiquinol-cytochrome c reductase complex 7.2 kDa protein)	1.04608	0.00464278					#N/A
Q9UFG5	CS025	UPF0449 protein C19orf25	-1.2207	0.0136997					#N/A
Q9UG63	ABCF2	ATP-binding cassette sub-family F member 2 (Iron-inhibited ABC transporter 2)	-2.91218	0.0305102					#N/A
Q9UH65	SWP70	Switch-associated protein 70 (SWAP-70)	2.00631	0.0447817					#N/A
Q9UH99	SUN2	SUN domain-containing protein 2 (Protein unc-84 homolog B) (Rab5-interacting protein) (Rab5IP) (Sad1/unc-84 protein-like 2)	1.63468	0.0131083					#N/A
Q9UHA4	LTOR3	Ragulator complex protein LAMTOR3 (Late endosomal/lysosomal adaptor and MAPK and MTOR activator 3) (MEK-binding partner 1) (Mp1) (Mitogen-activated protein kinase kinase 1-interacting protein 1) (Mitogen-activated protein kinase scaffold protein 1)	1.42963	0.00710396					#N/A
Q9UHD1	CHRD1	Cysteine and histidine-rich domain-containing protein 1 (CHORD domain-containing protein 1) (CHORD-containing protein 1) (CHP-1) (Protein morgana)	-1.69583	0.00592299					#N/A
Q9UHR4	BI2L1	Brain-specific angiogenesis inhibitor 1-associated protein 2-like protein 1 (BAI1-associated protein 2-like protein 1) (Insulin receptor tyrosine kinase substrate)	-1.74815	0.00728725					#N/A
Q9UK76	JUPI1	Jupiter microtubule associated homolog 1 (Androgen-regulated protein 2) (Hematological and neurological expressed 1 protein) [Cleaved into: Jupiter microtubule associated homolog 1, N-terminally processed]	-1.55705	0.00162549					#N/A
Q9UKN8	TF3C4	General transcription factor 3C polypeptide 4 (EC 2.3.1.48) (TF3C-delta) (Transcription factor IIIC 90 kDa subunit) (TFIIIC 90 kDa subunit) (TFIIIC90) (Transcription factor IIIC subunit delta)	-1.25374	0.0249225					#N/A
Q9ULK4	MED23	Mediator of RNA polymerase II transcription subunit 23 (Activator-recruited cofactor 130 kDa component) (ARC130) (Cofactor required for Sp1 transcriptional activation subunit 3) (CRSP complex subunit 3) (Mediator complex subunit 23) (Protein sur-2 homolog) (hSur-2) (Transcriptional coactivator CRSP130) (Vitamin D3 receptor-interacting protein complex 130 kDa component) (DRIP130)	-1.0149	0.000621549					#N/A
Q9UMS0	NFU1	NFU1 iron-sulfur cluster scaffold homolog, mitochondrial (HIRA-interacting protein 5)	-1.00316	0.00473556					#N/A
Q9UN37	VPS4A	Vacuolar protein sorting-associated protein 4A (EC 3.6.4.6) (Protein SKD2) (VPS4-1) (hVPS4)	-1.65186	0.000903946					#N/A
Q9UN81	LORF1	LINE-1 retrotransposable element ORF1 protein (L1ORF1p) (LINE retrotransposable element 1) (LINE1 retrotransposable element 1)	1.59231	0.0202047					#N/A
Q9UNX4	WDR3	WD repeat-containing protein 3	-1.32291	0.00301126					#N/A
Q9UPT9	UBP22	Ubiquitin carboxyl-terminal hydrolase 22 (EC 3.4.19.12) (Deubiquitinating enzyme 22) (Ubiquitin thioesterase 22) (Ubiquitin-specific-processing protease 22)	-1.55085	0.0062163					#N/A
Q9Y263	PLAP	Phospholipase A-2-activating protein (PLA2P) (PLAP)	-1.75336	0.0168138					#N/A
Q9Y2Q5	LTOR2	Ragulator complex protein LAMTOR2 (Endosomal adaptor protein p14) (Late endosomal/lysosomal Mp1-interacting protein) (Late endosomal/lysosomal adaptor and MAPK and MTOR activator 2) (Mitogen-activated protein-binding protein-interacting protein) (MAPBP-interacting protein) (Roadblock domain-containing protein 3)	1.48607	0.00128772					#N/A
Q9Y2R4	DDX52	Probable ATP-dependent RNA helicase DDX52 (EC 3.6.4.13) (ATP-dependent RNA helicase ROK1-like) (DEAD box protein 52)	-1.15257	0.0332867					#N/A
Q9Y2S7	PDIP2	Polymerase delta-interacting protein 2 (38 kDa DNA polymerase delta interaction protein) (p38)	-1.90352	0.00620787					#N/A
Q9Y2W2	WBP11	WW domain-binding protein 11 (WBP-11) (Npw38-binding protein) (NpwBP) (SH3 domain-binding protein SNP70) (Splicing factor that interacts with PQBP-1 and PP1)	1.43692	0.00494596					#N/A
Q9Y305	ACOT9	Acyl-coenzyme A thioesterase 9, mitochondrial (Acyl-CoA thioesterase 9) (EC 3.1.2.-) (Acyl-CoA thioester hydrolase 9)	1.43423	2.61417e-05					#N/A
Q9Y312	AAR2	Protein AAR2 homolog (AAR2 splicing factor homolog)	-1.5268	0.00915777					#N/A
Q9Y315	DEOC	Deoxyribose-phosphate aldolase (DERA) (EC 4.1.2.4) (2-deoxy-D-ribose 5-phosphate aldolase) (Phosphodeoxyriboaldolase) (Deoxyriboaldolase)	1.24348	0.000616641					#N/A
Q9Y3B3	TMED7	Transmembrane emp24 domain-containing protein 7 (p24 family protein gamma-3) (p24gamma3) (p27)	1.79866	0.000535496					#N/A
Q9Y3B8	ORN	Oligoribonuclease, mitochondrial (EC 3.1.15.-) (RNA exonuclease 2 homolog) (Small fragment nuclease)	-1.10537	0.0382859					#N/A
Q9Y3D0	CIA2B	Cytosolic iron-sulfur assembly component 2B (MSS19-interacting protein of 18 kDa) (Mitotic spindle-associated MMXD complex subunit MIP18) (Protein FAM96B)	-1.44768	0.0131368					#N/A
Q9Y3E1	HDGR3	Hepatoma-derived growth factor-related protein 3 (HRP-3) (Hepatoma-derived growth factor 2) (HDGF-2)	1.55889	0.0168105					#N/A
Q9Y3T9	NOC2L	Nucleolar complex protein 2 homolog (Protein NOC2 homolog) (NOC2-like protein) (Novel INHAT repressor)	-1.05469	0.047985					#N/A
Q9Y4L1	HYOU1	Hypoxia up-regulated protein 1 (150 kDa oxygen-regulated protein) (ORP-150) (170 kDa glucose-regulated protein) (GRP-170)	1.72071	0.00126125					#N/A
Q9Y4Z0	LSM4	U6 snRNA-associated Sm-like protein LSm4 (Glycine-rich protein) (GRP)	1.08889	0.002707					#N/A
Q9Y520	PRC2C	Protein PRRC2C (BAT2 domain-containing protein 1) (HBV X-transactivated gene 2 protein) (HBV XAg-transactivated protein 2) (HLA-B-associated transcript 2-like 2) (Proline-rich and coiled-coil-containing protein 2C)	-1.88411	0.00143318					#N/A
Q9Y5A9	YTHD2	YTH domain-containing family protein 2 (DF2) (CLL-associated antigen KW-14) (High-glucose-regulated protein 8) (Renal carcinoma antigen NY-REN-2)	-1.51349	0.00632502					#N/A
Q9Y5J7	TIM9	Mitochondrial import inner membrane translocase subunit Tim9	1.11054	0.0452194					#N/A
Q9Y5L0	TNPO3	Transportin-3 (Importin-12) (Imp12) (Transportin-SR) (TRN-SR)	-2.34576	5.11324e-05					#N/A
Q9Y5X1	SNX9	Sorting nexin-9 (SH3 and PX domain-containing protein 1) (Protein SDP1) (SH3 and PX domain-containing protein 3A)	4.11161	0.00761838					#N/A
Q9Y617	SERC	Phosphoserine aminotransferase (EC 2.6.1.52) (Phosphohydroxythreonine aminotransferase) (PSAT)	-1.32744	0.000264371					#N/A
Q9Y624	JAM1	Junctional adhesion molecule A (JAM-A) (Junctional adhesion molecule 1) (JAM-1) (Platelet F11 receptor) (Platelet adhesion molecule 1) (PAM-1) (CD antigen CD321)	1.0932	0.0478305					#N/A
Q9Y6M9	NDUB9	NADH dehydrogenase [ubiquinone] 1 beta subcomplex subunit 9 (Complex I-B22) (CI-B22) (LYR motif-containing protein 3) (NADH-ubiquinone oxidoreductase B22 subunit)	1.99742	0.0180765					#N/A
									#N/A
									#N/A
									#N/A
									#N/A
									#N/A
									#N/A
									#N/A
									#N/A
									#N/A
									#N/A
									#N/A
									#N/A
									#N/A
									#N/A
									#N/A
									#N/A
									#N/A
									#N/A
									#N/A
									#N/A
									#N/A
									#N/A
									#N/A
									#N/A
									#N/A
									#N/A
									#N/A
									#N/A
									#N/A
									#N/A
									#N/A
									#N/A
									#N/A
									#N/A
									#N/A
									#N/A
									#N/A
									#N/A
									#N/A
									#N/A
									#N/A
									#N/A
									#N/A
									#N/A
									#N/A
									#N/A
									#N/A
									#N/A
									#N/A
									#N/A
									#N/A
									#N/A
									#N/A
									#N/A
									#N/A
									#N/A
									#N/A
									#N/A
									#N/A
									#N/A
									#N/A
									#N/A
									#N/A
									#N/A
									#N/A
									#N/A
									#N/A
									#N/A
									#N/A
									#N/A
									#N/A
									#N/A
									#N/A
									#N/A
									#N/A
									#N/A
									#N/A
									#N/A
									#N/A
									#N/A
									#N/A
									#N/A
									#N/A
									#N/A
									#N/A
									#N/A
									#N/A
									#N/A
									#N/A
									#N/A
									#N/A
									#N/A
									#N/A
									#N/A
									#N/A
									#N/A
									#N/A
									#N/A
									#N/A
									#N/A
									#N/A
									#N/A
									#N/A
									#N/A
									#N/A
									#N/A
									#N/A
									#N/A
									#N/A
									#N/A
									#N/A
									#N/A
									#N/A
									#N/A
									#N/A
									#N/A
									#N/A
									#N/A
									#N/A
									#N/A
									#N/A
									#N/A
									#N/A
									#N/A
									#N/A
									#N/A
									#N/A
									#N/A
									#N/A
									#N/A
									#N/A
									#N/A
									#N/A
									#N/A
									#N/A
									#N/A
									#N/A
									#N/A
									#N/A
									#N/A
									#N/A
									#N/A
									#N/A
									#N/A
									#N/A
									#N/A
									#N/A
									#N/A
									#N/A
									#N/A
									#N/A
									#N/A
									#N/A
									#N/A
									#N/A
									#N/A
									#N/A
									#N/A
									#N/A
									#N/A
									#N/A
									#N/A
									#N/A
									#N/A
									#N/A
									#N/A
									#N/A
									#N/A
									#N/A
									#N/A
									#N/A
									#N/A
									#N/A
									#N/A
									#N/A
									#N/A
									#N/A
									#N/A
									#N/A
									#N/A
									#N/A
									#N/A
									#N/A
									#N/A
									#N/A
									#N/A
									#N/A
									#N/A
									#N/A
									#N/A
									#N/A
									#N/A
									#N/A
									#N/A
									#N/A
									#N/A
									#N/A
									#N/A
									#N/A
									#N/A
									#N/A
									#N/A
									#N/A
									#N/A
									#N/A
									#N/A
									#N/A
									#N/A
									#N/A
									#N/A
									#N/A
									#N/A
									#N/A
									#N/A
									#N/A
									#N/A
									#N/A
									#N/A
									#N/A
									#N/A
									#N/A
									#N/A
									#N/A
									#N/A
									#N/A
									#N/A
									#N/A
									#N/A
									#N/A
									#N/A
									#N/A
									#N/A
									#N/A
									#N/A
									#N/A
									#N/A
									#N/A
									#N/A
									#N/A
									#N/A
									#N/A
									#N/A
									#N/A
									#N/A
									#N/A
									#N/A
									#N/A
									#N/A
									#N/A
									#N/A
									#N/A
									#N/A
									#N/A
									#N/A
									#N/A
									#N/A
									#N/A
									#N/A
									#N/A
									#N/A
									#N/A
									#N/A
									#N/A
									#N/A
									#N/A
									#N/A
									#N/A
									#N/A
									#N/A
									#N/A
									#N/A
									#N/A
									#N/A
									#N/A
									#N/A
									#N/A
									#N/A
									#N/A
									#N/A
									#N/A
									#N/A
									#N/A
									#N/A
									#N/A
									#N/A
									#N/A
									#N/A
									#N/A
									#N/A
									#N/A
									#N/A
									#N/A
									#N/A
									#N/A
									#N/A
									#N/A
									#N/A
									#N/A
									#N/A
									#N/A
									#N/A
									#N/A
									#N/A
									#N/A
									#N/A
									#N/A
									#N/A
									#N/A
									#N/A
									#N/A
									#N/A
									#N/A
									#N/A
									#N/A
									#N/A
									#N/A
									#N/A
									#N/A
									#N/A
									#N/A

## Sheet: DEGPs
Differentially expressed proteins in KO cells
STT3A-KO					STT3B-KO
Protein accession	Protein name	Description	Log2(STT3A-KO/WT)	pValue	Protein accession	Protein name	Description	Log2(STT3B-KO/WT)	pValue
O00469	PLOD2	Procollagen-lysine,2-oxoglutarate 5-dioxygenase 2 (EC 1.14.11.4) (Lysyl hydroxylase 2) (LH2)	-1.16224	0.00407198	A2RU67	F234B	Protein FAM234B	1.83406	0.00542878
O00754	MA2B1	Lysosomal alpha-mannosidase (Laman) (EC 3.2.1.24) (Lysosomal acid alpha-mannosidase) (Mannosidase alpha class 2B member 1) (Mannosidase alpha-B) [Cleaved into: Lysosomal alpha-mannosidase A peptide; Lysosomal alpha-mannosidase B peptide; Lysosomal alpha-mannosidase C peptide; Lysosomal alpha-mannosidase D peptide; Lysosomal alpha-mannosidase E peptide]	-2.0949	0.0363111	O60637	TSN3	Tetraspanin-3 (Tspan-3) (Tetraspanin TM4-A) (Transmembrane 4 superfamily member 8)	1.43871	0.000709702
O75629	CREG1	Protein CREG1 (Cellular repressor of E1A-stimulated genes 1)	1.09546	0.0437057	O75718	CRTAP	Cartilage-associated protein	-1.03198	0.0280439
O75882	ATRN	Attractin (DPPT-L) (Mahogany homolog)	1.52672	0.000182713	O75882	ATRN	Attractin (DPPT-L) (Mahogany homolog)	-1.83519	0.0217664
O75976	CBPD	Carboxypeptidase D (EC 3.4.17.22) (Metallocarboxypeptidase D) (gp180)	-1.06715	0.00928077	O95084	PRS23	Serine protease 23 (EC 3.4.21.-) (Putative secreted protein Zsig13)	-1.54057	0.00838464
O94813	SLIT2	Slit homolog 2 protein (Slit-2) [Cleaved into: Slit homolog 2 protein N-product; Slit homolog 2 protein C-product]	-2.11876	0.0130008	P00533	EGFR	Epidermal growth factor receptor (EC 2.7.10.1) (Proto-oncogene c-ErbB-1) (Receptor tyrosine-protein kinase erbB-1)	-1.15416	0.00660709
O95084	PRS23	Serine protease 23 (EC 3.4.21.-) (Putative secreted protein Zsig13)	-1.98393	0.00403653	P04066	FUCO	Tissue alpha-L-fucosidase (EC 3.2.1.51) (Alpha-L-fucosidase I) (Alpha-L-fucoside fucohydrolase 1) (Alpha-L-fucosidase 1)	-2.35304	0.00123779
O96005	CLPT1	Cleft lip and palate transmembrane protein 1	-1.63082	0.0031211	P08962	CD63	CD63 antigen (Granulophysin) (Lysosomal-associated membrane protein 3) (LAMP-3) (Lysosome integral membrane protein 1) (Limp1) (Melanoma-associated antigen ME491) (OMA81H) (Ocular melanoma-associated antigen) (Tetraspanin-30) (Tspan-30) (CD antigen CD63)	2.25376	1.20311e-05
P05556	ITB1	Integrin beta-1 (Fibronectin receptor subunit beta) (Glycoprotein IIa) (GPIIA) (VLA-4 subunit beta) (CD antigen CD29)	-1.28082	0.0360475	P11279	LAMP1	Lysosome-associated membrane glycoprotein 1 (LAMP-1) (Lysosome-associated membrane protein 1) (CD107 antigen-like family member A) (CD antigen CD107a)	1.01884	0.00660784
P07602	SAP	Prosaposin (Proactivator polypeptide) [Cleaved into: Saposin-A (Protein A); Saposin-B-Val; Saposin-B (Cerebroside sulfate activator) (CSAct) (Dispersin) (Sphingolipid activator protein 1) (SAP-1) (Sulfatide/GM1 activator); Saposin-C (A1 activator) (Co-beta-glucosidase) (Glucosylceramidase activator) (Sphingolipid activator protein 2) (SAP-2); Saposin-D (Component C) (Protein C)]	-1.45833	0.000195218	P12109	CO6A1	Collagen alpha-1(VI) chain	1.38211	0.0234396
P07942	LAMB1	Laminin subunit beta-1 (Laminin B1 chain) (Laminin-1 subunit beta) (Laminin-10 subunit beta) (Laminin-12 subunit beta) (Laminin-2 subunit beta) (Laminin-6 subunit beta) (Laminin-8 subunit beta)	-2.14229	0.00161741	P15586	GNS	N-acetylglucosamine-6-sulfatase (EC 3.1.6.14) (Glucosamine-6-sulfatase) (G6S)	1.86126	0.00487104
P08648	ITA5	Integrin alpha-5 (CD49 antigen-like family member E) (Fibronectin receptor subunit alpha) (Integrin alpha-F) (VLA-5) (CD antigen CD49e) [Cleaved into: Integrin alpha-5 heavy chain; Integrin alpha-5 light chain]	-1.25851	0.00865358	P42892	ECE1	Endothelin-converting enzyme 1 (ECE-1) (EC 3.4.24.71)	-1.25246	0.0287007
P08962	CD63	CD63 antigen (Granulophysin) (Lysosomal-associated membrane protein 3) (LAMP-3) (Lysosome integral membrane protein 1) (Limp1) (Melanoma-associated antigen ME491) (OMA81H) (Ocular melanoma-associated antigen) (Tetraspanin-30) (Tspan-30) (CD antigen CD63)	2.64822	0.00445509	P46531	NOTC1	Neurogenic locus notch homolog protein 1 (Notch 1) (hN1) (Translocation-associated notch protein TAN-1) [Cleaved into: Notch 1 extracellular truncation (NEXT); Notch 1 intracellular domain (NICD)]	-1.2369	0.0135919
P15586	GNS	N-acetylglucosamine-6-sulfatase (EC 3.1.6.14) (Glucosamine-6-sulfatase) (G6S)	1.64864	0.000616836	P53801	PTTG	Pituitary tumor-transforming gene 1 protein-interacting protein (Pituitary tumor-transforming gene protein-binding factor) (PBF) (PTTG-binding factor)	1.04534	0.0363702
P17301	ITA2	Integrin alpha-2 (CD49 antigen-like family member B) (Collagen receptor) (Platelet membrane glycoprotein Ia) (GPIa) (VLA-2 subunit alpha) (CD antigen CD49b)	-3.39847	0.038137	Q07954	LRP1	Prolow-density lipoprotein receptor-related protein 1 (LRP-1) (Alpha-2-macroglobulin receptor) (A2MR) (Apolipoprotein E receptor) (APOER) (CD antigen CD91) [Cleaved into: Low-density lipoprotein receptor-related protein 1 85 kDa subunit (LRP-85); Low-density lipoprotein receptor-related protein 1 515 kDa subunit (LRP-515); Low-density lipoprotein receptor-related protein 1 intracellular domain (L…	1.53306	0.0139835
P20933	ASPG	N(4)-(beta-N-acetylglucosaminyl)-L-asparaginase (EC 3.5.1.26) (Aspartylglucosaminidase) (Glycosylasparaginase) (N4-(N-acetyl-beta-glucosaminyl)-L-asparagine amidase) [Cleaved into: Glycosylasparaginase alpha chain; Glycosylasparaginase beta chain]	1.05935	0.0145034	Q08380	LG3BP	Galectin-3-binding protein (Basement membrane autoantigen p105) (Lectin galactoside-binding soluble 3-binding protein) (Mac-2-binding protein) (MAC2BP) (Mac-2 BP) (Tumor-associated antigen 90K)	-1.12703	0.000190871
P25445	TNR6	Tumor necrosis factor receptor superfamily member 6 (Apo-1 antigen) (Apoptosis-mediating surface antigen FAS) (FASLG receptor) (CD antigen CD95)	2.29286	0.0244461	Q12797	ASPH	Aspartyl/asparaginyl beta-hydroxylase (EC 1.14.11.16) (Aspartate beta-hydroxylase) (ASP beta-hydroxylase) (Peptide-aspartate beta-dioxygenase)	1.48775	0.0397246
P30486	1B48	HLA class I histocompatibility antigen, B-48 alpha chain	3.45796	0.0152113	Q13308	PTK7	Inactive tyrosine-protein kinase 7 (Colon carcinoma kinase 4) (CCK-4) (Protein-tyrosine kinase 7) (Pseudo tyrosine kinase receptor 7) (Tyrosine-protein kinase-like 7)	-1.19045	0.010843
P46977	STT3A	Dolichyl-diphosphooligosaccharide--protein glycosyltransferase subunit STT3A (Oligosaccharyl transferase subunit STT3A) (STT3-A) (EC 2.4.99.18) (B5) (Integral membrane protein 1) (Transmembrane protein TMC)	-5.27599	0.0133397	Q13478	IL18R	Interleukin-18 receptor 1 (IL-18R-1) (IL-18R1) (EC 3.2.2.6) (CD218 antigen-like family member A) (CDw218a) (IL1 receptor-related protein) (IL-1Rrp) (IL1R-rp) (Interleukin-18 receptor alpha) (IL-18R-alpha) (IL-18Ralpha) (CD antigen CD218a)	1.39552	0.0422001
P78310	CXAR	Coxsackievirus and adenovirus receptor (CAR) (hCAR) (CVB3-binding protein) (Coxsackievirus B-adenovirus receptor) (HCVADR)	2.52891	0.0443268	Q6UXH1	CREL2	Protein disulfide isomerase CRELD2 (EC 5.3.4.1) (Cysteine-rich with EGF-like domain protein 2)	-1.50953	0.0306741
Q02809	PLOD1	Procollagen-lysine,2-oxoglutarate 5-dioxygenase 1 (EC 1.14.11.4) (Lysyl hydroxylase 1) (LH1)	-1.48554	0.00430635	Q8N9V7	TOPZ1	Protein TOPAZ1 (Testis- and ovary-specific PAZ domain-containing protein 1)	-1.3976	0.00343784
Q07954	LRP1	Prolow-density lipoprotein receptor-related protein 1 (LRP-1) (Alpha-2-macroglobulin receptor) (A2MR) (Apolipoprotein E receptor) (APOER) (CD antigen CD91) [Cleaved into: Low-density lipoprotein receptor-related protein 1 85 kDa subunit (LRP-85); Low-density lipoprotein receptor-related protein 1 515 kDa subunit (LRP-515); Low-density lipoprotein receptor-related protein 1 intracellular domain (L…	1.591	0.000184468	Q92823	NRCAM	Neuronal cell adhesion molecule (Nr-CAM) (Neuronal surface protein Bravo) (hBravo) (NgCAM-related cell adhesion molecule) (Ng-CAM-related)	2.04687	0.0124104
Q08380	LG3BP	Galectin-3-binding protein (Basement membrane autoantigen p105) (Lectin galactoside-binding soluble 3-binding protein) (Mac-2-binding protein) (MAC2BP) (Mac-2 BP) (Tumor-associated antigen 90K)	-1.5711	1.53372e-06	Q9BRN9	TM2D3	TM2 domain-containing protein 3 (Beta-amyloid-binding protein-like protein 2) (BBP-like protein 2)	-2.32548	0.00126193
Q13308	PTK7	Inactive tyrosine-protein kinase 7 (Colon carcinoma kinase 4) (CCK-4) (Protein-tyrosine kinase 7) (Pseudo tyrosine kinase receptor 7) (Tyrosine-protein kinase-like 7)	-1.05005	0.0160668	Q9BX67	JAM3	Junctional adhesion molecule C (JAM-C) (JAM-2) (Junctional adhesion molecule 3) (JAM-3) [Cleaved into: Soluble form of JAM-C (sJAM-C)]	-2.62553	0.00646005
Q32P28	P3H1	Prolyl 3-hydroxylase 1 (EC 1.14.11.7) (Growth suppressor 1) (Leucine- and proline-enriched proteoglycan 1) (Leprecan-1)	-1.97335	0.00940238	Q9C0H2	TTYH3	Protein tweety homolog 3 (hTTY3)	1.57753	0.0303741
Q58FF3	ENPLL	Putative endoplasmin-like protein (Putative heat shock protein 90 kDa beta member 2)	4.16059	0.00325035	Q9GZX9	TWSG1	Twisted gastrulation protein homolog 1	-1.62199	0.00298292
Q5W064	LIPJ	Lipase member J (EC 3.1.1.-) (Lipase-like abhydrolase domain-containing protein 1)	-1.0436	0.0338327	Q9H0V9	LMA2L	VIP36-like protein (Lectin mannose-binding 2-like) (LMAN2-like protein)	2.08817	0.0135692
Q5ZPR3	CD276	CD276 antigen (4Ig-B7-H3) (B7 homolog 3) (B7-H3) (Costimulatory molecule) (CD antigen CD276)	1.13142	0.00107348	Q9UJ14	GGT7	Glutathione hydrolase 7 (EC 3.4.19.13) (Gamma-glutamyltransferase 7) (GGT 7) (EC 2.3.2.2) (Gamma-glutamyltransferase-like 3) (Gamma-glutamyltransferase-like 5) (Gamma-glutamyltranspeptidase 7) [Cleaved into: Glutathione hydrolase 7 heavy chain; Glutathione hydrolase 7 light chain]	-1.59799	0.0232994
Q68CP4	HGNAT	Heparan-alpha-glucosaminide N-acetyltransferase (EC 2.3.1.78) (Transmembrane protein 76)	1.75754	0.0373011	Q9Y639	NPTN	Neuroplastin (Stromal cell-derived receptor 1) (SDR-1)	-1.25353	0.004288
Q6UW63	PLGT2	Protein O-glucosyltransferase 2 (EC 2.4.1.-) (Endoplasmic reticulum resident protein 58) (ER protein 58) (ERp58) (KDEL motif-containing protein 1) (Protein O-xylosyltransferase POGLUT2) (EC 2.4.2.-)	-1.59085	0.00872917
Q7Z4H8	PLGT3	Protein O-glucosyltransferase 3 (EC 2.4.1.-) (KDEL motif-containing protein 2) (Protein O-xylosyltransferase POGLUT3) (EC 2.4.2.-)	-1.94249	0.00102458
Q7Z7H5	TMED4	Transmembrane emp24 domain-containing protein 4 (Endoplasmic reticulum stress-response protein 25) (ERS25) (GMP25iso) (Putative NF-kappa-B-activating protein 156) (p24 family protein alpha-3) (p24alpha3)	-1.87811	0.0168493
Q8IWU5	SULF2	Extracellular sulfatase Sulf-2 (hSulf-2) (EC 3.1.6.-)	1.81538	0.0024545
Q8NBJ5	GT251	Procollagen galactosyltransferase 1 (EC 2.4.1.50) (Collagen beta(1-O)galactosyltransferase 1) (ColGalT 1) (Glycosyltransferase 25 family member 1) (Hydroxylysine galactosyltransferase 1)	-2.23796	0.00147132
Q8TEM1	PO210	Nuclear pore membrane glycoprotein 210 (Nuclear pore protein gp210) (Nuclear envelope pore membrane protein POM 210) (POM210) (Nucleoporin Nup210) (Pore membrane protein of 210 kDa)	-1.53352	0.000153886
Q8WWI5	CTL1	Choline transporter-like protein 1 (CDw92) (Solute carrier family 44 member 1) (CD antigen CD92)	1.17324	0.0280661
Q96HD1	CREL1	Protein disulfide isomerase CRELD1 (EC 5.3.4.1) (Cysteine-rich with EGF-like domain protein 1)	1.15522	0.00950935
Q96S16	JMJD8	JmjC domain-containing protein 8 (Jumonji domain-containing protein 8)	-1.58027	0.0263869
Q96S52	PIGS	GPI transamidase component PIG-S (Phosphatidylinositol-glycan biosynthesis class S protein)	-1.52755	0.0173173
Q99523	SORT	Sortilin (100 kDa NT receptor) (Glycoprotein 95) (Gp95) (Neurotensin receptor 3) (NT3) (NTR3)	-2.6954	0.0498057
Q9BU23	LMF2	Lipase maturation factor 2 (Transmembrane protein 112B) (Transmembrane protein 153)	1.41536	0.0134158
Q9C0H2	TTYH3	Protein tweety homolog 3 (hTTY3)	1.55548	0.0157898
Q9H3G5	CPVL	Probable serine carboxypeptidase CPVL (EC 3.4.16.-) (Carboxypeptidase, vitellogenic-like) (Vitellogenic carboxypeptidase-like protein) (VCP-like protein) (hVLP)	1.11495	0.00712626
Q9HC56	PCDH9	Protocadherin-9	-1.3069	0.0165042
Q9P273	TEN3	Teneurin-3 (Ten-3) (Protein Odd Oz/ten-m homolog 3) (Tenascin-M3) (Ten-m3) (Teneurin transmembrane protein 3)	-1.65187	0.00418192
Q9UJ14	GGT7	Glutathione hydrolase 7 (EC 3.4.19.13) (Gamma-glutamyltransferase 7) (GGT 7) (EC 2.3.2.2) (Gamma-glutamyltransferase-like 3) (Gamma-glutamyltransferase-like 5) (Gamma-glutamyltranspeptidase 7) [Cleaved into: Glutathione hydrolase 7 heavy chain; Glutathione hydrolase 7 light chain]	-1.80923	0.0175332
Q9Y487	VPP2	V-type proton ATPase 116 kDa subunit a 2 (V-ATPase 116 kDa subunit a 2) (Lysosomal H(+)-transporting ATPase V0 subunit a 2) (TJ6) (Vacuolar proton translocating ATPase 116 kDa subunit a isoform 2)	-2.06436	0.0328786

## Sheet: GO and KEGG-STT3A-KO
Category	Term	Count	%	PValue	Genes	List Total	Pop Hits	Pop Total	Fold Enrichment	Bonferroni	Benjamini	FDR
GOTERM_BP_DIRECT	GO:0006364~rRNA processing	21	4.48718	3.29902e-11	Q13610, Q13895, P78316, Q12788, Q9NR30, O00541, P57678, Q9H583, Q8TEX9, O00566, Q9NU22, O60832, P42677, Q8TDD1, Q9NX58, Q8NI36, Q92841, Q9Y2W2, Q14690, Q9BVI4, P56182	455	131	19256	6.78426	8.23764e-08	7.45388e-08	7.40909e-08
GOTERM_BP_DIRECT	GO:0006457~protein folding	23	4.91453	5.97266e-11	P31689, Q58FF3, P50991, Q13724, Q96A33, Q15813, Q9BTW9, P14625, P13667, P30101, Q9Y4L1, O76031, Q99832, Q32P28, Q92598, P48643, P27824, P08238, Q99614, P27797, Q99615, Q9HAV7, Q6ZRP7	455	166	19256	5.86374	1.49137e-07	7.45388e-08	7.40909e-08
GOTERM_BP_DIRECT	GO:0061077~chaperone-mediated protein folding	9	1.92308	4.33174e-06	Q99832, Q9H3U1, P50991, Q32P28, P40855, P13667, P48643, Q9UHD1, P26885	455	41	19256	9.28995	0.0107581	0.00360401	0.00358235
GOTERM_BP_DIRECT	GO:0051301~cell division	24	5.12821	4.23952e-05	O95347, O96017, O43264, P04899, Q9UN37, Q7Z7K6, P11802, Q8NBT2, Q9BPX3, O43805, Q9NXR1, O60232, P52926, Q8NFH3, Q9HC35, Q8N0X7, Q9H1A4, Q15021, Q9NTI5, Q8N3U4, P42695, Q15003, Q93008, Q9BW19	455	382	19256	2.6589	0.100452	0.0264546	0.0262956
GOTERM_BP_DIRECT	GO:0042493~response to drug	20	4.2735	7.3009e-05	P28288, P27144, P04844, O15067, P11802, Q01581, P04818, P35222, P50416, P37840, Q07157, Q01831, P16455, P42224, P17301, P21964, P17812, P08238, P27797, P40763	455	293	19256	2.8888	0.166657	0.0364461	0.0362271
GOTERM_BP_DIRECT	GO:0034975~protein folding in endoplasmic reticulum	5	1.06838	8.82267e-05	P11021, P14625, P27824, P30101, P27797	455	11	19256	19.2368	0.197731	0.0367023	0.0364817
GOTERM_BP_DIRECT	GO:0006635~fatty acid beta-oxidation	8	1.7094	0.000123438	P42126, P28288, Q9BUT1, P23786, Q16698, P50416, P51659, Q13011	455	48	19256	7.05348	0.265264	0.0377727	0.0375457
GOTERM_BP_DIRECT	GO:1905821~positive regulation of chromosome condensation	4	0.854701	0.000125683	O95347, Q15021, Q9BPX3, Q15003	455	5	19256	33.8567	0.269371	0.0377727	0.0375457
GOTERM_BP_DIRECT	GO:0046718~viral entry into host cell	11	2.35043	0.000136199	P08648, P05556, P17301, Q9Y624, P78310, Q14108, Q15758, P08195, P14735, P02786, P42566	455	101	19256	4.6092	0.28831	0.0377727	0.0375457
GOTERM_BP_DIRECT	GO:0042254~ribosome biogenesis	7	1.49573	0.000323189	Q13895, P78316, Q2NL82, Q9BQG0, O00541, Q9BVI4, P15104	455	40	19256	7.40615	0.553865	0.0768235	0.0763618
GOTERM_BP_DIRECT	GO:1904874~positive regulation of telomerase RNA localization to Cajal body	5	1.06838	0.000338565	O60832, Q99832, P50991, Q9NX24, P48643	455	15	19256	14.107	0.570675	0.0768235	0.0763618
GOTERM_BP_DIRECT	GO:0010032~meiotic chromosome condensation	4	0.854701	0.000424612	O95347, Q15021, P42695, Q15003	455	7	19256	24.1834	0.653711	0.0883193	0.0877886
GOTERM_BP_DIRECT	GO:0009410~response to xenobiotic stimulus	16	3.4188	0.000621601	P28288, P04844, O15067, P11802, Q9NNW7, P04818, P35222, P50416, P37840, Q01831, P16455, P42224, P17301, P17812, P08238, P27797	455	241	19256	2.80968	0.788308	0.119347	0.11863
GOTERM_BP_DIRECT	GO:0007076~mitotic chromosome condensation	5	1.06838	0.000717574	O95347, Q15021, Q9BPX3, P42695, Q15003	455	18	19256	11.7558	0.833444	0.121542	0.120812
GOTERM_BP_DIRECT	GO:0006606~protein import into nucleus	10	2.13675	0.000737036	Q13501, P52294, P52292, Q5SRE5, P35658, O00410, Q8TEX9, Q9Y5L0, O95373, P40763	455	103	19256	4.10882	0.84135	0.121542	0.120812
GOTERM_BP_DIRECT	GO:0006120~mitochondrial electron transport, NADH to ubiquinone	7	1.49573	0.000786863	O75380, O95168, O95169, Q9Y6M9, P28331, O43920, O43181	455	47	19256	6.30311	0.859924	0.121542	0.120812
GOTERM_BP_DIRECT	GO:0042776~mitochondrial ATP synthesis coupled proton transport	8	1.7094	0.000827812	O75380, O95168, O95169, Q9Y6M9, P24539, P28331, O43920, O43181	455	65	19256	5.20872	0.873549	0.121542	0.120812
GOTERM_BP_DIRECT	GO:0006417~regulation of translation	9	1.92308	0.000955044	Q92616, Q9BY44, Q9H9T3, P61221, P53582, O95163, P04818, P51114, Q15397	455	86	19256	4.42893	0.907992	0.132433	0.131637
GOTERM_BP_DIRECT	GO:0009060~aerobic respiration	8	1.7094	0.00128895	O75380, Q9UDW1, O95168, O95169, Q9Y6M9, P28331, O43920, O43181	455	70	19256	4.83667	0.960068	0.169327	0.16831
GOTERM_BP_DIRECT	GO:1904851~positive regulation of establishment of protein localization to telomere	4	0.854701	0.00138085	O60832, Q99832, P50991, P48643	455	10	19256	16.9284	0.968266	0.172331	0.171295
GOTERM_BP_DIRECT	GO:1904871~positive regulation of protein localization to Cajal body	4	0.854701	0.00186559	O60832, Q99832, P50991, P48643	455	11	19256	15.3894	0.990559	0.205293	0.20406
GOTERM_BP_DIRECT	GO:0018279~protein N-linked glycosylation via asparagine	5	1.06838	0.00189173	P04843, P04844, Q8TCJ2, P39656, P46977	455	23	19256	9.20019	0.991157	0.205293	0.20406
GOTERM_BP_DIRECT	GO:0030261~chromosome condensation	5	1.06838	0.00189173	P07305, O95347, P52926, P16403, P16402	455	23	19256	9.20019	0.991157	0.205293	0.20406
GOTERM_BP_DIRECT	GO:0050821~protein stabilization	14	2.99145	0.00225046	O96017, O75955, P50991, Q99832, P13473, Q9BXJ9, Q32P28, P40855, P48643, Q9NQC3, P08238, P27797, Q93008, P05026	455	220	19256	2.69315	0.996396	0.234047	0.232641
GOTERM_BP_DIRECT	GO:0045333~cellular respiration	6	1.28205	0.00265399	P09669, Q9UDW1, P28331, P00403, P14854, O43181	455	41	19256	6.1933	0.998688	0.264975	0.263382
GOTERM_BP_DIRECT	GO:0000387~spliceosomal snRNP assembly	5	1.06838	0.00398645	P54105, P38432, Q15020, Q9Y4Z0, P57678	455	28	19256	7.5573	0.999953	0.382699	0.3804
GOTERM_BP_DIRECT	GO:0000462~maturation of SSU-rRNA from tricistronic rRNA transcript (SSU-rRNA, 5.8S rRNA, LSU-rRNA)	5	1.06838	0.00453945	Q13895, P78316, Q9NYH9, Q2NL82, Q9H583	455	29	19256	7.2967	0.999988	0.412805	0.410324
GOTERM_BP_DIRECT	GO:0008283~cell proliferation	12	2.5641	0.00473857	P17301, Q13895, Q96TA2, P04899, P21926, Q9BVP2, Q07954, P49006, Q9NTI5, O00541, P15104, P40763	455	186	19256	2.73038	0.999993	0.412805	0.410324
GOTERM_BP_DIRECT	GO:0006895~Golgi to endosome transport	4	0.854701	0.00479621	Q99523, Q92538, Q7Z3U7, P42566	455	15	19256	11.2856	0.999994	0.412805	0.410324
GOTERM_BP_DIRECT	GO:0031623~receptor internalization	6	1.28205	0.00530195	P05556, P21926, Q07954, Q03135, P02786, P37840	455	48	19256	5.29011	0.999998	0.441122	0.438471
GOTERM_BP_DIRECT	GO:0006446~regulation of translational initiation	5	1.06838	0.00579547	Q04637, Q7L1Q6, P78344, O75534, P55010	455	31	19256	6.82595	1	0.466629	0.463824
GOTERM_BP_DIRECT	GO:0006413~translational initiation	6	1.28205	0.00807578	Q04637, Q9BY44, P61221, P78344, Q8NE71, P47813	455	53	19256	4.79104	1	0.582127	0.578628
GOTERM_BP_DIRECT	GO:0006487~protein N-linked glycosylation	6	1.28205	0.00807578	P04843, P04844, Q13724, Q8TCJ2, P39656, P46977	455	53	19256	4.79104	1	0.582127	0.578628
GOTERM_BP_DIRECT	GO:0032212~positive regulation of telomere maintenance via telomerase	5	1.06838	0.00808192	O60832, Q99832, P50991, P48643, P35222	455	34	19256	6.22366	1	0.582127	0.578628
GOTERM_BP_DIRECT	GO:0048545~response to steroid hormone	4	0.854701	0.00816283	P26583, O75874, Q16576, P00918	455	18	19256	9.40464	1	0.582127	0.578628
GOTERM_BP_DIRECT	GO:0006334~nucleosome assembly	9	1.92308	0.00875575	P07305, Q9P0M6, P26583, Q5SSJ5, P46100, Q99880, Q15020, P16403, P16402	455	123	19256	3.09665	1	0.607065	0.603417
GOTERM_BP_DIRECT	GO:0007059~chromosome segregation	7	1.49573	0.00905627	Q9NXR1, Q96SB4, O76071, Q8NFH3, Q8NBT2, Q9Y3D0, Q93008	455	76	19256	3.89798	1	0.610931	0.60726
GOTERM_BP_DIRECT	GO:0030490~maturation of SSU-rRNA	4	0.854701	0.00952609	P78316, Q9Y2R4, Q9UNX4, O00566	455	19	19256	8.90966	1	0.625714	0.621954
GOTERM_BP_DIRECT	GO:0007420~brain development	14	2.99145	0.0120994	O15031, P27144, Q01581, O95573, Q9P0M6, P21926, P41240, Q16576, Q15042, Q9BSJ2, P61960, Q9NQC3, Q6P3W7, O43181	455	270	19256	2.19442	1	0.76098	0.756407
GOTERM_BP_DIRECT	GO:0030433~ubiquitin-dependent ERAD pathway	7	1.49573	0.0121952	P11021, Q5VYK3, Q96A33, P14625, Q8TCJ2, P27824, P27797	455	81	19256	3.65736	1	0.76098	0.756407
GOTERM_BP_DIRECT	GO:0043066~negative regulation of apoptotic process	22	4.70085	0.0136354	P31689, Q13423, Q96TA2, P22392, P14625, P35222, P37840, Q07157, P55789, P16455, Q9C0C9, P11021, Q6FI81, P20936, Q9H4A6, Q9BXJ9, P52926, P61960, Q53EL6, P02786, P09525, P25445	455	526	19256	1.77007	1	0.820498	0.815567
GOTERM_BP_DIRECT	GO:1905820~positive regulation of chromosome separation	3	0.641026	0.0141352	O95347, Q9BPX3, Q15003	455	8	19256	15.8703	1	0.820498	0.815567
GOTERM_BP_DIRECT	GO:0006517~protein deglycosylation	3	0.641026	0.0141352	O60502, P20933, O00754	455	8	19256	15.8703	1	0.820498	0.815567
GOTERM_BP_DIRECT	GO:0045943~positive regulation of transcription from RNA polymerase I promoter	4	0.854701	0.016243	Q9NX58, Q9NR30, Q9BQG0, Q9H583	455	23	19256	7.36015	1	0.907141	0.90169
GOTERM_BP_DIRECT	GO:0032981~mitochondrial respiratory chain complex I assembly	6	1.28205	0.0163547	O95168, O95169, Q9Y6M9, P28331, O43920, O43181	455	63	19256	4.03056	1	0.907141	0.90169
GOTERM_BP_DIRECT	GO:0097421~liver regeneration	5	1.06838	0.0168413	Q8IWU5, P04818, P50416, Q8TCS8, P55789	455	42	19256	5.0382	1	0.910796	0.905322
GOTERM_BP_DIRECT	GO:0034613~cellular protein localization	6	1.28205	0.0174078	Q9Y2Q5, Q92599, Q96KG9, P35222, Q9UHA4, P08962	455	64	19256	3.96758	1	0.910796	0.905322
GOTERM_BP_DIRECT	GO:1902414~protein localization to cell junction	3	0.641026	0.0178927	Q9Y2Q5, Q96AC1, Q9UHA4	455	9	19256	14.107	1	0.910796	0.905322
GOTERM_BP_DIRECT	GO:0006474~N-terminal protein amino acid acetylation	3	0.641026	0.0178927	Q9BXJ9, P41227, Q9GZZ1	455	9	19256	14.107	1	0.910796	0.905322
GOTERM_BP_DIRECT	GO:0034063~stress granule assembly	4	0.854701	0.0182451	O75534, Q8WWM7, Q9Y520, Q9Y5A9	455	24	19256	7.05348	1	0.910796	0.905322
GOTERM_BP_DIRECT	GO:1901998~toxin transport	5	1.06838	0.0196923	P31689, Q99832, P11021, P50991, P48643	455	44	19256	4.80919	1	0.963764	0.957972
GOTERM_BP_DIRECT	GO:0040014~regulation of multicellular organism growth	4	0.854701	0.020378	O75844, P11802, O75882, P40763	455	25	19256	6.77134	1	0.978144	0.972266
GOTERM_BP_DIRECT	GO:0071353~cellular response to interleukin-4	4	0.854701	0.022642	P11021, P11802, P49327, P08238	455	26	19256	6.5109	1	1	0.994389
GOTERM_BP_DIRECT	GO:0016197~endosomal transport	6	1.28205	0.026044	Q13501, Q9UN37, Q9UBC2, Q9Y5X1, Q9H4M9, P42566	455	71	19256	3.57641	1	1	0.994389
GOTERM_BP_DIRECT	GO:0097428~protein maturation by iron-sulfur cluster transfer	3	0.641026	0.0264996	O76071, Q9Y3D0, Q9UMS0	455	11	19256	11.5421	1	1	0.994389
GOTERM_BP_DIRECT	GO:0051984~positive regulation of chromosome segregation	3	0.641026	0.0264996	O95347, Q9BPX3, Q15003	455	11	19256	11.5421	1	1	0.994389
GOTERM_BP_DIRECT	GO:0006228~UTP biosynthetic process	3	0.641026	0.0264996	P27708, P22392, Q13232	455	11	19256	11.5421	1	1	0.994389
GOTERM_BP_DIRECT	GO:0051593~response to folic acid	3	0.641026	0.0264996	P16455, P04818, P06396	455	11	19256	11.5421	1	1	0.994389
GOTERM_BP_DIRECT	GO:0099527~postsynapse to nucleus signaling pathway	3	0.641026	0.0264996	P52294, P52292, P40763	455	11	19256	11.5421	1	1	0.994389
GOTERM_BP_DIRECT	GO:0001676~long-chain fatty acid metabolic process	4	0.854701	0.0275632	Q96CM8, P23786, P50416, O95573	455	28	19256	6.04584	1	1	0.994389
GOTERM_BP_DIRECT	GO:0006241~CTP biosynthetic process	3	0.641026	0.0313107	P17812, P22392, Q13232	455	12	19256	10.5802	1	1	0.994389
GOTERM_BP_DIRECT	GO:0006734~NADH metabolic process	3	0.641026	0.0313107	P48163, O43837, P11498	455	12	19256	10.5802	1	1	0.994389
GOTERM_BP_DIRECT	GO:0090557~establishment of endothelial intestinal barrier	3	0.641026	0.0313107	Q9Y624, P49327, Q07157	455	12	19256	10.5802	1	1	0.994389
GOTERM_BP_DIRECT	GO:0006739~NADP metabolic process	3	0.641026	0.0313107	P48163, O75874, P11498	455	12	19256	10.5802	1	1	0.994389
GOTERM_BP_DIRECT	GO:0048333~mesodermal cell differentiation	3	0.641026	0.0313107	P05556, P17301, P52926	455	12	19256	10.5802	1	1	0.994389
GOTERM_BP_DIRECT	GO:0006890~retrograde vesicle-mediated transport, Golgi to ER	5	1.06838	0.0319145	O43264, Q92538, Q9H4A6, Q8TD16, Q96KG9	455	51	19256	4.14911	1	1	0.994389
GOTERM_BP_DIRECT	GO:0010976~positive regulation of neuron projection development	8	1.7094	0.0321097	O15031, P11021, Q9P273, Q14108, P22392, Q32P28, Q13308, Q9H4M9	455	128	19256	2.64505	1	1	0.994389
GOTERM_BP_DIRECT	GO:0032092~positive regulation of protein binding	6	1.28205	0.0353055	O75955, Q07954, P14735, Q03135, P08238, Q93008	455	77	19256	3.29773	1	1	0.994389
GOTERM_BP_DIRECT	GO:0006986~response to unfolded protein	5	1.06838	0.0405129	P31689, P55145, Q92598, Q8TCJ2, P08238	455	55	19256	3.84735	1	1	0.994389
GOTERM_BP_DIRECT	GO:0031397~negative regulation of protein ubiquitination	5	1.06838	0.0405129	O60678, P31689, O15294, Q13501, Q03135	455	55	19256	3.84735	1	1	0.994389
GOTERM_BP_DIRECT	GO:0007568~aging	10	2.13675	0.0408782	Q9HB71, P04844, Q07954, P04818, P27824, P06396, P02786, P37840, O60427, P40763	455	194	19256	2.18149	1	1	0.994389
GOTERM_BP_DIRECT	GO:0016050~vesicle organization	3	0.641026	0.0418578	Q99523, Q03135, P42566	455	14	19256	9.06876	1	1	0.994389
GOTERM_BP_DIRECT	GO:0031936~negative regulation of chromatin silencing	3	0.641026	0.0418578	P07305, P16403, P16402	455	14	19256	9.06876	1	1	0.994389
GOTERM_BP_DIRECT	GO:0055119~relaxation of cardiac muscle	3	0.641026	0.0418578	P28161, P06396, P05026	455	14	19256	9.06876	1	1	0.994389
GOTERM_BP_DIRECT	GO:0060416~response to growth hormone	3	0.641026	0.0418578	Q9HB71, P22392, Q8TCS8	455	14	19256	9.06876	1	1	0.994389
GOTERM_BP_DIRECT	GO:0043687~post-translational protein modification	4	0.854701	0.0421352	P15374, Q16512, Q8TCJ2, P46977	455	33	19256	5.1298	1	1	0.994389
GOTERM_BP_DIRECT	GO:0006099~tricarboxylic acid cycle	4	0.854701	0.0421352	Q13423, O75874, Q9NX18, O43837	455	33	19256	5.1298	1	1	0.994389
GOTERM_BP_DIRECT	GO:0032435~negative regulation of proteasomal ubiquitin-dependent protein catabolic process	4	0.854701	0.0421352	O15294, Q96KB5, P08238, Q93008	455	33	19256	5.1298	1	1	0.994389
GOTERM_BP_DIRECT	GO:0009306~protein secretion	5	1.06838	0.0452582	Q9H4A6, P63092, P13667, P27824, Q6NZI2	455	57	19256	3.71236	1	1	0.994389
GOTERM_BP_DIRECT	GO:0051085~chaperone mediated protein folding requiring cofactor	4	0.854701	0.0454307	Q9HCN8, P11021, Q92598, Q99615	455	34	19256	4.97893	1	1	0.994389
GOTERM_BP_DIRECT	GO:0045648~positive regulation of erythrocyte differentiation	4	0.854701	0.0454307	P42224, P26583, Q8IYB5, P40763	455	34	19256	4.97893	1	1	0.994389
GOTERM_BP_DIRECT	GO:0051973~positive regulation of telomerase activity	4	0.854701	0.0454307	O60832, P50991, P35222, P08238	455	34	19256	4.97893	1	1	0.994389
GOTERM_BP_DIRECT	GO:0045727~positive regulation of translation	6	1.28205	0.0463703	O15031, P17301, P78344, P11802, Q8NE71, P51114	455	83	19256	3.05934	1	1	0.994389
GOTERM_BP_DIRECT	GO:0017148~negative regulation of translation	6	1.28205	0.0463703	P67809, Q00577, Q9BYD1, P04818, P51114, P27797	455	83	19256	3.05934	1	1	0.994389
GOTERM_BP_DIRECT	GO:1903285~positive regulation of hydrogen peroxide catabolic process	2	0.42735	0.0465995	Q13423, P37840	455	2	19256	42.3209	1	1	0.994389
GOTERM_BP_DIRECT	GO:0046626~regulation of insulin receptor signaling pathway	3	0.641026	0.0475595	O15294, P11802, Q9UHR4	455	15	19256	8.46418	1	1	0.994389
GOTERM_BP_DIRECT	GO:0034976~response to endoplasmic reticulum stress	6	1.28205	0.0483932	O75955, P14625, P61960, P13667, P30101, Q9Y4L1	455	84	19256	3.02292	1	1	0.994389
GOTERM_BP_DIRECT	GO:0006401~RNA catabolic process	4	0.854701	0.04885	Q6PGP7, Q15477, Q13310, Q8TCS8	455	35	19256	4.83667	1	1	0.994389
GOTERM_BP_DIRECT	GO:0046034~ATP metabolic process	4	0.854701	0.04885	P27144, P28331, P05026, O76031	455	35	19256	4.83667	1	1	0.994389
GOTERM_BP_DIRECT	GO:0048675~axon extension	4	0.854701	0.0523914	P05556, O43805, P08238, Q93008	455	36	19256	4.70232	1	1	0.994389
GOTERM_BP_DIRECT	GO:0007405~neuroblast proliferation	4	0.854701	0.0523914	Q9NXR1, O15031, P05556, P35222	455	36	19256	4.70232	1	1	0.994389
GOTERM_BP_DIRECT	GO:0016226~iron-sulfur cluster assembly	4	0.854701	0.0523914	Q6FI81, O76071, Q9Y3D0, Q9UMS0	455	36	19256	4.70232	1	1	0.994389
GOTERM_BP_DIRECT	GO:0045597~positive regulation of cell differentiation	5	1.06838	0.0529324	Q8TAQ2, Q969G3, Q12824, P35222, P08238	455	60	19256	3.52674	1	1	0.994389
GOTERM_BP_DIRECT	GO:0014070~response to organic cyclic compound	5	1.06838	0.0529324	P28288, P21964, P50416, O95573, O60427	455	60	19256	3.52674	1	1	0.994389
GOTERM_BP_DIRECT	GO:0045910~negative regulation of DNA recombination	3	0.641026	0.0535251	P07305, P16403, P16402	455	16	19256	7.93516	1	1	0.994389
GOTERM_BP_DIRECT	GO:0016584~nucleosome positioning	3	0.641026	0.0535251	P07305, P16403, P16402	455	16	19256	7.93516	1	1	0.994389
GOTERM_BP_DIRECT	GO:0006165~nucleoside diphosphate phosphorylation	3	0.641026	0.0535251	P27144, P22392, Q13232	455	16	19256	7.93516	1	1	0.994389
GOTERM_BP_DIRECT	GO:0006695~cholesterol biosynthetic process	4	0.854701	0.0560532	P53396, Q01581, Q9UBM7, Q13907	455	37	19256	4.57523	1	1	0.994389
GOTERM_BP_DIRECT	GO:0043116~negative regulation of vascular permeability	3	0.641026	0.0597388	Q96AC1, O94813, Q07157	455	17	19256	7.46839	1	1	0.994389
GOTERM_BP_DIRECT	GO:0008033~tRNA processing	4	0.854701	0.0598334	O60832, Q99575, Q9H9T3, Q12849	455	38	19256	4.45483	1	1	0.994389
GOTERM_BP_DIRECT	GO:0006629~lipid metabolic process	10	2.13675	0.0600131	P54687, Q01469, P21964, P14550, P53396, Q07954, O14773, Q01581, P11498, O60427	455	209	19256	2.02492	1	1	0.994389
GOTERM_BP_DIRECT	GO:0034599~cellular response to oxidative stress	6	1.28205	0.061611	P16455, Q6NUK1, P22392, P37840, Q96C36, Q8TCS8	455	90	19256	2.82139	1	1	0.994389
GOTERM_BP_DIRECT	GO:0050790~regulation of catalytic activity	15	3.20513	0.0637212	Q9Y2Q5, Q9NZL9, P80303, Q92538, Q9H9T3, Q69YN2, Q9BTW9, P11802, Q8TF05, Q9UKN8, P39656, Q9NPQ8, P55010, Q9UH65, Q8IYB5	455	376	19256	1.68833	1	1	0.994389
GOTERM_BP_DIRECT	GO:0034389~lipid particle organization	3	0.641026	0.0661858	Q8N0X7, Q15042, Q9P2B2	455	18	19256	7.05348	1	1	0.994389
GOTERM_BP_DIRECT	GO:0051642~centrosome localization	3	0.641026	0.0661858	Q9NXR1, Q9UH99, Q8TD16	455	18	19256	7.05348	1	1	0.994389
GOTERM_BP_DIRECT	GO:0071711~basement membrane organization	3	0.641026	0.0661858	Q9NPQ8, P05556, Q03135	455	18	19256	7.05348	1	1	0.994389
GOTERM_BP_DIRECT	GO:0001889~liver development	6	1.28205	0.0664278	P27144, P27708, O75844, Q01581, O75151, P55789	455	92	19256	2.76006	1	1	0.994389
GOTERM_BP_DIRECT	GO:0002926~tRNA wobble base 5-methoxycarbonylmethyl-2-thiouridine biosynthesis.	2	0.42735	0.0690802	Q9H9T3, O95163	455	3	19256	28.2139	1	1	0.994389
GOTERM_BP_DIRECT	GO:0000962~positive regulation of mitochondrial RNA catabolic process	2	0.42735	0.0690802	Q12849, Q8TCS8	455	3	19256	28.2139	1	1	0.994389
GOTERM_BP_DIRECT	GO:0086098~angiotensin-activated signaling pathway involved in heart process	2	0.42735	0.0690802	P52306, Q03135	455	3	19256	28.2139	1	1	0.994389
GOTERM_BP_DIRECT	GO:0009263~deoxyribonucleotide biosynthetic process	2	0.42735	0.0690802	P31350, P23921	455	3	19256	28.2139	1	1	0.994389
GOTERM_BP_DIRECT	GO:0031120~snRNA pseudouridine synthesis	2	0.42735	0.0690802	O60832, Q9NX24	455	3	19256	28.2139	1	1	0.994389
GOTERM_BP_DIRECT	GO:2000286~receptor internalization involved in canonical Wnt signaling pathway	2	0.42735	0.0690802	Q03135, Q6P3W7	455	3	19256	28.2139	1	1	0.994389
GOTERM_BP_DIRECT	GO:0031118~rRNA pseudouridine synthesis	2	0.42735	0.0690802	O60832, Q9NX24	455	3	19256	28.2139	1	1	0.994389
GOTERM_BP_DIRECT	GO:0034645~cellular macromolecule biosynthetic process	2	0.42735	0.0690802	Q04637, P78344	455	3	19256	28.2139	1	1	0.994389
GOTERM_BP_DIRECT	GO:0010992~ubiquitin homeostasis	2	0.42735	0.0690802	P14735, Q9Y263	455	3	19256	28.2139	1	1	0.994389
GOTERM_BP_DIRECT	GO:0043686~co-translational protein modification	2	0.42735	0.0690802	Q8TCJ2, P46977	455	3	19256	28.2139	1	1	0.994389
GOTERM_BP_DIRECT	GO:0044205~'de novo' UMP biosynthetic process	2	0.42735	0.0690802	P11172, P27708	455	3	19256	28.2139	1	1	0.994389
GOTERM_BP_DIRECT	GO:0009185~ribonucleoside diphosphate metabolic process	2	0.42735	0.0690802	P31350, P23921	455	3	19256	28.2139	1	1	0.994389
GOTERM_BP_DIRECT	GO:0009265~2'-deoxyribonucleotide biosynthetic process	2	0.42735	0.0690802	P31350, P23921	455	3	19256	28.2139	1	1	0.994389
GOTERM_BP_DIRECT	GO:0097051~establishment of protein localization to endoplasmic reticulum membrane	2	0.42735	0.0690802	Q9H2M9, Q15042	455	3	19256	28.2139	1	1	0.994389
GOTERM_BP_DIRECT	GO:1904749~regulation of protein localization to nucleolus	2	0.42735	0.0690802	Q13895, P15104	455	3	19256	28.2139	1	1	0.994389
GOTERM_BP_DIRECT	GO:0048145~regulation of fibroblast proliferation	2	0.42735	0.0690802	O75844, P35222	455	3	19256	28.2139	1	1	0.994389
GOTERM_BP_DIRECT	GO:0019856~pyrimidine nucleobase biosynthetic process	2	0.42735	0.0690802	P11172, P17812	455	3	19256	28.2139	1	1	0.994389
GOTERM_BP_DIRECT	GO:0003340~negative regulation of mesenchymal to epithelial transition involved in metanephros morphogenesis	2	0.42735	0.0690802	P42224, P35222	455	3	19256	28.2139	1	1	0.994389
GOTERM_BP_DIRECT	GO:0030855~epithelial cell differentiation	6	1.28205	0.0714486	Q9Y624, Q9BUT1, O14773, P50416, P09525, P49748	455	94	19256	2.70133	1	1	0.994389
GOTERM_BP_DIRECT	GO:2000781~positive regulation of double-strand break repair	4	0.854701	0.0718634	P16455, Q8TAQ2, Q969G3, Q12824	455	41	19256	4.12887	1	1	0.994389
GOTERM_BP_DIRECT	GO:0090307~mitotic spindle assembly	4	0.854701	0.0718634	Q9Y2S7, O96017, Q8N3U4, Q9BW19	455	41	19256	4.12887	1	1	0.994389
GOTERM_BP_DIRECT	GO:0051726~regulation of cell cycle	13	2.77778	0.0718921	P05556, P78344, P11802, O00541, P35658, Q8TCS8, Q969Z0, P52926, Q9BQG0, O15355, P08238, P27797, P40763	455	316	19256	1.74105	1	1	0.994389
GOTERM_BP_DIRECT	GO:0000278~mitotic cell cycle	8	1.7094	0.0726671	O43264, Q96KB5, O60232, Q9BTW9, Q9HC35, Q9BSJ2, P23921, P35658	455	154	19256	2.19849	1	1	0.994389
GOTERM_BP_DIRECT	GO:2000811~negative regulation of anoikis	3	0.641026	0.0728517	P08648, P05556, Q03135	455	19	19256	6.68224	1	1	0.994389
GOTERM_BP_DIRECT	GO:0071360~cellular response to exogenous dsRNA	3	0.641026	0.0728517	O75955, Q7Z434, Q03135	455	19	19256	6.68224	1	1	0.994389
GOTERM_BP_DIRECT	GO:0006337~nucleosome disassembly	3	0.641026	0.0728517	Q8TAQ2, Q969G3, Q12824	455	19	19256	6.68224	1	1	0.994389
GOTERM_BP_DIRECT	GO:0035690~cellular response to drug	5	1.06838	0.0733937	O96017, P11172, P11021, P27708, P02786	455	67	19256	3.15827	1	1	0.994389
GOTERM_BP_DIRECT	GO:0007080~mitotic metaphase plate congression	4	0.854701	0.0760959	O43264, Q9UN37, Q9HC35, Q9BW19	455	42	19256	4.03056	1	1	0.994389
GOTERM_BP_DIRECT	GO:0030163~protein catabolic process	5	1.06838	0.0766017	O96017, P15374, O14773, P14735, O76031	455	68	19256	3.11183	1	1	0.994389
GOTERM_BP_DIRECT	GO:0007565~female pregnancy	6	1.28205	0.076672	P08648, P17301, P11172, P21964, P27708, P63092	455	96	19256	2.64505	1	1	0.994389
GOTERM_BP_DIRECT	GO:0007041~lysosomal transport	3	0.641026	0.0797225	P07602, Q07954, Q68CP4	455	20	19256	6.34813	1	1	0.994389
GOTERM_BP_DIRECT	GO:0006607~NLS-bearing protein import into nucleus	3	0.641026	0.0797225	P52294, P52292, O00410	455	20	19256	6.34813	1	1	0.994389
GOTERM_BP_DIRECT	GO:0006405~RNA export from nucleus	3	0.641026	0.0797225	Q9HAV4, Q5SRE5, P35658	455	20	19256	6.34813	1	1	0.994389
GOTERM_BP_DIRECT	GO:0001825~blastocyst formation	3	0.641026	0.0797225	Q6DKI1, Q9NQC3, Q07157	455	20	19256	6.34813	1	1	0.994389
GOTERM_BP_DIRECT	GO:0006325~chromatin organization	11	2.35043	0.0800971	O15294, Q9P0M6, P26583, P05204, Q16512, O75844, P52926, Q16576, Q9UPT9, P45973, P26358	455	254	19256	1.83279	1	1	0.994389
GOTERM_BP_DIRECT	GO:0006412~translation	10	2.13675	0.0823422	P42677, Q04637, Q92616, Q05639, Q15813, Q9BYD1, Q8NE71, Q13084, Q13310, Q9P2E9	455	223	19256	1.8978	1	1	0.994389
GOTERM_BP_DIRECT	GO:0030335~positive regulation of cell migration	11	2.35043	0.0823462	P08648, P05556, P07942, P11021, P04899, Q96AC1, Q9H9T3, Q9UH99, Q03135, Q07157, P40763	455	256	19256	1.81848	1	1	0.994389
GOTERM_BP_DIRECT	GO:0007049~cell cycle	14	2.99145	0.0852078	O95347, P04899, Q9UN37, Q7Z7K6, Q12824, Q8NBT2, Q9UPT9, P52926, Q8NFH3, Q9NVI1, Q9H1A4, Q9Y5A9, P61289, Q93008	455	359	19256	1.6504	1	1	0.994389
GOTERM_BP_DIRECT	GO:0031589~cell-substrate adhesion	3	0.641026	0.086785	P08648, P05556, P17301	455	21	19256	6.04584	1	1	0.994389
GOTERM_BP_DIRECT	GO:0071404~cellular response to low-density lipoprotein particle stimulus	3	0.641026	0.086785	P05556, P21926, Q01581	455	21	19256	6.04584	1	1	0.994389
GOTERM_BP_DIRECT	GO:0005978~glycogen biosynthetic process	3	0.641026	0.086785	P13807, Q04446, P46976	455	21	19256	6.04584	1	1	0.994389
GOTERM_BP_DIRECT	GO:0001659~temperature homeostasis	3	0.641026	0.086785	Q13501, P49748, P40763	455	21	19256	6.04584	1	1	0.994389
GOTERM_BP_DIRECT	GO:0030521~androgen receptor signaling pathway	3	0.641026	0.086785	P31689, P17844, Q92841	455	21	19256	6.04584	1	1	0.994389
GOTERM_BP_DIRECT	GO:1902459~positive regulation of stem cell population maintenance	4	0.854701	0.0894273	O15294, Q969G3, Q12824, Q16576	455	45	19256	3.76186	1	1	0.994389
GOTERM_BP_DIRECT	GO:1902600~hydrogen ion transmembrane transport	7	1.49573	0.0899721	Q13423, Q9UDW1, P24539, Q9Y487, P00403, P14854, P05026	455	131	19256	2.26142	1	1	0.994389
GOTERM_BP_DIRECT	GO:0060742~epithelial cell differentiation involved in prostate gland development	2	0.42735	0.091032	P07602, P35222	455	4	19256	21.1604	1	1	0.994389
GOTERM_BP_DIRECT	GO:1903373~positive regulation of endoplasmic reticulum tubular network organization	2	0.42735	0.091032	Q9H2M9, Q15042	455	4	19256	21.1604	1	1	0.994389
GOTERM_BP_DIRECT	GO:0033144~negative regulation of intracellular steroid hormone receptor signaling pathway	2	0.42735	0.091032	P52926, P27797	455	4	19256	21.1604	1	1	0.994389
GOTERM_BP_DIRECT	GO:0006853~carnitine shuttle	2	0.42735	0.091032	P23786, P50416	455	4	19256	21.1604	1	1	0.994389
GOTERM_BP_DIRECT	GO:0006225~UDP biosynthetic process	2	0.42735	0.091032	P11172, P27708	455	4	19256	21.1604	1	1	0.994389
GOTERM_BP_DIRECT	GO:1903061~positive regulation of protein lipidation	2	0.42735	0.091032	Q9H2M9, Q15042	455	4	19256	21.1604	1	1	0.994389
GOTERM_BP_DIRECT	GO:0051414~response to cortisol	2	0.42735	0.091032	P27708, O94813	455	4	19256	21.1604	1	1	0.994389
GOTERM_BP_DIRECT	GO:0034334~adherens junction maintenance	2	0.42735	0.091032	Q96AC1, Q07157	455	4	19256	21.1604	1	1	0.994389
GOTERM_BP_DIRECT	GO:0071107~response to parathyroid hormone	2	0.42735	0.091032	P17301, P63092	455	4	19256	21.1604	1	1	0.994389
GOTERM_BP_DIRECT	GO:0002502~peptide antigen assembly with MHC class I protein complex	2	0.42735	0.091032	P30101, P27797	455	4	19256	21.1604	1	1	0.994389
GOTERM_BP_DIRECT	GO:0045963~negative regulation of dopamine metabolic process	2	0.42735	0.091032	P21964, P37840	455	4	19256	21.1604	1	1	0.994389
GOTERM_BP_DIRECT	GO:1903926~cellular response to bisphenol A	2	0.42735	0.091032	O96017, P26358	455	4	19256	21.1604	1	1	0.994389
GOTERM_BP_DIRECT	GO:1900108~negative regulation of nodal signaling pathway	2	0.42735	0.091032	P69849	455	4	19256	21.1604	1	1	0.994389
GOTERM_BP_DIRECT	GO:0032259~methylation	6	1.28205	0.0935364	P16455, P21964, Q9H2P9, P04818, Q9H8H3, P26358	455	102	19256	2.48946	1	1	0.994389
GOTERM_BP_DIRECT	GO:0042127~regulation of cell proliferation	8	1.7094	0.0938783	P42224, Q9BVP2, Q5SSJ5, Q00577, Q9NTI5, Q92597, P40763, P42566	455	164	19256	2.06443	1	1	0.994389
GOTERM_BP_DIRECT	GO:0080182~histone H3-K4 trimethylation	3	0.641026	0.0940264	O15294, P16403, P16402	455	22	19256	5.77103	1	1	0.994389
GOTERM_BP_DIRECT	GO:0007004~telomere maintenance via telomerase	3	0.641026	0.0940264	O60832, Q9NX24, P08238	455	22	19256	5.77103	1	1	0.994389
GOTERM_BP_DIRECT	GO:0010821~regulation of mitochondrion organization	3	0.641026	0.0940264	Q13501, Q9H4A6, P52306	455	22	19256	5.77103	1	1	0.994389
GOTERM_BP_DIRECT	GO:0006998~nuclear envelope organization	3	0.641026	0.0940264	O75844, Q9UN37, Q9UH99	455	22	19256	5.77103	1	1	0.994389
GOTERM_BP_DIRECT	GO:0030879~mammary gland development	3	0.641026	0.0940264	P17301, P49327, Q03135	455	22	19256	5.77103	1	1	0.994389
GOTERM_BP_DIRECT	GO:0055007~cardiac muscle cell differentiation	3	0.641026	0.0940264	P05556, Q9HB71, P27797	455	22	19256	5.77103	1	1	0.994389
GOTERM_BP_DIRECT	GO:0030520~intracellular estrogen receptor signaling pathway	3	0.641026	0.0940264	Q8TDD1, P17844, Q92841	455	22	19256	5.77103	1	1	0.994389
GOTERM_BP_DIRECT	GO:0006541~glutamine metabolic process	3	0.641026	0.0940264	P17812, P27708, O15067	455	22	19256	5.77103	1	1	0.994389
GOTERM_BP_DIRECT	GO:0001837~epithelial to mesenchymal transition	4	0.854701	0.0940741	P17844, P52926, Q92841, P35222	455	46	19256	3.68008	1	1	0.994389
GOTERM_BP_DIRECT	GO:0045471~response to ethanol	7	1.49573	0.0950533	Q04637, P16455, P04818, P06396, P50416, Q07157, P40763	455	133	19256	2.22741	1	1	0.994389
GOTERM_BP_DIRECT	GO:0007595~lactation	4	0.854701	0.098818	P11172, P27708, P00403, Q03135	455	47	19256	3.60178	1	1	0.994389
GOTERM_CC_DIRECT	GO:0016020~membrane	148	31.6239	3.2924e-29	O95674, O96005, P28288, Q92616, Q96TA2, Q8IZ83, Q5VYK3, Q12789, Q9UBB4, Q8WWI5, Q96A33, O00541, P50416, P13473, Q04637, Q8TDD1, Q9NZW5, Q8NBJ5, P21926, Q15021, Q9BQG0, Q96KG9, O15355, Q8N3U4, Q15785, P25445, P31689, P55039, P28331, Q9UBC2, Q8NE71, Q8TCJ2, P11216, Q9Y4L1, P51114, Q96S52, Q92841, P30519, P52292, Q32P28, Q9BSJ2, P42695, Q9BW19, Q13011, Q13895, Q08380, Q9BVP2, Q14108, Q8TEM1, O75882,…	458	2547	20472	2.59733	1.74497e-26	1.74497e-26	1.60669e-26
GOTERM_CC_DIRECT	GO:0005829~cytosol	216	46.1538	3.10128e-21	Q92616, Q9UBB4, P55145, P67809, P35658, Q6NZI2, P30520, Q8TCS8, Q04637, Q9C0C9, P15374, P07196, Q7L2E3, Q14690, Q8N3U4, Q15785, P48163, P55039, Q9HB71, Q9HAV4, Q16512, Q9UBC2, Q9NRX4, Q8NE71, P51114, P19623, Q9GZZ1, Q92841, Q5T2E6, Q9BSJ2, Q16643, Q13011, Q9H8S9, Q9BQ52, P15104, P62495, Q01469, P20936, Q8NFH3, Q9H0B6, Q53EL6, P61289, Q93008, O95347, Q9H9T3, Q01581, Q8TD16, Q6UB35, Q9Y617, O60678,…	458	5477	20472	1.76281	1.64368e-18	8.21839e-19	7.56712e-19
GOTERM_CC_DIRECT	GO:0005739~mitochondrion	90	19.2308	4.8244e-19	Q9Y2S7, Q9Y305, P28288, Q96TA2, Q92538, Q6NUK1, Q4G0N4, Q8WWI5, Q9NNW7, P50416, Q6NZI2, O43837, Q96C36, P12532, P30520, Q8TCS8, O76031, P55789, P61221, P23786, Q7L2E3, Q13084, Q15785, Q9HAV7, P31689, P48163, O95168, O95169, P28331, Q9NR30, O43920, Q9H078, O43847, O00116, P11498, P13674, Q01831, Q5JTJ3, P11021, Q9Y5J7, Q96RP9, Q9Y3B8, Q13011, Q7Z7K0, P09669, P14735, Q12849, P14854, P51649, P04818,…	458	1437	20472	2.7995	2.55693e-16	8.52311e-17	7.84769e-17
GOTERM_CC_DIRECT	GO:0070062~extracellular exosome	111	23.7179	3.1833e-16	Q8WWI5, P67809, Q7Z3U7, P28161, P30520, P13473, Q9NZW5, P21926, P25445, P08962, P31689, Q9HB71, Q9NRX4, Q99880, P11216, Q9Y4L1, Q9GZZ1, P41240, Q32P28, P49006, P06396, Q99878, Q13011, P07602, Q9H8S9, Q08380, Q9UN37, Q14108, O15143, O75882, P30101, P15104, P30740, Q01469, O60701, Q9Y5X1, Q15042, O95347, O15031, P05556, P53396, O75874, Q14914, P35222, Q9UHA4, Q9Y617, P14550, Q04446, O94813, Q96T58,…	458	2218	20472	2.23695	1.76525e-13	4.21787e-14	3.88362e-14
GOTERM_CC_DIRECT	GO:0005654~nucleoplasm	154	32.906	2.33839e-13	Q5VYK3, Q12789, Q8WWI5, P67809, Q14966, Q12788, O00541, Q12824, P35658, Q6NZI2, Q8TDD1, Q9HAN9, P42224, Q9C0C9, P15374, Q9NX24, Q96AC1, P23786, Q15021, Q15020, Q9BQG0, O15355, Q14690, Q8N3U4, Q9BVI4, P45973, Q9HAV7, P08962, Q9BQ69, P55039, P54105, O96017, Q9HB71, O95168, Q9HAV4, Q9Y315, Q16512, Q9NRX4, Q99880, Q8NE71, Q92841, P48556, P52292, Q9BSJ2, P42695, Q6UW63, Q15397, Q13895, Q86U42, Q9H8S9,…	458	3939	20472	1.74755	1.23921e-10	2.47869e-11	2.28227e-11
GOTERM_CC_DIRECT	GO:0005737~cytoplasm	193	41.2393	3.75838e-12	P05204, Q92616, Q9UBB4, Q5VYK3, P67809, Q6NZI2, P30520, Q8TCS8, Q04637, Q9C0C9, P15374, P07196, Q7L2E3, Q9BQG0, P48163, P55039, Q9HB71, Q9HAV4, Q16512, Q9UBC2, Q8NE71, P11216, Q86Y56, P51114, Q9GZZ1, Q92841, P49006, Q9BSJ2, Q16643, Q9BW19, Q9H8S9, Q14108, Q12849, P15104, P62495, Q01469, P20933, Q7L1Q6, Q9NX46, P20936, Q9H0B6, Q53EL6, P61960, P61289, Q93008, P05556, O95347, Q9BY44, Q9H9T3, Q01581,…	458	5570	20472	1.54881	1.99191e-09	3.3199e-10	3.05681e-10
GOTERM_CC_DIRECT	GO:0005759~mitochondrial matrix	33	7.05128	2.69634e-10	Q9Y2S7, Q9Y305, Q4G0N4, Q9NNW7, P51649, P04818, O43837, Q96C36, Q9BQ52, Q8TCS8, O76031, P42126, Q969Z0, Q9NX46, P24539, Q96CM8, P61221, P04181, Q15120, Q16698, Q9HAV7, P27144, O95169, P28331, P22570, Q10713, P37840, Q6UB35, P11498, Q96RP9, Q9NX18, Q9Y3B8, P49748	458	390	20472	3.7822	1.42906e-07	2.04151e-08	1.87973e-08
GOTERM_CC_DIRECT	GO:0042470~melanosome	17	3.63248	1.10948e-09	P05556, O75955, P04843, P50991, Q15758, P14625, P13667, P30101, P11021, P08195, O14773, P49327, P27824, P06396, P02786, P08238, P08962	458	103	20472	7.37745	5.88025e-07	7.35031e-08	6.76783e-08
GOTERM_CC_DIRECT	GO:0005730~nucleolus	61	13.0342	5.07769e-07	P26583, Q9NYH9, Q12789, Q6DKI1, Q12788, P11802, O00541, Q12824, Q8TDD1, P42224, Q9NX24, Q8NI36, P23786, Q9BQG0, Q14690, Q8N3U4, Q9BVI4, P45973, Q2NL82, Q9NR30, P51114, O00116, Q9GZZ1, Q01831, Q92841, Q9Y3B8, Q9UNX4, Q15397, Q13610, Q13895, Q9H8S9, Q9BVP2, P04818, Q9H583, Q9NU22, O00566, P38432, P17844, Q6FI81, Q9H6F5, Q15120, Q9BUQ8, Q9UN81, P56182, O95347, Q9Y3T9, P78316, Q9H9T3, Q9Y2R4, Q8NBT2,…	458	1378	20472	1.97868	0.000269081	2.99019e-05	2.75324e-05
GOTERM_CC_DIRECT	GO:0005743~mitochondrial inner membrane	30	6.41026	6.98586e-07	P09669, Q58FF3, Q96TA2, O95674, Q6NUK1, P14854, P04818, P12532, O76031, Q9UDW1, Q9Y6M9, P24539, P23786, P00403, Q13084, Q9HAV7, O43181, P40763, Q13423, O95168, O95169, P28331, P22570, Q10713, O43920, P37840, O75380, Q9Y5J7, Q9BYD1	458	464	20472	2.89	0.000370182	3.70251e-05	3.4091e-05
GOTERM_CC_DIRECT	GO:0032040~small-subunit processome	9	1.92308	1.94365e-06	P78316, Q9NYH9, Q8NI36, Q12788, Q14690, Q9BVI4, Q9H583, Q9UNX4, O00566	458	39	20472	10.3151	0.0010296	9.36485e-05	8.62273e-05
GOTERM_CC_DIRECT	GO:0005694~chromosome	20	4.2735	5.31611e-06	O95347, Q13610, P26583, Q13895, Q9Y3T9, P46063, Q9NYH9, Q9BVP2, Q5SSJ5, O95239, Q9NR30, Q96KR1, O00541, O00566, Q9H6F5, Q15021, Q9NTI5, Q8N3U4, P56182, Q15397	458	256	20472	3.49209	0.00281358	0.000234795	0.000216189
GOTERM_CC_DIRECT	GO:0005634~nucleus	176	37.6068	9.06871e-06	P05204, Q5VYK3, P55145, P67809, Q14966, Q12824, Q9NW82, Q6NZI2, O43837, Q8TCS8, Q04637, Q8TDD1, Q9HAN9, P42224, Q9C0C9, P11172, Q96AC1, Q9UH65, Q15021, Q15020, Q9BQG0, Q96KG9, O15355, Q14690, Q8N3U4, Q15785, P45973, Q9BQ69, P31689, P55039, P54105, O96017, Q9HB71, Q9HAV4, Q13642, Q16512, Q9UBC2, O95163, Q99880, P51114, Q9GZZ1, Q96AB3, Q92841, P48556, P52292, Q32P28, P06396, P42695, Q9Y3B8, Q99878,…	458	5930	20472	1.32664	0.00479491	0.000348205	0.000320611
GOTERM_CC_DIRECT	GO:0005783~endoplasmic reticulum	50	10.6838	9.19787e-06	P80303, O00469, O95674, Q5VYK3, P55145, P49585, P67809, Q96A33, P35610, P13667, Q6NZI2, P39656, Q9HCN8, O60763, P27824, Q9H8H3, P08648, Q96SB4, P04843, O95169, P04844, Q13724, Q8TCJ2, O43402, Q9Y4L1, P13674, P11021, Q9Y3B3, Q32P28, Q7Z7H5, Q02809, P27797, Q96S16, Q15397, Q8IWU5, Q03135, O95573, P30101, Q9H6S0, P20933, Q9NQC3, P61960, Q9UBM7, Q13501, O43264, P14625, P52306, Q9NTJ5, P26885, Q9P2E9	458	1142	20472	1.95704	0.00486303	0.000348205	0.000320611
GOTERM_CC_DIRECT	GO:0000796~condensin complex	5	1.06838	1.59784e-05	O95347, Q15021, Q9BPX3, P42695, Q15003	458	8	20472	27.9367	0.00843285	0.000564569	0.00051983
GOTERM_CC_DIRECT	GO:0032991~macromolecular complex	35	7.47863	2.22918e-05	Q8TAQ2, P26583, Q9Y624, Q9H2M9, O75844, Q12824, Q03135, Q6NZI2, Q07157, O60749, P15104, P42224, P27708, P21926, Q9H0B6, Q92598, Q15042, P27824, Q9Y4Z0, P45973, O15294, Q969G3, Q16512, P78310, P14625, Q8TCJ2, P35222, P37840, Q8TEX9, Q9NRR5, P11021, Q32P28, P40855, P06396, P08238	458	703	20472	2.2254	0.0117453	0.000738417	0.000679901
GOTERM_CC_DIRECT	GO:0005758~mitochondrial intermembrane space	11	2.35043	3.23454e-05	Q5JTJ3, Q6FI81, Q9H4A6, Q9Y5J7, P28331, O43920, Q9H078, P37840, Q9Y3B8, Q8TCS8, P55789	458	90	20472	5.46317	0.0169972	0.000955564	0.00087984
GOTERM_CC_DIRECT	GO:0005925~focal adhesion	25	5.34188	3.24531e-05	Q14108, O15143, Q9Y487, Q03135, P30101, Q96AC1, P21926, Q13045, Q14315, P08648, P05556, Q13642, O75955, P14209, P14625, Q13308, P35222, Q9UHA4, Q9Y4L1, P17301, P11021, Q07954, P06396, Q9Y3B8, P27797	458	424	20472	2.63554	0.0170533	0.000955564	0.00087984
GOTERM_CC_DIRECT	GO:0005789~endoplasmic reticulum membrane	44	9.40171	0.000100902	O00469, O95674, Q9H2M9, O75844, P49585, Q96A33, Q14108, P35610, Q8TEM1, Q03135, O95573, P39656, O60427, Q8TCS8, Q9HCN8, Q99523, P08240, Q15042, Q9P2B2, P27824, Q9NQC3, Q9UBM7, P69849, O43264, P04843, P04844, Q13724, Q9BU23, P14625, Q8TCJ2, O43402, Q9NRR5, P11021, Q9Y3B3, Q96S52, P30519, P52292, Q7Z7H5, Q9NTJ5, Q02809, P26885, P27797, P46977	458	1052	20472	1.86953	0.0520758	0.00281463	0.00259159
GOTERM_CC_DIRECT	GO:0005635~nuclear envelope	15	3.20513	0.000121798	P80303, P49585, Q8TD16, Q8TEM1, Q8NE71, P35658, Q9Y5L0, O95373, Q8NFH3, Q9UH99, Q5SRE5, P23921, Q9NQC3, P45973, P27797	458	194	20472	3.45608	0.062517	0.00322764	0.00297186
GOTERM_CC_DIRECT	GO:0008250~oligosaccharyltransferase complex	5	1.06838	0.00020537	P04843, P04844, Q8TCJ2, P39656, P46977	458	14	20472	15.9638	0.103142	0.00518316	0.00477242
GOTERM_CC_DIRECT	GO:0005788~endoplasmic reticulum lumen	18	3.84615	0.000555276	P07942, Q92538, P55145, P14625, P13667, O95084, P30101, Q9Y4L1, P13674, Q9HCN8, P11021, Q8NBJ5, Q32P28, Q7Z4H8, P27824, Q6UW63, P27797, Q96S16	458	306	20472	2.62933	0.255005	0.0133771	0.012317
GOTERM_CC_DIRECT	GO:0005747~mitochondrial respiratory chain complex I	7	1.49573	0.000828518	O75380, O95168, O95169, Q9Y6M9, P28331, O43920, O43181	458	50	20472	6.25782	0.35551	0.0190919	0.017579
GOTERM_CC_DIRECT	GO:0030496~midbody	13	2.77778	0.000949953	Q9Y2S7, Q16512, P04899, Q9BVP2, Q9UN37, O95239, Q7Z7K6, P14625, Q9Y3D0, O43805, P11021, Q9HC35, Q8N0X7	458	185	20472	3.14099	0.395718	0.0209781	0.0193157
GOTERM_CC_DIRECT	GO:0048471~perinuclear region of cytoplasm	32	6.83761	0.00104272	P07942, P26583, Q9UBB4, P55145, Q9UN37, Q9Y487, P11802, P63092, Q03135, O95573, Q9H6S0, P13473, P42224, Q9H3U1, Q99523, O60763, Q92597, P02786, P31689, P05556, P22392, P14625, P35222, P37840, P51114, Q9NRR5, P17301, P06396, P09525, Q9H4M9, P08238, P27797	458	763	20472	1.87465	0.424737	0.0221056	0.0203538
GOTERM_CC_DIRECT	GO:0005643~nuclear pore	9	1.92308	0.00112675	P52294, Q9UN37, Q8TD16, Q8NFH3, Q8TEM1, Q5SRE5, P35658, O00410, O95373	458	93	20472	4.32568	0.449823	0.0229684	0.0211483
GOTERM_CC_DIRECT	GO:0034663~endoplasmic reticulum chaperone complex	4	0.854701	0.00159552	Q9HCN8, P11021, P14625, Q9Y4L1	458	11	20472	16.2541	0.571002	0.0313195	0.0288376
GOTERM_CC_DIRECT	GO:0010494~cytoplasmic stress granule	8	1.7094	0.00332211	Q04637, P67809, O75534, Q8WWM7, Q9Y520, Q9Y5A9, Q9UN81, Q13310	458	87	20472	4.11022	0.828582	0.0628829	0.0578997
GOTERM_CC_DIRECT	GO:0042645~mitochondrial nucleoid	6	1.28205	0.0035007	Q9Y2S7, Q7L2E3, Q12849, P49748, Q9BQ52, O76031	458	46	20472	5.83026	0.844113	0.0639783	0.0589083
GOTERM_CC_DIRECT	GO:0005777~peroxisome	9	1.92308	0.00365059	P28288, Q92538, O75874, P14735, P40855, P51659, O00116, Q13907, Q13011	458	112	20472	3.59186	0.856059	0.0644937	0.0593829
GOTERM_CC_DIRECT	GO:0005778~peroxisomal membrane	7	1.49573	0.00407832	P28288, Q7Z434, P40855, P51659, O95573, Q99614, O00116	458	68	20472	4.60134	0.885357	0.0697261	0.0642006
GOTERM_CC_DIRECT	GO:0031415~NatA complex	3	0.641026	0.00475518	Q9BXJ9, P41227, Q9GZZ1	458	5	20472	26.8192	0.920042	0.0776937	0.0715368
GOTERM_CC_DIRECT	GO:0000779~condensed chromosome, centromeric region	4	0.854701	0.00498412	P46100, Q15021, Q9BPX3, P42695	458	16	20472	11.1747	0.929221	0.0776937	0.0715368
GOTERM_CC_DIRECT	GO:0035770~ribonucleoprotein granule	4	0.854701	0.00498412	Q969Z0, Q7L2E3, Q12849, Q9H6S0	458	16	20472	11.1747	0.929221	0.0776937	0.0715368
GOTERM_CC_DIRECT	GO:0005782~peroxisomal matrix	6	1.28205	0.00645532	P28288, O75874, P14735, P51659, O00116, Q13011	458	53	20472	5.06023	0.967691	0.097752	0.0900056
GOTERM_CC_DIRECT	GO:0000228~nuclear chromosome	6	1.28205	0.00698654	O95347, Q969G3, P46100, P52926, Q15021, Q12824	458	54	20472	4.96652	0.975665	0.0980173	0.0902499
GOTERM_CC_DIRECT	GO:0071682~endocytic vesicle lumen	4	0.854701	0.00702655	P14625, Q92598, Q9Y4L1, P27797	458	18	20472	9.93304	0.97618	0.0980173	0.0902499
GOTERM_CC_DIRECT	GO:0034388~Pwp2p-containing subcomplex of 90S preribosome	3	0.641026	0.00702766	Q9NYH9, Q8NI36, Q9UNX4	458	6	20472	22.3493	0.976194	0.0980173	0.0902499
GOTERM_CC_DIRECT	GO:0016323~basolateral plasma membrane	13	2.77778	0.0073927	O75955, P78310, P14735, Q03135, P35222, Q07157, P58107, P00918, Q07954, P08195, P02786, P08238, P05026	458	238	20472	2.44153	0.980409	0.100465	0.0925035
GOTERM_CC_DIRECT	GO:0005811~lipid particle	8	1.7094	0.00832824	O43264, Q92538, Q8N0X7, Q15042, Q03135, O95573, Q9H4M9, Q9H8H3	458	103	20472	3.47174	0.988115	0.110349	0.101605
GOTERM_CC_DIRECT	GO:0000776~kinetochore	10	2.13675	0.00883945	Q9NXR1, Q8TAQ2, O43264, Q969G3, Q7Z7K6, Q8NFH3, Q12824, Q8NBT2, P45973, O75151	458	157	20472	2.84705	0.990957	0.11312	0.104156
GOTERM_CC_DIRECT	GO:0005793~endoplasmic reticulum-Golgi intermediate compartment	7	1.49573	0.00896424	P80303, P11021, Q92538, Q5VYK3, Q9Y3B3, Q7Z7H5, Q96KG9	458	80	20472	3.91114	0.991541	0.11312	0.104156
GOTERM_CC_DIRECT	GO:0005764~lysosome	15	3.20513	0.00992111	Q13501, P07602, Q9UN37, Q14108, P37840, O60749, O00754, P30740, P15586, P13473, P20933, Q99523, Q96RU3, O14773, P27797	458	309	20472	2.16984	0.99493	0.122283	0.112593
GOTERM_CC_DIRECT	GO:0010008~endosome membrane	13	2.77778	0.0116824	Q9Y2Q5, P05556, Q9UN37, Q14108, Q9Y487, Q9UHA4, O60749, Q99523, Q9UH99, P02786, Q9H4M9, Q6P3W7, P08962	458	253	20472	2.29677	0.998027	0.14072	0.129569
GOTERM_CC_DIRECT	GO:0043231~intracellular membrane-bounded organelle	34	7.26496	0.0130805	P07602, Q13895, P28288, Q14126, Q8N1G2, Q14966, P67809, Q9Y487, Q9NNW7, P30043, Q12824, Q6NZI2, P39656, O60427, P13473, P21964, Q96RU3, Q9BQG0, Q15785, P02786, P08962, P42566, Q13501, P55039, Q9Y5L0, O00754, P13674, Q01831, Q5W064, P11021, Q9H4A6, Q9BXJ9, Q9Y2W2, Q9H4M9	458	982	20472	1.54761	0.999068	0.152542	0.140454
GOTERM_CC_DIRECT	GO:0044297~cell body	7	1.49573	0.0132395	Q99832, Q9HB71, P21964, P50991, P04899, P78310, P48643	458	87	20472	3.59645	0.999144	0.152542	0.140454
GOTERM_CC_DIRECT	GO:0016327~apicolateral plasma membrane	4	0.854701	0.0140458	P78310, P35222, P58107, Q07157	458	23	20472	7.77369	0.999445	0.155089	0.142799
GOTERM_CC_DIRECT	GO:0016234~inclusion body	4	0.854701	0.0140458	Q13501, P13807, P37840, P08238	458	23	20472	7.77369	0.999445	0.155089	0.142799
GOTERM_CC_DIRECT	GO:0034774~secretory granule lumen	8	1.7094	0.0147025	Q9Y315, O75874, P22392, P06396, P08238, P46976, O00764, P30740	458	115	20472	3.10947	0.99961	0.159028	0.146425
GOTERM_CC_DIRECT	GO:0042564~NLS-dependent protein nuclear import complex	3	0.641026	0.0161344	P52294, P52292, Q9BQG0	458	9	20472	14.8996	0.99982	0.16873	0.155359
GOTERM_CC_DIRECT	GO:0035578~azurophil granule lumen	7	1.49573	0.0162363	P15586, Q01469, P20933, P53396, P11216, O75629, O00754	458	91	20472	3.43836	0.999829	0.16873	0.155359
GOTERM_CC_DIRECT	GO:0005912~adherens junction	10	2.13675	0.0170261	O75955, Q96AC1, P78310, P78344, Q9BTW9, Q92597, P35222, Q07157, Q53GG5, Q9UHR4	458	175	20472	2.55421	0.999889	0.173536	0.159784
GOTERM_CC_DIRECT	GO:0031965~nuclear membrane	12	2.5641	0.0197626	Q99523, P67809, Q12765, Q7Z7K6, P11802, Q9UH99, Q8TEM1, Q9BVI4, P09525, Q9UK76, Q9UNX4, Q6ZRP7	458	241	20472	2.22566	0.999975	0.191504	0.176328
GOTERM_CC_DIRECT	GO:0045277~respiratory chain complex IV	3	0.641026	0.019873	Q5JTJ3, P00403, P14854	458	10	20472	13.4096	0.999976	0.191504	0.176328
GOTERM_CC_DIRECT	GO:0033018~sarcoplasmic reticulum lumen	3	0.641026	0.019873	P55145, P14625, P27797	458	10	20472	13.4096	0.999976	0.191504	0.176328
GOTERM_CC_DIRECT	GO:0016604~nuclear body	15	3.20513	0.0205736	P07305, Q96TA2, P04844, Q9BVP2, P46100, Q9NRX4, P57678, Q9H0W9, Q9HAN9, Q9C0C9, P38432, Q9NX46, Q9BXJ9, Q14562, P25445	458	339	20472	1.97782	0.999984	0.19156	0.17638
GOTERM_CC_DIRECT	GO:0043202~lysosomal lumen	7	1.49573	0.0206017	P13473, P07602, P15586, Q14108, O14773, O00754, P46976	458	96	20472	3.25928	0.999984	0.19156	0.17638
GOTERM_CC_DIRECT	GO:1904813~ficolin-1-rich granule lumen	8	1.7094	0.0213504	P15586, Q9Y315, P53396, O75874, P22392, P06396, P08238, P46976	458	124	20472	2.88379	0.999989	0.191935	0.176725
GOTERM_CC_DIRECT	GO:0000793~condensed chromosome	4	0.854701	0.0217285	O95347, P26583, Q15021, Q9BPX3	458	27	20472	6.62203	0.999991	0.191935	0.176725
GOTERM_CC_DIRECT	GO:0005790~smooth endoplasmic reticulum	4	0.854701	0.0217285	P11021, P27824, Q9Y4L1, P27797	458	27	20472	6.62203	0.999991	0.191935	0.176725
GOTERM_CC_DIRECT	GO:0014704~intercalated disc	5	1.06838	0.0235635	P05556, Q14126, P78310, Q07157, P05026	458	49	20472	4.56109	0.999997	0.201355	0.185399
GOTERM_CC_DIRECT	GO:0005832~chaperonin-containing T-complex	3	0.641026	0.0239347	Q99832, P50991, P48643	458	11	20472	12.1906	0.999997	0.201355	0.185399
GOTERM_CC_DIRECT	GO:0030867~rough endoplasmic reticulum membrane	3	0.641026	0.0239347	O00469, Q96A33, Q02809	458	11	20472	12.1906	0.999997	0.201355	0.185399
GOTERM_CC_DIRECT	GO:0001726~ruffle	7	1.49573	0.0257015	P08648, P05556, P20936, P22392, Q9Y5X1, P63092, P06396	458	101	20472	3.09793	0.999999	0.210598	0.193909
GOTERM_CC_DIRECT	GO:0016363~nuclear matrix	8	1.7094	0.025828	Q8TAQ2, Q96SB4, Q969G3, P27708, O95239, Q12824, Q8N3U4, P80723	458	129	20472	2.77201	0.999999	0.210598	0.193909
GOTERM_CC_DIRECT	GO:0005721~pericentric heterochromatin	4	0.854701	0.0262732	P46100, P42695, P45973, P26358	458	29	20472	6.16534	0.999999	0.210981	0.194262
GOTERM_CC_DIRECT	GO:0070469~respiratory chain	4	0.854701	0.0287212	Q9Y6M9, P00403, O43920, O43181	458	30	20472	5.95983	1	0.224728	0.20692
GOTERM_CC_DIRECT	GO:0005911~cell-cell junction	10	2.13675	0.0288331	Q9Y2S7, P08648, Q9Y624, O75955, Q14126, Q9NZW5, P78310, P41240, Q13308, P35222	458	192	20472	2.32806	1	0.224728	0.20692
GOTERM_CC_DIRECT	GO:1990904~ribonucleoprotein complex	9	1.92308	0.0302316	P17844, Q86U42, Q12789, P67809, Q92841, Q9UN81, Q12849, Q13310, P45973	458	163	20472	2.46803	1	0.229588	0.211394
GOTERM_CC_DIRECT	GO:0045177~apical part of cell	6	1.28205	0.0303229	Q13325, Q13895, Q07954, P35222, Q07157, P00918	458	78	20472	3.43836	1	0.229588	0.211394
GOTERM_CC_DIRECT	GO:0090734~site of DNA damage	4	0.854701	0.0312859	Q01831, Q9NX46, P45973, Q9NRR5	458	31	20472	5.76757	1	0.233543	0.215036
GOTERM_CC_DIRECT	GO:0005622~intracellular	5	1.06838	0.0322729	Q7L2E3, O60231, Q9H6S0, Q14562, Q6P158	458	54	20472	4.13877	1	0.237564	0.218739
GOTERM_CC_DIRECT	GO:0030686~90S preribosome	3	0.641026	0.0329628	P78316, Q12788, Q9H583	458	13	20472	10.3151	1	0.239319	0.220354
GOTERM_CC_DIRECT	GO:0000786~nucleosome	8	1.7094	0.0366197	P07305, Q9P0M6, Q9UG63, Q5SSJ5, Q99880, P16403, Q99878, P16402	458	139	20472	2.57259	1	0.26086	0.240188
GOTERM_CC_DIRECT	GO:0030688~preribosome, small subunit precursor	3	0.641026	0.0378985	Q13895, Q2NL82, P56182	458	14	20472	9.57829	1	0.26086	0.240188
GOTERM_CC_DIRECT	GO:0035060~brahma complex	3	0.641026	0.0378985	Q8TAQ2, Q969G3, Q12824	458	14	20472	9.57829	1	0.26086	0.240188
GOTERM_CC_DIRECT	GO:0071564~npBAF complex	3	0.641026	0.0378985	Q8TAQ2, Q969G3, Q12824	458	14	20472	9.57829	1	0.26086	0.240188
GOTERM_CC_DIRECT	GO:0016586~RSC complex	3	0.641026	0.0430956	Q8TAQ2, Q969G3, Q12824	458	15	20472	8.93974	1	0.285354	0.262741
GOTERM_CC_DIRECT	GO:0005840~ribosome	9	1.92308	0.0431176	P42677, Q92616, Q15813, Q9BYD1, Q8NE71, P27824, Q13084, P37840, Q9P2E9	458	175	20472	2.29879	1	0.285354	0.262741
GOTERM_CC_DIRECT	GO:0034674~integrin alpha5-beta1 complex	2	0.42735	0.0441491	P08648, P05556	458	2	20472	44.6987	1	0.285354	0.262741
GOTERM_CC_DIRECT	GO:0005971~ribonucleoside-diphosphate reductase complex	2	0.42735	0.0441491	P31350, P23921	458	2	20472	44.6987	1	0.285354	0.262741
GOTERM_CC_DIRECT	GO:0030692~Noc4p-Nop14p complex	2	0.42735	0.0441491	P78316, Q9BVI4	458	2	20472	44.6987	1	0.285354	0.262741
GOTERM_CC_DIRECT	GO:0005844~polysome	4	0.854701	0.0458312	Q04637, Q92616, P51114, P27797	458	36	20472	4.96652	1	0.292657	0.269466
GOTERM_CC_DIRECT	GO:0005905~clathrin-coated pit	5	1.06838	0.0472442	Q99523, Q07954, Q96RU3, P02786, P42566	458	61	20472	3.66383	1	0.298088	0.274466
GOTERM_CC_DIRECT	GO:0071565~nBAF complex	3	0.641026	0.0485401	Q8TAQ2, Q969G3, Q12824	458	16	20472	8.381	1	0.29859	0.274928
GOTERM_CC_DIRECT	GO:0000794~condensed nuclear chromosome	4	0.854701	0.0490773	O95347, Q9UH99, Q9BPX3, Q15003	458	37	20472	4.83229	1	0.29859	0.274928
GOTERM_CC_DIRECT	GO:0005791~rough endoplasmic reticulum	5	1.06838	0.0496489	P04843, P04844, P27824, P37840, P15104	458	62	20472	3.60473	1	0.29859	0.274928
GOTERM_CC_DIRECT	GO:0030426~growth cone	8	1.7094	0.0500302	P78310, P07196, Q9HC56, Q16643, P37840, P51114, Q93008, P80723	458	149	20472	2.39993	1	0.29859	0.274928
GOTERM_CC_DIRECT	GO:0009986~cell surface	22	4.70085	0.0501406	P08648, O15031, P05556, Q14126, Q8IWU5, P14735, P13667, P30101, O43847, P17301, P11021, Q99523, Q96AC1, P08195, O94813, Q9P2B2, P02786, P09525, P08238, P27797, P25445, P08962	458	638	20472	1.54133	1	0.29859	0.274928
GOTERM_CC_DIRECT	GO:0000791~euchromatin	5	1.06838	0.0521199	P07305, Q6PGP7, P35222, P16403, P16402	458	63	20472	3.54752	1	0.306928	0.282606
GOTERM_CC_DIRECT	GO:0005681~spliceosomal complex	7	1.49573	0.0596475	P54105, P17844, Q9Y312, O60231, Q9Y2W2, Q9Y4Z0, Q14562	458	124	20472	2.52331	1	0.347397	0.319868
GOTERM_CC_DIRECT	GO:0005874~microtubule	13	2.77778	0.0626554	P50991, Q15813, O95239, Q9BTW9, Q99832, Q9NXR1, Q9HC35, Q9H0B6, Q92598, Q9BSJ2, Q92597, P48643, Q9BW19	458	326	20472	1.78246	1	0.36095	0.332346
GOTERM_CC_DIRECT	GO:0034666~integrin alpha2-beta1 complex	2	0.42735	0.0654888	P05556, P17301	458	3	20472	29.7991	1	0.365359	0.336406
GOTERM_CC_DIRECT	GO:0099512~supramolecular fiber	2	0.42735	0.0654888	O43805, P37840	458	3	20472	29.7991	1	0.365359	0.336406
GOTERM_CC_DIRECT	GO:0055087~Ski complex	2	0.42735	0.0654888	Q6PGP7, Q15477	458	3	20472	29.7991	1	0.365359	0.336406
GOTERM_CC_DIRECT	GO:0030176~integral component of endoplasmic reticulum membrane	7	1.49573	0.0694389	P11021, O75844, Q96A33, Q9NTJ5, Q9NQC3, Q9UBM7, Q9P2E9	458	129	20472	2.42551	1	0.383361	0.352981
GOTERM_CC_DIRECT	GO:0005923~bicellular tight junction	7	1.49573	0.0715024	Q9Y624, P78310, Q9BTW9, P11802, P35222, P58107, Q07157	458	130	20472	2.40685	1	0.390683	0.359723
GOTERM_CC_DIRECT	GO:0005765~lysosomal membrane	14	2.99145	0.0755427	Q9Y2Q5, P07602, O75955, Q14108, Q9Y487, Q9UHA4, P13473, Q99523, Q07954, P08195, Q9H0B6, P08238, Q68CP4, P08962	458	373	20472	1.6777	1	0.408547	0.376172
GOTERM_CC_DIRECT	GO:0072589~box H/ACA scaRNP complex	2	0.42735	0.0863531	O60832, Q9NX24	458	4	20472	22.3493	1	0.462294	0.42566
GOTERM_CC_DIRECT	GO:0016605~PML body	6	1.28205	0.088892	Q13501, O96017, P46100, Q86TB9, P45973, P80723	458	106	20472	2.53011	1	0.471128	0.433793
GOTERM_CC_DIRECT	GO:0030687~preribosome, large subunit precursor	3	0.641026	0.0924959	O00541, P56182, Q9NU22	458	23	20472	5.83026	1	0.485375	0.446911
GOTERM_CC_DIRECT	GO:0000781~chromosome, telomeric region	8	1.7094	0.0935616	O96017, Q9P0M6, Q9NX24, P46100, Q00577, Q9UH99, Q16576, P45973	458	173	20472	2.06699	1	0.486154	0.447628
GOTERM_MF_DIRECT	GO:0003723~RNA binding	108	23.0769	3.06294e-25	P05204, Q96CP2, Q92616, Q6DKI1, P55145, P67809, Q96A33, Q14966, Q12788, O00541, Q6NZI2, Q8TCS8, Q04637, Q8TDD1, Q9C0C9, Q9NX24, Q7L2E3, Q15020, Q9BQG0, Q14690, Q13084, Q9BVI4, P55039, P54105, Q9HAV4, O75534, Q8NE71, P51114, Q92841, P52292, Q15397, Q13895, Q86U42, Q9BVP2, Q12849, P30101, Q9BQ52, O00566, P62495, Q7L1Q6, Q969Z0, Q9H6F5, Q53EL6, P26358, Q9Y3T9, P78316, Q9H3H3, Q9Y2R4, P49750, P42677,…	464	1470	18811	2.97852	2.26658e-22	2.26658e-22	2.21145e-22
GOTERM_MF_DIRECT	GO:0005515~protein binding	375	80.1282	6.29538e-12	P05204, O95674, Q96TA2, Q9UJ14, Q9UBB4, Q5VYK3, Q6DKI1, P55145, P67809, Q12824, P35658, Q6NZI2, P12532, P30520, Q8TCS8, Q04637, Q9C0C9, Q9NZW5, P15374, Q9NX24, P21926, P07196, P23786, Q7L2E3, Q9P2B2, Q14690, Q8N3U4, Q15785, O14545, Q9HAV7, P08962, P48163, Q9BQ69, P55039, Q9HB71, Q9HAV4, Q16512, P28331, Q9UBC2, Q9NRX4, Q8NE71, P11216, Q9Y4L1, P51114, P19623, Q9GZZ1, P30519, Q92841, Q5T2E6, P49006,…	464	12539	18811	1.21245	4.6586e-09	2.32929e-09	2.27263e-09
GOTERM_MF_DIRECT	GO:0045296~cadherin binding	29	6.19658	5.43654e-09	Q9Y624, Q92616, P78344, Q8WWM7, Q07157, O60749, P42224, Q7L1Q6, Q9H3U1, O60763, Q9Y5X1, P55010, Q9H0B6, Q9UH65, Q96KG9, Q92597, Q9NQC3, P42566, P05556, Q9BY44, O75874, Q9UBC2, P35222, P11021, P08195, P49327, Q16643, Q9H4M9, P08238	464	316	18811	3.72053	4.02303e-06	1.34101e-06	1.30839e-06
GOTERM_MF_DIRECT	GO:0016887~ATPase activity	28	5.98291	1.91844e-07	P28288, Q58FF3, Q96TA2, P50991, Q9UN37, Q9H6S0, Q9NU22, O76031, Q8TDD1, P17844, Q7L2E3, Q9BUQ8, P48643, Q6P158, O95347, P46063, P46100, Q9Y2R4, P14625, Q9NR30, Q9H078, Q99832, P11021, Q92841, O60231, P08238, Q9BW19, Q14562	464	351	18811	3.23404	0.000141954	3.01055e-05	2.93732e-05
GOTERM_MF_DIRECT	GO:0005524~ATP binding	72	15.3846	2.03416e-07	Q58FF3, P28288, Q96TA2, Q4G0N4, O95239, P11802, P12532, O76031, Q04637, Q8TDD1, Q9C0C9, Q9HAN9, P27708, P61221, Q7L2E3, Q9UH65, Q96KG9, P48643, Q6P158, P31689, O96017, Q96SB4, P46063, Q16512, Q96KB5, P46100, P22392, Q9NR30, Q8NE71, Q9H078, Q9Y4L1, P11498, Q99832, P11021, P41240, Q92841, Q15477, Q6P3W7, Q9BW19, P50991, P26640, O15067, Q9UN37, P14735, P51965, Q9UHD1, O95573, P15104, Q9H6S0, Q9NU22,…	464	1544	18811	1.89051	0.000150516	3.01055e-05	2.93732e-05
GOTERM_MF_DIRECT	GO:0043022~ribosome binding	12	2.5641	1.20734e-06	O60678, P62495, Q92616, P11021, Q9BY44, P04844, Q9BXJ9, Q96A33, Q8NE71, P41227, P69849	464	71	18811	6.85199	0.00089303	0.000148905	0.000145283
GOTERM_MF_DIRECT	GO:0003724~RNA helicase activity	12	2.5641	2.41781e-06	Q8TDD1, P17844, Q9Y2R4, Q92841, Q7L2E3, O60231, Q9NR30, Q9BUQ8, Q15477, Q9H6S0, Q14562, Q6P158	464	76	18811	6.4012	0.00178758	0.000255597	0.00024938
GOTERM_MF_DIRECT	GO:0051082~unfolded protein binding	15	3.20513	4.36192e-06	P31689, Q58FF3, P50991, P14625, Q9Y4L1, Q9NU22, O76031, Q99832, P11021, P48643, P27824, P08238, Q99614, P27797, Q9HAV7	464	131	18811	4.64209	0.00322262	0.000403478	0.000393663
GOTERM_MF_DIRECT	GO:0031492~nucleosomal DNA binding	8	1.7094	4.82591e-05	P07305, Q8TAQ2, P05204, Q969G3, P52926, Q12824, P16403, P16402	464	40	18811	8.10819	0.0350824	0.00396797	0.00387145
GOTERM_MF_DIRECT	GO:0030515~snoRNA binding	6	1.28205	7.72612e-05	Q13895, P78316, Q9NYH9, Q9NR30, Q9H583, Q9UNX4	464	19	18811	12.8024	0.0555717	0.00571733	0.00557826
GOTERM_MF_DIRECT	GO:0004579~dolichyl-diphosphooligosaccharide-protein glycotransferase activity	4	0.854701	0.000142786	P04843, P04844, Q8TCJ2, P46977	464	5	18811	32.4328	0.100278	0.00960562	0.00937197
GOTERM_MF_DIRECT	GO:0008135~translation factor activity, RNA binding	6	1.28205	0.000206123	Q04637, Q92616, Q05639, P78344, Q8NE71, P47813	464	23	18811	10.5759	0.141481	0.0127109	0.0124017
GOTERM_MF_DIRECT	GO:0042802~identical protein binding	66	14.1026	0.00028268	Q9UBB4, P49585, P35610, Q12824, P50416, Q6NZI2, Q04637, Q9HAN9, P11172, P42224, P40123, P27708, P07196, Q96RU3, P45973, Q9HAV7, P25445, P40763, P48163, O96017, P22392, Q9NR30, O43805, P11498, P13674, P19623, P41240, P49327, P07602, P14735, P51649, Q03135, P30101, O60749, P15104, O60701, Q01469, P38432, P04181, Q9Y5X1, Q9UN81, Q16698, P61289, P23921, P02786, Q14315, Q13501, P54687, P56545, P78310,…	464	1712	18811	1.56291	0.188777	0.016091	0.0156996
GOTERM_MF_DIRECT	GO:0051087~chaperone binding	11	2.35043	0.000386587	P31689, Q9HCN8, P11021, Q9Y5J7, Q14108, Q15813, Q9BTW9, P02786, Q9Y4L1, P27797, Q9HAV7	464	110	18811	4.05409	0.248835	0.0187857	0.0183287
GOTERM_MF_DIRECT	GO:0042803~protein homodimerization activity	34	7.26496	0.000401246	P07602, P28288, Q9Y624, Q4G0N4, P49585, Q9P273, Q14108, P28161, P14735, Q9NNW7, P31350, P04818, O60749, O00764, P42224, Q9Y5X1, Q9NQC3, P02786, Q9HAV7, P40763, O96017, Q9HB71, O75874, Q01581, P51659, P51114, Q6UB35, P19623, Q9BUH6, Q9Y5J7, O94813, Q9NQH7, P08238, P46976	464	713	18811	1.93323	0.256942	0.0187857	0.0183287
GOTERM_MF_DIRECT	GO:0051287~NAD binding	7	1.49573	0.000406177	P48163, Q13423, O60701, P56545, Q9BUT1, O75874, O43837	464	40	18811	7.09467	0.25965	0.0187857	0.0183287
GOTERM_MF_DIRECT	GO:0001618~virus receptor activity	9	1.92308	0.000552521	P08648, P05556, P17301, Q9Y624, P78310, Q14108, Q15758, P14735, P02786	464	76	18811	4.8009	0.335671	0.0236109	0.0230366
GOTERM_MF_DIRECT	GO:0008137~NADH dehydrogenase (ubiquinone) activity	7	1.49573	0.000606227	O75380, O95168, O95169, Q9Y6M9, P28331, O43920, O43181	464	43	18811	6.59969	0.36157	0.0236109	0.0230366
GOTERM_MF_DIRECT	GO:0044183~protein binding involved in protein folding	7	1.49573	0.000606227	Q99832, P11021, P50991, Q96A33, P48643, P08238, P27797	464	43	18811	6.59969	0.36157	0.0236109	0.0230366
GOTERM_MF_DIRECT	GO:0061608~nuclear import signal receptor activity	5	1.06838	0.00128318	P52294, P52292, O00410, Q8TEX9, Q9Y5L0	464	20	18811	10.1352	0.613321	0.0474776	0.0463227
GOTERM_MF_DIRECT	GO:0003690~double-stranded DNA binding	10	2.13675	0.00242837	P07305, P42224, Q13325, P26583, O75844, Q14966, P67809, Q9Y3E1, P16403, P16402	464	117	18811	3.46504	0.834565	0.085571	0.0834896
GOTERM_MF_DIRECT	GO:0008139~nuclear localization sequence binding	5	1.06838	0.0040576	P52294, P52292, P35658, O00410, Q8TEX9	464	27	18811	7.50758	0.950646	0.136483	0.133163
GOTERM_MF_DIRECT	GO:0003676~nucleic acid binding	17	3.63248	0.00491137	P46063, Q8N1G2, Q14966, P67809, Q9Y2R4, O75534, Q96KR1, Q9H6S0, P17844, Q92841, Q7L2E3, O60231, Q9BUQ8, Q14690, Q96T58, Q9Y3B8, Q14562	464	313	18811	2.2019	0.973836	0.158018	0.154174
GOTERM_MF_DIRECT	GO:0060090~binding, bridging	8	1.7094	0.00528418	Q9Y2Q5, Q04637, Q9BUH6, Q5VYK3, Q92599, Q9H1A4, Q03135, Q9UHA4	464	86	18811	3.77125	0.980172	0.162929	0.158966
GOTERM_MF_DIRECT	GO:0003729~mRNA binding	14	2.99145	0.00768109	Q9HAV4, Q9BY44, P67809, P78344, Q12849, P04818, P51114, Q04637, Q9BYD1, Q9Y5A9, Q96T58, Q9BSH4, P27797, Q15397	464	244	18811	2.32612	0.996674	0.22736	0.22183
GOTERM_MF_DIRECT	GO:0046332~SMAD binding	6	1.28205	0.00819217	P17844, Q96AC1, P52926, Q00577, P35222, O95373	464	51	18811	4.76952	0.997728	0.229125	0.223552
GOTERM_MF_DIRECT	GO:0019899~enzyme binding	19	4.05983	0.00835997	Q13501, Q9NZL9, P78316, Q9UBB4, Q14108, P22392, P28161, Q03135, P35222, Q9NW82, Q9UPT9, P13473, P42224, P11021, P17844, Q99523, Q9H4A6, P27708, P52926	464	390	18811	1.97507	0.997996	0.229125	0.223552
GOTERM_MF_DIRECT	GO:0003756~protein disulfide isomerase activity	4	0.854701	0.012369	Q96HD1, P13667, P30101, Q6ZRP7	464	20	18811	8.10819	0.9999	0.326895	0.318943
GOTERM_MF_DIRECT	GO:0031418~L-ascorbic acid binding	4	0.854701	0.0141714	O00469, Q32P28, Q02809, P13674	464	21	18811	7.72209	0.999974	0.361615	0.352819
GOTERM_MF_DIRECT	GO:0008080~N-acetyltransferase activity	4	0.854701	0.0161148	Q969G3, Q9H9T3, P41227, Q9GZZ1	464	22	18811	7.37108	0.999994	0.373671	0.364582
GOTERM_MF_DIRECT	GO:0003824~catalytic activity	9	1.92308	0.0165092	P42126, Q9HAN9, P54687, Q8IWU5, P49585, P08195, Q9NR45, O00754, Q13011	464	132	18811	2.76416	0.999996	0.373671	0.364582
GOTERM_MF_DIRECT	GO:0031490~chromatin DNA binding	7	1.49573	0.0165279	O15294, P07305, Q9P0M6, P46100, P16403, P16402, P40763	464	83	18811	3.41912	0.999996	0.373671	0.364582
GOTERM_MF_DIRECT	GO:0016491~oxidoreductase activity	13	2.77778	0.0166637	Q13423, Q9BUT1, P22570, Q9BU89, Q9NNW7, P31350, P51649, P51659, P37840, O60427, O00116, P49327, Q16698	464	241	18811	2.18686	0.999996	0.373671	0.364582
GOTERM_MF_DIRECT	GO:0042393~histone binding	11	2.35043	0.0183198	P42224, Q8TAQ2, Q9Y3T9, Q16512, P46100, Q15021, Q15020, Q16576, P37840, P42695, O95373	464	188	18811	2.37208	0.999999	0.398725	0.389026
GOTERM_MF_DIRECT	GO:0008266~poly(U) RNA binding	4	0.854701	0.0227993	Q13325, Q86TB9, Q13310, Q8TCS8	464	25	18811	6.48655	1	0.482041	0.470316
GOTERM_MF_DIRECT	GO:0004596~peptide alpha-N-acetyltransferase activity	3	0.641026	0.0238677	Q9BXJ9, P41227, Q9GZZ1	464	10	18811	12.1623	1	0.488103	0.47623
GOTERM_MF_DIRECT	GO:0005506~iron ion binding	9	1.92308	0.0244051	O00469, P61221, Q9BU89, Q32P28, Q02809, O75151, P27797, Q9UMS0, P13674	464	142	18811	2.5695	1	0.488103	0.47623
GOTERM_MF_DIRECT	GO:0035255~ionotropic glutamate receptor binding	4	0.854701	0.0279704	Q13501, O75955, P63092, P27824	464	27	18811	6.00607	1	0.510542	0.498123
GOTERM_MF_DIRECT	GO:0051539~4 iron, 4 sulfur cluster binding	5	1.06838	0.028106	Q6FI81, Q9H9T3, P61221, P28331, Q9UMS0	464	47	18811	4.31287	1	0.510542	0.498123
GOTERM_MF_DIRECT	GO:0034511~U3 snoRNA binding	3	0.641026	0.0287028	Q9NX24, Q2NL82, Q12788	464	11	18811	11.0566	1	0.510542	0.498123
GOTERM_MF_DIRECT	GO:0050839~cell adhesion molecule binding	6	1.28205	0.0289767	P05556, Q14126, P78310, Q9P273, Q13308, Q07157	464	70	18811	3.47494	1	0.510542	0.498123
GOTERM_MF_DIRECT	GO:0009055~electron carrier activity	6	1.28205	0.0289767	O75380, P48163, P14550, Q6FI81, P28331, O43837	464	70	18811	3.47494	1	0.510542	0.498123
GOTERM_MF_DIRECT	GO:0000287~magnesium ion binding	12	2.5641	0.0299437	P48163, Q96SB4, P21964, Q9NX46, O75874, P37840, O43837, Q9Y3B8, P15104, Q13907, P30520, O00764	464	233	18811	2.08795	1	0.51531	0.502776
GOTERM_MF_DIRECT	GO:0003725~double-stranded RNA binding	6	1.28205	0.037461	P08195, Q7L2E3, Q9NR30, Q96KR1, P02786, P08238	464	75	18811	3.24328	1	0.621031	0.605925
GOTERM_MF_DIRECT	GO:0016787~hydrolase activity	13	2.77778	0.0377654	Q9Y305, P46100, Q9H857, Q7L266, Q13907, P20933, P17844, Q9NX46, P08195, Q92841, O60231, Q9BUQ8, Q15477	464	272	18811	1.93762	1	0.621031	0.605925
GOTERM_MF_DIRECT	GO:0016746~transferase activity, transferring acyl groups	5	1.06838	0.0411882	P23786, P49327, Q01581, P50416, Q68CP4	464	53	18811	3.82462	1	0.65871	0.642687
GOTERM_MF_DIRECT	GO:0008168~methyltransferase activity	7	1.49573	0.041837	O60678, P16455, P21964, Q6FI81, Q9H2P9, Q9H8H3, P26358	464	103	18811	2.75521	1	0.65871	0.642687
GOTERM_MF_DIRECT	GO:0005178~integrin binding	9	1.92308	0.0460247	P08648, P05556, P07942, P17301, Q9Y624, Q96AC1, P21926, P78310, P27797	464	161	18811	2.26626	1	0.709547	0.692288
GOTERM_MF_DIRECT	GO:0035500~MH2 domain binding	2	0.42735	0.048622	P17844, P52926	464	2	18811	40.5409	1	0.734291	0.71643
GOTERM_MF_DIRECT	GO:0043021~ribonucleoprotein complex binding	4	0.854701	0.0542545	P17844, O00541, P57678, P45973	464	35	18811	4.63325	1	0.80186	0.782355
GOTERM_MF_DIRECT	GO:0003713~transcription coactivator activity	12	2.5641	0.0552633	Q01831, Q8TAQ2, P26583, P56545, Q969G3, P22392, Q92841, Q12824, P35222, Q9UPT9, Q9ULK4, O75151	464	258	18811	1.88563	1	0.80186	0.782355
GOTERM_MF_DIRECT	GO:0016407~acetyltransferase activity	3	0.641026	0.0644472	Q9H9T3, Q9BXJ9, P41227	464	17	18811	7.15428	1	0.904737	0.88273
GOTERM_MF_DIRECT	GO:0003697~single-stranded DNA binding	7	1.49573	0.0647987	Q01831, O95347, P26583, P67809, Q00577, Q9Y2W2, Q9UN81	464	115	18811	2.46771	1	0.904737	0.88273
GOTERM_MF_DIRECT	GO:0035251~UDP-glucosyltransferase activity	2	0.42735	0.072041	Q7Z4H8, Q6UW63	464	3	18811	27.0273	1	0.927605	0.905042
GOTERM_MF_DIRECT	GO:0004748~ribonucleoside-diphosphate reductase activity, thioredoxin disulfide as acceptor	2	0.42735	0.072041	P31350, P23921	464	3	18811	27.0273	1	0.927605	0.905042
GOTERM_MF_DIRECT	GO:0008475~procollagen-lysine 5-dioxygenase activity	2	0.42735	0.072041	O00469, Q02809	464	3	18811	27.0273	1	0.927605	0.905042
GOTERM_MF_DIRECT	GO:0016971~flavin-linked sulfhydryl oxidase activity	2	0.42735	0.072041	Q6ZRP7, P55789	464	3	18811	27.0273	1	0.927605	0.905042
GOTERM_MF_DIRECT	GO:0003743~translation initiation factor activity	5	1.06838	0.0727042	Q04637, Q9BY44, P78344, P55010, P47813	464	64	18811	3.16726	1	0.927605	0.905042
GOTERM_MF_DIRECT	GO:0008235~metalloexopeptidase activity	3	0.641026	0.0784907	O75844, P53582, P02786	464	19	18811	6.4012	1	0.98446	0.960513
GOTERM_MF_DIRECT	GO:0048487~beta-tubulin binding	4	0.854701	0.084093	Q9BTW9, Q9HC35, P48643, P37840	464	42	18811	3.86104	1	1	0.976996
GOTERM_MF_DIRECT	GO:0050661~NADP binding	4	0.854701	0.084093	P48163, Q13423, O75874, Q9UBM7	464	42	18811	3.86104	1	1	0.976996
GOTERM_MF_DIRECT	GO:0004550~nucleoside diphosphate kinase activity	3	0.641026	0.0858375	P27144, P22392, Q13232	464	20	18811	6.08114	1	1	0.976996
GOTERM_MF_DIRECT	GO:0030145~manganese ion binding	5	1.06838	0.0865017	P48163, Q9NQH7, P15104, Q13907, P46976	464	68	18811	2.98095	1	1	0.976996
GOTERM_MF_DIRECT	GO:0009008~DNA-methyltransferase activity	2	0.42735	0.0948847	P16455, P26358	464	4	18811	20.2705	1	1	0.976996
GOTERM_MF_DIRECT	GO:0042134~rRNA primary transcript binding	2	0.42735	0.0948847	Q6NZI2, Q8TEX9	464	4	18811	20.2705	1	1	0.976996
GOTERM_MF_DIRECT	GO:0008449~N-acetylglucosamine-6-sulfatase activity	2	0.42735	0.0948847	P15586, Q8IWU5	464	4	18811	20.2705	1	1	0.976996
GOTERM_MF_DIRECT	GO:0004095~carnitine O-palmitoyltransferase activity	2	0.42735	0.0948847	P23786, P50416	464	4	18811	20.2705	1	1	0.976996
GOTERM_MF_DIRECT	GO:0031267~small GTPase binding	12	2.5641	0.0955982	Q9HAV4, Q9H2M9, Q16512, Q8TD16, Q15042, Q92597, Q03135, O00410, Q9H4M9, Q8TEX9, Q9Y5L0, O95373	464	285	18811	1.70699	1	1	0.976996
KEGG_PATHWAY	hsa01100:Metabolic pathways	87	18.5897	3.1677e-09	O00469, O95674, Q9BUT1, Q9UJ14, Q4G0N4, P49585, P28161, P30043, P39656, O43837, Q96C36, P12532, P30520, Q9HAN9, P11172, Q9UDW1, P21964, P27708, Q8NBJ5, P48163, O95168, P04843, O95169, Q9Y315, P04844, Q13724, P28331, P22392, P11216, O43920, Q8TCJ2, O00116, P11498, P13674, P19623, P15586, O75380, Q96S52, P49327, P30519, Q02809, P46977, P46976, Q9NZL9, P09669, P13807, O15067, Q9Y487, P31350, P14854,…	252	1539	8156	1.8296	8.83788e-07	8.86956e-07	8.52111e-07
KEGG_PATHWAY	hsa04141:Protein processing in endoplasmic reticulum	19	4.05983	4.77228e-06	P31689, P04843, P04844, Q13724, P14625, Q8TCJ2, P13667, P39656, P30101, Q9Y4L1, Q9NRR5, P11021, Q92598, Q9Y263, P27824, P08238, P27797, P46977, Q9P2E9	252	171	8156	3.59612	0.00133058	0.000668119	0.000641871
KEGG_PATHWAY	hsa01240:Biosynthesis of cofactors	16	3.4188	6.90871e-05	Q9NZL9, P54687, P27144, Q4G0N4, P22392, Q6UB35, Q9Y617, P30520, O00764, Q9HAN9, P11172, O60701, P14550, P17812, P27708, Q13232	252	153	8156	3.38458	0.0190914	0.00643	0.00617739
KEGG_PATHWAY	hsa04714:Thermogenesis	20	4.2735	9.18571e-05	Q8TAQ2, P09669, O95168, Q969G3, O95169, P28331, P63092, Q12824, O43920, P14854, P50416, O95573, O75380, Q5JTJ3, Q9UDW1, Q9Y6M9, P24539, P23786, P00403, O43181	252	232	8156	2.79009	0.0253037	0.00643	0.00617739
KEGG_PATHWAY	hsa03013:Nucleocytoplasmic transport	12	2.5641	0.000464531	Q9HAV4, Q05639, P52294, Q8NFH3, Q8TEM1, P52292, Q5SRE5, P35658, O00410, Q8TEX9, Q9Y5L0, O95373	252	108	8156	3.59612	0.121583	0.0234681	0.0225461
KEGG_PATHWAY	hsa03008:Ribosome biogenesis in eukaryotes	12	2.5641	0.000502888	O60832, Q9NX24, Q9NYH9, Q99575, Q9BVP2, Q8NI36, Q12788, Q9H583, Q9Y3B8, Q9UNX4, O00566, Q9NU22	252	109	8156	3.56313	0.130938	0.0234681	0.0225461
KEGG_PATHWAY	hsa00190:Oxidative phosphorylation	13	2.77778	0.000837001	P09669, O95168, O95169, P28331, Q9Y487, O43920, P14854, O75380, Q9UDW1, Q9Y6M9, P24539, P00403, O43181	252	134	8156	3.1399	0.208338	0.03348	0.0321648
KEGG_PATHWAY	hsa05014:Amyotrophic lateral sclerosis	23	4.91453	0.0018492	Q13501, P09669, O95168, O95169, P28331, Q8WWM7, Q8TEM1, O43920, P14854, P35658, Q9NRR5, O75380, Q9UDW1, P11021, Q9Y6M9, P24539, P07196, Q8NFH3, P48556, P00403, Q9H0B6, Q5SRE5, O43181	252	364	8156	2.04505	0.403338	0.0589023	0.0565883
KEGG_PATHWAY	hsa00240:Pyrimidine metabolism	8	1.7094	0.00189329	P11172, P17812, P27708, P22392, P31350, P23921, P04818, Q13232	252	58	8156	4.46415	0.410646	0.0589023	0.0565883
KEGG_PATHWAY	hsa05012:Parkinson disease	18	3.84615	0.00341723	P09669, O95168, O95169, P04899, P28331, P63092, O43920, P14854, P37840, O75380, Q9UDW1, P11021, Q9Y6M9, P24539, P48556, P00403, Q9H0B6, O43181	252	266	8156	2.19012	0.615203	0.0956824	0.0919234
KEGG_PATHWAY	hsa05415:Diabetic cardiomyopathy	15	3.20513	0.00392104	P09669, O95168, O95169, P13807, P28331, O43920, P14854, O75380, Q9UDW1, Q9Y6M9, P24539, P23786, P00403, Q15120, O43181	252	203	8156	2.39151	0.665835	0.0998083	0.0958872
KEGG_PATHWAY	hsa04142:Lysosome	11	2.35043	0.00740966	P13473, P07602, P15586, P20933, Q99523, Q14108, Q9Y487, O14773, O00754, Q68CP4, P08962	252	132	8156	2.69709	0.874443	0.143769	0.138121
KEGG_PATHWAY	hsa01212:Fatty acid metabolism	7	1.49573	0.00781028	P23786, P49327, P50416, P51659, O95573, P49748, O60427	252	57	8156	3.97466	0.887817	0.143769	0.138121
KEGG_PATHWAY	hsa00480:Glutathione metabolism	7	1.49573	0.00781028	Q9UJ14, O75874, P28161, P31350, P23921, P19623, O43813	252	57	8156	3.97466	0.887817	0.143769	0.138121
KEGG_PATHWAY	hsa01230:Biosynthesis of amino acids	8	1.7094	0.00804256	Q9NZL9, P54687, O75874, Q96C36, O43837, Q9Y617, P15104, P11498	252	75	8156	3.45228	0.894911	0.143769	0.138121
KEGG_PATHWAY	hsa04932:Non-alcoholic fatty liver disease	12	2.5641	0.00821538	O75380, P09669, Q9UDW1, O95168, O95169, Q9Y6M9, P28331, P00403, O43920, P14854, P25445, O43181	252	155	8156	2.50568	0.899897	0.143769	0.138121
KEGG_PATHWAY	hsa01232:Nucleotide metabolism	8	1.7094	0.015459	P27144, P17812, P22392, P31350, P23921, P04818, Q13232, P30520	252	85	8156	3.04613	0.987051	0.254619	0.244616
KEGG_PATHWAY	hsa00510:N-Glycan biosynthesis	6	1.28205	0.0182009	P04843, P04844, Q13724, Q8TCJ2, P39656, P46977	252	50	8156	3.88381	0.994053	0.268224	0.257687
KEGG_PATHWAY	hsa00330:Arginine and proline metabolism	6	1.28205	0.0182009	P04181, Q96C36, P12532, P19623, P13674	252	50	8156	3.88381	0.994053	0.268224	0.257687
KEGG_PATHWAY	hsa05208:Chemical carcinogenesis - reactive oxygen species	14	2.99145	0.0200529	P09669, O95168, O95169, P28331, P28161, O43920, P14854, O75380, Q9UDW1, P14550, Q9Y6M9, P24539, P00403, O43181	252	223	8156	2.03189	0.996488	0.28074	0.269711
KEGG_PATHWAY	hsa05020:Prion disease	16	3.4188	0.0212152	P09669, O95168, O95169, P28331, O43920, P14854, Q03135, O75380, Q9UDW1, P11021, Q9Y6M9, P24539, P48556, P00403, Q9H0B6, O43181	252	273	8156	1.89685	0.997478	0.282869	0.271756
KEGG_PATHWAY	hsa00250:Alanine, aspartate and glutamate metabolism	5	1.06838	0.0260928	P27708, P51649, P15104, Q7L266, P30520	252	37	8156	4.37366	0.999374	0.33209	0.319043
KEGG_PATHWAY	hsa05010:Alzheimer disease	20	4.2735	0.027644	P09669, O95168, O95169, P28331, P14735, O43920, P14854, P35222, P37840, O75380, Q9UDW1, Q9Y6M9, P24539, Q07954, P48556, P00403, Q9H0B6, Q9NQC3, P25445, O43181	252	384	8156	1.68568	0.999599	0.336536	0.323315
KEGG_PATHWAY	hsa00513:Various types of N-glycan biosynthesis	5	1.06838	0.0309924	P04843, P04844, Q8TCJ2, P39656, P46977	252	39	8156	4.14937	0.999847	0.361578	0.347373
KEGG_PATHWAY	hsa04146:Peroxisome	7	1.49573	0.040147	P28288, O75874, P40855, P51659, O95573, O00116, Q13011	252	82	8156	2.76287	0.999989	0.449646	0.431981
KEGG_PATHWAY	hsa00071:Fatty acid degradation	5	1.06838	0.0423137	P42126, P23786, P50416, O95573, P49748	252	43	8156	3.76338	0.999994	0.455686	0.437784
KEGG_PATHWAY	hsa04217:Necroptosis	10	2.13675	0.0565542	Q13501, Q9P0M6, P42224, Q9UN37, P11216, P08238, P15104, Q99878, P25445, P40763	252	159	8156	2.03554	1	0.586488	0.563447
KEGG_PATHWAY	hsa00020:Citrate cycle (TCA cycle)	4	0.854701	0.0635194	P53396, O75874, O43837, P11498	252	30	8156	4.31534	1	0.635194	0.61024
KEGG_PATHWAY	hsa00270:Cysteine and methionine metabolism	5	1.06838	0.0710464	Q9NZL9, P54687, Q9Y617, P19623, P26358	252	51	8156	3.17305	1	0.685965	0.659016
KEGG_PATHWAY	hsa03320:PPAR signaling pathway	6	1.28205	0.0806544	P48163, Q01469, P23786, Q01581, P50416, O95573	252	75	8156	2.58921	1	0.728492	0.699872
KEGG_PATHWAY	hsa04918:Thyroid hormone synthesis	6	1.28205	0.0806544	P11021, P14625, P63092, P13667, P27824, P05026	252	75	8156	2.58921	1	0.728492	0.699872
KEGG_PATHWAY	hsa05100:Bacterial invasion of epithelial cells	6	1.28205	0.087997	P08648, P05556, O15143, Q92599, Q03135, P35222	252	77	8156	2.52195	1	0.743352	0.714149
KEGG_PATHWAY	hsa04612:Antigen processing and presentation	6	1.28205	0.0917949	P11021, P27824, P61289, P30101, P08238, P27797	252	78	8156	2.48962	1	0.743352	0.714149
KEGG_PATHWAY	hsa03018:RNA degradation	6	1.28205	0.0956763	Q6PGP7, Q86TB9, Q15477, Q9Y4Z0, Q13310, Q8TCS8	252	79	8156	2.45811	1	0.743352	0.714149
KEGG_PATHWAY	hsa05022:Pathways of neurodegeneration - multiple diseases	21	4.48718	0.0959071	Q13501, P09669, O95168, O95169, P28331, Q8WWM7, O43920, P14854, P35222, P37840, O75380, Q9UDW1, P11021, Q9Y6M9, P24539, P07196, P48556, P00403, Q9H0B6, P25445, O43181	252	476	8156	1.42787	1	0.743352	0.714149
KEGG_PATHWAY	hsa00500:Starch and sucrose metabolism	4	0.854701	0.0979003	P13807, Q04446, P11216, P46976	252	36	8156	3.59612	1	0.743352	0.714149
KEGG_PATHWAY	hsa00983:Drug metabolism - other enzymes	6	1.28205	0.0996401	P11172, P22392, P28161, P31350, P23921, Q13232	252	80	8156	2.42738	1	0.743352	0.714149

## Sheet: GO and KEGG-STT3B-KO
Category	Term	Count	%	PValue	Genes	List Total	Pop Hits	Pop Total	Fold Enrichment	Bonferroni	Benjamini	FDR
GOTERM_BP_DIRECT	GO:0060968~regulation of gene silencing	10	3.27869	2.00258e-15	P68431	293	11	19256	59.7456	3.72102e-12	3.72679e-12	3.71678e-12
GOTERM_BP_DIRECT	GO:0006335~DNA replication-dependent nucleosome assembly	11	3.60656	2.64926e-11	P68431, Q13111	293	32	19256	22.5913	4.93292e-08	2.46513e-08	2.45851e-08
GOTERM_BP_DIRECT	GO:0040029~regulation of gene expression, epigenetic	10	3.27869	9.34541e-11	P68431	293	26	19256	25.277	1.74012e-07	5.79727e-08	5.78169e-08
GOTERM_BP_DIRECT	GO:0032200~telomere organization	10	3.27869	1.38329e-10	P68431	293	27	19256	24.3408	2.57568e-07	6.43575e-08	6.41846e-08
GOTERM_BP_DIRECT	GO:0006334~nucleosome assembly	12	3.93443	2.76577e-06	P68431, Q13111, P16402	293	123	19256	6.41172	0.00513663	0.00102942	0.00102665
GOTERM_BP_DIRECT	GO:0045333~cellular respiration	7	2.29508	3.3236e-05	P10606, P09669, Q9UDW1, O14949, P14927, P08574, P22695	293	41	19256	11.2205	0.0600103	0.0103087	0.010281
GOTERM_BP_DIRECT	GO:0006122~mitochondrial electron transport, ubiquinol to cytochrome c	5	1.63934	4.59938e-05	Q9UDW1, O14949, P14927, P08574, P22695	293	14	19256	23.4715	0.0820775	0.0122278	0.0121949
GOTERM_BP_DIRECT	GO:0006281~DNA repair	15	4.91803	0.000168661	P50750, P46063, P40937, Q14669, P28340, O95251, Q06787, Q9Y5K5, Q01831, P49916, Q96T88, Q9NTI5, P49005, Q9UNS1, Q13111	293	294	19256	3.35307	0.269535	0.0392349	0.0391295
GOTERM_BP_DIRECT	GO:0015031~protein transport	17	5.57377	0.00115208	Q9NPA8, Q92538, O94832, Q96A65, Q9UID3, Q9NV70, Q03135, P35579, Q9H0V9, Q7Z3J2, Q8N6H7, Q8IUD2, O60784, Q8NFH4, A5D8V6, Q9P2E9, P08962	293	439	19256	2.54497	0.883096	0.238224	0.237584
GOTERM_BP_DIRECT	GO:0006260~DNA replication	8	2.62295	0.0024897	P49916, Q14181, P40937, P28340, O95251, P49005, Q8TEA8, Q13111	293	121	19256	4.34513	0.990358	0.415515	0.414399
GOTERM_BP_DIRECT	GO:0001889~liver development	7	2.29508	0.0027684	Q99798, P00813, P27708, P00966, P46531, O75151, P11310	293	92	19256	5.00045	0.994269	0.415515	0.414399
GOTERM_BP_DIRECT	GO:0045214~sarcomere organization	5	1.63934	0.00280588	P21291, Q16527, Q14315, Q15149, P09493	293	39	19256	8.42566	0.994657	0.415515	0.414399
GOTERM_BP_DIRECT	GO:0007568~aging	10	3.27869	0.00290258	P36969, P49840, P00813, Q07954, P00966, P36776, P04040, P09543, P42575, P53634	293	194	19256	3.38764	0.995539	0.415515	0.414399
GOTERM_BP_DIRECT	GO:0009060~aerobic respiration	6	1.96721	0.00419924	Q9UDW1, Q9Y6M9, P14927, P04040, P22695, P78537	293	70	19256	5.63315	0.999605	0.558199	0.556699
GOTERM_BP_DIRECT	GO:0008283~cell proliferation	9	2.95082	0.00761892	Q12797, P50750, Q14160, P21926, Q07954, P49006, Q9NTI5, P15104, O60934	293	186	19256	3.18001	0.999999	0.945254	0.942715
GOTERM_BP_DIRECT	GO:0098609~cell-cell adhesion	9	2.95082	0.00860961	Q9BX67, Q14160, Q15417, P09382, P00533, Q92823, P05783, O96013, P35579	293	190	19256	3.11306	1	0.996151	0.993474
GOTERM_BP_DIRECT	GO:0005980~glycogen catabolic process	3	0.983607	0.0095163	P11216, P08237, P10253	293	10	19256	19.716	1	0.996151	0.993474
GOTERM_BP_DIRECT	GO:0071407~cellular response to organic cyclic compound	5	1.63934	0.00963499	P42224, P49840, P09382, O96013, P53985	293	55	19256	5.97456	1	0.996151	0.993474
GOTERM_BP_DIRECT	GO:0006368~transcription elongation from RNA polymerase II promoter	4	1.31148	0.0157914	Q9NPA8, P50750, Q6PD62, P13984	293	35	19256	7.51087	1	1	0.997849
GOTERM_BP_DIRECT	GO:0090503~RNA phosphodiester bond hydrolysis, exonucleolytic	4	1.31148	0.0157914	Q9Y2L1, Q9BQ61, Q9Y3B8, Q9H0D6	293	35	19256	7.51087	1	1	0.997849
GOTERM_BP_DIRECT	GO:0090090~negative regulation of canonical Wnt signaling pathway	7	2.29508	0.0233527	Q8NBM4, Q04726, P49840, P46531, Q9NX18, Q03135, Q6P3W7	293	145	19256	3.1727	1	1	0.997849
GOTERM_BP_DIRECT	GO:0009411~response to UV	4	1.31148	0.0306679	P28340, P04040, O95155, Q14011	293	45	19256	5.84179	1	1	0.997849
GOTERM_BP_DIRECT	GO:0010812~negative regulation of cell-substrate adhesion	3	0.983607	0.0330672	P09382, Q9BTW9, P46531	293	19	19256	10.3769	1	1	0.997849
GOTERM_BP_DIRECT	GO:0006119~oxidative phosphorylation	3	0.983607	0.0330672	P14927, P22695, P36542	293	19	19256	10.3769	1	1	0.997849
GOTERM_BP_DIRECT	GO:0017148~negative regulation of translation	5	1.63934	0.0374721	P67809, Q06787, Q96PZ0, Q14011, P34897	293	83	19256	3.95904	1	1	0.997849
GOTERM_BP_DIRECT	GO:0051603~proteolysis involved in cellular protein catabolic process	4	1.31148	0.038113	P07858, Q9UBR2, P36776, P53634	293	49	19256	5.36491	1	1	0.997849
GOTERM_BP_DIRECT	GO:0006414~translational elongation	3	0.983607	0.0398151	Q05639, Q9Y450, Q7Z2Z2	293	21	19256	9.38859	1	1	0.997849
GOTERM_BP_DIRECT	GO:0045104~intermediate filament cytoskeleton organization	3	0.983607	0.0398151	Q15149, P05783, O14656	293	21	19256	9.38859	1	1	0.997849
GOTERM_BP_DIRECT	GO:0030900~forebrain development	4	1.31148	0.0401053	Q9GZX9, O94832, P46531, P09543	293	50	19256	5.25761	1	1	0.997849
GOTERM_BP_DIRECT	GO:0006457~protein folding	7	2.29508	0.0411604	Q9BTW9, Q8WVJ2, Q9NZL4, Q99614, Q9NZJ4, Q9H0V9, Q58FF6	293	166	19256	2.77133	1	1	0.997849
GOTERM_BP_DIRECT	GO:0080182~histone H3-K4 trimethylation	3	0.983607	0.0433674	Q6PD62, Q6UXN9, P16402	293	22	19256	8.96184	1	1	0.997849
GOTERM_BP_DIRECT	GO:2000286~receptor internalization involved in canonical Wnt signaling pathway	2	0.655738	0.0448082	Q03135, Q6P3W7	293	3	19256	43.8134	1	1	0.997849
GOTERM_BP_DIRECT	GO:0009099~valine biosynthetic process	2	0.655738	0.0448082	A1L0T0, O15382	293	3	19256	43.8134	1	1	0.997849
GOTERM_BP_DIRECT	GO:0045807~positive regulation of endocytosis	3	0.983607	0.0470326	P84077, P63010, Q07954	293	23	19256	8.57219	1	1	0.997849
GOTERM_BP_DIRECT	GO:0006259~DNA metabolic process	3	0.983607	0.0470326	Q6P1N9, Q8IV08, Q9Y3B8	293	23	19256	8.57219	1	1	0.997849
GOTERM_BP_DIRECT	GO:0006364~rRNA processing	6	1.96721	0.0494678	Q9Y2L1, Q15061, Q969E8, Q14331, Q9Y5J1, Q9H0D6	293	131	19256	3.01008	1	1	0.997849
GOTERM_BP_DIRECT	GO:0045445~myoblast differentiation	3	0.983607	0.0508067	Q15149, P09382, Q9NR56	293	24	19256	8.21502	1	1	0.997849
GOTERM_BP_DIRECT	GO:0060155~platelet dense granule organization	3	0.983607	0.0508067	O14617, Q10567, P78537	293	24	19256	8.21502	1	1	0.997849
GOTERM_BP_DIRECT	GO:0006397~mRNA processing	8	2.62295	0.050947	P67809, Q69YN4, Q92797, Q06787, Q96PZ0, Q9NR56, Q96G46, Q9H0D6	293	220	19256	2.38982	1	1	0.997849
GOTERM_BP_DIRECT	GO:0060976~coronary vasculature development	3	0.983607	0.0546855	P63010, Q13308, Q15750	293	25	19256	7.88642	1	1	0.997849
GOTERM_BP_DIRECT	GO:0046716~muscle cell cellular homeostasis	3	0.983607	0.058665	Q03135, P08237, P10253	293	26	19256	7.58309	1	1	0.997849
GOTERM_BP_DIRECT	GO:0002092~positive regulation of receptor internalization	3	0.983607	0.058665	Q06787, Q6P3W7, P08962	293	26	19256	7.58309	1	1	0.997849
GOTERM_BP_DIRECT	GO:2001168~positive regulation of histone H2B ubiquitination	2	0.655738	0.0592951	P50750, Q6PD62	293	4	19256	32.8601	1	1	0.997849
GOTERM_BP_DIRECT	GO:0070836~caveola assembly	2	0.655738	0.0592951	Q9UNF0, Q03135	293	4	19256	32.8601	1	1	0.997849
GOTERM_BP_DIRECT	GO:0019388~galactose catabolic process	2	0.655738	0.0592951	P51570, Q14376	293	4	19256	32.8601	1	1	0.997849
GOTERM_BP_DIRECT	GO:0009264~deoxyribonucleotide catabolic process	2	0.655738	0.0592951	Q8TCD5, Q9Y315	293	4	19256	32.8601	1	1	0.997849
GOTERM_BP_DIRECT	GO:0015986~ATP synthesis coupled proton transport	3	0.983607	0.0627412	P24539, P36542, Q96IX5	293	27	19256	7.30224	1	1	0.997849
GOTERM_BP_DIRECT	GO:0006893~Golgi to plasma membrane transport	3	0.983607	0.0627412	Q96A65, Q9NV70, Q7Z3J2	293	27	19256	7.30224	1	1	0.997849
GOTERM_BP_DIRECT	GO:0006886~intracellular protein transport	10	3.27869	0.0629619	P84085, O60830, O43592, O14617, P84077, P63010, Q10567, Q658Y4, O00186, Q9BZE9	293	328	19256	2.00366	1	1	0.997849
GOTERM_BP_DIRECT	GO:0051301~cell division	11	3.60656	0.0658793	Q99986, O96017, Q9BTV5, P49916, Q9H900, O60232, Q7Z7K6, Q8NFH4, Q9NTI5, Q9UNS1, P42695	293	382	19256	1.89246	1	1	0.997849
GOTERM_BP_DIRECT	GO:0007010~cytoskeleton organization	6	1.96721	0.0669359	Q16204, Q8WX93, P09493, Q9UNF0, Q9Y2J2, O96013	293	143	19256	2.75749	1	1	0.997849
GOTERM_BP_DIRECT	GO:0006261~DNA-dependent DNA replication	3	0.983607	0.0711688	P40937, P28340, P49005	293	29	19256	6.79863	1	1	0.997849
GOTERM_BP_DIRECT	GO:0042060~wound healing	5	1.63934	0.0716678	Q15149, Q14160, P09493, Q13308, P00533	293	103	19256	3.1903	1	1	0.997849
GOTERM_BP_DIRECT	GO:0072584~caveolin-mediated endocytosis	2	0.655738	0.073563	Q9UNF0, Q03135	293	5	19256	26.2881	1	1	0.997849
GOTERM_BP_DIRECT	GO:0006550~isoleucine catabolic process	2	0.655738	0.073563	O15382, Q99714	293	5	19256	26.2881	1	1	0.997849
GOTERM_BP_DIRECT	GO:0008652~cellular amino acid biosynthetic process	2	0.655738	0.073563	O15382, P32322	293	5	19256	26.2881	1	1	0.997849
GOTERM_BP_DIRECT	GO:0033499~galactose catabolic process via UDP-galactose	2	0.655738	0.073563	P51570, Q14376	293	5	19256	26.2881	1	1	0.997849
GOTERM_BP_DIRECT	GO:0090240~positive regulation of histone H4 acetylation	2	0.655738	0.073563	O95251, Q12824	293	5	19256	26.2881	1	1	0.997849
GOTERM_BP_DIRECT	GO:0048499~synaptic vesicle membrane organization	2	0.655738	0.073563	O14617, O14656	293	5	19256	26.2881	1	1	0.997849
GOTERM_BP_DIRECT	GO:0031098~stress-activated protein kinase signaling cascade	2	0.655738	0.073563	P15121, O95251	293	5	19256	26.2881	1	1	0.997849
GOTERM_BP_DIRECT	GO:0044830~modulation by host of viral RNA genome replication	2	0.655738	0.073563	Q06787, Q5BJD5	293	5	19256	26.2881	1	1	0.997849
GOTERM_BP_DIRECT	GO:0060537~muscle tissue development	2	0.655738	0.073563	P21291, Q16527	293	5	19256	26.2881	1	1	0.997849
GOTERM_BP_DIRECT	GO:0042493~response to drug	9	2.95082	0.0788685	Q01831, P42224, P50750, P00813, P09382, P00966, P04040, P22695, Q99757	293	293	19256	2.01871	1	1	0.997849
GOTERM_BP_DIRECT	GO:2001235~positive regulation of apoptotic signaling pathway	3	0.983607	0.0799387	Q9Y5V3, P42575, P53634	293	31	19256	6.36001	1	1	0.997849
GOTERM_BP_DIRECT	GO:0071897~DNA biosynthetic process	3	0.983607	0.0844432	P49916, P28340, P49005	293	32	19256	6.16126	1	1	0.997849
GOTERM_BP_DIRECT	GO:0030913~paranodal junction assembly	2	0.655738	0.0876153	P21926, Q9Y2J2	293	6	19256	21.9067	1	1	0.997849
GOTERM_BP_DIRECT	GO:0001832~blastocyst growth	2	0.655738	0.0876153	Q6PD62, O60934	293	6	19256	21.9067	1	1	0.997849
GOTERM_BP_DIRECT	GO:0048205~COPI coating of Golgi vesicle	2	0.655738	0.0876153	Q92538, Q8N6H7	293	6	19256	21.9067	1	1	0.997849
GOTERM_BP_DIRECT	GO:0043504~mitochondrial DNA repair	2	0.655738	0.0876153	P49916, Q9BQP7	293	6	19256	21.9067	1	1	0.997849
GOTERM_BP_DIRECT	GO:0042791~5S class rRNA transcription from RNA polymerase III type 1 promoter	2	0.655738	0.0876153	Q12789, Q9UKN8	293	6	19256	21.9067	1	1	0.997849
GOTERM_BP_DIRECT	GO:0032496~response to lipopolysaccharide	6	1.96721	0.089252	Q9UBI6, Q9UJ14, Q02952, P46531, P51812, P09543	293	156	19256	2.5277	1	1	0.997849
GOTERM_BP_DIRECT	GO:0032355~response to estradiol	5	1.63934	0.0908837	P36969, Q9UJ14, P00966, O15143, P04040	293	112	19256	2.93393	1	1	0.997849
GOTERM_BP_DIRECT	GO:0007049~cell cycle	10	3.27869	0.0973149	Q9BTV5, P49916, Q96T88, Q7Z7K6, P51812, Q8NFH4, Q12824, P05783, Q13111, O96013	293	359	19256	1.83064	1	1	0.997849
GOTERM_BP_DIRECT	GO:0006904~vesicle docking involved in exocytosis	3	0.983607	0.0983946	Q96A65, Q9NV70, O00186	293	35	19256	5.63315	1	1	0.997849
GOTERM_BP_DIRECT	GO:0006378~mRNA polyadenylation	3	0.983607	0.0983946	Q9P2I0, Q92797, Q10570	293	35	19256	5.63315	1	1	0.997849
GOTERM_BP_DIRECT	GO:0031032~actomyosin structure organization	3	0.983607	0.0983946	Q15417, Q9Y2J2, P35579	293	35	19256	5.63315	1	1	0.997849
GOTERM_BP_DIRECT	GO:0006401~RNA catabolic process	3	0.983607	0.0983946	Q9Y2L1, Q5TBB1, Q9H0D6	293	35	19256	5.63315	1	1	0.997849
GOTERM_CC_DIRECT	GO:0070062~extracellular exosome	79	25.9016	8.07169e-14	P21291, Q9BUT1, Q9C0H2, P67809, P29373, P28161, Q9UNF0, O00186, Q8IV08, P53801, P35579, P27708, P21926, Q9NUQ9, P04040, Q9BWS9, Q6P1N0, P08962, Q15149, P12109, O94832, P11216, O95084, P15586, P09382, Q15274, P09543, P49006, P42892, P05783, Q13057, Q9NZL9, P36969, P29992, Q08380, O15143, O75882, P10253, P53985, P15104, Q9H223, P35754, O00764, P84085, Q8TCD5, O60784, P68431, P00966, Q9BUQ8, Q92597,…	300	2218	20472	2.43055	3.64824e-11	3.6484e-11	3.52733e-11
GOTERM_CC_DIRECT	GO:0016020~membrane	78	25.5738	2.28107e-10	Q92538, Q8IZ83, P28289, Q9NZB2, Q12789, Q9UID3, Q06787, O00461, P36542, P53801, P35579, A1L0T0, P27708, Q8NBJ5, P21926, Q07866, Q9NUQ9, P04040, Q9BWS9, Q6P1N0, Q9H0D6, P46063, Q15149, Q9Y2L1, P12109, Q9HDC9, Q96A65, P36776, Q9NV70, P11216, P00813, P63010, P08574, P09543, P00533, P42892, P42695, P42575, P50750, Q08380, P28340, Q14789, O75882, Q03135, P10253, P53985, O60306, Q9H223, O60502, Q8IUD2,…	300	2547	20472	2.0898	1.03104e-07	5.15522e-08	4.98414e-08
GOTERM_CC_DIRECT	GO:0005654~nucleoplasm	103	33.7705	7.1746e-10	O43592, Q12789, Q9GZS1, P67809, P29373, Q6P1N9, Q06787, Q12824, Q8IXM2, Q6NZI2, P13984, P53801, Q9BZE9, P42224, Q96T88, P27708, Q5VT52, Q96AC1, Q15061, P22695, Q9UNS1, Q9H0D6, Q14011, Q10570, P08962, Q13363, Q9Y314, O96017, P46063, Q9Y2L1, Q9Y315, O95400, Q69YN4, P36776, Q9Y5J1, O60934, Q01831, Q14181, P46531, Q7Z7H8, P49005, P42695, O15382, P50750, Q8N1G2, Q86UY6, Q14669, P28340, Q7Z7K6, O95251,…	300	3939	20472	1.78439	3.24292e-07	1.08097e-07	1.0451e-07
GOTERM_CC_DIRECT	GO:0000228~nuclear chromosome	11	3.60656	5.15665e-09	P68431, Q12824	300	54	20472	13.9007	2.3308e-06	5.82701e-07	5.63364e-07
GOTERM_CC_DIRECT	GO:0005829~cytosol	122	40	1.51754e-07	Q15654, P28289, P67809, P29373, Q15417, P28161, Q06787, P20839, Q8IXM2, Q6NZI2, P42224, Q96AC1, P09132, Q07866, P09493, Q9Y314, Q15149, Q9Y315, Q08AM6, Q69YN4, Q9NV70, O96013, P78537, P00813, Q8WX93, Q14181, P09382, Q9UI10, P46531, Q15274, P42575, P36969, Q13136, P49366, O15143, Q7Z7K6, Q8NBQ5, P15104, P35754, Q99986, Q96RS6, O60784, Q02952, P00966, Q92797, Q8NFH4, Q9Y450, Q7Z2Z2, Q8N9V7, Q53H12,…	300	5477	20472	1.52004	6.85905e-05	1.24831e-05	1.20688e-05
GOTERM_CC_DIRECT	GO:0032991~macromolecular complex	31	10.1639	1.65704e-07	P36969, Q13136, P12109, Q9Y5V3, Q12824, Q03135, O00411, Q6NZI2, P15104, P35579, P42224, P27708, P21926, P84077, P68431, P04040, P00533, P05783, Q13111, Q15750, Q58FF6, O75718	300	703	20472	3.00916	7.48956e-05	1.24831e-05	1.20688e-05
GOTERM_CC_DIRECT	GO:0005925~focal adhesion	23	7.54098	3.25828e-07	Q14315, P21291, Q16527, Q15149, Q15654, Q13136, Q15417, Q8WXH0, O15143, Q9UNF0, Q13308, Q03135, O96013, P35579, Q96AC1, Q8WX93, P21926, P84077, Q07954, Q02952, P04040, P00533, Q9Y3B8	300	424	20472	3.7017	0.000147263	2.10392e-05	2.0341e-05
GOTERM_CC_DIRECT	GO:0005739~mitochondrion	47	15.4098	4.03888e-07	O15382, P09669, Q9Y305, P36969, Q92538, P49840, Q9BQP7, Q9UIJ7, Q9UKN8, P36542, Q6NZI2, P32322, Q96IX5, P15104, P35754, P49916, Q9BXK5, Q9Y6M9, P24539, O14949, Q9NUQ9, P04040, P22695, Q15388, Q53H12, Q9NPA8, P10606, P22570, Q8WXH0, P36776, O00411, Q9H078, P34897, Q86X76, P11310, Q01831, Q99798, Q8WX93, P08574, Q9NX18, Q7Z7H8, P42575, Q9Y3B8, P49748, Q99757, Q9NZJ4, Q99714	300	1437	20472	2.23193	0.000182541	2.28197e-05	2.20624e-05
GOTERM_CC_DIRECT	GO:0005759~mitochondrial matrix	21	6.88525	1.33782e-06	O15382, Q9UNQ2, Q9Y305, P22570, P36776, Q9UIJ7, P36542, O00411, P32322, P78537, P11310, P34897, Q99798, P24539, Q96CM8, Q9NX18, P49748, Q9Y3B8, Q13057, Q99757, Q99714	300	390	20472	3.67446	0.000604512	6.71883e-05	6.49586e-05
GOTERM_CC_DIRECT	GO:0005634~nucleus	125	40.9836	2.21192e-06	Q9BTV5, Q15654, P67809, P29373, Q06787, P20839, Q12824, O95155, Q6NZI2, P13984, P53801, Q96PZ0, P42224, Q96T88, Q96AC1, Q9BWS9, Q9UNS1, O14787, Q9H0D6, Q13363, Q9Y314, O96017, Q9Y5V3, Q69YN4, Q96AB3, Q8WX93, Q14181, P09382, P08574, P46531, P49005, P00533, P42695, P42575, Q9Y3B8, Q16527, P36969, Q8N1G2, O15143, Q7Z7K6, Q96ER3, P15104, O60306, P35754, Q99986, Q96S44, P49916, Q96RS6, Q9BXK5, P00966,…	300	5930	20472	1.43845	0.00099929	9.99789e-05	9.6661e-05
GOTERM_CC_DIRECT	GO:0000786~nucleosome	11	3.60656	3.85396e-05	P68431, P16402	300	139	20472	5.40029	0.0172694	0.00149813	0.00144841
GOTERM_CC_DIRECT	GO:0005750~mitochondrial respiratory chain complex III	5	1.63934	3.97734e-05	Q9UDW1, O14949, P14927, P08574, P22695	300	14	20472	24.3714	0.0178173	0.00149813	0.00144841
GOTERM_CC_DIRECT	GO:0005743~mitochondrial inner membrane	18	5.90164	0.000510335	Q53H12, P10606, P09669, P14927, P22570, P36542, Q96IX5, P34897, Q9UDW1, O60830, Q9Y6M9, P24539, O14949, Q8NBN7, P08574, P09543, P22695, Q7Z7H8	300	464	20472	2.64724	0.206047	0.017744	0.0171551
GOTERM_CC_DIRECT	GO:0005737~cytoplasm	108	35.4098	0.00065947	Q9NUD5, Q9BTV5, Q15654, P67809, P29373, P28161, Q06787, P20839, O95155, Q6NZI2, P53801, P42224, Q96AC1, Q07866, O14787, Q9Y314, O96017, Q15149, Q9Y315, Q9Y5V3, Q9NV70, P11216, O96013, Q96AB3, P09382, Q9UI10, Q15274, P09543, P49006, P00533, P42575, Q9Y3B8, Q16527, Q13136, Q8N1G2, P29992, P49366, O15143, Q9UIJ7, O75882, Q8NBQ5, P15104, P35754, Q99986, Q96S44, Q8IUD2, P49916, Q96RS6, O60784, Q02952,…	300	5570	20472	1.32315	0.257832	0.0212915	0.0205849
GOTERM_CC_DIRECT	GO:0005912~adherens junction	10	3.27869	0.00111974	Q96AC1, Q14160, Q15417, Q9BTW9, P46531, Q92597, P05783, O96013, Q53GG5, P35579	300	175	20472	3.89943	0.397342	0.0337415	0.0326217
GOTERM_CC_DIRECT	GO:0035748~myelin sheath abaxonal region	3	0.983607	0.00306778	Q14160, Q96A65, P09543	300	6	20472	34.12	0.750618	0.0866649	0.0837888
GOTERM_CC_DIRECT	GO:0030018~Z disc	8	2.62295	0.00358369	P21291, Q16527, Q14315, Q15149, Q8WX93, Q8WXH0, Q53GG5, Q14331	300	134	20472	4.07403	0.802642	0.0952839	0.0921218
GOTERM_CC_DIRECT	GO:0001725~stress fiber	6	1.96721	0.00429634	Q15654, Q96AC1, Q8WX93, P09493, Q53GG5, P35579	300	73	20472	5.60877	0.857174	0.106898	0.103351
GOTERM_CC_DIRECT	GO:0042645~mitochondrial nucleoid	5	1.63934	0.00449351	P36776, O00411, P49748, Q99714, P34897	300	46	20472	7.41739	0.869403	0.106898	0.103351
GOTERM_CC_DIRECT	GO:0005856~cytoskeleton	17	5.57377	0.00622156	Q14315, Q15149, Q15654, P28289, Q16204, Q15417, A2RU67, Q9UNF0, Q9Y2J2, Q96AC1, Q07954, P09493, Q02952, Q92797, P49006, P05783, O14656	300	541	20472	2.14433	0.940449	0.140607	0.135941
GOTERM_CC_DIRECT	GO:1904813~ficolin-1-rich granule lumen	7	2.29508	0.00980913	P15586, Q9Y315, P07858, Q9UBR2, Q9P000, P04040, P20839	300	124	20472	3.85226	0.988387	0.21113	0.204123
GOTERM_CC_DIRECT	GO:0005758~mitochondrial intermembrane space	6	1.96721	0.0102985	Q53H12, P04040, Q9H078, P78537, Q9Y3B8, P34897	300	90	20472	4.54933	0.990712	0.211587	0.204565
GOTERM_CC_DIRECT	GO:0042734~presynaptic membrane	5	1.63934	0.0121251	Q8IUD2, Q14160, Q06787, Q96CX2, Q9Y639	300	61	20472	5.59344	0.99597	0.233204	0.225465
GOTERM_CC_DIRECT	GO:0010008~endosome membrane	10	3.27869	0.0123825	O14617, Q08AM6, O00461, P11279, P00533, A5D8V6, Q6P3W7, Q15750, Q9H223, P08962	300	253	20472	2.69723	0.996418	0.233204	0.225465
GOTERM_CC_DIRECT	GO:0005764~lysosome	11	3.60656	0.0159499	P15586, P00813, P07858, Q9UBR2, P00966, Q9BWS9, P04040, P11279, P04066, P10253, P53634	300	309	20472	2.42926	0.999302	0.288373	0.278803
GOTERM_CC_DIRECT	GO:0005788~endoplasmic reticulum lumen	10	3.27869	0.0364816	Q92538, P12109, Q8NBJ5, Q9UBR2, P09382, Q9HCB6, O95084, O14656, P53634, O75718	300	306	20472	2.23007	1	0.600418	0.580493
GOTERM_CC_DIRECT	GO:0005847~mRNA cleavage and polyadenylation specificity factor complex	3	0.983607	0.037194	Q9P2I0, Q92797, Q10570	300	21	20472	9.74857	1	0.600418	0.580493
GOTERM_CC_DIRECT	GO:0005753~mitochondrial proton-transporting ATP synthase complex	3	0.983607	0.037194	P24539, P36542, Q96IX5	300	21	20472	9.74857	1	0.600418	0.580493
GOTERM_CC_DIRECT	GO:0030424~axon	11	3.60656	0.0400327	P42224, Q15149, Q13136, P49840, Q8WX93, O94832, Q06787, Q92823, Q9NZJ4, Q9Y639, P11310	300	361	20472	2.07934	1	0.623957	0.603251
GOTERM_CC_DIRECT	GO:0035578~azurophil granule lumen	5	1.63934	0.0443966	P15586, P11216, P20839, P04066, P53634	300	91	20472	3.74945	1	0.662445	0.640461
GOTERM_CC_DIRECT	GO:0031252~cell leading edge	4	1.31148	0.0463884	Q92538, Q14160, P84077, P35579	300	55	20472	4.96291	1	0.662445	0.640461
GOTERM_CC_DIRECT	GO:0005765~lysosomal membrane	11	3.60656	0.0473857	O14617, P12109, P29992, Q07954, Q10567, P11279, P42892, Q8IV08, P10253, P78537, P08962	300	373	20472	2.01244	1	0.662445	0.640461
GOTERM_CC_DIRECT	GO:0005730~nucleolus	29	9.5082	0.0484217	Q12789, Q9GZS1, Q9UID3, Q06787, Q12824, Q6UXN9, Q9Y5K5, Q99986, P42224, P09132, Q15061, Q9BUQ8, Q14331, Q9H0D6, Q9UNQ2, Q9Y3T9, Q8N9T8, P51812, O75151, Q9Y5J1, O60934, Q01831, Q9NX18, Q9BXV9, P05783, P42575, Q9Y3B8, P49748, Q99757	300	1378	20472	1.43611	1	0.662445	0.640461
GOTERM_CC_DIRECT	GO:0005751~mitochondrial respiratory chain complex IV	3	0.983607	0.0511577	P10606, P09669, P22695	300	25	20472	8.1888	1	0.662445	0.640461
GOTERM_CC_DIRECT	GO:0043202~lysosomal lumen	5	1.63934	0.0522102	P15586, Q9BWS9, P04066, Q8IV08, P10253	300	96	20472	3.55417	1	0.662445	0.640461
GOTERM_CC_DIRECT	GO:0035577~azurophil granule membrane	4	1.31148	0.0528715	O60784, P11279, P10253, P08962	300	58	20472	4.70621	1	0.662445	0.640461
GOTERM_CC_DIRECT	GO:0048471~perinuclear region of cytoplasm	18	5.90164	0.0565302	Q15149, P07858, P11279, Q9NV70, Q06787, Q03135, Q9H223, Q9BZE9, P84085, P42224, P15121, P84077, P09543, Q92597, P42892, P00533, P05783, Q58FF6	300	763	20472	1.60986	1	0.662445	0.640461
GOTERM_CC_DIRECT	GO:0043625~delta DNA polymerase complex	2	0.655738	0.0571579	P28340, P49005	300	4	20472	34.12	1	0.662445	0.640461
GOTERM_CC_DIRECT	GO:0048500~signal recognition particle	2	0.655738	0.0571579	P09132, P61011	300	4	20472	34.12	1	0.662445	0.640461
GOTERM_CC_DIRECT	GO:0000791~euchromatin	4	1.31148	0.064584	Q96T88, Q6PD62, O75475, P16402	300	63	20472	4.3327	1	0.729799	0.70558
GOTERM_CC_DIRECT	GO:0001650~fibrillar center	6	1.96721	0.0678165	Q9BV20, O95400, Q9GZS1, Q15061, Q12824, Q6P1N0	300	149	20472	2.74792	1	0.743592	0.718915
GOTERM_CC_DIRECT	GO:0042383~sarcolemma	5	1.63934	0.0699273	Q14315, Q15149, P12109, P11279, Q03135	300	106	20472	3.21887	1	0.743592	0.718915
GOTERM_CC_DIRECT	GO:0000408~EKC/KEOPS complex	2	0.655738	0.0709311	Q96S44, Q9BXV9	300	5	20472	27.296	1	0.743592	0.718915
GOTERM_CC_DIRECT	GO:0043025~neuronal cell body	11	3.60656	0.0765934	Q05639, P49840, P00813, P27708, Q15417, Q07954, O94832, Q02952, Q06787, P11279, Q99757	300	407	20472	1.84432	1	0.743592	0.718915
GOTERM_CC_DIRECT	GO:0000776~kinetochore	6	1.96721	0.0807089	Q9H900, Q7Z7K6, Q8WVJ2, Q8NFH4, Q12824, O75151	300	157	20472	2.6079	1	0.743592	0.718915
GOTERM_CC_DIRECT	GO:0031966~mitochondrial membrane	6	1.96721	0.0807089	P10606, Q53H12, P09669, Q9BXK5, P49748, P11310	300	157	20472	2.6079	1	0.743592	0.718915
GOTERM_CC_DIRECT	GO:0005769~early endosome	9	2.95082	0.0839791	O14617, O60784, Q07954, O94832, Q10567, Q9UNF0, P42892, P78537, Q9H223	300	308	20472	1.99403	1	0.743592	0.718915
GOTERM_CC_DIRECT	GO:0043231~intracellular membrane-bounded organelle	21	6.88525	0.0843455	Q53H12, Q8N1G2, P67809, Q08AM6, Q10567, Q9UID3, Q9UNF0, Q12824, Q6NZI2, P10253, P53985, Q9H223, P53634, Q9BZE9, Q01831, Q9UBR2, P04040, O14656, P04066, A5D8V6, P08962	300	982	20472	1.45931	1	0.743592	0.718915
GOTERM_CC_DIRECT	GO:0005787~signal peptidase complex	2	0.655738	0.0845037	Q9Y6A9, P67812	300	6	20472	22.7467	1	0.743592	0.718915
GOTERM_CC_DIRECT	GO:0000127~transcription factor TFIIIC complex	2	0.655738	0.0845037	Q12789, Q9UKN8	300	6	20472	22.7467	1	0.743592	0.718915
GOTERM_CC_DIRECT	GO:0000109~nucleotide-excision repair complex	2	0.655738	0.0845037	Q01831, P28340	300	6	20472	22.7467	1	0.743592	0.718915
GOTERM_CC_DIRECT	GO:0030666~endocytic vesicle membrane	4	1.31148	0.085546	P21926, P63010, Q07954, Q03135	300	71	20472	3.84451	1	0.743592	0.718915
GOTERM_CC_DIRECT	GO:0034774~secretory granule lumen	5	1.63934	0.0881763	Q9Y315, Q9P000, P04040, P20839, O00764	300	115	20472	2.96696	1	0.745529	0.720788
GOTERM_CC_DIRECT	GO:1990904~ribonucleoprotein complex	6	1.96721	0.0911814	Q7L2J0, Q12789, P67809, Q06787, Q7Z7H8, Q7Z2Z2	300	163	20472	2.5119	1	0.745529	0.720788
GOTERM_CC_DIRECT	GO:0005902~microvillus	4	1.31148	0.0911862	Q9BX67, O94832, Q96A65, P09543	300	73	20472	3.73918	1	0.745529	0.720788
GOTERM_CC_DIRECT	GO:0043209~myelin sheath	3	0.983607	0.0923665	Q15149, O94832, P15104	300	35	20472	5.84914	1	0.745529	0.720788
GOTERM_CC_DIRECT	GO:0000139~Golgi membrane	15	4.91803	0.0945042	Q9Y314, Q92538, Q08AM6, Q10567, Q14789, O00461, Q03135, Q8IV08, Q9H0V9, Q8N6H7, Q8IUD2, O14617, P84077, P46531, P00533	300	648	20472	1.57963	1	0.749402	0.724532
GOTERM_MF_DIRECT	GO:0005515~protein binding	251	82.2951	5.19007e-13	Q13478, Q15654, Q9UJ14, P67809, Q12824, Q8IXM2, Q6NZI2, P13984, Q9BQ75, P09132, P21926, P09493, Q9BWS9, P22695, O14787, Q14331, Q9H0D6, P08962, Q13363, Q08AM6, Q9BQ61, P11216, P09382, Q9UI10, P46531, P49006, P49005, P00533, Q6P3W7, P67812, Q16527, P36969, Q13136, P29992, P49366, Q6UXN9, Q8NBQ5, P15104, O60306, P35754, Q8IUD2, P49916, O60784, Q96CM8, Q9Y6A9, Q8NFH4, Q9GZX9, Q53H12, Q9UBE0, Q6PD62,…	295	12539	18811	1.27644	2.79238e-10	2.79226e-10	2.76631e-10
GOTERM_MF_DIRECT	GO:0045296~cadherin binding	22	7.21311	2.85181e-08	Q15149, Q9UNF0, P35579, Q9H223, Q8IUD2, P42224, Q8TCG1, Q14160, P68431, Q9Y6E2, Q92597, P00533, Q6P1N0	295	316	18811	4.43941	1.53426e-05	7.67138e-06	7.60009e-06
GOTERM_MF_DIRECT	GO:0003723~RNA binding	49	16.0656	8.32501e-07	P21291, Q9NUD5, Q96CP2, Q15654, Q9NZB2, P67809, Q06787, P20839, P36542, Q6NZI2, Q96PZ0, P35579, Q9BQ75, P09132, Q15061, Q96CX2, Q14331, Q14011, Q9H0D6, Q9Y314, Q15149, Q9Y2L1, Q8N9T8, Q69YN4, Q9BQ61, Q9Y5J1, P09382, P09543, Q7Z7H8, P05783, Q99714, Q14789, Q9Y5K5, O60306, P00966, Q9BUQ8, Q9UNQ2, Q9Y3T9, O75475, O00411, Q9NR56, P16402, Q96G46, Q7L2J0, Q9P2I0, P84077, Q07954, P61011, Q9P2E9	295	1470	18811	2.12554	0.000447786	0.000149295	0.000147908
GOTERM_MF_DIRECT	GO:0030527~structural constituent of chromatin	11	3.60656	3.41234e-06	P68431, P16402	295	99	18811	7.08512	0.00183416	0.000458959	0.000454694
GOTERM_MF_DIRECT	GO:0042802~identical protein binding	46	15.082	0.00037517	Q9BTV5, P36969, Q16204, P49366, Q9UNF0, Q06787, Q12824, P20839, Q8IXM2, Q03135, Q6NZI2, P32322, P15104, P35579, P53985, P42224, Q96T88, Q8TCD5, P27708, P09493, P00966, P04040, Q96CX2, Q9UNS1, Q14376, Q13363, Q9H0D6, Q14315, O96017, Q9BV20, Q9Y5V3, Q08AM6, P36776, Q9ULA0, P34897, P11310, P53634, P09382, P46531, Q15274, P00533, O14656, P08237, Q13111, P42575, P49748	295	1712	18811	1.71334	0.182807	0.0403683	0.0399932
GOTERM_MF_DIRECT	GO:0019899~enzyme binding	17	5.57377	0.000450468	Q9NZL9, P40937, P28340, P28161, P11279, Q03135, O95155, Q96PZ0, Q9H0R4, P42224, P27708, P04040, P46531, P00533, P42575, Q58FF6, Q10570	295	390	18811	2.77955	0.215263	0.040392	0.0400166
GOTERM_MF_DIRECT	GO:0046982~protein heterodimerization activity	15	4.91803	0.00220421	Q9UBE0, Q9BX67, P68431, P09493, Q06787, Q03135	295	371	18811	2.57814	0.694918	0.169409	0.167835
GOTERM_MF_DIRECT	GO:0051015~actin filament binding	11	3.60656	0.00293762	Q14315, P28289, Q96AC1, Q8WXH0, P09493, O94832, O15143, P49006, P00533, P35579, Q14331	295	225	18811	3.11745	0.794594	0.197555	0.195719
GOTERM_MF_DIRECT	GO:0008307~structural constituent of muscle	5	1.63934	0.0044677	P21291, Q16527, Q12797, Q15149, P09493	295	43	18811	7.41466	0.910096	0.267069	0.264587
GOTERM_MF_DIRECT	GO:0008296~3'-5'-exodeoxyribonuclease activity	3	0.983607	0.00640545	P28340, Q6P1N9, Q9Y3B8	295	8	18811	23.9123	0.968483	0.344613	0.34141
GOTERM_MF_DIRECT	GO:0098632~protein binding involved in cell-cell adhesion	4	1.31148	0.00927271	Q9BX67, Q8WX93, Q92823, Q9Y639	295	28	18811	9.10944	0.993342	0.45352	0.449305
GOTERM_MF_DIRECT	GO:0003677~DNA binding	32	10.4918	0.0107237	P50750, P46063, Q12789, Q9GZS1, P40937, P67809, P28340, P0DPB6, Q12824, P20839, Q8IXM2, Q9UKN8, O00411, P13984, P42224, P49916, Q96T88, Q14181, P68431, Q9NTI5, Q8TEA8, P49005, Q9UNS1	295	1286	18811	1.58671	0.996974	0.480778	0.476309
GOTERM_MF_DIRECT	GO:0008092~cytoskeletal protein binding	5	1.63934	0.0143683	Q14315, P09493, Q9UNF0, O14656, Q9Y2J2	295	60	18811	5.31384	0.999585	0.591389	0.585893
GOTERM_MF_DIRECT	GO:0003682~chromatin binding	15	4.91803	0.0153893	Q9NPA8, P50750, Q9Y3T9, P67809, P28340, Q9H3P2, Q06787, Q6UXN9, O75475, P34897, P00533, P42695, Q13111, Q6PL18, Q13363	295	467	18811	2.04816	0.999762	0.591389	0.585893
GOTERM_MF_DIRECT	GO:0003779~actin binding	12	3.93443	0.0181046	Q15149, P28289, Q96AC1, Q8WX93, Q15417, Q8WXH0, P09493, O94832, O15143, Q9Y2J2, Q53GG5, P35579	295	339	18811	2.25721	0.999946	0.649353	0.643318
GOTERM_MF_DIRECT	GO:0005524~ATP binding	35	11.4754	0.0265089	P50750, P49840, Q9UIJ7, P13984, P15104, P35579, O60306, Q9H223, O00764, Q99986, Q96S44, P49916, P27708, Q96CM8, P00966, Q9BUQ8, O96017, Q53H12, P46063, P40937, P51570, O94832, P36776, P51812, Q13308, Q9H078, O96013, P00533, O14656, P08237, Q13057, Q6P3W7, Q14166, Q58FF6, Q6PL18	295	1544	18811	1.44548	0.999999	0.891361	0.883077
GOTERM_MF_DIRECT	GO:0008408~3'-5' exonuclease activity	3	0.983607	0.0283655	P28340, Q9BQ61, Q9Y3B8	295	17	18811	11.2528	1	0.897684	0.889342
GOTERM_MF_DIRECT	GO:0098641~cadherin binding involved in cell-cell adhesion	3	0.983607	0.0315873	Q15417, P05783, O96013	295	18	18811	10.6277	1	0.944109	0.935335
GOTERM_MF_DIRECT	GO:0016597~amino acid binding	3	0.983607	0.0349456	P27708, P00966, P34897	295	19	18811	10.0683	1	0.984678	0.975527
GOTERM_MF_DIRECT	GO:0003690~double-stranded DNA binding	6	1.96721	0.0367355	Q9NUD5, P42224, P67809, O75475, P00533, P16402	295	117	18811	3.27006	1	0.984678	0.975527
GOTERM_MF_DIRECT	GO:0030506~ankyrin binding	3	0.983607	0.0384354	Q14315, Q15149, Q92823	295	20	18811	9.56492	1	0.984678	0.975527
GOTERM_MF_DIRECT	GO:0001018~mitochondrial RNA polymerase regulatory region DNA binding	2	0.655738	0.0461609	P36776, O00411	295	3	18811	42.5107	1	1	0.992551
GOTERM_MF_DIRECT	GO:0016887~ATPase activity	11	3.60656	0.050021	P46063, P40937, P36776, Q9BUQ8, P36542, Q9H078, O14656, P35579, O60306, Q58FF6, Q6PL18	295	351	18811	1.99837	1	1	0.992551
GOTERM_MF_DIRECT	GO:0051082~unfolded protein binding	6	1.96721	0.0549383	Q8WVJ2, Q13111, O14656, Q15388, Q99614, Q58FF6	295	131	18811	2.92058	1	1	0.992551
GOTERM_MF_DIRECT	GO:0003824~catalytic activity	6	1.96721	0.0564065	A1L0T0, O15382, O15269, P20839, Q8IV08, P10253	295	132	18811	2.89846	1	1	0.992551
GOTERM_MF_DIRECT	GO:0003676~nucleic acid binding	10	3.27869	0.0581563	P46063, Q8N1G2, P67809, Q9BUQ8, P20839, Q9Y3B8, Q9H223, Q14011, Q9H0D6, Q10570	295	313	18811	2.03726	1	1	0.992551
GOTERM_MF_DIRECT	GO:0030170~pyridoxal phosphate binding	4	1.31148	0.0622115	O15269, P11216, O00764, P34897	295	58	18811	4.39766	1	1	0.992551
GOTERM_MF_DIRECT	GO:0042393~histone binding	7	2.29508	0.0747306	Q99986, P42224, Q9Y3T9, Q96T88, O95251, P42695, Q6PL18	295	188	18811	2.37427	1	1	0.992551
GOTERM_MF_DIRECT	GO:0031493~nucleosomal histone binding	2	0.655738	0.0757487	Q99986, Q96T88	295	5	18811	25.5064	1	1	0.992551
GOTERM_MF_DIRECT	GO:0004735~pyrroline-5-carboxylate reductase activity	2	0.655738	0.0757487	P32322, Q53H96	295	5	18811	25.5064	1	1	0.992551
GOTERM_MF_DIRECT	GO:0000993~RNA polymerase II core binding	3	0.983607	0.0795448	Q6PD62, Q5VT52, Q15061	295	30	18811	6.37661	1	1	0.992551
GOTERM_MF_DIRECT	GO:0003746~translation elongation factor activity	3	0.983607	0.0841828	Q05639, Q9Y450, Q7Z2Z2	295	31	18811	6.17091	1	1	0.992551
GOTERM_MF_DIRECT	GO:0005200~structural constituent of cytoskeleton	5	1.63934	0.0869974	Q15149, Q16204, P09493, O15143, Q9Y2J2	295	107	18811	2.97972	1	1	0.992551
GOTERM_MF_DIRECT	GO:0000175~3'-5'-exoribonuclease activity	3	0.983607	0.0889009	Q9Y2L1, Q9Y3B8, Q9H0D6	295	32	18811	5.97807	1	1	0.992551
GOTERM_MF_DIRECT	GO:0050660~flavin adenine dinucleotide binding	4	1.31148	0.0904186	A1L0T0, P49748, Q96G46, P11310	295	68	18811	3.75095	1	1	0.992551
GOTERM_MF_DIRECT	GO:0043022~ribosome binding	4	1.31148	0.099758	P09132, Q9Y6A9, Q06787, Q7Z2Z2	295	71	18811	3.59246	1	1	0.992551
KEGG_PATHWAY	hsa01230:Biosynthesis of amino acids	9	2.95082	0.000106373	O15382, Q9NZL9, Q99798, P00966, P08237, P32322, Q53H96, P15104, P34897	162	75	8156	6.04148	0.0253114	0.0147169	0.0139871
KEGG_PATHWAY	hsa01100:Metabolic pathways	51	16.7213	0.000121627	Q9BUT1, Q9UJ14, P28161, P20839, P36542, Q8IV08, Q9UDW1, P27708, Q8NBJ5, O14949, Q8NBN7, P04040, P22695, Q14376, P10606, Q9Y315, P14927, P11216, P15586, Q99798, P00813, P08574, Q15274, Q13057, Q99714, O15382, Q9NZL9, P36969, P09669, P32322, P10253, Q7L266, P15104, O00764, Q8TCD5, Q9Y6M9, P24539, P00966, O95864, Q9BV20, Q53H12, P51570, Q53H96, P11310, P34897, P35270, P15121, O15269, P08397, P08237,…	162	1539	8156	1.66838	0.0288884	0.0147169	0.0139871
KEGG_PATHWAY	hsa04260:Cardiac muscle contraction	9	2.95082	0.000301616	P10606, Q12797, P09669, Q9UDW1, O14949, P14927, P09493, P08574, P22695	162	87	8156	5.20817	0.0701206	0.0218234	0.0207413
KEGG_PATHWAY	hsa05131:Shigellosis	15	4.91803	0.000360718	P49840, P84077, P68431, O15143, P00533, Q15750	162	247	8156	3.05743	0.0832759	0.0218234	0.0207413
KEGG_PATHWAY	hsa01240:Biosynthesis of cofactors	11	3.60656	0.000865333	O15382, Q9NZL9, P35270, P27708, Q8NBN7, Q15274, Q9UIJ7, P08397, Q13057, O00764, P34897	162	153	8156	3.61962	0.188309	0.0361746	0.0343808
KEGG_PATHWAY	hsa04142:Lysosome	10	3.27869	0.00116314	P15586, O14617, P07858, Q9UBR2, Q10567, P11279, P04066, P10253, P53634, P08962	162	132	8156	3.81407	0.244579	0.0361746	0.0343808
KEGG_PATHWAY	hsa00190:Oxidative phosphorylation	10	3.27869	0.00129338	P10606, P09669, Q9UDW1, Q9Y6M9, O14949, P24539, P14927, P08574, P22695, P36542	162	134	8156	3.75714	0.26795	0.0361746	0.0343808
KEGG_PATHWAY	hsa05322:Systemic lupus erythematosus	10	3.27869	0.00143516	P68431	162	136	8156	3.70189	0.292574	0.0361746	0.0343808
KEGG_PATHWAY	hsa05202:Transcriptional misregulation in cancer	12	3.93443	0.00148539	P50750, P68431, Q9BZE9	162	193	8156	3.1303	0.301098	0.0361746	0.0343808
KEGG_PATHWAY	hsa05208:Chemical carcinogenesis - reactive oxygen species	13	4.2623	0.00149482	P10606, P09669, P14927, P28161, P36542, Q9UDW1, Q9Y6M9, P24539, O14949, P08574, P04040, P22695, P00533	162	223	8156	2.93495	0.302687	0.0361746	0.0343808
KEGG_PATHWAY	hsa00052:Galactose metabolism	5	1.63934	0.0030376	P15121, P51570, P08237, P10253, Q14376	162	31	8156	8.12027	0.519619	0.0668271	0.0635134
KEGG_PATHWAY	hsa05034:Alcoholism	11	3.60656	0.00384298	Q9UBI6, P68431	162	187	8156	2.96151	0.604633	0.0775	0.073657
KEGG_PATHWAY	hsa03030:DNA replication	5	1.63934	0.00526884	Q14181, P40937, P28340, P49005, Q5TBB1	162	36	8156	6.99246	0.720051	0.0980815	0.093218
KEGG_PATHWAY	hsa04714:Thermogenesis	12	3.93443	0.00612355	P10606, P09669, Q9UDW1, Q9Y6M9, O14949, P24539, P14927, P08574, P51812, P22695, Q12824, P36542	162	232	8156	2.60409	0.772434	0.10585	0.100601
KEGG_PATHWAY	hsa05020:Prion disease	13	4.2623	0.00768749	P10606, P09669, P14927, Q03135, P36542, Q9UDW1, Q9Y6M9, P24539, O14949, Q07866, P08574, P46531, P22695	162	273	8156	2.39741	0.844303	0.124025	0.117875
KEGG_PATHWAY	hsa03060:Protein export	4	1.31148	0.0100051	P09132, P61011, Q9Y6A9, P67812	162	23	8156	8.75577	0.911378	0.151327	0.143824
KEGG_PATHWAY	hsa04932:Non-alcoholic fatty liver disease	9	2.95082	0.0115211	P10606, P09669, Q9UDW1, P49840, Q9Y6M9, O14949, P14927, P08574, P22695	162	155	8156	2.9233	0.938744	0.164006	0.155873
KEGG_PATHWAY	hsa04613:Neutrophil extracellular trap formation	10	3.27869	0.0128027	P68431	162	190	8156	2.64977	0.955192	0.172125	0.16359
KEGG_PATHWAY	hsa05012:Parkinson disease	12	3.93443	0.016066	P10606, P09669, Q9UDW1, Q9Y6M9, O14949, P24539, P14927, Q07866, P08574, P22695, P36542, Q99757	162	266	8156	2.27123	0.979826	0.204631	0.194484
KEGG_PATHWAY	hsa05415:Diabetic cardiomyopathy	10	3.27869	0.0189667	P10606, P09669, Q9UDW1, Q9Y6M9, O14949, P24539, P14927, P08574, P22695, P36542	162	203	8156	2.48008	0.990097	0.229497	0.218117
KEGG_PATHWAY	hsa00630:Glyoxylate and dicarboxylate metabolism	4	1.31148	0.0207479	Q99798, P04040, P15104, P34897	162	30	8156	6.71276	0.993609	0.239095	0.227239
KEGG_PATHWAY	hsa00250:Alanine, aspartate and glutamate metabolism	4	1.31148	0.0359437	P27708, P00966, P15104, Q7L266	162	37	8156	5.44278	0.999853	0.395381	0.375775
KEGG_PATHWAY	hsa05016:Huntington disease	12	3.93443	0.0395323	P10606, P09669, Q9UDW1, Q9Y6M9, O14949, P24539, P14927, P63010, Q07866, P08574, P22695, P36542	162	306	8156	1.97434	0.99994	0.415948	0.395323
KEGG_PATHWAY	hsa05014:Amyotrophic lateral sclerosis	13	4.2623	0.0559994	P10606, P09669, P14927, P36542, Q9UDW1, Q9Y6M9, P24539, O14949, Q07866, P08574, P04040, Q8NFH4, P22695	162	364	8156	1.79806	0.999999	0.56466	0.536661
KEGG_PATHWAY	hsa04144:Endocytosis	10	3.27869	0.0602691	P84085, Q92538, P84077, P63010, O15143, P00533, Q03135, A5D8V6, Q9H223, Q8N6H7	162	251	8156	2.0058	1	0.583405	0.554476
KEGG_PATHWAY	hsa03420:Nucleotide excision repair	4	1.31148	0.065146	Q01831, P40937, P28340, P49005	162	47	8156	4.28474	1	0.606359	0.576292
KEGG_PATHWAY	hsa03430:Mismatch repair	3	0.983607	0.0747709	P40937, P28340, P49005	162	23	8156	6.56683	1	0.665339	0.632347
KEGG_PATHWAY	hsa05010:Alzheimer disease	13	4.2623	0.0769814	P10606, P09669, P14927, P36542, Q9UDW1, Q9Y6M9, P24539, O14949, Q07954, Q07866, P08574, P22695, Q99714	162	384	8156	1.70441	1	0.665339	0.632347
