# Supplementary material for: Proteome and Glycoproteome Analyses Reveal the Protein N-Linked Glycosylation Specificity of STT3A and STT3B
Source: Cells. 2022 Sep 6;11(18):2775. doi: 10.3390/cells11182775 (PMC9496733; doi:10.3390/cells11182775)
Supplement: Supplementary file 1 [file cells-11-02775-s001.zip › Table S4ú║Identified IGPs in WT and KO cells.xlsx]

## Sheet: WT
Identified IGPs in WT cells
IGP	BR1	BR2	BR3	BR4	BR5	Relative abundance	Glycopeptide	BR1	BR2	BR3	BR4	BR5	Relative abundance	Protein accession	Protein name	Description
AAGNTSESQSCAR-N2H8F0S0G0		34.2332	55.9714	48.9299		46.3782	AAGNTSESQSCAR		34.2332	55.9714	48.9299		46.3782	Q86WC4	OSTM1	Osteopetrosis-associated transmembrane protein 1 (Chloride channel 7 beta subunit)
AAIPSALDTNSSK-N2H10F0S0G0	659.519	130.125	1011.41	1184.77	576.506	712.466	AAIPSALDTNSSK	1934.06	3210.72	3900.05	3087.66	2768.76	2980.25	Q08380	LG3BP	Galectin-3-binding protein (Basement membrane autoantigen p105) (Lectin galactoside-binding soluble 3-binding protein) (Mac-2-binding protein) (MAC2BP) (Mac-2 BP) (Tumor-associated antigen 90K)
AAIPSALDTNSSK-N2H5F0S0G0			122.194	64.6335		93.4136	AAIPSALDTNSSK	1934.06	3210.72	3900.05	3087.66	2768.76	2980.25	Q08380	LG3BP	Galectin-3-binding protein (Basement membrane autoantigen p105) (Lectin galactoside-binding soluble 3-binding protein) (Mac-2-binding protein) (MAC2BP) (Mac-2 BP) (Tumor-associated antigen 90K)
AAIPSALDTNSSK-N2H6F0S0G0	383.739	199.893	430.796	222.963		309.348	AAIPSALDTNSSK	1934.06	3210.72	3900.05	3087.66	2768.76	2980.25	Q08380	LG3BP	Galectin-3-binding protein (Basement membrane autoantigen p105) (Lectin galactoside-binding soluble 3-binding protein) (Mac-2-binding protein) (MAC2BP) (Mac-2 BP) (Tumor-associated antigen 90K)
AAIPSALDTNSSK-N2H7F0S0G0	74.3395	312.294	170.615	170.051	204.566	186.373	AAIPSALDTNSSK	1934.06	3210.72	3900.05	3087.66	2768.76	2980.25	Q08380	LG3BP	Galectin-3-binding protein (Basement membrane autoantigen p105) (Lectin galactoside-binding soluble 3-binding protein) (Mac-2-binding protein) (MAC2BP) (Mac-2 BP) (Tumor-associated antigen 90K)
AAIPSALDTNSSK-N2H8F0S0G0	134.772	849.197	239.672		129.195	338.209	AAIPSALDTNSSK	1934.06	3210.72	3900.05	3087.66	2768.76	2980.25	Q08380	LG3BP	Galectin-3-binding protein (Basement membrane autoantigen p105) (Lectin galactoside-binding soluble 3-binding protein) (Mac-2-binding protein) (MAC2BP) (Mac-2 BP) (Tumor-associated antigen 90K)
AAIPSALDTNSSK-N2H9F0S0G0	579.001	1068.59	719.987	1200.75	461.562	805.978	AAIPSALDTNSSK	1934.06	3210.72	3900.05	3087.66	2768.76	2980.25	Q08380	LG3BP	Galectin-3-binding protein (Basement membrane autoantigen p105) (Lectin galactoside-binding soluble 3-binding protein) (Mac-2-binding protein) (MAC2BP) (Mac-2 BP) (Tumor-associated antigen 90K)
AAIPSALDTNSSK-N4H3F0S2G0		411.733	408.91		479.319	433.321	AAIPSALDTNSSK	1934.06	3210.72	3900.05	3087.66	2768.76	2980.25	Q08380	LG3BP	Galectin-3-binding protein (Basement membrane autoantigen p105) (Lectin galactoside-binding soluble 3-binding protein) (Mac-2-binding protein) (MAC2BP) (Mac-2 BP) (Tumor-associated antigen 90K)
AAIPSALDTNSSK-N4H4F2S1G0		238.888	306.495		825.293	456.892	AAIPSALDTNSSK	1934.06	3210.72	3900.05	3087.66	2768.76	2980.25	Q08380	LG3BP	Galectin-3-binding protein (Basement membrane autoantigen p105) (Lectin galactoside-binding soluble 3-binding protein) (Mac-2-binding protein) (MAC2BP) (Mac-2 BP) (Tumor-associated antigen 90K)
AAIPSALDTNSSK-N4H5F1S1G0	102.694					102.694	AAIPSALDTNSSK	1934.06	3210.72	3900.05	3087.66	2768.76	2980.25	Q08380	LG3BP	Galectin-3-binding protein (Basement membrane autoantigen p105) (Lectin galactoside-binding soluble 3-binding protein) (Mac-2-binding protein) (MAC2BP) (Mac-2 BP) (Tumor-associated antigen 90K)
AAIPSALDTNSSK-N5H4F0S0G0			209.102			209.102	AAIPSALDTNSSK	1934.06	3210.72	3900.05	3087.66	2768.76	2980.25	Q08380	LG3BP	Galectin-3-binding protein (Basement membrane autoantigen p105) (Lectin galactoside-binding soluble 3-binding protein) (Mac-2-binding protein) (MAC2BP) (Mac-2 BP) (Tumor-associated antigen 90K)
AAIPSALDTNSSK-N5H6F1S0G0			140.971			140.971	AAIPSALDTNSSK	1934.06	3210.72	3900.05	3087.66	2768.76	2980.25	Q08380	LG3BP	Galectin-3-binding protein (Basement membrane autoantigen p105) (Lectin galactoside-binding soluble 3-binding protein) (Mac-2-binding protein) (MAC2BP) (Mac-2 BP) (Tumor-associated antigen 90K)
AAIPSALDTNSSK-N6H7F1S0G0					92.317	92.317	AAIPSALDTNSSK	1934.06	3210.72	3900.05	3087.66	2768.76	2980.25	Q08380	LG3BP	Galectin-3-binding protein (Basement membrane autoantigen p105) (Lectin galactoside-binding soluble 3-binding protein) (Mac-2-binding protein) (MAC2BP) (Mac-2 BP) (Tumor-associated antigen 90K)
AAIPSALDTNSSK-N7H9F0S0G0			139.898	244.488		192.193	AAIPSALDTNSSK	1934.06	3210.72	3900.05	3087.66	2768.76	2980.25	Q08380	LG3BP	Galectin-3-binding protein (Basement membrane autoantigen p105) (Lectin galactoside-binding soluble 3-binding protein) (Mac-2-binding protein) (MAC2BP) (Mac-2 BP) (Tumor-associated antigen 90K)
AANGSLR-N2H7F0S0G0			139.834	159.861		149.847	AANGSLR	3898.32	3161.15	2727.04	4927.92	1313.18	3205.52	P11279	LAMP1	Lysosome-associated membrane glycoprotein 1 (LAMP-1) (Lysosome-associated membrane protein 1) (CD107 antigen-like family member A) (CD antigen CD107a)
AANGSLR-N2H8F0S0G0		469.161	554.849	1050.1	1191.31	816.354	AANGSLR	3898.32	3161.15	2727.04	4927.92	1313.18	3205.52	P11279	LAMP1	Lysosome-associated membrane glycoprotein 1 (LAMP-1) (Lysosome-associated membrane protein 1) (CD107 antigen-like family member A) (CD antigen CD107a)
AANGSLR-N2H9F0S0G0	3898.32	2691.99	2032.36	3717.96	121.867	2492.5	AANGSLR	3898.32	3161.15	2727.04	4927.92	1313.18	3205.52	P11279	LAMP1	Lysosome-associated membrane glycoprotein 1 (LAMP-1) (Lysosome-associated membrane protein 1) (CD107 antigen-like family member A) (CD antigen CD107a)
AEDYGPVEVISHWHPNITINIVDDHTPWVK-N2H8F0S0G0		566.447	229.878		408.897	401.741	AEDYGPVEVISHWHPNITINIVDDHTPWVK	2623.58	1971	4066.94	6180.06	2320.59	3432.43	O96005	CLPT1	Cleft lip and palate transmembrane protein 1
AEDYGPVEVISHWHPNITINIVDDHTPWVK-N2H9F0S0G0	1762.05	1404.55	3038.45	6180.06	1328.71	2742.76	AEDYGPVEVISHWHPNITINIVDDHTPWVK	2623.58	1971	4066.94	6180.06	2320.59	3432.43	O96005	CLPT1	Cleft lip and palate transmembrane protein 1
AEDYGPVEVISHWHPNITINIVDDHTPWVK-N3H5F3S0G0			798.614			798.614	AEDYGPVEVISHWHPNITINIVDDHTPWVK	2623.58	1971	4066.94	6180.06	2320.59	3432.43	O96005	CLPT1	Cleft lip and palate transmembrane protein 1
AEDYGPVEVISHWHPNITINIVDDHTPWVK-N6H3F0S0G0					268.076	268.076	AEDYGPVEVISHWHPNITINIVDDHTPWVK	2623.58	1971	4066.94	6180.06	2320.59	3432.43	O96005	CLPT1	Cleft lip and palate transmembrane protein 1
AEDYGPVEVISHWHPNITINIVDDHTPWVK-N6H4F0S0G0	861.527				314.91	588.219	AEDYGPVEVISHWHPNITINIVDDHTPWVK	2623.58	1971	4066.94	6180.06	2320.59	3432.43	O96005	CLPT1	Cleft lip and palate transmembrane protein 1
AEPGTHLCIDVEDAMNITR-N2H9F0S0G0			177.174	301.071	561.767	346.671	AEPGTHLCIDVEDAMNITR			177.174	301.071	561.767	346.671	Q86WC4	OSTM1	Osteopetrosis-associated transmembrane protein 1 (Chloride channel 7 beta subunit)
AEPPLNASASDQGEK-N2H5F0S0G0	1102.23	611.24	916.581	419.829	83.2922	626.635	AEPPLNASASDQGEK	3007.38	4912.96	4522.19	3656.21	4723.4	4164.43	Q9Y4L1	HYOU1	Hypoxia up-regulated protein 1 (150 kDa oxygen-regulated protein) (ORP-150) (170 kDa glucose-regulated protein) (GRP-170)
AEPPLNASASDQGEK-N2H6F0S0G0	1193.83	3330.24	2328.89	2199.77	2946.49	2399.84	AEPPLNASASDQGEK	3007.38	4912.96	4522.19	3656.21	4723.4	4164.43	Q9Y4L1	HYOU1	Hypoxia up-regulated protein 1 (150 kDa oxygen-regulated protein) (ORP-150) (170 kDa glucose-regulated protein) (GRP-170)
AEPPLNASASDQGEK-N2H7F0S0G0	64.5521		541.878	565.938	511.65	421.005	AEPPLNASASDQGEK	3007.38	4912.96	4522.19	3656.21	4723.4	4164.43	Q9Y4L1	HYOU1	Hypoxia up-regulated protein 1 (150 kDa oxygen-regulated protein) (ORP-150) (170 kDa glucose-regulated protein) (GRP-170)
AEPPLNASASDQGEK-N2H8F0S0G0	595.992	971.478	556.283	376.954	628.253	625.792	AEPPLNASASDQGEK	3007.38	4912.96	4522.19	3656.21	4723.4	4164.43	Q9Y4L1	HYOU1	Hypoxia up-regulated protein 1 (150 kDa oxygen-regulated protein) (ORP-150) (170 kDa glucose-regulated protein) (GRP-170)
AEPPLNASASDQGEK-N2H9F0S0G0	50.7748				279.225	165	AEPPLNASASDQGEK	3007.38	4912.96	4522.19	3656.21	4723.4	4164.43	Q9Y4L1	HYOU1	Hypoxia up-regulated protein 1 (150 kDa oxygen-regulated protein) (ORP-150) (170 kDa glucose-regulated protein) (GRP-170)
AEPPLNASASDQGEK-N3H3F3S0G0					274.49	274.49	AEPPLNASASDQGEK	3007.38	4912.96	4522.19	3656.21	4723.4	4164.43	Q9Y4L1	HYOU1	Hypoxia up-regulated protein 1 (150 kDa oxygen-regulated protein) (ORP-150) (170 kDa glucose-regulated protein) (GRP-170)
AEPPLNASASDQGEK-N4H3F1S0G0			178.559	93.7198		136.139	AEPPLNASASDQGEK	3007.38	4912.96	4522.19	3656.21	4723.4	4164.43	Q9Y4L1	HYOU1	Hypoxia up-regulated protein 1 (150 kDa oxygen-regulated protein) (ORP-150) (170 kDa glucose-regulated protein) (GRP-170)
AGKPSAAAASVSTQHGSILQLNDTLEEK-N2H10F0S0G0			34.8274			34.8274	AGKPSAAAASVSTQHGSILQLNDTLEEK	1118.91	1695.62	647.684	1043.92		1126.53	Q68CP4	HGNAT	Heparan-alpha-glucosaminide N-acetyltransferase (EC 2.3.1.78) (Transmembrane protein 76)
AGKPSAAAASVSTQHGSILQLNDTLEEK-N2H6F0S0G0	422.488	589.269	612.857			541.538	AGKPSAAAASVSTQHGSILQLNDTLEEK	1118.91	1695.62	647.684	1043.92		1126.53	Q68CP4	HGNAT	Heparan-alpha-glucosaminide N-acetyltransferase (EC 2.3.1.78) (Transmembrane protein 76)
AGKPSAAAASVSTQHGSILQLNDTLEEK-N2H7F0S0G0	696.424	776.777		485.917		653.039	AGKPSAAAASVSTQHGSILQLNDTLEEK	1118.91	1695.62	647.684	1043.92		1126.53	Q68CP4	HGNAT	Heparan-alpha-glucosaminide N-acetyltransferase (EC 2.3.1.78) (Transmembrane protein 76)
AGKPSAAAASVSTQHGSILQLNDTLEEK-N2H8F0S0G0				328.151		328.151	AGKPSAAAASVSTQHGSILQLNDTLEEK	1118.91	1695.62	647.684	1043.92		1126.53	Q68CP4	HGNAT	Heparan-alpha-glucosaminide N-acetyltransferase (EC 2.3.1.78) (Transmembrane protein 76)
AGKPSAAAASVSTQHGSILQLNDTLEEK-N2H9F0S0G0		329.575		229.85		279.712	AGKPSAAAASVSTQHGSILQLNDTLEEK	1118.91	1695.62	647.684	1043.92		1126.53	Q68CP4	HGNAT	Heparan-alpha-glucosaminide N-acetyltransferase (EC 2.3.1.78) (Transmembrane protein 76)
AGPNGTLFVADAYK-N2H5F0S0G0	790.683	2111.46	1934.55	2412.32	383.235	1526.45	AGPNGTLFVADAYK	9407.58	8985.64	5855.27	11154	5255.07	8131.5	Q9HDC9	APMAP	Adipocyte plasma membrane-associated protein (Protein BSCv)
AGPNGTLFVADAYK-N2H6F0S0G0	4954.56	1643.84	687.52	3382.42	1609.55	2455.58	AGPNGTLFVADAYK	9407.58	8985.64	5855.27	11154	5255.07	8131.5	Q9HDC9	APMAP	Adipocyte plasma membrane-associated protein (Protein BSCv)
AGPNGTLFVADAYK-N2H7F0S0G0	226.578	214.7	249.946	1678.53		592.438	AGPNGTLFVADAYK	9407.58	8985.64	5855.27	11154	5255.07	8131.5	Q9HDC9	APMAP	Adipocyte plasma membrane-associated protein (Protein BSCv)
AGPNGTLFVADAYK-N2H8F0S0G0	1638.33	1970.87	925.711	2217.59	1565.92	1663.68	AGPNGTLFVADAYK	9407.58	8985.64	5855.27	11154	5255.07	8131.5	Q9HDC9	APMAP	Adipocyte plasma membrane-associated protein (Protein BSCv)
AGPNGTLFVADAYK-N2H9F0S0G0	812.181	888.655	852.529	759.315	184.685	699.473	AGPNGTLFVADAYK	9407.58	8985.64	5855.27	11154	5255.07	8131.5	Q9HDC9	APMAP	Adipocyte plasma membrane-associated protein (Protein BSCv)
AGPNGTLFVADAYK-N3H4F3S0G0	136.677	384.242	74.0171	156.29	1012.73	352.79	AGPNGTLFVADAYK	9407.58	8985.64	5855.27	11154	5255.07	8131.5	Q9HDC9	APMAP	Adipocyte plasma membrane-associated protein (Protein BSCv)
AGPNGTLFVADAYK-N4H3F0S2G0	250.662	353.697	114.44		498.959	304.439	AGPNGTLFVADAYK	9407.58	8985.64	5855.27	11154	5255.07	8131.5	Q9HDC9	APMAP	Adipocyte plasma membrane-associated protein (Protein BSCv)
AGPNGTLFVADAYK-N5H4F0S0G0	597.91	1418.18	846.007	372.303		808.599	AGPNGTLFVADAYK	9407.58	8985.64	5855.27	11154	5255.07	8131.5	Q9HDC9	APMAP	Adipocyte plasma membrane-associated protein (Protein BSCv)
AGPNGTLFVADAYK-N6H5F1S1G0				70.8579		70.8579	AGPNGTLFVADAYK	9407.58	8985.64	5855.27	11154	5255.07	8131.5	Q9HDC9	APMAP	Adipocyte plasma membrane-associated protein (Protein BSCv)
AGPNGTLFVADAYK-N6H9F1S0G0				104.332		104.332	AGPNGTLFVADAYK	9407.58	8985.64	5855.27	11154	5255.07	8131.5	Q9HDC9	APMAP	Adipocyte plasma membrane-associated protein (Protein BSCv)
AGPNGTLFVADAYK-N9H10F1S2G0			170.549			170.549	AGPNGTLFVADAYK	9407.58	8985.64	5855.27	11154	5255.07	8131.5	Q9HDC9	APMAP	Adipocyte plasma membrane-associated protein (Protein BSCv)
AGYFNFTSATITYLAQEDGPVVIGSTSAPGQGGILAQR-N2H5F0S0G0	1743.95	977.26	320.367	1398.58		1110.04	AGYFNFTSATITYLAQEDGPVVIGSTSAPGQGGILAQR	15442	3739.45	5570.16	7558.72	3248.94	7111.86	P43308	SSRB	Translocon-associated protein subunit beta (TRAP-beta) (Signal sequence receptor subunit beta) (SSR-beta)
AGYFNFTSATITYLAQEDGPVVIGSTSAPGQGGILAQR-N2H6F0S0G0	237.174		883.219	1561.38		893.925	AGYFNFTSATITYLAQEDGPVVIGSTSAPGQGGILAQR	15442	3739.45	5570.16	7558.72	3248.94	7111.86	P43308	SSRB	Translocon-associated protein subunit beta (TRAP-beta) (Signal sequence receptor subunit beta) (SSR-beta)
AGYFNFTSATITYLAQEDGPVVIGSTSAPGQGGILAQR-N2H7F0S0G0	762.855	269.956	115.911		1504.31	663.258	AGYFNFTSATITYLAQEDGPVVIGSTSAPGQGGILAQR	15442	3739.45	5570.16	7558.72	3248.94	7111.86	P43308	SSRB	Translocon-associated protein subunit beta (TRAP-beta) (Signal sequence receptor subunit beta) (SSR-beta)
AGYFNFTSATITYLAQEDGPVVIGSTSAPGQGGILAQR-N2H8F0S0G0	11788.1	2158.22	3795.35	4015.53	623.839	4476.21	AGYFNFTSATITYLAQEDGPVVIGSTSAPGQGGILAQR	15442	3739.45	5570.16	7558.72	3248.94	7111.86	P43308	SSRB	Translocon-associated protein subunit beta (TRAP-beta) (Signal sequence receptor subunit beta) (SSR-beta)
AGYFNFTSATITYLAQEDGPVVIGSTSAPGQGGILAQR-N4H3F0S2G0					192.566	192.566	AGYFNFTSATITYLAQEDGPVVIGSTSAPGQGGILAQR	15442	3739.45	5570.16	7558.72	3248.94	7111.86	P43308	SSRB	Translocon-associated protein subunit beta (TRAP-beta) (Signal sequence receptor subunit beta) (SSR-beta)
AGYFNFTSATITYLAQEDGPVVIGSTSAPGQGGILAQR-N6H11F1S0G0			62.2544			62.2544	AGYFNFTSATITYLAQEDGPVVIGSTSAPGQGGILAQR	15442	3739.45	5570.16	7558.72	3248.94	7111.86	P43308	SSRB	Translocon-associated protein subunit beta (TRAP-beta) (Signal sequence receptor subunit beta) (SSR-beta)
AGYFNFTSATITYLAQEDGPVVIGSTSAPGQGGILAQR-N6H3F0S0G0	590.629	140.179	393.061	186.414	928.229	447.702	AGYFNFTSATITYLAQEDGPVVIGSTSAPGQGGILAQR	15442	3739.45	5570.16	7558.72	3248.94	7111.86	P43308	SSRB	Translocon-associated protein subunit beta (TRAP-beta) (Signal sequence receptor subunit beta) (SSR-beta)
AGYFNFTSATITYLAQEDGPVVIGSTSAPGQGGILAQR-N6H4F0S0G0	319.329	193.837		396.816		303.327	AGYFNFTSATITYLAQEDGPVVIGSTSAPGQGGILAQR	15442	3739.45	5570.16	7558.72	3248.94	7111.86	P43308	SSRB	Translocon-associated protein subunit beta (TRAP-beta) (Signal sequence receptor subunit beta) (SSR-beta)
AHGGSGNFSWSSSSHLVATVTVK-N2H5F0S0G0	435.208	267.323			173.511	292.014	AHGGSGNFSWSSSSHLVATVTVK	1025.42	636.994		696.374	433.501	698.071	Q8TEM1	PO210	Nuclear pore membrane glycoprotein 210 (Nuclear pore protein gp210) (Nuclear envelope pore membrane protein POM 210) (POM210) (Nucleoporin Nup210) (Pore membrane protein of 210 kDa)
AHGGSGNFSWSSSSHLVATVTVK-N2H6F0S0G0	590.208	369.671		696.374	259.991	479.061	AHGGSGNFSWSSSSHLVATVTVK	1025.42	636.994		696.374	433.501	698.071	Q8TEM1	PO210	Nuclear pore membrane glycoprotein 210 (Nuclear pore protein gp210) (Nuclear envelope pore membrane protein POM 210) (POM210) (Nucleoporin Nup210) (Pore membrane protein of 210 kDa)
AKPQGQWAEDVLGNK-N2H8F0S0G0	100.871	119.808		83.7009		101.46	AKPQGQWAEDVLGNK	100.871	119.808		83.7009		101.46	Q29983	MICA	MHC class I polypeptide-related sequence A (MIC-A)
ALALPEICTQCPGSVQNLSK-N3H3F1S0G0					340.372	340.372	ALALPEICTQCPGSVQNLSK		728.17	2010.46		1311.92	1350.18	Q6UW56	ARAID	All-trans retinoic acid-induced differentiation factor (Apoptosis-related protein 3) (APR-3) (p18)
ALALPEICTQCPGSVQNLSK-N3H4F1S0G0			1706.55			1706.55	ALALPEICTQCPGSVQNLSK		728.17	2010.46		1311.92	1350.18	Q6UW56	ARAID	All-trans retinoic acid-induced differentiation factor (Apoptosis-related protein 3) (APR-3) (p18)
ALALPEICTQCPGSVQNLSK-N3H5F0S0G0		337.388			357.393	347.39	ALALPEICTQCPGSVQNLSK		728.17	2010.46		1311.92	1350.18	Q6UW56	ARAID	All-trans retinoic acid-induced differentiation factor (Apoptosis-related protein 3) (APR-3) (p18)
ALALPEICTQCPGSVQNLSK-N3H5F1S0G0		390.782	303.902		295.985	330.223	ALALPEICTQCPGSVQNLSK		728.17	2010.46		1311.92	1350.18	Q6UW56	ARAID	All-trans retinoic acid-induced differentiation factor (Apoptosis-related protein 3) (APR-3) (p18)
ALALPEICTQCPGSVQNLSK-N3H6F0S0G0					318.168	318.168	ALALPEICTQCPGSVQNLSK		728.17	2010.46		1311.92	1350.18	Q6UW56	ARAID	All-trans retinoic acid-induced differentiation factor (Apoptosis-related protein 3) (APR-3) (p18)
ALEVNTVTCQLNCSDHGHCDSFTK-N2H5F0S0G0	332.312			222.702		277.507	ALEVNTVTCQLNCSDHGHCDSFTK	597.827	1285.51	28.172	1206.43	1307.35	885.059	Q8IZA0	K319L	Dyslexia-associated protein KIAA0319-like protein (Adeno-associated virus receptor) (AAVR)
ALEVNTVTCQLNCSDHGHCDSFTK-N2H6F0S0G0	265.515	1238.7		983.729	778.296	816.56	ALEVNTVTCQLNCSDHGHCDSFTK	597.827	1285.51	28.172	1206.43	1307.35	885.059	Q8IZA0	K319L	Dyslexia-associated protein KIAA0319-like protein (Adeno-associated virus receptor) (AAVR)
ALEVNTVTCQLNCSDHGHCDSFTK-N2H7F0S0G0		46.8089	28.172		529.058	201.346	ALEVNTVTCQLNCSDHGHCDSFTK	597.827	1285.51	28.172	1206.43	1307.35	885.059	Q8IZA0	K319L	Dyslexia-associated protein KIAA0319-like protein (Adeno-associated virus receptor) (AAVR)
ALGFENATQALGR-N2H10F0S0G0	190.413		164.03			177.222	ALGFENATQALGR	2144.73	2324.99	1800.84	1602.12	3605.14	2295.56	Q08380	LG3BP	Galectin-3-binding protein (Basement membrane autoantigen p105) (Lectin galactoside-binding soluble 3-binding protein) (Mac-2-binding protein) (MAC2BP) (Mac-2 BP) (Tumor-associated antigen 90K)
ALGFENATQALGR-N2H8F0S0G0	433.067	129.008	156.675		931.627	412.594	ALGFENATQALGR	2144.73	2324.99	1800.84	1602.12	3605.14	2295.56	Q08380	LG3BP	Galectin-3-binding protein (Basement membrane autoantigen p105) (Lectin galactoside-binding soluble 3-binding protein) (Mac-2-binding protein) (MAC2BP) (Mac-2 BP) (Tumor-associated antigen 90K)
ALGFENATQALGR-N2H9F0S0G0	1256.07	1532.7	1330.67	1374.01	1087.69	1316.23	ALGFENATQALGR	2144.73	2324.99	1800.84	1602.12	3605.14	2295.56	Q08380	LG3BP	Galectin-3-binding protein (Basement membrane autoantigen p105) (Lectin galactoside-binding soluble 3-binding protein) (Mac-2-binding protein) (MAC2BP) (Mac-2 BP) (Tumor-associated antigen 90K)
ALGFENATQALGR-N4H3F0S2G0	265.18	663.284	149.464	228.109	1222.53	505.713	ALGFENATQALGR	2144.73	2324.99	1800.84	1602.12	3605.14	2295.56	Q08380	LG3BP	Galectin-3-binding protein (Basement membrane autoantigen p105) (Lectin galactoside-binding soluble 3-binding protein) (Mac-2-binding protein) (MAC2BP) (Mac-2 BP) (Tumor-associated antigen 90K)
ALGFENATQALGR-N4H4F2S1G0					171.672	171.672	ALGFENATQALGR	2144.73	2324.99	1800.84	1602.12	3605.14	2295.56	Q08380	LG3BP	Galectin-3-binding protein (Basement membrane autoantigen p105) (Lectin galactoside-binding soluble 3-binding protein) (Mac-2-binding protein) (MAC2BP) (Mac-2 BP) (Tumor-associated antigen 90K)
ALGFENATQALGR-N6H3F2S0G0					191.625	191.625	ALGFENATQALGR	2144.73	2324.99	1800.84	1602.12	3605.14	2295.56	Q08380	LG3BP	Galectin-3-binding protein (Basement membrane autoantigen p105) (Lectin galactoside-binding soluble 3-binding protein) (Mac-2-binding protein) (MAC2BP) (Mac-2 BP) (Tumor-associated antigen 90K)
ALIYQFSPIYTGNISSFQQCYIFD-N2H4F0S0G0	684.067		444.275	317.107		481.816	ALIYQFSPIYTGNISSFQQCYIFD	684.067		444.275	317.107		481.816	Q92820	GGH	Gamma-glutamyl hydrolase (EC 3.4.19.9) (Conjugase) (GH) (Gamma-Glu-X carboxypeptidase)
ALMNGSESR-N2H10F0S0G0	402.59	697.659	670.86	287.985	902.084	592.235	ALMNGSESR	7371.82	5166.72	5002.75	4189.15	5755.43	5497.17	P35613	BASI	Basigin (5F7) (Collagenase stimulatory factor) (Extracellular matrix metalloproteinase inducer) (EMMPRIN) (Hepatoma-associated antigen) (HAb18G) (Leukocyte activation antigen M6) (OK blood group antigen) (Tumor cell-derived collagenase stimulatory factor) (TCSF) (CD antigen CD147)
ALMNGSESR-N2H6F0S0G0	2302.43	1930.98	961.981	1260.33	2256.34	1742.41	ALMNGSESR	7371.82	5166.72	5002.75	4189.15	5755.43	5497.17	P35613	BASI	Basigin (5F7) (Collagenase stimulatory factor) (Extracellular matrix metalloproteinase inducer) (EMMPRIN) (Hepatoma-associated antigen) (HAb18G) (Leukocyte activation antigen M6) (OK blood group antigen) (Tumor cell-derived collagenase stimulatory factor) (TCSF) (CD antigen CD147)
ALMNGSESR-N2H7F0S0G0	1134.15	511.952	726.758	402.93	283.708	611.9	ALMNGSESR	7371.82	5166.72	5002.75	4189.15	5755.43	5497.17	P35613	BASI	Basigin (5F7) (Collagenase stimulatory factor) (Extracellular matrix metalloproteinase inducer) (EMMPRIN) (Hepatoma-associated antigen) (HAb18G) (Leukocyte activation antigen M6) (OK blood group antigen) (Tumor cell-derived collagenase stimulatory factor) (TCSF) (CD antigen CD147)
ALMNGSESR-N2H8F0S0G0	3230.59	1785.19	2331.87	2028.91	1903.74	2256.06	ALMNGSESR	7371.82	5166.72	5002.75	4189.15	5755.43	5497.17	P35613	BASI	Basigin (5F7) (Collagenase stimulatory factor) (Extracellular matrix metalloproteinase inducer) (EMMPRIN) (Hepatoma-associated antigen) (HAb18G) (Leukocyte activation antigen M6) (OK blood group antigen) (Tumor cell-derived collagenase stimulatory factor) (TCSF) (CD antigen CD147)
ALMNGSESR-N2H9F0S0G0	302.056	240.944	311.278	208.992	409.561	294.566	ALMNGSESR	7371.82	5166.72	5002.75	4189.15	5755.43	5497.17	P35613	BASI	Basigin (5F7) (Collagenase stimulatory factor) (Extracellular matrix metalloproteinase inducer) (EMMPRIN) (Hepatoma-associated antigen) (HAb18G) (Leukocyte activation antigen M6) (OK blood group antigen) (Tumor cell-derived collagenase stimulatory factor) (TCSF) (CD antigen CD147)
ALNTSQLK-N2H8F0S0G0	199.741	59.2418	122.763		212.276	148.505	ALNTSQLK	329.709	213.365	122.763	188.228	212.276	213.268	Q8IYK4	GT252	Procollagen galactosyltransferase 2 (EC 2.4.1.50) (Collagen beta(1-O)galactosyltransferase 2) (ColGalT 2) (Glycosyltransferase 25 family member 2) (Hydroxylysine galactosyltransferase 2)
ALNTSQLK-N6H6F0S1G0	129.967	154.123		188.228		157.439	ALNTSQLK	329.709	213.365	122.763	188.228	212.276	213.268	Q8IYK4	GT252	Procollagen galactosyltransferase 2 (EC 2.4.1.50) (Collagen beta(1-O)galactosyltransferase 2) (ColGalT 2) (Glycosyltransferase 25 family member 2) (Hydroxylysine galactosyltransferase 2)
ALSNISLR-N2H12F0S0G0	278.835					278.835	ALSNISLR	838.54	726.49	397.381	335.932	396.748	539.018	O15031	PLXB2	Plexin-B2 (MM1)
ALSNISLR-N2H8F0S0G0	442.697	366.241	337.584	247.135	301.65	339.061	ALSNISLR	838.54	726.49	397.381	335.932	396.748	539.018	O15031	PLXB2	Plexin-B2 (MM1)
ALSNISLR-N2H9F0S0G0		104.023	59.7974	88.797	95.0977	86.9288	ALSNISLR	838.54	726.49	397.381	335.932	396.748	539.018	O15031	PLXB2	Plexin-B2 (MM1)
ALSNISLR-N4H5F1S1G0	117.009					117.009	ALSNISLR	838.54	726.49	397.381	335.932	396.748	539.018	O15031	PLXB2	Plexin-B2 (MM1)
ALSNISLR-N5H5F1S0G0		256.227				256.227	ALSNISLR	838.54	726.49	397.381	335.932	396.748	539.018	O15031	PLXB2	Plexin-B2 (MM1)
ALSPNSTISSAPK-N2H6F0S0G0	434.395	965.188	565.562	488.395	199.381	530.584	ALSPNSTISSAPK	1522.55	2557.27	2215.99	1744.95	1463.66	1900.89	Q9UH99	SUN2	SUN domain-containing protein 2 (Protein unc-84 homolog B) (Rab5-interacting protein) (Rab5IP) (Sad1/unc-84 protein-like 2)
ALSPNSTISSAPK-N2H7F0S0G0	377.648	289.233	189.001	294.135	213.831	272.77	ALSPNSTISSAPK	1522.55	2557.27	2215.99	1744.95	1463.66	1900.89	Q9UH99	SUN2	SUN domain-containing protein 2 (Protein unc-84 homolog B) (Rab5-interacting protein) (Rab5IP) (Sad1/unc-84 protein-like 2)
ALSPNSTISSAPK-N2H8F0S0G0	710.512	1302.85	1461.43	962.423	1050.45	1097.53	ALSPNSTISSAPK	1522.55	2557.27	2215.99	1744.95	1463.66	1900.89	Q9UH99	SUN2	SUN domain-containing protein 2 (Protein unc-84 homolog B) (Rab5-interacting protein) (Rab5IP) (Sad1/unc-84 protein-like 2)
AMNTSQVEALGIQMLPGYR-N2H5F0S0G0				714.865		714.865	AMNTSQVEALGIQMLPGYR	3524.94	2406.68	1757.17	2551.21	575.56	2163.11	Q8NBJ5	GT251	Procollagen galactosyltransferase 1 (EC 2.4.1.50) (Collagen beta(1-O)galactosyltransferase 1) (ColGalT 1) (Glycosyltransferase 25 family member 1) (Hydroxylysine galactosyltransferase 1)
AMNTSQVEALGIQMLPGYR-N2H6F0S0G0	3124.19	1834.02	1122.78	1449.12		1882.53	AMNTSQVEALGIQMLPGYR	3524.94	2406.68	1757.17	2551.21	575.56	2163.11	Q8NBJ5	GT251	Procollagen galactosyltransferase 1 (EC 2.4.1.50) (Collagen beta(1-O)galactosyltransferase 1) (ColGalT 1) (Glycosyltransferase 25 family member 1) (Hydroxylysine galactosyltransferase 1)
AMNTSQVEALGIQMLPGYR-N2H7F0S0G0		239.854	267.395			253.625	AMNTSQVEALGIQMLPGYR	3524.94	2406.68	1757.17	2551.21	575.56	2163.11	Q8NBJ5	GT251	Procollagen galactosyltransferase 1 (EC 2.4.1.50) (Collagen beta(1-O)galactosyltransferase 1) (ColGalT 1) (Glycosyltransferase 25 family member 1) (Hydroxylysine galactosyltransferase 1)
AMNTSQVEALGIQMLPGYR-N2H8F0S0G0	400.752	332.813	180.768	387.225	214.144	303.14	AMNTSQVEALGIQMLPGYR	3524.94	2406.68	1757.17	2551.21	575.56	2163.11	Q8NBJ5	GT251	Procollagen galactosyltransferase 1 (EC 2.4.1.50) (Collagen beta(1-O)galactosyltransferase 1) (ColGalT 1) (Glycosyltransferase 25 family member 1) (Hydroxylysine galactosyltransferase 1)
AMNTSQVEALGIQMLPGYR-N3H4F3S0G0					361.417	361.417	AMNTSQVEALGIQMLPGYR	3524.94	2406.68	1757.17	2551.21	575.56	2163.11	Q8NBJ5	GT251	Procollagen galactosyltransferase 1 (EC 2.4.1.50) (Collagen beta(1-O)galactosyltransferase 1) (ColGalT 1) (Glycosyltransferase 25 family member 1) (Hydroxylysine galactosyltransferase 1)
AMNTSQVEALGIQMLPGYR-N4H4F1S0G0			186.222			186.222	AMNTSQVEALGIQMLPGYR	3524.94	2406.68	1757.17	2551.21	575.56	2163.11	Q8NBJ5	GT251	Procollagen galactosyltransferase 1 (EC 2.4.1.50) (Collagen beta(1-O)galactosyltransferase 1) (ColGalT 1) (Glycosyltransferase 25 family member 1) (Hydroxylysine galactosyltransferase 1)
AMSSNETAAYK-N2H7F0S0G0	168.553		94.1078	161.381		141.347	AMSSNETAAYK	4966.99	6242.11	5380.54	6206.23	6043.02	5767.78	Q8TCJ2	STT3B	Dolichyl-diphosphooligosaccharide--protein glycosyltransferase subunit STT3B (Oligosaccharyl transferase subunit STT3B) (STT3-B) (EC 2.4.99.18) (Source of immunodominant MHC-associated peptides homolog)
AMSSNETAAYK-N2H8F0S0G0	1667.52	1301.12	1461.43	1107.48	974.253	1302.36	AMSSNETAAYK	4966.99	6242.11	5380.54	6206.23	6043.02	5767.78	Q8TCJ2	STT3B	Dolichyl-diphosphooligosaccharide--protein glycosyltransferase subunit STT3B (Oligosaccharyl transferase subunit STT3B) (STT3-B) (EC 2.4.99.18) (Source of immunodominant MHC-associated peptides homolog)
AMSSNETAAYK-N2H9F0S0G0	3130.91	3931.98	3233.15	3844.22	2740.98	3376.25	AMSSNETAAYK	4966.99	6242.11	5380.54	6206.23	6043.02	5767.78	Q8TCJ2	STT3B	Dolichyl-diphosphooligosaccharide--protein glycosyltransferase subunit STT3B (Oligosaccharyl transferase subunit STT3B) (STT3-B) (EC 2.4.99.18) (Source of immunodominant MHC-associated peptides homolog)
AMSSNETAAYK-N4H3F0S2G0		559.603	591.85	1093.16	1794.4	1009.75	AMSSNETAAYK	4966.99	6242.11	5380.54	6206.23	6043.02	5767.78	Q8TCJ2	STT3B	Dolichyl-diphosphooligosaccharide--protein glycosyltransferase subunit STT3B (Oligosaccharyl transferase subunit STT3B) (STT3-B) (EC 2.4.99.18) (Source of immunodominant MHC-associated peptides homolog)
AMSSNETAAYK-N5H4F0S0G0					533.389	533.389	AMSSNETAAYK	4966.99	6242.11	5380.54	6206.23	6043.02	5767.78	Q8TCJ2	STT3B	Dolichyl-diphosphooligosaccharide--protein glycosyltransferase subunit STT3B (Oligosaccharyl transferase subunit STT3B) (STT3-B) (EC 2.4.99.18) (Source of immunodominant MHC-associated peptides homolog)
AMSSNETAAYK-N6H3F0S0G0		449.404				449.404	AMSSNETAAYK	4966.99	6242.11	5380.54	6206.23	6043.02	5767.78	Q8TCJ2	STT3B	Dolichyl-diphosphooligosaccharide--protein glycosyltransferase subunit STT3B (Oligosaccharyl transferase subunit STT3B) (STT3-B) (EC 2.4.99.18) (Source of immunodominant MHC-associated peptides homolog)
ANATIEVK-N2H7F0S0G0	139.289	136.777	182.625			152.897	ANATIEVK	5358.88	2998.18	4425.14	4285.95	3543.35	4122.3	Q9Y639	NPTN	Neuroplastin (Stromal cell-derived receptor 1) (SDR-1)
ANATIEVK-N2H8F0S0G0	2361.67	793.437	1460.84	1969.92	1215.14	1560.2	ANATIEVK	5358.88	2998.18	4425.14	4285.95	3543.35	4122.3	Q9Y639	NPTN	Neuroplastin (Stromal cell-derived receptor 1) (SDR-1)
ANATIEVK-N2H9F0S0G0	2686.96	2067.96	2597.89	2316.03	1967.98	2327.36	ANATIEVK	5358.88	2998.18	4425.14	4285.95	3543.35	4122.3	Q9Y639	NPTN	Neuroplastin (Stromal cell-derived receptor 1) (SDR-1)
ANATIEVK-N4H3F0S2G0			183.788		360.229	272.008	ANATIEVK	5358.88	2998.18	4425.14	4285.95	3543.35	4122.3	Q9Y639	NPTN	Neuroplastin (Stromal cell-derived receptor 1) (SDR-1)
ANATIEVK-N5H4F2S1G0	170.966					170.966	ANATIEVK	5358.88	2998.18	4425.14	4285.95	3543.35	4122.3	Q9Y639	NPTN	Neuroplastin (Stromal cell-derived receptor 1) (SDR-1)
ANFSIK-N2H6F0S0G0	160.267	268.878			189.508	206.218	ANFSIK	531.714	876.209	576.425	423.743	652.535	612.125	Q6P179	ERAP2	Endoplasmic reticulum aminopeptidase 2 (EC 3.4.11.-) (Leukocyte-derived arginine aminopeptidase) (L-RAP)
ANFSIK-N2H7F0S0G0		371.01			280.913	325.961	ANFSIK	531.714	876.209	576.425	423.743	652.535	612.125	Q6P179	ERAP2	Endoplasmic reticulum aminopeptidase 2 (EC 3.4.11.-) (Leukocyte-derived arginine aminopeptidase) (L-RAP)
ANFSIK-N2H8F0S0G0	162.237		242.133	122.56		175.643	ANFSIK	531.714	876.209	576.425	423.743	652.535	612.125	Q6P179	ERAP2	Endoplasmic reticulum aminopeptidase 2 (EC 3.4.11.-) (Leukocyte-derived arginine aminopeptidase) (L-RAP)
ANFSIK-N2H9F0S0G0	209.209		334.292	301.183	182.115	256.7	ANFSIK	531.714	876.209	576.425	423.743	652.535	612.125	Q6P179	ERAP2	Endoplasmic reticulum aminopeptidase 2 (EC 3.4.11.-) (Leukocyte-derived arginine aminopeptidase) (L-RAP)
ANFSIK-N6H4F0S0G0		236.321				236.321	ANFSIK	531.714	876.209	576.425	423.743	652.535	612.125	Q6P179	ERAP2	Endoplasmic reticulum aminopeptidase 2 (EC 3.4.11.-) (Leukocyte-derived arginine aminopeptidase) (L-RAP)
ANHSGAVVLLK-N2H6F0S0G0					433.278	433.278	ANHSGAVVLLK	1821.14		797.519	642.812	1110.16	1092.91	P23229	ITA6	Integrin alpha-6 (CD49 antigen-like family member F) (VLA-6) (CD antigen CD49f) [Cleaved into: Integrin alpha-6 heavy chain; Integrin alpha-6 light chain; Processed integrin alpha-6 (Alpha6p)]
ANHSGAVVLLK-N3H5F0S1G0	732.612				266.422	499.517	ANHSGAVVLLK	1821.14		797.519	642.812	1110.16	1092.91	P23229	ITA6	Integrin alpha-6 (CD49 antigen-like family member F) (VLA-6) (CD antigen CD49f) [Cleaved into: Integrin alpha-6 heavy chain; Integrin alpha-6 light chain; Processed integrin alpha-6 (Alpha6p)]
ANHSGAVVLLK-N3H6F0S0G0	357.952				291.477	324.714	ANHSGAVVLLK	1821.14		797.519	642.812	1110.16	1092.91	P23229	ITA6	Integrin alpha-6 (CD49 antigen-like family member F) (VLA-6) (CD antigen CD49f) [Cleaved into: Integrin alpha-6 heavy chain; Integrin alpha-6 light chain; Processed integrin alpha-6 (Alpha6p)]
ANHSGAVVLLK-N3H6F0S1G0	513.095		797.519	642.812		651.142	ANHSGAVVLLK	1821.14		797.519	642.812	1110.16	1092.91	P23229	ITA6	Integrin alpha-6 (CD49 antigen-like family member F) (VLA-6) (CD antigen CD49f) [Cleaved into: Integrin alpha-6 heavy chain; Integrin alpha-6 light chain; Processed integrin alpha-6 (Alpha6p)]
ANHSGAVVLLK-N4H5F0S1G0	217.479					217.479	ANHSGAVVLLK	1821.14		797.519	642.812	1110.16	1092.91	P23229	ITA6	Integrin alpha-6 (CD49 antigen-like family member F) (VLA-6) (CD antigen CD49f) [Cleaved into: Integrin alpha-6 heavy chain; Integrin alpha-6 light chain; Processed integrin alpha-6 (Alpha6p)]
ANHSGAVVLLK-N4H5F2S0G0					118.986	118.986	ANHSGAVVLLK	1821.14		797.519	642.812	1110.16	1092.91	P23229	ITA6	Integrin alpha-6 (CD49 antigen-like family member F) (VLA-6) (CD antigen CD49f) [Cleaved into: Integrin alpha-6 heavy chain; Integrin alpha-6 light chain; Processed integrin alpha-6 (Alpha6p)]
ANLTWSVK-N2H6F0S0G0	106.761	200.292	258.412	164.983		182.612	ANLTWSVK	106.761	200.292	258.412	164.983		182.612	O00754	MA2B1	Lysosomal alpha-mannosidase (Laman) (EC 3.2.1.24) (Lysosomal acid alpha-mannosidase) (Mannosidase alpha class 2B member 1) (Mannosidase alpha-B) [Cleaved into: Lysosomal alpha-mannosidase A peptide; Lysosomal alpha-mannosidase B peptide; Lysosomal alpha-mannosidase C peptide; Lysosomal alpha-mannosidase D peptide; Lysosomal alpha-mannosidase E peptide]
ANNSWFQSILR-N2H8F0S0G0	929.917	422.605	611.685	1147.45	145.851	651.501	ANNSWFQSILR	1175.57	1004.6	748.012	1252.81	3046.55	1445.51	Q92542	NICA	Nicastrin
ANNSWFQSILR-N2H9F0S0G0		278.18	136.327	105.359	1246.2	441.516	ANNSWFQSILR	1175.57	1004.6	748.012	1252.81	3046.55	1445.51	Q92542	NICA	Nicastrin
ANNSWFQSILR-N3H4F3S0G0	245.654				574.555	410.104	ANNSWFQSILR	1175.57	1004.6	748.012	1252.81	3046.55	1445.51	Q92542	NICA	Nicastrin
ANNSWFQSILR-N4H3F0S2G0					1079.95	1079.95	ANNSWFQSILR	1175.57	1004.6	748.012	1252.81	3046.55	1445.51	Q92542	NICA	Nicastrin
ANNSWFQSILR-N6H4F0S0G0		303.812				303.812	ANNSWFQSILR	1175.57	1004.6	748.012	1252.81	3046.55	1445.51	Q92542	NICA	Nicastrin
ANTTQPGIVEGGQVLK-N2H8F0S0G0				83.0175		83.0175	ANTTQPGIVEGGQVLK	611.985	1638.28	1864.45	1465.33		1395.01	P06756	ITAV	Integrin alpha-V (Vitronectin receptor) (Vitronectin receptor subunit alpha) (CD antigen CD51) [Cleaved into: Integrin alpha-V heavy chain; Integrin alpha-V light chain]
ANTTQPGIVEGGQVLK-N3H5F0S0G0			231.847			231.847	ANTTQPGIVEGGQVLK	611.985	1638.28	1864.45	1465.33		1395.01	P06756	ITAV	Integrin alpha-V (Vitronectin receptor) (Vitronectin receptor subunit alpha) (CD antigen CD51) [Cleaved into: Integrin alpha-V heavy chain; Integrin alpha-V light chain]
ANTTQPGIVEGGQVLK-N3H5F1S0G0	282.467	1124.02	1170.85	882.651		864.997	ANTTQPGIVEGGQVLK	611.985	1638.28	1864.45	1465.33		1395.01	P06756	ITAV	Integrin alpha-V (Vitronectin receptor) (Vitronectin receptor subunit alpha) (CD antigen CD51) [Cleaved into: Integrin alpha-V heavy chain; Integrin alpha-V light chain]
ANTTQPGIVEGGQVLK-N3H5F2S0G0		86.1057				86.1057	ANTTQPGIVEGGQVLK	611.985	1638.28	1864.45	1465.33		1395.01	P06756	ITAV	Integrin alpha-V (Vitronectin receptor) (Vitronectin receptor subunit alpha) (CD antigen CD51) [Cleaved into: Integrin alpha-V heavy chain; Integrin alpha-V light chain]
ANTTQPGIVEGGQVLK-N4H5F1S0G0	329.519	428.155	461.76	499.659		429.773	ANTTQPGIVEGGQVLK	611.985	1638.28	1864.45	1465.33		1395.01	P06756	ITAV	Integrin alpha-V (Vitronectin receptor) (Vitronectin receptor subunit alpha) (CD antigen CD51) [Cleaved into: Integrin alpha-V heavy chain; Integrin alpha-V light chain]
ANYTILK-N2H9F0S0G0	117.809					117.809	ANYTILK	269.007	342.617		67.7167	285.032	241.093	Q02487	DSC2	Desmocollin-2 (Cadherin family member 2) (Desmocollin-3) (Desmosomal glycoprotein II) (Desmosomal glycoprotein III)
ANYTILK-N4H5F1S1G0	151.198			67.7167	285.032	167.982	ANYTILK	269.007	342.617		67.7167	285.032	241.093	Q02487	DSC2	Desmocollin-2 (Cadherin family member 2) (Desmocollin-3) (Desmosomal glycoprotein II) (Desmosomal glycoprotein III)
ANYTILK-N5H5F3S0G0		342.617				342.617	ANYTILK	269.007	342.617		67.7167	285.032	241.093	Q02487	DSC2	Desmocollin-2 (Cadherin family member 2) (Desmocollin-3) (Desmosomal glycoprotein II) (Desmosomal glycoprotein III)
APDSNCSNLLITTR-N2H12F0S0G0		90.366				90.366	APDSNCSNLLITTR	95.3734	171.319	111.317		270.266	162.069	A2RU67	F234B	Protein FAM234B
APDSNCSNLLITTR-N4H3F0S2G0					143.573	143.573	APDSNCSNLLITTR	95.3734	171.319	111.317		270.266	162.069	A2RU67	F234B	Protein FAM234B
APDSNCSNLLITTR-N4H4F2S1G0					126.693	126.693	APDSNCSNLLITTR	95.3734	171.319	111.317		270.266	162.069	A2RU67	F234B	Protein FAM234B
APDSNCSNLLITTR-N4H5F1S2G0			48.2547			48.2547	APDSNCSNLLITTR	95.3734	171.319	111.317		270.266	162.069	A2RU67	F234B	Protein FAM234B
APDSNCSNLLITTR-N6H7F0S0G0	95.3734	80.9532	63.0626			79.7964	APDSNCSNLLITTR	95.3734	171.319	111.317		270.266	162.069	A2RU67	F234B	Protein FAM234B
CDQCEENYFYNR-N2H8F0S0G0			94.3348			94.3348	CDQCEENYFYNR			275.255	144.327	102.833	174.139	P11047	LAMC1	Laminin subunit gamma-1 (Laminin B2 chain) (Laminin-1 subunit gamma) (Laminin-10 subunit gamma) (Laminin-11 subunit gamma) (Laminin-2 subunit gamma) (Laminin-3 subunit gamma) (Laminin-4 subunit gamma) (Laminin-6 subunit gamma) (Laminin-7 subunit gamma) (Laminin-8 subunit gamma) (Laminin-9 subunit gamma) (S-laminin subunit gamma) (S-LAM gamma)
CDQCEENYFYNR-N2H9F0S0G0			180.92	72.2572	102.833	118.67	CDQCEENYFYNR			275.255	144.327	102.833	174.139	P11047	LAMC1	Laminin subunit gamma-1 (Laminin B2 chain) (Laminin-1 subunit gamma) (Laminin-10 subunit gamma) (Laminin-11 subunit gamma) (Laminin-2 subunit gamma) (Laminin-3 subunit gamma) (Laminin-4 subunit gamma) (Laminin-6 subunit gamma) (Laminin-7 subunit gamma) (Laminin-8 subunit gamma) (Laminin-9 subunit gamma) (S-laminin subunit gamma) (S-LAM gamma)
CDQCEENYFYNR-N6H3F0S0G0				72.07		72.07	CDQCEENYFYNR			275.255	144.327	102.833	174.139	P11047	LAMC1	Laminin subunit gamma-1 (Laminin B2 chain) (Laminin-1 subunit gamma) (Laminin-10 subunit gamma) (Laminin-11 subunit gamma) (Laminin-2 subunit gamma) (Laminin-3 subunit gamma) (Laminin-4 subunit gamma) (Laminin-6 subunit gamma) (Laminin-7 subunit gamma) (Laminin-8 subunit gamma) (Laminin-9 subunit gamma) (S-laminin subunit gamma) (S-LAM gamma)
CFDAMEVDALNSSHPVSTPVENPAQIR-N2H6F0S0G0			256.077	338.974		297.525	CFDAMEVDALNSSHPVSTPVENPAQIR	446.506		256.077	338.974		347.186	Q9NZ08	ERAP1	Endoplasmic reticulum aminopeptidase 1 (EC 3.4.11.-) (ARTS-1) (Adipocyte-derived leucine aminopeptidase) (A-LAP) (Aminopeptidase PILS) (Puromycin-insensitive leucyl-specific aminopeptidase) (PILS-AP) (Type 1 tumor necrosis factor receptor shedding aminopeptidase regulator)
CFDAMEVDALNSSHPVSTPVENPAQIR-N2H7F1S0G0	157.718					157.718	CFDAMEVDALNSSHPVSTPVENPAQIR	446.506		256.077	338.974		347.186	Q9NZ08	ERAP1	Endoplasmic reticulum aminopeptidase 1 (EC 3.4.11.-) (ARTS-1) (Adipocyte-derived leucine aminopeptidase) (A-LAP) (Aminopeptidase PILS) (Puromycin-insensitive leucyl-specific aminopeptidase) (PILS-AP) (Type 1 tumor necrosis factor receptor shedding aminopeptidase regulator)
CFDAMEVDALNSSHPVSTPVENPAQIR-N2H8F0S0G0	98.5621					98.5621	CFDAMEVDALNSSHPVSTPVENPAQIR	446.506		256.077	338.974		347.186	Q9NZ08	ERAP1	Endoplasmic reticulum aminopeptidase 1 (EC 3.4.11.-) (ARTS-1) (Adipocyte-derived leucine aminopeptidase) (A-LAP) (Aminopeptidase PILS) (Puromycin-insensitive leucyl-specific aminopeptidase) (PILS-AP) (Type 1 tumor necrosis factor receptor shedding aminopeptidase regulator)
CFDAMEVDALNSSHPVSTPVENPAQIR-N5H4F0S0G0	190.226					190.226	CFDAMEVDALNSSHPVSTPVENPAQIR	446.506		256.077	338.974		347.186	Q9NZ08	ERAP1	Endoplasmic reticulum aminopeptidase 1 (EC 3.4.11.-) (ARTS-1) (Adipocyte-derived leucine aminopeptidase) (A-LAP) (Aminopeptidase PILS) (Puromycin-insensitive leucyl-specific aminopeptidase) (PILS-AP) (Type 1 tumor necrosis factor receptor shedding aminopeptidase regulator)
CGLSQSQGNLSHVDWFSVHK-N5H4F2S1G0		469.023				469.023	CGLSQSQGNLSHVDWFSVHK	198.957	830.013	240.858			423.276	P43121	MUC18	Cell surface glycoprotein MUC18 (Cell surface glycoprotein P1H12) (Melanoma cell adhesion molecule) (Melanoma-associated antigen A32) (Melanoma-associated antigen MUC18) (S-endo 1 endothelial-associated antigen) (CD antigen CD146)
CGLSQSQGNLSHVDWFSVHK-N5H4F3S0G0	198.957					198.957	CGLSQSQGNLSHVDWFSVHK	198.957	830.013	240.858			423.276	P43121	MUC18	Cell surface glycoprotein MUC18 (Cell surface glycoprotein P1H12) (Melanoma cell adhesion molecule) (Melanoma-associated antigen A32) (Melanoma-associated antigen MUC18) (S-endo 1 endothelial-associated antigen) (CD antigen CD146)
CGLSQSQGNLSHVDWFSVHK-N6H3F2S0G0		360.99	240.858			300.924	CGLSQSQGNLSHVDWFSVHK	198.957	830.013	240.858			423.276	P43121	MUC18	Cell surface glycoprotein MUC18 (Cell surface glycoprotein P1H12) (Melanoma cell adhesion molecule) (Melanoma-associated antigen A32) (Melanoma-associated antigen MUC18) (S-endo 1 endothelial-associated antigen) (CD antigen CD146)
CHEGNGTFECGACR-N2H10F0S0G0					78.1923	78.1923	CHEGNGTFECGACR	549.736	739.787	1203.23	839.954	2125	1091.54	P05556	ITB1	Integrin beta-1 (Fibronectin receptor subunit beta) (Glycoprotein IIa) (GPIIA) (VLA-4 subunit beta) (CD antigen CD29)
CHEGNGTFECGACR-N2H6F0S0G0			444.957			444.957	CHEGNGTFECGACR	549.736	739.787	1203.23	839.954	2125	1091.54	P05556	ITB1	Integrin beta-1 (Fibronectin receptor subunit beta) (Glycoprotein IIa) (GPIIA) (VLA-4 subunit beta) (CD antigen CD29)
CHEGNGTFECGACR-N2H7F0S0G0					217.198	217.198	CHEGNGTFECGACR	549.736	739.787	1203.23	839.954	2125	1091.54	P05556	ITB1	Integrin beta-1 (Fibronectin receptor subunit beta) (Glycoprotein IIa) (GPIIA) (VLA-4 subunit beta) (CD antigen CD29)
CHEGNGTFECGACR-N2H8F0S0G0	271.665	739.787			764.037	591.83	CHEGNGTFECGACR	549.736	739.787	1203.23	839.954	2125	1091.54	P05556	ITB1	Integrin beta-1 (Fibronectin receptor subunit beta) (Glycoprotein IIa) (GPIIA) (VLA-4 subunit beta) (CD antigen CD29)
CHEGNGTFECGACR-N2H9F0S0G0	278.07		758.27	689.826	855.992	645.539	CHEGNGTFECGACR	549.736	739.787	1203.23	839.954	2125	1091.54	P05556	ITB1	Integrin beta-1 (Fibronectin receptor subunit beta) (Glycoprotein IIa) (GPIIA) (VLA-4 subunit beta) (CD antigen CD29)
CHEGNGTFECGACR-N4H5F0S1G0				150.128	80.3349	115.232	CHEGNGTFECGACR	549.736	739.787	1203.23	839.954	2125	1091.54	P05556	ITB1	Integrin beta-1 (Fibronectin receptor subunit beta) (Glycoprotein IIa) (GPIIA) (VLA-4 subunit beta) (CD antigen CD29)
CHEGNGTFECGACR-N5H5F0S0G0					129.244	129.244	CHEGNGTFECGACR	549.736	739.787	1203.23	839.954	2125	1091.54	P05556	ITB1	Integrin beta-1 (Fibronectin receptor subunit beta) (Glycoprotein IIa) (GPIIA) (VLA-4 subunit beta) (CD antigen CD29)
CLIQELCQCRPGEGNCSCCK-N2H8F0S0G0	135.555	45.103	35.7783			72.1454	CLIQELCQCRPGEGNCSCCK	135.555	101.106	35.7783			90.8131	Q9GZX9	TWSG1	Twisted gastrulation protein homolog 1
CLIQELCQCRPGEGNCSCCK-N6H3F0S0G0		56.0031				56.0031	CLIQELCQCRPGEGNCSCCK	135.555	101.106	35.7783			90.8131	Q9GZX9	TWSG1	Twisted gastrulation protein homolog 1
CNMINGTDGDSFHPLITK-N2H10F0S0G0	325.816		399.309	177.914	271.995	293.759	CNMINGTDGDSFHPLITK	7321.04	5707.27	4973.36	6120.5	9550.06	6734.45	Q14108	SCRB2	Lysosome membrane protein 2 (85 kDa lysosomal membrane sialoglycoprotein) (LGP85) (CD36 antigen-like 2) (Lysosome membrane protein II) (LIMP II) (Scavenger receptor class B member 2) (CD antigen CD36)
CNMINGTDGDSFHPLITK-N2H7F1S0G0					882.321	882.321	CNMINGTDGDSFHPLITK	7321.04	5707.27	4973.36	6120.5	9550.06	6734.45	Q14108	SCRB2	Lysosome membrane protein 2 (85 kDa lysosomal membrane sialoglycoprotein) (LGP85) (CD36 antigen-like 2) (Lysosome membrane protein II) (LIMP II) (Scavenger receptor class B member 2) (CD antigen CD36)
CNMINGTDGDSFHPLITK-N2H8F0S0G0	2144.8	1916.9	1900.35	2118.25	2258.36	2067.73	CNMINGTDGDSFHPLITK	7321.04	5707.27	4973.36	6120.5	9550.06	6734.45	Q14108	SCRB2	Lysosome membrane protein 2 (85 kDa lysosomal membrane sialoglycoprotein) (LGP85) (CD36 antigen-like 2) (Lysosome membrane protein II) (LIMP II) (Scavenger receptor class B member 2) (CD antigen CD36)
CNMINGTDGDSFHPLITK-N2H9F0S0G0	959.345	1295.61	559.386	991.891	555.15	872.277	CNMINGTDGDSFHPLITK	7321.04	5707.27	4973.36	6120.5	9550.06	6734.45	Q14108	SCRB2	Lysosome membrane protein 2 (85 kDa lysosomal membrane sialoglycoprotein) (LGP85) (CD36 antigen-like 2) (Lysosome membrane protein II) (LIMP II) (Scavenger receptor class B member 2) (CD antigen CD36)
CNMINGTDGDSFHPLITK-N2H9F1S0G0			143.06	93.4445		118.252	CNMINGTDGDSFHPLITK	7321.04	5707.27	4973.36	6120.5	9550.06	6734.45	Q14108	SCRB2	Lysosome membrane protein 2 (85 kDa lysosomal membrane sialoglycoprotein) (LGP85) (CD36 antigen-like 2) (Lysosome membrane protein II) (LIMP II) (Scavenger receptor class B member 2) (CD antigen CD36)
CNMINGTDGDSFHPLITK-N4H3F0S1G0				235.583	385.168	310.376	CNMINGTDGDSFHPLITK	7321.04	5707.27	4973.36	6120.5	9550.06	6734.45	Q14108	SCRB2	Lysosome membrane protein 2 (85 kDa lysosomal membrane sialoglycoprotein) (LGP85) (CD36 antigen-like 2) (Lysosome membrane protein II) (LIMP II) (Scavenger receptor class B member 2) (CD antigen CD36)
CNMINGTDGDSFHPLITK-N4H3F0S2G0					85.909	85.909	CNMINGTDGDSFHPLITK	7321.04	5707.27	4973.36	6120.5	9550.06	6734.45	Q14108	SCRB2	Lysosome membrane protein 2 (85 kDa lysosomal membrane sialoglycoprotein) (LGP85) (CD36 antigen-like 2) (Lysosome membrane protein II) (LIMP II) (Scavenger receptor class B member 2) (CD antigen CD36)
CNMINGTDGDSFHPLITK-N5H4F0S0G0	2808.34	1666.23	1158.4	2377.29	3298.34	2261.72	CNMINGTDGDSFHPLITK	7321.04	5707.27	4973.36	6120.5	9550.06	6734.45	Q14108	SCRB2	Lysosome membrane protein 2 (85 kDa lysosomal membrane sialoglycoprotein) (LGP85) (CD36 antigen-like 2) (Lysosome membrane protein II) (LIMP II) (Scavenger receptor class B member 2) (CD antigen CD36)
CNMINGTDGDSFHPLITK-N5H5F0S0G0	981.525	601.05	575.876		591.321	687.443	CNMINGTDGDSFHPLITK	7321.04	5707.27	4973.36	6120.5	9550.06	6734.45	Q14108	SCRB2	Lysosome membrane protein 2 (85 kDa lysosomal membrane sialoglycoprotein) (LGP85) (CD36 antigen-like 2) (Lysosome membrane protein II) (LIMP II) (Scavenger receptor class B member 2) (CD antigen CD36)
CNMINGTDGDSFHPLITK-N6H3F0S0G0		227.479	236.982	126.129	1221.49	453.02	CNMINGTDGDSFHPLITK	7321.04	5707.27	4973.36	6120.5	9550.06	6734.45	Q14108	SCRB2	Lysosome membrane protein 2 (85 kDa lysosomal membrane sialoglycoprotein) (LGP85) (CD36 antigen-like 2) (Lysosome membrane protein II) (LIMP II) (Scavenger receptor class B member 2) (CD antigen CD36)
CNMINGTDGDSFHPLITK-N6H4F0S0G0	101.222					101.222	CNMINGTDGDSFHPLITK	7321.04	5707.27	4973.36	6120.5	9550.06	6734.45	Q14108	SCRB2	Lysosome membrane protein 2 (85 kDa lysosomal membrane sialoglycoprotein) (LGP85) (CD36 antigen-like 2) (Lysosome membrane protein II) (LIMP II) (Scavenger receptor class B member 2) (CD antigen CD36)
DAGVGFPEYQEEDNSTYNFR-N2H12F0S0G0	172.935					172.935	DAGVGFPEYQEEDNSTYNFR	1099.39	81.983	63.2535		332.317	394.235	P11717	MPRI	Cation-independent mannose-6-phosphate receptor (CI Man-6-P receptor) (CI-MPR) (M6PR) (300 kDa mannose 6-phosphate receptor) (MPR 300) (Insulin-like growth factor 2 receptor) (Insulin-like growth factor II receptor) (IGF-II receptor) (M6P/IGF2 receptor) (M6P/IGF2R) (CD antigen CD222)
DAGVGFPEYQEEDNSTYNFR-N4H3F0S2G0		81.983	63.2535		135.236	93.4909	DAGVGFPEYQEEDNSTYNFR	1099.39	81.983	63.2535		332.317	394.235	P11717	MPRI	Cation-independent mannose-6-phosphate receptor (CI Man-6-P receptor) (CI-MPR) (M6PR) (300 kDa mannose 6-phosphate receptor) (MPR 300) (Insulin-like growth factor 2 receptor) (Insulin-like growth factor II receptor) (IGF-II receptor) (M6P/IGF2 receptor) (M6P/IGF2R) (CD antigen CD222)
DAGVGFPEYQEEDNSTYNFR-N4H5F1S1G0	414.935					414.935	DAGVGFPEYQEEDNSTYNFR	1099.39	81.983	63.2535		332.317	394.235	P11717	MPRI	Cation-independent mannose-6-phosphate receptor (CI Man-6-P receptor) (CI-MPR) (M6PR) (300 kDa mannose 6-phosphate receptor) (MPR 300) (Insulin-like growth factor 2 receptor) (Insulin-like growth factor II receptor) (IGF-II receptor) (M6P/IGF2 receptor) (M6P/IGF2R) (CD antigen CD222)
DAGVGFPEYQEEDNSTYNFR-N4H5F3S0G0	511.517					511.517	DAGVGFPEYQEEDNSTYNFR	1099.39	81.983	63.2535		332.317	394.235	P11717	MPRI	Cation-independent mannose-6-phosphate receptor (CI Man-6-P receptor) (CI-MPR) (M6PR) (300 kDa mannose 6-phosphate receptor) (MPR 300) (Insulin-like growth factor 2 receptor) (Insulin-like growth factor II receptor) (IGF-II receptor) (M6P/IGF2 receptor) (M6P/IGF2R) (CD antigen CD222)
DAGVGFPEYQEEDNSTYNFR-N4H6F2S0G0					197.081	197.081	DAGVGFPEYQEEDNSTYNFR	1099.39	81.983	63.2535		332.317	394.235	P11717	MPRI	Cation-independent mannose-6-phosphate receptor (CI Man-6-P receptor) (CI-MPR) (M6PR) (300 kDa mannose 6-phosphate receptor) (MPR 300) (Insulin-like growth factor 2 receptor) (Insulin-like growth factor II receptor) (IGF-II receptor) (M6P/IGF2 receptor) (M6P/IGF2R) (CD antigen CD222)
DAGVVCTNETR-N2H6F0S0G0	306.483	154.19	190.098	250.568		225.335	DAGVVCTNETR	3253.56	2319.96	2369.58	3172.39	3309.79	2885.06	Q08380	LG3BP	Galectin-3-binding protein (Basement membrane autoantigen p105) (Lectin galactoside-binding soluble 3-binding protein) (Mac-2-binding protein) (MAC2BP) (Mac-2 BP) (Tumor-associated antigen 90K)
DAGVVCTNETR-N2H7F0S0G0	220.152			429.95		325.051	DAGVVCTNETR	3253.56	2319.96	2369.58	3172.39	3309.79	2885.06	Q08380	LG3BP	Galectin-3-binding protein (Basement membrane autoantigen p105) (Lectin galactoside-binding soluble 3-binding protein) (Mac-2-binding protein) (MAC2BP) (Mac-2 BP) (Tumor-associated antigen 90K)
DAGVVCTNETR-N2H8F0S0G0	1155.08	865.716	785.093	538.505	757.644	820.408	DAGVVCTNETR	3253.56	2319.96	2369.58	3172.39	3309.79	2885.06	Q08380	LG3BP	Galectin-3-binding protein (Basement membrane autoantigen p105) (Lectin galactoside-binding soluble 3-binding protein) (Mac-2-binding protein) (MAC2BP) (Mac-2 BP) (Tumor-associated antigen 90K)
DAGVVCTNETR-N2H9F0S0G0	1571.84	1300.05	1057.95	1391.09	1788.27	1421.84	DAGVVCTNETR	3253.56	2319.96	2369.58	3172.39	3309.79	2885.06	Q08380	LG3BP	Galectin-3-binding protein (Basement membrane autoantigen p105) (Lectin galactoside-binding soluble 3-binding protein) (Mac-2-binding protein) (MAC2BP) (Mac-2 BP) (Tumor-associated antigen 90K)
DAGVVCTNETR-N4H3F0S2G0			336.436	562.281	763.874	554.197	DAGVVCTNETR	3253.56	2319.96	2369.58	3172.39	3309.79	2885.06	Q08380	LG3BP	Galectin-3-binding protein (Basement membrane autoantigen p105) (Lectin galactoside-binding soluble 3-binding protein) (Mac-2-binding protein) (MAC2BP) (Mac-2 BP) (Tumor-associated antigen 90K)
DAQQDYHLEYAMENSTHTIIEFTR-N2H5F0S0G0	872.833		184.234			528.534	DAQQDYHLEYAMENSTHTIIEFTR	872.833		395.825		320.992	529.884	Q6UVY6	MOXD1	DBH-like monooxygenase protein 1 (EC 1.14.17.-) (Monooxygenase X)
DAQQDYHLEYAMENSTHTIIEFTR-N2H6F0S0G0					320.992	320.992	DAQQDYHLEYAMENSTHTIIEFTR	872.833		395.825		320.992	529.884	Q6UVY6	MOXD1	DBH-like monooxygenase protein 1 (EC 1.14.17.-) (Monooxygenase X)
DAQQDYHLEYAMENSTHTIIEFTR-N2H7F0S0G0			211.591			211.591	DAQQDYHLEYAMENSTHTIIEFTR	872.833		395.825		320.992	529.884	Q6UVY6	MOXD1	DBH-like monooxygenase protein 1 (EC 1.14.17.-) (Monooxygenase X)
DAVNNITAK-N2H8F0S0G0	719.085	551.457	421.411	476.472		542.106	DAVNNITAK	975.219	551.457	421.411	588.385	388.178	584.93	P54289	CA2D1	Voltage-dependent calcium channel subunit alpha-2/delta-1 (Voltage-gated calcium channel subunit alpha-2/delta-1) [Cleaved into: Voltage-dependent calcium channel subunit alpha-2-1; Voltage-dependent calcium channel subunit delta-1]
DAVNNITAK-N2H9F0S0G0	256.134			111.914	388.178	252.075	DAVNNITAK	975.219	551.457	421.411	588.385	388.178	584.93	P54289	CA2D1	Voltage-dependent calcium channel subunit alpha-2/delta-1 (Voltage-gated calcium channel subunit alpha-2/delta-1) [Cleaved into: Voltage-dependent calcium channel subunit alpha-2-1; Voltage-dependent calcium channel subunit delta-1]
DCVLQCEEQNCSGGALNHFR-N2H6F0S0G0		157.076		318.875		237.976	DCVLQCEEQNCSGGALNHFR	89.1811	203.785		352.793		215.253	Q96FM1	PGAP3	Post-GPI attachment to proteins factor 3 (COS16 homolog) (hCOS16) (Gene coamplified with ERBB2 protein) (PER1-like domain-containing protein 1)
DCVLQCEEQNCSGGALNHFR-N2H7F0S0G0	31.8307					31.8307	DCVLQCEEQNCSGGALNHFR	89.1811	203.785		352.793		215.253	Q96FM1	PGAP3	Post-GPI attachment to proteins factor 3 (COS16 homolog) (hCOS16) (Gene coamplified with ERBB2 protein) (PER1-like domain-containing protein 1)
DCVLQCEEQNCSGGALNHFR-N2H8F0S0G0	57.3504	46.7088		33.9177		45.9923	DCVLQCEEQNCSGGALNHFR	89.1811	203.785		352.793		215.253	Q96FM1	PGAP3	Post-GPI attachment to proteins factor 3 (COS16 homolog) (hCOS16) (Gene coamplified with ERBB2 protein) (PER1-like domain-containing protein 1)
DDAGNYTCIASNGPQGQIR-N4H5F3S0G0	240.126	283.093	207.883	288.181	102.495	224.356	DDAGNYTCIASNGPQGQIR	240.126	339.268	207.883	288.181	102.495	235.591	Q13308	PTK7	Inactive tyrosine-protein kinase 7 (Colon carcinoma kinase 4) (CCK-4) (Protein-tyrosine kinase 7) (Pseudo tyrosine kinase receptor 7) (Tyrosine-protein kinase-like 7)
DDAGNYTCIASNGPQGQIR-N5H5F2S0G0		56.1754				56.1754	DDAGNYTCIASNGPQGQIR	240.126	339.268	207.883	288.181	102.495	235.591	Q13308	PTK7	Inactive tyrosine-protein kinase 7 (Colon carcinoma kinase 4) (CCK-4) (Protein-tyrosine kinase 7) (Pseudo tyrosine kinase receptor 7) (Tyrosine-protein kinase-like 7)
DEGLCSANVTR-N6H3F3S0G0	471.27	707.783	618.43	495.575	194.457	497.503	DEGLCSANVTR	471.27	707.783	618.43	495.575	194.457	497.503	P48307	TFPI2	Tissue factor pathway inhibitor 2 (TFPI-2) (Placental protein 5) (PP5)
DEIGNVSTSHLLILDDSVEMEIRPR-N2H10F0S0G0	196.638	181.499	105.593			161.243	DEIGNVSTSHLLILDDSVEMEIRPR	1622.08	302.636	935.839	1800.37	5074.83	1947.15	P04843	RPN1	Dolichyl-diphosphooligosaccharide--protein glycosyltransferase subunit 1 (Dolichyl-diphosphooligosaccharide--protein glycosyltransferase 67 kDa subunit) (Ribophorin I) (RPN-I) (Ribophorin-1)
DEIGNVSTSHLLILDDSVEMEIRPR-N2H6F0S0G0			830.245	788.848	1476.54	1031.88	DEIGNVSTSHLLILDDSVEMEIRPR	1622.08	302.636	935.839	1800.37	5074.83	1947.15	P04843	RPN1	Dolichyl-diphosphooligosaccharide--protein glycosyltransferase subunit 1 (Dolichyl-diphosphooligosaccharide--protein glycosyltransferase 67 kDa subunit) (Ribophorin I) (RPN-I) (Ribophorin-1)
DEIGNVSTSHLLILDDSVEMEIRPR-N2H7F0S0G0				373.367	1774.62	1073.99	DEIGNVSTSHLLILDDSVEMEIRPR	1622.08	302.636	935.839	1800.37	5074.83	1947.15	P04843	RPN1	Dolichyl-diphosphooligosaccharide--protein glycosyltransferase subunit 1 (Dolichyl-diphosphooligosaccharide--protein glycosyltransferase 67 kDa subunit) (Ribophorin I) (RPN-I) (Ribophorin-1)
DEIGNVSTSHLLILDDSVEMEIRPR-N2H8F0S0G0	1425.44	121.137		638.153	857.603	760.584	DEIGNVSTSHLLILDDSVEMEIRPR	1622.08	302.636	935.839	1800.37	5074.83	1947.15	P04843	RPN1	Dolichyl-diphosphooligosaccharide--protein glycosyltransferase subunit 1 (Dolichyl-diphosphooligosaccharide--protein glycosyltransferase 67 kDa subunit) (Ribophorin I) (RPN-I) (Ribophorin-1)
DEIGNVSTSHLLILDDSVEMEIRPR-N2H9F0S0G0					651.258	651.258	DEIGNVSTSHLLILDDSVEMEIRPR	1622.08	302.636	935.839	1800.37	5074.83	1947.15	P04843	RPN1	Dolichyl-diphosphooligosaccharide--protein glycosyltransferase subunit 1 (Dolichyl-diphosphooligosaccharide--protein glycosyltransferase 67 kDa subunit) (Ribophorin I) (RPN-I) (Ribophorin-1)
DEIGNVSTSHLLILDDSVEMEIRPR-N6H3F0S0G0					314.811	314.811	DEIGNVSTSHLLILDDSVEMEIRPR	1622.08	302.636	935.839	1800.37	5074.83	1947.15	P04843	RPN1	Dolichyl-diphosphooligosaccharide--protein glycosyltransferase subunit 1 (Dolichyl-diphosphooligosaccharide--protein glycosyltransferase 67 kDa subunit) (Ribophorin I) (RPN-I) (Ribophorin-1)
DGSDEPGTAACPNGSFHCTNTGYKPLYIPSNR-N2H6F0S0G0		598.772	326.6	244.178		389.85	DGSDEPGTAACPNGSFHCTNTGYKPLYIPSNR	1233.91	1822.45	578.591	826.235	519.725	996.181	P14314	GLU2B	Glucosidase 2 subunit beta (80K-H protein) (Glucosidase II subunit beta) (Protein kinase C substrate 60.1 kDa protein heavy chain) (PKCSH)
DGSDEPGTAACPNGSFHCTNTGYKPLYIPSNR-N2H8F0S0G0	381.87	497.641	251.99	477.328		402.207	DGSDEPGTAACPNGSFHCTNTGYKPLYIPSNR	1233.91	1822.45	578.591	826.235	519.725	996.181	P14314	GLU2B	Glucosidase 2 subunit beta (80K-H protein) (Glucosidase II subunit beta) (Protein kinase C substrate 60.1 kDa protein heavy chain) (PKCSH)
DGSDEPGTAACPNGSFHCTNTGYKPLYIPSNR-N2H9F0S0G0	852.04	726.034				789.037	DGSDEPGTAACPNGSFHCTNTGYKPLYIPSNR	1233.91	1822.45	578.591	826.235	519.725	996.181	P14314	GLU2B	Glucosidase 2 subunit beta (80K-H protein) (Glucosidase II subunit beta) (Protein kinase C substrate 60.1 kDa protein heavy chain) (PKCSH)
DGSDEPGTAACPNGSFHCTNTGYKPLYIPSNR-N6H3F0S0G0				104.729	519.725	312.227	DGSDEPGTAACPNGSFHCTNTGYKPLYIPSNR	1233.91	1822.45	578.591	826.235	519.725	996.181	P14314	GLU2B	Glucosidase 2 subunit beta (80K-H protein) (Glucosidase II subunit beta) (Protein kinase C substrate 60.1 kDa protein heavy chain) (PKCSH)
DGTCIGNSSR-N2H5F0S0G0		187.552	514.605	553.231		418.462	DGTCIGNSSR		187.552	514.605	553.231		418.462	Q07954	LRP1	Prolow-density lipoprotein receptor-related protein 1 (LRP-1) (Alpha-2-macroglobulin receptor) (A2MR) (Apolipoprotein E receptor) (APOER) (CD antigen CD91) [Cleaved into: Low-density lipoprotein receptor-related protein 1 85 kDa subunit (LRP-85); Low-density lipoprotein receptor-related protein 1 515 kDa subunit (LRP-515); Low-density lipoprotein receptor-related protein 1 intracellular domain (L…
DGTPLSDGQSNHTVSSK-N2H12F0S0G0		92.3126		86.3573		89.3349	DGTPLSDGQSNHTVSSK	1527.32	1085.75	887.281	1084.66	1343.35	1185.67	Q13308	PTK7	Inactive tyrosine-protein kinase 7 (Colon carcinoma kinase 4) (CCK-4) (Protein-tyrosine kinase 7) (Pseudo tyrosine kinase receptor 7) (Tyrosine-protein kinase-like 7)
DGTPLSDGQSNHTVSSK-N2H6F0S0G0					117.788	117.788	DGTPLSDGQSNHTVSSK	1527.32	1085.75	887.281	1084.66	1343.35	1185.67	Q13308	PTK7	Inactive tyrosine-protein kinase 7 (Colon carcinoma kinase 4) (CCK-4) (Protein-tyrosine kinase 7) (Pseudo tyrosine kinase receptor 7) (Tyrosine-protein kinase-like 7)
DGTPLSDGQSNHTVSSK-N2H8F0S0G0	180.217				383.414	281.815	DGTPLSDGQSNHTVSSK	1527.32	1085.75	887.281	1084.66	1343.35	1185.67	Q13308	PTK7	Inactive tyrosine-protein kinase 7 (Colon carcinoma kinase 4) (CCK-4) (Protein-tyrosine kinase 7) (Pseudo tyrosine kinase receptor 7) (Tyrosine-protein kinase-like 7)
DGTPLSDGQSNHTVSSK-N4H5F3S0G0					157.041	157.041	DGTPLSDGQSNHTVSSK	1527.32	1085.75	887.281	1084.66	1343.35	1185.67	Q13308	PTK7	Inactive tyrosine-protein kinase 7 (Colon carcinoma kinase 4) (CCK-4) (Protein-tyrosine kinase 7) (Pseudo tyrosine kinase receptor 7) (Tyrosine-protein kinase-like 7)
DGTPLSDGQSNHTVSSK-N4H5F4S0G0			175.606			175.606	DGTPLSDGQSNHTVSSK	1527.32	1085.75	887.281	1084.66	1343.35	1185.67	Q13308	PTK7	Inactive tyrosine-protein kinase 7 (Colon carcinoma kinase 4) (CCK-4) (Protein-tyrosine kinase 7) (Pseudo tyrosine kinase receptor 7) (Tyrosine-protein kinase-like 7)
DGTPLSDGQSNHTVSSK-N5H4F1S1G0					159.117	159.117	DGTPLSDGQSNHTVSSK	1527.32	1085.75	887.281	1084.66	1343.35	1185.67	Q13308	PTK7	Inactive tyrosine-protein kinase 7 (Colon carcinoma kinase 4) (CCK-4) (Protein-tyrosine kinase 7) (Pseudo tyrosine kinase receptor 7) (Tyrosine-protein kinase-like 7)
DGTPLSDGQSNHTVSSK-N5H4F1S2G0	122.984	67.8165	118.587			103.129	DGTPLSDGQSNHTVSSK	1527.32	1085.75	887.281	1084.66	1343.35	1185.67	Q13308	PTK7	Inactive tyrosine-protein kinase 7 (Colon carcinoma kinase 4) (CCK-4) (Protein-tyrosine kinase 7) (Pseudo tyrosine kinase receptor 7) (Tyrosine-protein kinase-like 7)
DGTPLSDGQSNHTVSSK-N5H4F2S0G0		372.964		317.944	288.802	326.57	DGTPLSDGQSNHTVSSK	1527.32	1085.75	887.281	1084.66	1343.35	1185.67	Q13308	PTK7	Inactive tyrosine-protein kinase 7 (Colon carcinoma kinase 4) (CCK-4) (Protein-tyrosine kinase 7) (Pseudo tyrosine kinase receptor 7) (Tyrosine-protein kinase-like 7)
DGTPLSDGQSNHTVSSK-N5H4F2S1G0	384.367	552.652	182.729	281.947		350.424	DGTPLSDGQSNHTVSSK	1527.32	1085.75	887.281	1084.66	1343.35	1185.67	Q13308	PTK7	Inactive tyrosine-protein kinase 7 (Colon carcinoma kinase 4) (CCK-4) (Protein-tyrosine kinase 7) (Pseudo tyrosine kinase receptor 7) (Tyrosine-protein kinase-like 7)
DGTPLSDGQSNHTVSSK-N5H4F3S0G0	270.489		105.727	256.282	237.187	217.421	DGTPLSDGQSNHTVSSK	1527.32	1085.75	887.281	1084.66	1343.35	1185.67	Q13308	PTK7	Inactive tyrosine-protein kinase 7 (Colon carcinoma kinase 4) (CCK-4) (Protein-tyrosine kinase 7) (Pseudo tyrosine kinase receptor 7) (Tyrosine-protein kinase-like 7)
DGTPLSDGQSNHTVSSK-N6H3F0S0G0			304.632			304.632	DGTPLSDGQSNHTVSSK	1527.32	1085.75	887.281	1084.66	1343.35	1185.67	Q13308	PTK7	Inactive tyrosine-protein kinase 7 (Colon carcinoma kinase 4) (CCK-4) (Protein-tyrosine kinase 7) (Pseudo tyrosine kinase receptor 7) (Tyrosine-protein kinase-like 7)
DGTPLSDGQSNHTVSSK-N6H3F2S0G0	249.156					249.156	DGTPLSDGQSNHTVSSK	1527.32	1085.75	887.281	1084.66	1343.35	1185.67	Q13308	PTK7	Inactive tyrosine-protein kinase 7 (Colon carcinoma kinase 4) (CCK-4) (Protein-tyrosine kinase 7) (Pseudo tyrosine kinase receptor 7) (Tyrosine-protein kinase-like 7)
DGTPLSDGQSNHTVSSK-N6H3F3S0G0	156.163					156.163	DGTPLSDGQSNHTVSSK	1527.32	1085.75	887.281	1084.66	1343.35	1185.67	Q13308	PTK7	Inactive tyrosine-protein kinase 7 (Colon carcinoma kinase 4) (CCK-4) (Protein-tyrosine kinase 7) (Pseudo tyrosine kinase receptor 7) (Tyrosine-protein kinase-like 7)
DGTPLSDGQSNHTVSSK-N6H7F0S0G0	163.946			142.126		153.036	DGTPLSDGQSNHTVSSK	1527.32	1085.75	887.281	1084.66	1343.35	1185.67	Q13308	PTK7	Inactive tyrosine-protein kinase 7 (Colon carcinoma kinase 4) (CCK-4) (Protein-tyrosine kinase 7) (Pseudo tyrosine kinase receptor 7) (Tyrosine-protein kinase-like 7)
DHPNATVWR-N2H10F0S0G0	204.574	239.763	283.691	341.777	365.32	287.025	DHPNATVWR	488.71	239.763	753.787	684.132	365.32	506.342	Q9UMR5	PPT2	Lysosomal thioesterase PPT2 (PPT-2) (EC 3.1.2.-) (S-thioesterase G14)
DHPNATVWR-N2H8F0S0G0			46.8825			46.8825	DHPNATVWR	488.71	239.763	753.787	684.132	365.32	506.342	Q9UMR5	PPT2	Lysosomal thioesterase PPT2 (PPT-2) (EC 3.1.2.-) (S-thioesterase G14)
DHPNATVWR-N2H9F0S0G0	284.136		423.214	342.355		349.901	DHPNATVWR	488.71	239.763	753.787	684.132	365.32	506.342	Q9UMR5	PPT2	Lysosomal thioesterase PPT2 (PPT-2) (EC 3.1.2.-) (S-thioesterase G14)
DHVHCLGNR-N2H8F0S0G0		624.015	1693.34	581.128	1134.22	1008.18	DHVHCLGNR		624.015	2115.76	581.128	1865.46	1296.59	Q9BRN9	TM2D3	TM2 domain-containing protein 3 (Beta-amyloid-binding protein-like protein 2) (BBP-like protein 2)
DHVHCLGNR-N2H9F0S0G0			422.422		731.235	576.828	DHVHCLGNR		624.015	2115.76	581.128	1865.46	1296.59	Q9BRN9	TM2D3	TM2 domain-containing protein 3 (Beta-amyloid-binding protein-like protein 2) (BBP-like protein 2)
DIYTFDGALNK-N2H6F0S0G0		440.477	619.46		434.381	498.106	DIYTFDGALNK	3494.12	6002.01	4162.11	5333.48	3131.06	4424.56	Q08722	CD47	Leukocyte surface antigen CD47 (Antigenic surface determinant protein OA3) (Integrin-associated protein) (IAP) (Protein MER6) (CD antigen CD47)
DIYTFDGALNK-N2H7F0S0G0	1851.01	2977.53	1882.95	2181.84	912.423	1961.15	DIYTFDGALNK	3494.12	6002.01	4162.11	5333.48	3131.06	4424.56	Q08722	CD47	Leukocyte surface antigen CD47 (Antigenic surface determinant protein OA3) (Integrin-associated protein) (IAP) (Protein MER6) (CD antigen CD47)
DIYTFDGALNK-N2H9F0S0G0	47.8878					47.8878	DIYTFDGALNK	3494.12	6002.01	4162.11	5333.48	3131.06	4424.56	Q08722	CD47	Leukocyte surface antigen CD47 (Antigenic surface determinant protein OA3) (Integrin-associated protein) (IAP) (Protein MER6) (CD antigen CD47)
DIYTFDGALNK-N3H5F1S0G0		62.6451				62.6451	DIYTFDGALNK	3494.12	6002.01	4162.11	5333.48	3131.06	4424.56	Q08722	CD47	Leukocyte surface antigen CD47 (Antigenic surface determinant protein OA3) (Integrin-associated protein) (IAP) (Protein MER6) (CD antigen CD47)
DIYTFDGALNK-N3H6F0S0G0	1595.23	2251.05	1659.7	2545.48	1651.43	1940.58	DIYTFDGALNK	3494.12	6002.01	4162.11	5333.48	3131.06	4424.56	Q08722	CD47	Leukocyte surface antigen CD47 (Antigenic surface determinant protein OA3) (Integrin-associated protein) (IAP) (Protein MER6) (CD antigen CD47)
DIYTFDGALNK-N3H6F0S1G0					57.563	57.563	DIYTFDGALNK	3494.12	6002.01	4162.11	5333.48	3131.06	4424.56	Q08722	CD47	Leukocyte surface antigen CD47 (Antigenic surface determinant protein OA3) (Integrin-associated protein) (IAP) (Protein MER6) (CD antigen CD47)
DIYTFDGALNK-N3H6F1S0G0		270.313		606.162	75.2642	317.246	DIYTFDGALNK	3494.12	6002.01	4162.11	5333.48	3131.06	4424.56	Q08722	CD47	Leukocyte surface antigen CD47 (Antigenic surface determinant protein OA3) (Integrin-associated protein) (IAP) (Protein MER6) (CD antigen CD47)
DLEITNATLQSEEDSR-N2H6F0S0G0	598.941	536.366	389.891	361.9		471.775	DLEITNATLQSEEDSR	746.747	598.683	467.932	475.376	194.455	496.639	Q6P179	ERAP2	Endoplasmic reticulum aminopeptidase 2 (EC 3.4.11.-) (Leukocyte-derived arginine aminopeptidase) (L-RAP)
DLEITNATLQSEEDSR-N6H4F0S0G0					194.455	194.455	DLEITNATLQSEEDSR	746.747	598.683	467.932	475.376	194.455	496.639	Q6P179	ERAP2	Endoplasmic reticulum aminopeptidase 2 (EC 3.4.11.-) (Leukocyte-derived arginine aminopeptidase) (L-RAP)
DLEITNATLQSEEDSR-N6H7F0S2G0				113.476		113.476	DLEITNATLQSEEDSR	746.747	598.683	467.932	475.376	194.455	496.639	Q6P179	ERAP2	Endoplasmic reticulum aminopeptidase 2 (EC 3.4.11.-) (Leukocyte-derived arginine aminopeptidase) (L-RAP)
DLEITNATLQSEEDSR-N6H7F4S0G0	147.806	62.3164	78.0405			96.0544	DLEITNATLQSEEDSR	746.747	598.683	467.932	475.376	194.455	496.639	Q6P179	ERAP2	Endoplasmic reticulum aminopeptidase 2 (EC 3.4.11.-) (Leukocyte-derived arginine aminopeptidase) (L-RAP)
DLGPTLANSTHHNVR-N2H10F0S0G0	274.251	1437.47	697.018	464.18	1209.69	816.521	DLGPTLANSTHHNVR	1470.06	2752.47	1482.47	1358.77	2554.86	1923.73	P04062	GLCM	Lysosomal acid glucosylceramidase (Lysosomal acid GCase) (EC 3.2.1.45) (Acid beta-glucosidase) (Alglucerase) (Beta-glucocerebrosidase) (Beta-GC) (Cholesterol glucosyltransferase) (SGTase) (EC 2.4.1.-) (Cholesteryl-beta-glucosidase) (EC 3.2.1.-) (D-glucosyl-N-acylsphingosine glucohydrolase) (Imiglucerase)
DLGPTLANSTHHNVR-N2H12F0S0G0	102.239	206.924	232.024	255.221		199.102	DLGPTLANSTHHNVR	1470.06	2752.47	1482.47	1358.77	2554.86	1923.73	P04062	GLCM	Lysosomal acid glucosylceramidase (Lysosomal acid GCase) (EC 3.2.1.45) (Acid beta-glucosidase) (Alglucerase) (Beta-glucocerebrosidase) (Beta-GC) (Cholesterol glucosyltransferase) (SGTase) (EC 2.4.1.-) (Cholesteryl-beta-glucosidase) (EC 3.2.1.-) (D-glucosyl-N-acylsphingosine glucohydrolase) (Imiglucerase)
DLGPTLANSTHHNVR-N2H9F0S0G0	652.55	886.693	247.736	388.379	547.252	544.522	DLGPTLANSTHHNVR	1470.06	2752.47	1482.47	1358.77	2554.86	1923.73	P04062	GLCM	Lysosomal acid glucosylceramidase (Lysosomal acid GCase) (EC 3.2.1.45) (Acid beta-glucosidase) (Alglucerase) (Beta-glucocerebrosidase) (Beta-GC) (Cholesterol glucosyltransferase) (SGTase) (EC 2.4.1.-) (Cholesteryl-beta-glucosidase) (EC 3.2.1.-) (D-glucosyl-N-acylsphingosine glucohydrolase) (Imiglucerase)
DLGPTLANSTHHNVR-N3H4F1S1G0	441.022				241.363	341.193	DLGPTLANSTHHNVR	1470.06	2752.47	1482.47	1358.77	2554.86	1923.73	P04062	GLCM	Lysosomal acid glucosylceramidase (Lysosomal acid GCase) (EC 3.2.1.45) (Acid beta-glucosidase) (Alglucerase) (Beta-glucocerebrosidase) (Beta-GC) (Cholesterol glucosyltransferase) (SGTase) (EC 2.4.1.-) (Cholesteryl-beta-glucosidase) (EC 3.2.1.-) (D-glucosyl-N-acylsphingosine glucohydrolase) (Imiglucerase)
DLGPTLANSTHHNVR-N4H5F1S1G0					102.566	102.566	DLGPTLANSTHHNVR	1470.06	2752.47	1482.47	1358.77	2554.86	1923.73	P04062	GLCM	Lysosomal acid glucosylceramidase (Lysosomal acid GCase) (EC 3.2.1.45) (Acid beta-glucosidase) (Alglucerase) (Beta-glucocerebrosidase) (Beta-GC) (Cholesterol glucosyltransferase) (SGTase) (EC 2.4.1.-) (Cholesteryl-beta-glucosidase) (EC 3.2.1.-) (D-glucosyl-N-acylsphingosine glucohydrolase) (Imiglucerase)
DLGPTLANSTHHNVR-N4H5F1S2G0		221.382	118.188		277.622	205.731	DLGPTLANSTHHNVR	1470.06	2752.47	1482.47	1358.77	2554.86	1923.73	P04062	GLCM	Lysosomal acid glucosylceramidase (Lysosomal acid GCase) (EC 3.2.1.45) (Acid beta-glucosidase) (Alglucerase) (Beta-glucocerebrosidase) (Beta-GC) (Cholesterol glucosyltransferase) (SGTase) (EC 2.4.1.-) (Cholesteryl-beta-glucosidase) (EC 3.2.1.-) (D-glucosyl-N-acylsphingosine glucohydrolase) (Imiglucerase)
DLGPTLANSTHHNVR-N4H5F3S0G0					176.369	176.369	DLGPTLANSTHHNVR	1470.06	2752.47	1482.47	1358.77	2554.86	1923.73	P04062	GLCM	Lysosomal acid glucosylceramidase (Lysosomal acid GCase) (EC 3.2.1.45) (Acid beta-glucosidase) (Alglucerase) (Beta-glucocerebrosidase) (Beta-GC) (Cholesterol glucosyltransferase) (SGTase) (EC 2.4.1.-) (Cholesteryl-beta-glucosidase) (EC 3.2.1.-) (D-glucosyl-N-acylsphingosine glucohydrolase) (Imiglucerase)
DLGPTLANSTHHNVR-N5H4F1S2G0			72.3245			72.3245	DLGPTLANSTHHNVR	1470.06	2752.47	1482.47	1358.77	2554.86	1923.73	P04062	GLCM	Lysosomal acid glucosylceramidase (Lysosomal acid GCase) (EC 3.2.1.45) (Acid beta-glucosidase) (Alglucerase) (Beta-glucocerebrosidase) (Beta-GC) (Cholesterol glucosyltransferase) (SGTase) (EC 2.4.1.-) (Cholesteryl-beta-glucosidase) (EC 3.2.1.-) (D-glucosyl-N-acylsphingosine glucohydrolase) (Imiglucerase)
DLGPTLANSTHHNVR-N5H4F2S1G0				250.993		250.993	DLGPTLANSTHHNVR	1470.06	2752.47	1482.47	1358.77	2554.86	1923.73	P04062	GLCM	Lysosomal acid glucosylceramidase (Lysosomal acid GCase) (EC 3.2.1.45) (Acid beta-glucosidase) (Alglucerase) (Beta-glucocerebrosidase) (Beta-GC) (Cholesterol glucosyltransferase) (SGTase) (EC 2.4.1.-) (Cholesteryl-beta-glucosidase) (EC 3.2.1.-) (D-glucosyl-N-acylsphingosine glucohydrolase) (Imiglucerase)
DLGPTLANSTHHNVR-N6H7F0S0G0			115.178			115.178	DLGPTLANSTHHNVR	1470.06	2752.47	1482.47	1358.77	2554.86	1923.73	P04062	GLCM	Lysosomal acid glucosylceramidase (Lysosomal acid GCase) (EC 3.2.1.45) (Acid beta-glucosidase) (Alglucerase) (Beta-glucocerebrosidase) (Beta-GC) (Cholesterol glucosyltransferase) (SGTase) (EC 2.4.1.-) (Cholesteryl-beta-glucosidase) (EC 3.2.1.-) (D-glucosyl-N-acylsphingosine glucohydrolase) (Imiglucerase)
DLMVINR-N2H8F0S0G0	1015.03	618.245	1512.56	346.593	578.24	814.134	DLMVINR	1231.74	770.095	2355.83	346.593	578.24	1056.5	Q96KA5	CLP1L	Cleft lip and palate transmembrane protein 1-like protein (CLPTM1-like protein) (Cisplatin resistance-related protein 9) (CRR9p)
DLMVINR-N2H9F0S0G0	216.71	151.85				184.28	DLMVINR	1231.74	770.095	2355.83	346.593	578.24	1056.5	Q96KA5	CLP1L	Cleft lip and palate transmembrane protein 1-like protein (CLPTM1-like protein) (Cisplatin resistance-related protein 9) (CRR9p)
DLMVINR-N6H3F0S0G0			843.266			843.266	DLMVINR	1231.74	770.095	2355.83	346.593	578.24	1056.5	Q96KA5	CLP1L	Cleft lip and palate transmembrane protein 1-like protein (CLPTM1-like protein) (Cisplatin resistance-related protein 9) (CRR9p)
DLNETIHYMYK-N2H10F0S0G0	103.007	292.683				197.845	DLNETIHYMYK	4261.49	2513.87	3151.89	4708.65	1336.82	3194.54	Q99538	LGMN	Legumain (EC 3.4.22.34) (Asparaginyl endopeptidase) (Protease, cysteine 1)
DLNETIHYMYK-N2H6F0S0G0	3742.14	1689.1	2513.27	3386.55	921.105	2450.43	DLNETIHYMYK	4261.49	2513.87	3151.89	4708.65	1336.82	3194.54	Q99538	LGMN	Legumain (EC 3.4.22.34) (Asparaginyl endopeptidase) (Protease, cysteine 1)
DLNETIHYMYK-N2H7F0S0G0	416.345	532.086	555.243	1322.11	415.713	648.299	DLNETIHYMYK	4261.49	2513.87	3151.89	4708.65	1336.82	3194.54	Q99538	LGMN	Legumain (EC 3.4.22.34) (Asparaginyl endopeptidase) (Protease, cysteine 1)
DLNETIHYMYK-N2H9F0S0G0			83.3794			83.3794	DLNETIHYMYK	4261.49	2513.87	3151.89	4708.65	1336.82	3194.54	Q99538	LGMN	Legumain (EC 3.4.22.34) (Asparaginyl endopeptidase) (Protease, cysteine 1)
DLQGNPIANATISVEGIDHDVTSAK-N2H8F0S0G0	184.075	136.554		29.2818	160.875	127.696	DLQGNPIANATISVEGIDHDVTSAK	350.441	403.501	345.295	29.2818	282.964	282.296	P16870	CBPE	Carboxypeptidase E (CPE) (EC 3.4.17.10) (Carboxypeptidase H) (CPH) (Enkephalin convertase) (Prohormone-processing carboxypeptidase)
DLQGNPIANATISVEGIDHDVTSAK-N2H9F0S0G0	166.366		255.797			211.082	DLQGNPIANATISVEGIDHDVTSAK	350.441	403.501	345.295	29.2818	282.964	282.296	P16870	CBPE	Carboxypeptidase E (CPE) (EC 3.4.17.10) (Carboxypeptidase H) (CPH) (Enkephalin convertase) (Prohormone-processing carboxypeptidase)
DLQGNPIANATISVEGIDHDVTSAK-N6H3F0S0G0		266.947	89.498		122.089	159.511	DLQGNPIANATISVEGIDHDVTSAK	350.441	403.501	345.295	29.2818	282.964	282.296	P16870	CBPE	Carboxypeptidase E (CPE) (EC 3.4.17.10) (Carboxypeptidase H) (CPH) (Enkephalin convertase) (Prohormone-processing carboxypeptidase)
DLVVQQLVNVSR-N2H7F0S0G0			347.395			347.395	DLVVQQLVNVSR	246.668	84.8915	863.142	194.815		347.379	Q6P4Q7	CNNM4	Metal transporter CNNM4 (Ancient conserved domain-containing protein 4) (Cyclin-M4)
DLVVQQLVNVSR-N2H8F0S0G0	246.668	84.8915	515.747	194.815		260.53	DLVVQQLVNVSR	246.668	84.8915	863.142	194.815		347.379	Q6P4Q7	CNNM4	Metal transporter CNNM4 (Ancient conserved domain-containing protein 4) (Cyclin-M4)
DMNQTLGDNITVK-N2H6F0S0G0		134.919	136.628			135.773	DMNQTLGDNITVK	229.667	313.154	331.852	305.544		295.054	Q8TCT8	SPP2A	Signal peptide peptidase-like 2A (SPP-like 2A) (SPPL2a) (EC 3.4.23.-) (Intramembrane protease 3) (IMP-3) (Presenilin-like protein 2)
DMNQTLGDNITVK-N2H7F0S0G0	171.937	178.236	195.224	168.518		178.479	DMNQTLGDNITVK	229.667	313.154	331.852	305.544		295.054	Q8TCT8	SPP2A	Signal peptide peptidase-like 2A (SPP-like 2A) (SPPL2a) (EC 3.4.23.-) (Intramembrane protease 3) (IMP-3) (Presenilin-like protein 2)
DMNQTLGDNITVK-N4H8F1S0G0	57.73			137.025		97.3776	DMNQTLGDNITVK	229.667	313.154	331.852	305.544		295.054	Q8TCT8	SPP2A	Signal peptide peptidase-like 2A (SPP-like 2A) (SPPL2a) (EC 3.4.23.-) (Intramembrane protease 3) (IMP-3) (Presenilin-like protein 2)
DMSDGFISNLTIQR-N2H6F0S0G0	1045.98	971.269	945.741	988.712	1129.85	1016.31	DMSDGFISNLTIQR	1981.97	2218.19	1374.1	1845.94	2503.75	1984.79	P13674	P4HA1	Prolyl 4-hydroxylase subunit alpha-1 (4-PH alpha-1) (EC 1.14.11.2) (Procollagen-proline,2-oxoglutarate-4-dioxygenase subunit alpha-1)
DMSDGFISNLTIQR-N2H7F0S0G0	290.77		265.049	333.095		296.305	DMSDGFISNLTIQR	1981.97	2218.19	1374.1	1845.94	2503.75	1984.79	P13674	P4HA1	Prolyl 4-hydroxylase subunit alpha-1 (4-PH alpha-1) (EC 1.14.11.2) (Procollagen-proline,2-oxoglutarate-4-dioxygenase subunit alpha-1)
DMSDGFISNLTIQR-N2H8F0S0G0	522.5	382.557	48.7572	440.828	544.595	387.847	DMSDGFISNLTIQR	1981.97	2218.19	1374.1	1845.94	2503.75	1984.79	P13674	P4HA1	Prolyl 4-hydroxylase subunit alpha-1 (4-PH alpha-1) (EC 1.14.11.2) (Procollagen-proline,2-oxoglutarate-4-dioxygenase subunit alpha-1)
DMSDGFISNLTIQR-N2H9F0S0G0		664.722	114.551	83.3069	119.907	245.621	DMSDGFISNLTIQR	1981.97	2218.19	1374.1	1845.94	2503.75	1984.79	P13674	P4HA1	Prolyl 4-hydroxylase subunit alpha-1 (4-PH alpha-1) (EC 1.14.11.2) (Procollagen-proline,2-oxoglutarate-4-dioxygenase subunit alpha-1)
DMSDGFISNLTIQR-N4H3F0S2G0					709.397	709.397	DMSDGFISNLTIQR	1981.97	2218.19	1374.1	1845.94	2503.75	1984.79	P13674	P4HA1	Prolyl 4-hydroxylase subunit alpha-1 (4-PH alpha-1) (EC 1.14.11.2) (Procollagen-proline,2-oxoglutarate-4-dioxygenase subunit alpha-1)
DMSDGFISNLTIQR-N6H9F1S0G0		199.644				199.644	DMSDGFISNLTIQR	1981.97	2218.19	1374.1	1845.94	2503.75	1984.79	P13674	P4HA1	Prolyl 4-hydroxylase subunit alpha-1 (4-PH alpha-1) (EC 1.14.11.2) (Procollagen-proline,2-oxoglutarate-4-dioxygenase subunit alpha-1)
DMSDGFISNLTIQR-N9H4F1S0G0	122.719					122.719	DMSDGFISNLTIQR	1981.97	2218.19	1374.1	1845.94	2503.75	1984.79	P13674	P4HA1	Prolyl 4-hydroxylase subunit alpha-1 (4-PH alpha-1) (EC 1.14.11.2) (Procollagen-proline,2-oxoglutarate-4-dioxygenase subunit alpha-1)
DNATEEEILVYLEK-N2H10F0S0G0		198.321				198.321	DNATEEEILVYLEK	3436.19	4405.09	4723.95	1575.13	2158.39	3259.75	P07602	SAP	Prosaposin (Proactivator polypeptide) [Cleaved into: Saposin-A (Protein A); Saposin-B-Val; Saposin-B (Cerebroside sulfate activator) (CSAct) (Dispersin) (Sphingolipid activator protein 1) (SAP-1) (Sulfatide/GM1 activator); Saposin-C (A1 activator) (Co-beta-glucosidase) (Glucosylceramidase activator) (Sphingolipid activator protein 2) (SAP-2); Saposin-D (Component C) (Protein C)]
DNATEEEILVYLEK-N2H3F0S0G0	1309.96	1507.63	1383.8	1011.61		1303.25	DNATEEEILVYLEK	3436.19	4405.09	4723.95	1575.13	2158.39	3259.75	P07602	SAP	Prosaposin (Proactivator polypeptide) [Cleaved into: Saposin-A (Protein A); Saposin-B-Val; Saposin-B (Cerebroside sulfate activator) (CSAct) (Dispersin) (Sphingolipid activator protein 1) (SAP-1) (Sulfatide/GM1 activator); Saposin-C (A1 activator) (Co-beta-glucosidase) (Glucosylceramidase activator) (Sphingolipid activator protein 2) (SAP-2); Saposin-D (Component C) (Protein C)]
DNATEEEILVYLEK-N2H3F1S0G0	1586.09	1676.79	3002.47	563.52	1349.92	1635.76	DNATEEEILVYLEK	3436.19	4405.09	4723.95	1575.13	2158.39	3259.75	P07602	SAP	Prosaposin (Proactivator polypeptide) [Cleaved into: Saposin-A (Protein A); Saposin-B-Val; Saposin-B (Cerebroside sulfate activator) (CSAct) (Dispersin) (Sphingolipid activator protein 1) (SAP-1) (Sulfatide/GM1 activator); Saposin-C (A1 activator) (Co-beta-glucosidase) (Glucosylceramidase activator) (Sphingolipid activator protein 2) (SAP-2); Saposin-D (Component C) (Protein C)]
DNATEEEILVYLEK-N2H5F0S0G0					259.215	259.215	DNATEEEILVYLEK	3436.19	4405.09	4723.95	1575.13	2158.39	3259.75	P07602	SAP	Prosaposin (Proactivator polypeptide) [Cleaved into: Saposin-A (Protein A); Saposin-B-Val; Saposin-B (Cerebroside sulfate activator) (CSAct) (Dispersin) (Sphingolipid activator protein 1) (SAP-1) (Sulfatide/GM1 activator); Saposin-C (A1 activator) (Co-beta-glucosidase) (Glucosylceramidase activator) (Sphingolipid activator protein 2) (SAP-2); Saposin-D (Component C) (Protein C)]
DNATEEEILVYLEK-N2H6F0S0G0	254.152	749.982	337.68		255.302	399.279	DNATEEEILVYLEK	3436.19	4405.09	4723.95	1575.13	2158.39	3259.75	P07602	SAP	Prosaposin (Proactivator polypeptide) [Cleaved into: Saposin-A (Protein A); Saposin-B-Val; Saposin-B (Cerebroside sulfate activator) (CSAct) (Dispersin) (Sphingolipid activator protein 1) (SAP-1) (Sulfatide/GM1 activator); Saposin-C (A1 activator) (Co-beta-glucosidase) (Glucosylceramidase activator) (Sphingolipid activator protein 2) (SAP-2); Saposin-D (Component C) (Protein C)]
DNATEEEILVYLEK-N2H8F0S0G0	285.994	272.361				279.178	DNATEEEILVYLEK	3436.19	4405.09	4723.95	1575.13	2158.39	3259.75	P07602	SAP	Prosaposin (Proactivator polypeptide) [Cleaved into: Saposin-A (Protein A); Saposin-B-Val; Saposin-B (Cerebroside sulfate activator) (CSAct) (Dispersin) (Sphingolipid activator protein 1) (SAP-1) (Sulfatide/GM1 activator); Saposin-C (A1 activator) (Co-beta-glucosidase) (Glucosylceramidase activator) (Sphingolipid activator protein 2) (SAP-2); Saposin-D (Component C) (Protein C)]
DNATEEEILVYLEK-N4H4F2S1G0					293.951	293.951	DNATEEEILVYLEK	3436.19	4405.09	4723.95	1575.13	2158.39	3259.75	P07602	SAP	Prosaposin (Proactivator polypeptide) [Cleaved into: Saposin-A (Protein A); Saposin-B-Val; Saposin-B (Cerebroside sulfate activator) (CSAct) (Dispersin) (Sphingolipid activator protein 1) (SAP-1) (Sulfatide/GM1 activator); Saposin-C (A1 activator) (Co-beta-glucosidase) (Glucosylceramidase activator) (Sphingolipid activator protein 2) (SAP-2); Saposin-D (Component C) (Protein C)]
DNTTVTR-N2H9F0S0G0					257.089	257.089	DNTTVTR		910.245	1103.41	218.602	655.629	721.971	P11279	LAMP1	Lysosome-associated membrane glycoprotein 1 (LAMP-1) (Lysosome-associated membrane protein 1) (CD107 antigen-like family member A) (CD antigen CD107a)
DNTTVTR-N4H5F1S1G0		910.245	1103.41	218.602	398.54	657.698	DNTTVTR		910.245	1103.41	218.602	655.629	721.971	P11279	LAMP1	Lysosome-associated membrane glycoprotein 1 (LAMP-1) (Lysosome-associated membrane protein 1) (CD107 antigen-like family member A) (CD antigen CD107a)
DQPGHPVNR-N2H8F0S0G0			552.022			552.022	DQPGHPVNR			1449.42	184.016	69.0125	567.484	Q16880	CGT	2-hydroxyacylsphingosine 1-beta-galactosyltransferase (EC 2.4.1.47) (Ceramide UDP-galactosyltransferase) (Cerebroside synthase) (UDP-galactose-ceramide galactosyltransferase)
DQPGHPVNR-N2H9F0S0G0			897.401	184.016	69.0125	383.477	DQPGHPVNR			1449.42	184.016	69.0125	567.484	Q16880	CGT	2-hydroxyacylsphingosine 1-beta-galactosyltransferase (EC 2.4.1.47) (Ceramide UDP-galactosyltransferase) (Cerebroside synthase) (UDP-galactose-ceramide galactosyltransferase)
DSCESNHNITCK-N2H7F0S0G0					702.014	702.014	DSCESNHNITCK		601.527	451.047		2341.34	1131.3	P56199	ITA1	Integrin alpha-1 (CD49 antigen-like family member A) (Laminin and collagen receptor) (VLA-1) (CD antigen CD49a)
DSCESNHNITCK-N2H8F0S0G0		386.633	261.636		1038.09	562.12	DSCESNHNITCK		601.527	451.047		2341.34	1131.3	P56199	ITA1	Integrin alpha-1 (CD49 antigen-like family member A) (Laminin and collagen receptor) (VLA-1) (CD antigen CD49a)
DSCESNHNITCK-N2H9F0S0G0		214.894	189.41		601.236	335.18	DSCESNHNITCK		601.527	451.047		2341.34	1131.3	P56199	ITA1	Integrin alpha-1 (CD49 antigen-like family member A) (Laminin and collagen receptor) (VLA-1) (CD antigen CD49a)
DSEAFCHANCSGPAPAAKPDPDGGR-N2H10F0S0G0				206.698	330.222	268.46	DSEAFCHANCSGPAPAAKPDPDGGR	103.319	168.012	1674.18	1974.09	2435.86	1271.09	Q92791	SC65	Endoplasmic reticulum protein SC65 (Leprecan-like protein 4) (Nucleolar autoantigen No55) (Prolyl 3-hydroxylase family member 4) (Synaptonemal complex protein SC65)
DSEAFCHANCSGPAPAAKPDPDGGR-N2H6F0S0G0	103.319	168.012	1138.91	1355.44	2047.52	962.639	DSEAFCHANCSGPAPAAKPDPDGGR	103.319	168.012	1674.18	1974.09	2435.86	1271.09	Q92791	SC65	Endoplasmic reticulum protein SC65 (Leprecan-like protein 4) (Nucleolar autoantigen No55) (Prolyl 3-hydroxylase family member 4) (Synaptonemal complex protein SC65)
DSEAFCHANCSGPAPAAKPDPDGGR-N2H7F0S0G0					58.1197	58.1197	DSEAFCHANCSGPAPAAKPDPDGGR	103.319	168.012	1674.18	1974.09	2435.86	1271.09	Q92791	SC65	Endoplasmic reticulum protein SC65 (Leprecan-like protein 4) (Nucleolar autoantigen No55) (Prolyl 3-hydroxylase family member 4) (Synaptonemal complex protein SC65)
DSEAFCHANCSGPAPAAKPDPDGGR-N2H8F0S0G0			72.3648	411.958		242.161	DSEAFCHANCSGPAPAAKPDPDGGR	103.319	168.012	1674.18	1974.09	2435.86	1271.09	Q92791	SC65	Endoplasmic reticulum protein SC65 (Leprecan-like protein 4) (Nucleolar autoantigen No55) (Prolyl 3-hydroxylase family member 4) (Synaptonemal complex protein SC65)
DSEAFCHANCSGPAPAAKPDPDGGR-N2H9F0S0G0			462.907			462.907	DSEAFCHANCSGPAPAAKPDPDGGR	103.319	168.012	1674.18	1974.09	2435.86	1271.09	Q92791	SC65	Endoplasmic reticulum protein SC65 (Leprecan-like protein 4) (Nucleolar autoantigen No55) (Prolyl 3-hydroxylase family member 4) (Synaptonemal complex protein SC65)
DSLNSSHPISSSVQSSEQIEEMFDSLSYFK-N2H8F0S0G0	295.403	75.329	60.2426		121.737	138.178	DSLNSSHPISSSVQSSEQIEEMFDSLSYFK	549.255	206.499	160.065	643.763	323.498	376.616	Q9UIQ6	LCAP	Leucyl-cystinyl aminopeptidase (Cystinyl aminopeptidase) (EC 3.4.11.3) (Insulin-regulated membrane aminopeptidase) (Insulin-responsive aminopeptidase) (IRAP) (Oxytocinase) (OTase) (Placental leucine aminopeptidase) (P-LAP) [Cleaved into: Leucyl-cystinyl aminopeptidase, pregnancy serum form]
DSLNSSHPISSSVQSSEQIEEMFDSLSYFK-N2H9F0S0G0	253.852	74.4514		423.714	98.1144	212.533	DSLNSSHPISSSVQSSEQIEEMFDSLSYFK	549.255	206.499	160.065	643.763	323.498	376.616	Q9UIQ6	LCAP	Leucyl-cystinyl aminopeptidase (Cystinyl aminopeptidase) (EC 3.4.11.3) (Insulin-regulated membrane aminopeptidase) (Insulin-responsive aminopeptidase) (IRAP) (Oxytocinase) (OTase) (Placental leucine aminopeptidase) (P-LAP) [Cleaved into: Leucyl-cystinyl aminopeptidase, pregnancy serum form]
DSLNSSHPISSSVQSSEQIEEMFDSLSYFK-N6H3F0S0G0		56.7191			103.647	80.1828	DSLNSSHPISSSVQSSEQIEEMFDSLSYFK	549.255	206.499	160.065	643.763	323.498	376.616	Q9UIQ6	LCAP	Leucyl-cystinyl aminopeptidase (Cystinyl aminopeptidase) (EC 3.4.11.3) (Insulin-regulated membrane aminopeptidase) (Insulin-responsive aminopeptidase) (IRAP) (Oxytocinase) (OTase) (Placental leucine aminopeptidase) (P-LAP) [Cleaved into: Leucyl-cystinyl aminopeptidase, pregnancy serum form]
DSLNSSHPISSSVQSSEQIEEMFDSLSYFK-N6H4F0S0G0			99.8224	220.048		159.935	DSLNSSHPISSSVQSSEQIEEMFDSLSYFK	549.255	206.499	160.065	643.763	323.498	376.616	Q9UIQ6	LCAP	Leucyl-cystinyl aminopeptidase (Cystinyl aminopeptidase) (EC 3.4.11.3) (Insulin-regulated membrane aminopeptidase) (Insulin-responsive aminopeptidase) (IRAP) (Oxytocinase) (OTase) (Placental leucine aminopeptidase) (P-LAP) [Cleaved into: Leucyl-cystinyl aminopeptidase, pregnancy serum form]
DSLNSSRPISKPAETPTQIQEMFDEVSYNK-N2H8F0S0G0	263.128			125.219		194.173	DSLNSSRPISKPAETPTQIQEMFDEVSYNK	263.128	94.1805	185.263	125.219		166.947	Q6P179	ERAP2	Endoplasmic reticulum aminopeptidase 2 (EC 3.4.11.-) (Leukocyte-derived arginine aminopeptidase) (L-RAP)
DSLNSSRPISKPAETPTQIQEMFDEVSYNK-N2H9F0S0G0		94.1805	95.1237			94.6521	DSLNSSRPISKPAETPTQIQEMFDEVSYNK	263.128	94.1805	185.263	125.219		166.947	Q6P179	ERAP2	Endoplasmic reticulum aminopeptidase 2 (EC 3.4.11.-) (Leukocyte-derived arginine aminopeptidase) (L-RAP)
DSLNSSRPISKPAETPTQIQEMFDEVSYNK-N6H4F0S0G0			90.1395			90.1395	DSLNSSRPISKPAETPTQIQEMFDEVSYNK	263.128	94.1805	185.263	125.219		166.947	Q6P179	ERAP2	Endoplasmic reticulum aminopeptidase 2 (EC 3.4.11.-) (Leukocyte-derived arginine aminopeptidase) (L-RAP)
DSLSINATNIK-N2H6F0S0G0	700.045	702.452	711.517	92.148	470.524	535.337	DSLSINATNIK	907.622	807.898	835.682	245.059	582.085	675.669	P00533	EGFR	Epidermal growth factor receptor (EC 2.7.10.1) (Proto-oncogene c-ErbB-1) (Receptor tyrosine-protein kinase erbB-1)
DSLSINATNIK-N2H7F0S0G0	132.86	105.446	39.0631	152.911	111.561	108.368	DSLSINATNIK	907.622	807.898	835.682	245.059	582.085	675.669	P00533	EGFR	Epidermal growth factor receptor (EC 2.7.10.1) (Proto-oncogene c-ErbB-1) (Receptor tyrosine-protein kinase erbB-1)
DSLSINATNIK-N2H8F0S0G0			51.8811			51.8811	DSLSINATNIK	907.622	807.898	835.682	245.059	582.085	675.669	P00533	EGFR	Epidermal growth factor receptor (EC 2.7.10.1) (Proto-oncogene c-ErbB-1) (Receptor tyrosine-protein kinase erbB-1)
DSLSINATNIK-N2H9F0S0G0			33.2212			33.2212	DSLSINATNIK	907.622	807.898	835.682	245.059	582.085	675.669	P00533	EGFR	Epidermal growth factor receptor (EC 2.7.10.1) (Proto-oncogene c-ErbB-1) (Receptor tyrosine-protein kinase erbB-1)
DSLSINATNIK-N6H4F0S0G0	74.7165					74.7165	DSLSINATNIK	907.622	807.898	835.682	245.059	582.085	675.669	P00533	EGFR	Epidermal growth factor receptor (EC 2.7.10.1) (Proto-oncogene c-ErbB-1) (Receptor tyrosine-protein kinase erbB-1)
DSPVLPVTLQCNLTSSSHTLTYSYWTK-N2H6F0S0G0	454.84	68.3046	152.204			225.116	DSPVLPVTLQCNLTSSSHTLTYSYWTK	1212.51	68.3046	256.613	970.011		626.859	Q9Y639	NPTN	Neuroplastin (Stromal cell-derived receptor 1) (SDR-1)
DSPVLPVTLQCNLTSSSHTLTYSYWTK-N2H8F0S0G0	757.67			517.333		637.502	DSPVLPVTLQCNLTSSSHTLTYSYWTK	1212.51	68.3046	256.613	970.011		626.859	Q9Y639	NPTN	Neuroplastin (Stromal cell-derived receptor 1) (SDR-1)
DSPVLPVTLQCNLTSSSHTLTYSYWTK-N6H3F0S0G0			104.408	452.678		278.543	DSPVLPVTLQCNLTSSSHTLTYSYWTK	1212.51	68.3046	256.613	970.011		626.859	Q9Y639	NPTN	Neuroplastin (Stromal cell-derived receptor 1) (SDR-1)
DTCTQECSYFNITK-N2H6F0S0G0				278.488		278.488	DTCTQECSYFNITK		260.248		278.488	431.522	323.419	P05556	ITB1	Integrin beta-1 (Fibronectin receptor subunit beta) (Glycoprotein IIa) (GPIIA) (VLA-4 subunit beta) (CD antigen CD29)
DTCTQECSYFNITK-N2H9F0S0G0					216.241	216.241	DTCTQECSYFNITK		260.248		278.488	431.522	323.419	P05556	ITB1	Integrin beta-1 (Fibronectin receptor subunit beta) (Glycoprotein IIa) (GPIIA) (VLA-4 subunit beta) (CD antigen CD29)
DTCTQECSYFNITK-N3H4F3S0G0		100.508			215.281	157.894	DTCTQECSYFNITK		260.248		278.488	431.522	323.419	P05556	ITB1	Integrin beta-1 (Fibronectin receptor subunit beta) (Glycoprotein IIa) (GPIIA) (VLA-4 subunit beta) (CD antigen CD29)
DTCTQECSYFNITK-N6H4F0S0G0		159.74				159.74	DTCTQECSYFNITK		260.248		278.488	431.522	323.419	P05556	ITB1	Integrin beta-1 (Fibronectin receptor subunit beta) (Glycoprotein IIa) (GPIIA) (VLA-4 subunit beta) (CD antigen CD29)
DTWGLSDEHFQPRPEAVQFFNVTTLQK-N2H6F0S0G0	3391.33	1938.64	1778.96	189.824		1824.69	DTWGLSDEHFQPRPEAVQFFNVTTLQK	5129.96	3243.18	2873.54	1611.39	2079.45	2987.5	O75718	CRTAP	Cartilage-associated protein
DTWGLSDEHFQPRPEAVQFFNVTTLQK-N2H8F0S0G0	1738.63	1246.99	1039.75	1309.63	1851.28	1437.26	DTWGLSDEHFQPRPEAVQFFNVTTLQK	5129.96	3243.18	2873.54	1611.39	2079.45	2987.5	O75718	CRTAP	Cartilage-associated protein
DTWGLSDEHFQPRPEAVQFFNVTTLQK-N6H3F0S0G0		57.55	54.8233	111.934	228.173	113.12	DTWGLSDEHFQPRPEAVQFFNVTTLQK	5129.96	3243.18	2873.54	1611.39	2079.45	2987.5	O75718	CRTAP	Cartilage-associated protein
DVLQNHLTEVLTLVAMELPHNVSSAEAVLR-N2H7F0S0G0			439.576		181.512	310.544	DVLQNHLTEVLTLVAMELPHNVSSAEAVLR	594.588		439.576		1302.96	779.04	O95479	G6PE	GDH/6PGL endoplasmic bifunctional protein [Includes: Hexose-6-phosphate dehydrogenase (Glucose 1-dehydrogenase) (GDH) (EC 1.1.1.47) (Glucose-6-phosphate dehydrogenase) (EC 1.1.1.363); 6-phosphogluconolactonase (6PGL) (EC 3.1.1.31)]
DVLQNHLTEVLTLVAMELPHNVSSAEAVLR-N2H9F0S0G0					242.297	242.297	DVLQNHLTEVLTLVAMELPHNVSSAEAVLR	594.588		439.576		1302.96	779.04	O95479	G6PE	GDH/6PGL endoplasmic bifunctional protein [Includes: Hexose-6-phosphate dehydrogenase (Glucose 1-dehydrogenase) (GDH) (EC 1.1.1.47) (Glucose-6-phosphate dehydrogenase) (EC 1.1.1.363); 6-phosphogluconolactonase (6PGL) (EC 3.1.1.31)]
DVLQNHLTEVLTLVAMELPHNVSSAEAVLR-N6H3F0S0G0					282.884	282.884	DVLQNHLTEVLTLVAMELPHNVSSAEAVLR	594.588		439.576		1302.96	779.04	O95479	G6PE	GDH/6PGL endoplasmic bifunctional protein [Includes: Hexose-6-phosphate dehydrogenase (Glucose 1-dehydrogenase) (GDH) (EC 1.1.1.47) (Glucose-6-phosphate dehydrogenase) (EC 1.1.1.363); 6-phosphogluconolactonase (6PGL) (EC 3.1.1.31)]
DVLQNHLTEVLTLVAMELPHNVSSAEAVLR-N6H4F0S0G0	594.588				596.263	595.425	DVLQNHLTEVLTLVAMELPHNVSSAEAVLR	594.588		439.576		1302.96	779.04	O95479	G6PE	GDH/6PGL endoplasmic bifunctional protein [Includes: Hexose-6-phosphate dehydrogenase (Glucose 1-dehydrogenase) (GDH) (EC 1.1.1.47) (Glucose-6-phosphate dehydrogenase) (EC 1.1.1.363); 6-phosphogluconolactonase (6PGL) (EC 3.1.1.31)]
DVNCSVMGPQEK-N2H10F0S0G0	91.3989	169.041				130.22	DVNCSVMGPQEK	2846.39	2659.89	2517.09	3003.4	2325.48	2670.45	P53634	CATC	Dipeptidyl peptidase 1 (EC 3.4.14.1) (Cathepsin C) (Cathepsin J) (Dipeptidyl peptidase I) (DPP-I) (DPPI) (Dipeptidyl transferase) [Cleaved into: Dipeptidyl peptidase 1 exclusion domain chain (Dipeptidyl peptidase I exclusion domain chain); Dipeptidyl peptidase 1 heavy chain (Dipeptidyl peptidase I heavy chain); Dipeptidyl peptidase 1 light chain (Dipeptidyl peptidase I light chain)]
DVNCSVMGPQEK-N2H3F1S0G0	155.435	142.114		476.553	147.915	230.504	DVNCSVMGPQEK	2846.39	2659.89	2517.09	3003.4	2325.48	2670.45	P53634	CATC	Dipeptidyl peptidase 1 (EC 3.4.14.1) (Cathepsin C) (Cathepsin J) (Dipeptidyl peptidase I) (DPP-I) (DPPI) (Dipeptidyl transferase) [Cleaved into: Dipeptidyl peptidase 1 exclusion domain chain (Dipeptidyl peptidase I exclusion domain chain); Dipeptidyl peptidase 1 heavy chain (Dipeptidyl peptidase I heavy chain); Dipeptidyl peptidase 1 light chain (Dipeptidyl peptidase I light chain)]
DVNCSVMGPQEK-N2H5F0S0G0				47.996		47.996	DVNCSVMGPQEK	2846.39	2659.89	2517.09	3003.4	2325.48	2670.45	P53634	CATC	Dipeptidyl peptidase 1 (EC 3.4.14.1) (Cathepsin C) (Cathepsin J) (Dipeptidyl peptidase I) (DPP-I) (DPPI) (Dipeptidyl transferase) [Cleaved into: Dipeptidyl peptidase 1 exclusion domain chain (Dipeptidyl peptidase I exclusion domain chain); Dipeptidyl peptidase 1 heavy chain (Dipeptidyl peptidase I heavy chain); Dipeptidyl peptidase 1 light chain (Dipeptidyl peptidase I light chain)]
DVNCSVMGPQEK-N2H6F0S0G0	1544.12	1138.7	1249.61	991.736	1112.27	1207.29	DVNCSVMGPQEK	2846.39	2659.89	2517.09	3003.4	2325.48	2670.45	P53634	CATC	Dipeptidyl peptidase 1 (EC 3.4.14.1) (Cathepsin C) (Cathepsin J) (Dipeptidyl peptidase I) (DPP-I) (DPPI) (Dipeptidyl transferase) [Cleaved into: Dipeptidyl peptidase 1 exclusion domain chain (Dipeptidyl peptidase I exclusion domain chain); Dipeptidyl peptidase 1 heavy chain (Dipeptidyl peptidase I heavy chain); Dipeptidyl peptidase 1 light chain (Dipeptidyl peptidase I light chain)]
DVNCSVMGPQEK-N2H6F1S0G0	297.664	518.813	393.62	255.084		366.295	DVNCSVMGPQEK	2846.39	2659.89	2517.09	3003.4	2325.48	2670.45	P53634	CATC	Dipeptidyl peptidase 1 (EC 3.4.14.1) (Cathepsin C) (Cathepsin J) (Dipeptidyl peptidase I) (DPP-I) (DPPI) (Dipeptidyl transferase) [Cleaved into: Dipeptidyl peptidase 1 exclusion domain chain (Dipeptidyl peptidase I exclusion domain chain); Dipeptidyl peptidase 1 heavy chain (Dipeptidyl peptidase I heavy chain); Dipeptidyl peptidase 1 light chain (Dipeptidyl peptidase I light chain)]
DVNCSVMGPQEK-N2H7F0S0G0			56.8372	191.404	32.4867	93.5759	DVNCSVMGPQEK	2846.39	2659.89	2517.09	3003.4	2325.48	2670.45	P53634	CATC	Dipeptidyl peptidase 1 (EC 3.4.14.1) (Cathepsin C) (Cathepsin J) (Dipeptidyl peptidase I) (DPP-I) (DPPI) (Dipeptidyl transferase) [Cleaved into: Dipeptidyl peptidase 1 exclusion domain chain (Dipeptidyl peptidase I exclusion domain chain); Dipeptidyl peptidase 1 heavy chain (Dipeptidyl peptidase I heavy chain); Dipeptidyl peptidase 1 light chain (Dipeptidyl peptidase I light chain)]
DVNCSVMGPQEK-N3H6F0S0G0	641.206	691.222	817.016	523.726	635.699	661.774	DVNCSVMGPQEK	2846.39	2659.89	2517.09	3003.4	2325.48	2670.45	P53634	CATC	Dipeptidyl peptidase 1 (EC 3.4.14.1) (Cathepsin C) (Cathepsin J) (Dipeptidyl peptidase I) (DPP-I) (DPPI) (Dipeptidyl transferase) [Cleaved into: Dipeptidyl peptidase 1 exclusion domain chain (Dipeptidyl peptidase I exclusion domain chain); Dipeptidyl peptidase 1 heavy chain (Dipeptidyl peptidase I heavy chain); Dipeptidyl peptidase 1 light chain (Dipeptidyl peptidase I light chain)]
DVNCSVMGPQEK-N4H3F0S2G0					96.55	96.55	DVNCSVMGPQEK	2846.39	2659.89	2517.09	3003.4	2325.48	2670.45	P53634	CATC	Dipeptidyl peptidase 1 (EC 3.4.14.1) (Cathepsin C) (Cathepsin J) (Dipeptidyl peptidase I) (DPP-I) (DPPI) (Dipeptidyl transferase) [Cleaved into: Dipeptidyl peptidase 1 exclusion domain chain (Dipeptidyl peptidase I exclusion domain chain); Dipeptidyl peptidase 1 heavy chain (Dipeptidyl peptidase I heavy chain); Dipeptidyl peptidase 1 light chain (Dipeptidyl peptidase I light chain)]
DVNCSVMGPQEK-N4H6F2S0G0				516.901		516.901	DVNCSVMGPQEK	2846.39	2659.89	2517.09	3003.4	2325.48	2670.45	P53634	CATC	Dipeptidyl peptidase 1 (EC 3.4.14.1) (Cathepsin C) (Cathepsin J) (Dipeptidyl peptidase I) (DPP-I) (DPPI) (Dipeptidyl transferase) [Cleaved into: Dipeptidyl peptidase 1 exclusion domain chain (Dipeptidyl peptidase I exclusion domain chain); Dipeptidyl peptidase 1 heavy chain (Dipeptidyl peptidase I heavy chain); Dipeptidyl peptidase 1 light chain (Dipeptidyl peptidase I light chain)]
DVNCSVMGPQEK-N4H7F1S0G0					300.556	300.556	DVNCSVMGPQEK	2846.39	2659.89	2517.09	3003.4	2325.48	2670.45	P53634	CATC	Dipeptidyl peptidase 1 (EC 3.4.14.1) (Cathepsin C) (Cathepsin J) (Dipeptidyl peptidase I) (DPP-I) (DPPI) (Dipeptidyl transferase) [Cleaved into: Dipeptidyl peptidase 1 exclusion domain chain (Dipeptidyl peptidase I exclusion domain chain); Dipeptidyl peptidase 1 heavy chain (Dipeptidyl peptidase I heavy chain); Dipeptidyl peptidase 1 light chain (Dipeptidyl peptidase I light chain)]
DVNCSVMGPQEK-N6H4F1S0G0	116.558					116.558	DVNCSVMGPQEK	2846.39	2659.89	2517.09	3003.4	2325.48	2670.45	P53634	CATC	Dipeptidyl peptidase 1 (EC 3.4.14.1) (Cathepsin C) (Cathepsin J) (Dipeptidyl peptidase I) (DPP-I) (DPPI) (Dipeptidyl transferase) [Cleaved into: Dipeptidyl peptidase 1 exclusion domain chain (Dipeptidyl peptidase I exclusion domain chain); Dipeptidyl peptidase 1 heavy chain (Dipeptidyl peptidase I heavy chain); Dipeptidyl peptidase 1 light chain (Dipeptidyl peptidase I light chain)]
DYLTDLITNDSVSFFR-N2H5F0S0G0		294.484		425.338		359.911	DYLTDLITNDSVSFFR		294.484		425.338	203.986	307.936	Q8IWU5	SULF2	Extracellular sulfatase Sulf-2 (hSulf-2) (EC 3.1.6.-)
DYLTDLITNDSVSFFR-N4H3F0S2G0					203.986	203.986	DYLTDLITNDSVSFFR		294.484		425.338	203.986	307.936	Q8IWU5	SULF2	Extracellular sulfatase Sulf-2 (hSulf-2) (EC 3.1.6.-)
DYYLNK-N2H9F0S0G0	363.733	132.167	138.192	210.579	336.884	236.311	DYYLNK	363.733	132.167	138.192	210.579	1105.68	390.071	P42892	ECE1	Endothelin-converting enzyme 1 (ECE-1) (EC 3.4.24.71)
DYYLNK-N5H6F1S2G0					188.99	188.99	DYYLNK	363.733	132.167	138.192	210.579	1105.68	390.071	P42892	ECE1	Endothelin-converting enzyme 1 (ECE-1) (EC 3.4.24.71)
DYYLNK-N5H6F3S0G0					111.942	111.942	DYYLNK	363.733	132.167	138.192	210.579	1105.68	390.071	P42892	ECE1	Endothelin-converting enzyme 1 (ECE-1) (EC 3.4.24.71)
DYYLNK-N6H7F1S0G0					253.268	253.268	DYYLNK	363.733	132.167	138.192	210.579	1105.68	390.071	P42892	ECE1	Endothelin-converting enzyme 1 (ECE-1) (EC 3.4.24.71)
DYYLNK-N6H7F1S2G0					83.982	83.982	DYYLNK	363.733	132.167	138.192	210.579	1105.68	390.071	P42892	ECE1	Endothelin-converting enzyme 1 (ECE-1) (EC 3.4.24.71)
DYYLNK-N7H8F0S0G0					130.616	130.616	DYYLNK	363.733	132.167	138.192	210.579	1105.68	390.071	P42892	ECE1	Endothelin-converting enzyme 1 (ECE-1) (EC 3.4.24.71)
DYYPINESLASLPLR-N2H6F0S0G0	928.34	1683.78	1732.25	604.838	714.127	1132.67	DYYPINESLASLPLR	4829.99	4057.79	3698.73	4092.57	2438.57	3823.53	O96005	CLPT1	Cleft lip and palate transmembrane protein 1
DYYPINESLASLPLR-N2H7F0S0G0	1231.62	202.609	927.872	1242.57	658.046	852.543	DYYPINESLASLPLR	4829.99	4057.79	3698.73	4092.57	2438.57	3823.53	O96005	CLPT1	Cleft lip and palate transmembrane protein 1
DYYPINESLASLPLR-N2H8F0S0G0	2670.03	1615.07	788.184	1414.79	82.4583	1314.11	DYYPINESLASLPLR	4829.99	4057.79	3698.73	4092.57	2438.57	3823.53	O96005	CLPT1	Cleft lip and palate transmembrane protein 1
DYYPINESLASLPLR-N2H9F0S0G0		432.769		338.436	359.189	376.798	DYYPINESLASLPLR	4829.99	4057.79	3698.73	4092.57	2438.57	3823.53	O96005	CLPT1	Cleft lip and palate transmembrane protein 1
DYYPINESLASLPLR-N4H3F0S2G0			250.425	491.941	624.751	455.706	DYYPINESLASLPLR	4829.99	4057.79	3698.73	4092.57	2438.57	3823.53	O96005	CLPT1	Cleft lip and palate transmembrane protein 1
DYYPINESLASLPLR-N6H3F0S0G0		123.567				123.567	DYYPINESLASLPLR	4829.99	4057.79	3698.73	4092.57	2438.57	3823.53	O96005	CLPT1	Cleft lip and palate transmembrane protein 1
EADNHTAFIR-N2H7F0S0G0	201.117			113.223	63.2241	125.855	EADNHTAFIR	576.851	383.597	453.381	417.801	812.396	528.805	Q92545	TM131	Transmembrane protein 131 (Protein RW1)
EADNHTAFIR-N2H8F0S0G0	375.734	383.597	453.381	304.578	479.832	399.424	EADNHTAFIR	576.851	383.597	453.381	417.801	812.396	528.805	Q92545	TM131	Transmembrane protein 131 (Protein RW1)
EADNHTAFIR-N2H9F0S0G0					269.341	269.341	EADNHTAFIR	576.851	383.597	453.381	417.801	812.396	528.805	Q92545	TM131	Transmembrane protein 131 (Protein RW1)
EAESLQPMTVVGTDYVFHNDTK-N2H9F0S0G0	244.106					244.106	EAESLQPMTVVGTDYVFHNDTK	624.252	132.918		220.99		326.053	O15031	PLXB2	Plexin-B2 (MM1)
EAESLQPMTVVGTDYVFHNDTK-N4H5F2S0G0	138.991					138.991	EAESLQPMTVVGTDYVFHNDTK	624.252	132.918		220.99		326.053	O15031	PLXB2	Plexin-B2 (MM1)
EAESLQPMTVVGTDYVFHNDTK-N4H5F3S0G0	241.156	132.918		65.216		146.43	EAESLQPMTVVGTDYVFHNDTK	624.252	132.918		220.99		326.053	O15031	PLXB2	Plexin-B2 (MM1)
EAESLQPMTVVGTDYVFHNDTK-N6H4F0S0G0				155.774		155.774	EAESLQPMTVVGTDYVFHNDTK	624.252	132.918		220.99		326.053	O15031	PLXB2	Plexin-B2 (MM1)
EAGNHTSGAGLVQINK-N2H10F0S0G0	200.98		257.677	120.942	343.486	230.771	EAGNHTSGAGLVQINK	7516.94	4540.22	4593.77	6323.04	8329.73	6260.74	P20645	MPRD	Cation-dependent mannose-6-phosphate receptor (CD Man-6-P receptor) (CD-MPR) (46 kDa mannose 6-phosphate receptor) (MPR 46)
EAGNHTSGAGLVQINK-N2H12F0S0G0	1229.45	1018.26	1253.23			1166.98	EAGNHTSGAGLVQINK	7516.94	4540.22	4593.77	6323.04	8329.73	6260.74	P20645	MPRD	Cation-dependent mannose-6-phosphate receptor (CD Man-6-P receptor) (CD-MPR) (46 kDa mannose 6-phosphate receptor) (MPR 46)
EAGNHTSGAGLVQINK-N2H8F0S0G0	358.075		245.899	283.544	685.492	393.252	EAGNHTSGAGLVQINK	7516.94	4540.22	4593.77	6323.04	8329.73	6260.74	P20645	MPRD	Cation-dependent mannose-6-phosphate receptor (CD Man-6-P receptor) (CD-MPR) (46 kDa mannose 6-phosphate receptor) (MPR 46)
EAGNHTSGAGLVQINK-N2H9F0S0G0	306.595			234.266	695.335	412.065	EAGNHTSGAGLVQINK	7516.94	4540.22	4593.77	6323.04	8329.73	6260.74	P20645	MPRD	Cation-dependent mannose-6-phosphate receptor (CD Man-6-P receptor) (CD-MPR) (46 kDa mannose 6-phosphate receptor) (MPR 46)
EAGNHTSGAGLVQINK-N4H5F1S0G0	236.453	262.689		274.766	208.487	245.599	EAGNHTSGAGLVQINK	7516.94	4540.22	4593.77	6323.04	8329.73	6260.74	P20645	MPRD	Cation-dependent mannose-6-phosphate receptor (CD Man-6-P receptor) (CD-MPR) (46 kDa mannose 6-phosphate receptor) (MPR 46)
EAGNHTSGAGLVQINK-N4H5F1S1G0	161.458			445.966	1109.16	572.194	EAGNHTSGAGLVQINK	7516.94	4540.22	4593.77	6323.04	8329.73	6260.74	P20645	MPRD	Cation-dependent mannose-6-phosphate receptor (CD Man-6-P receptor) (CD-MPR) (46 kDa mannose 6-phosphate receptor) (MPR 46)
EAGNHTSGAGLVQINK-N4H5F1S2G0	61.5884			931.763	1000.79	664.714	EAGNHTSGAGLVQINK	7516.94	4540.22	4593.77	6323.04	8329.73	6260.74	P20645	MPRD	Cation-dependent mannose-6-phosphate receptor (CD Man-6-P receptor) (CD-MPR) (46 kDa mannose 6-phosphate receptor) (MPR 46)
EAGNHTSGAGLVQINK-N4H5F2S0G0	84.361		64.5241	178.714	288.643	154.061	EAGNHTSGAGLVQINK	7516.94	4540.22	4593.77	6323.04	8329.73	6260.74	P20645	MPRD	Cation-dependent mannose-6-phosphate receptor (CD Man-6-P receptor) (CD-MPR) (46 kDa mannose 6-phosphate receptor) (MPR 46)
EAGNHTSGAGLVQINK-N4H5F2S1G0	408.689	175.912	203.869	157.904	328.995	255.074	EAGNHTSGAGLVQINK	7516.94	4540.22	4593.77	6323.04	8329.73	6260.74	P20645	MPRD	Cation-dependent mannose-6-phosphate receptor (CD Man-6-P receptor) (CD-MPR) (46 kDa mannose 6-phosphate receptor) (MPR 46)
EAGNHTSGAGLVQINK-N4H5F3S0G0	360.182	74.6701	120.106	509.607	398.162	292.545	EAGNHTSGAGLVQINK	7516.94	4540.22	4593.77	6323.04	8329.73	6260.74	P20645	MPRD	Cation-dependent mannose-6-phosphate receptor (CD Man-6-P receptor) (CD-MPR) (46 kDa mannose 6-phosphate receptor) (MPR 46)
EAGNHTSGAGLVQINK-N4H5F4S0G0	469.615	297.624		220.398	107.886	273.881	EAGNHTSGAGLVQINK	7516.94	4540.22	4593.77	6323.04	8329.73	6260.74	P20645	MPRD	Cation-dependent mannose-6-phosphate receptor (CD Man-6-P receptor) (CD-MPR) (46 kDa mannose 6-phosphate receptor) (MPR 46)
EAGNHTSGAGLVQINK-N4H6F0S2G0	351.962	222.689	93.2211	443.551	129.273	248.139	EAGNHTSGAGLVQINK	7516.94	4540.22	4593.77	6323.04	8329.73	6260.74	P20645	MPRD	Cation-dependent mannose-6-phosphate receptor (CD Man-6-P receptor) (CD-MPR) (46 kDa mannose 6-phosphate receptor) (MPR 46)
EAGNHTSGAGLVQINK-N5H5F1S0G0					145.553	145.553	EAGNHTSGAGLVQINK	7516.94	4540.22	4593.77	6323.04	8329.73	6260.74	P20645	MPRD	Cation-dependent mannose-6-phosphate receptor (CD Man-6-P receptor) (CD-MPR) (46 kDa mannose 6-phosphate receptor) (MPR 46)
EAGNHTSGAGLVQINK-N5H6F0S3G0	456.104	213.508	751.503	408.908	160.53	398.11	EAGNHTSGAGLVQINK	7516.94	4540.22	4593.77	6323.04	8329.73	6260.74	P20645	MPRD	Cation-dependent mannose-6-phosphate receptor (CD Man-6-P receptor) (CD-MPR) (46 kDa mannose 6-phosphate receptor) (MPR 46)
EAGNHTSGAGLVQINK-N5H6F1S0G0					311.977	311.977	EAGNHTSGAGLVQINK	7516.94	4540.22	4593.77	6323.04	8329.73	6260.74	P20645	MPRD	Cation-dependent mannose-6-phosphate receptor (CD Man-6-P receptor) (CD-MPR) (46 kDa mannose 6-phosphate receptor) (MPR 46)
EAGNHTSGAGLVQINK-N5H6F1S1G0	111.91			156.661		134.286	EAGNHTSGAGLVQINK	7516.94	4540.22	4593.77	6323.04	8329.73	6260.74	P20645	MPRD	Cation-dependent mannose-6-phosphate receptor (CD Man-6-P receptor) (CD-MPR) (46 kDa mannose 6-phosphate receptor) (MPR 46)
EAGNHTSGAGLVQINK-N5H6F1S2G0	447.341	427.252	280.022		395.284	387.475	EAGNHTSGAGLVQINK	7516.94	4540.22	4593.77	6323.04	8329.73	6260.74	P20645	MPRD	Cation-dependent mannose-6-phosphate receptor (CD Man-6-P receptor) (CD-MPR) (46 kDa mannose 6-phosphate receptor) (MPR 46)
EAGNHTSGAGLVQINK-N5H6F1S3G0	1293.36	1339.1	561.978	1332.57	1333.79	1172.16	EAGNHTSGAGLVQINK	7516.94	4540.22	4593.77	6323.04	8329.73	6260.74	P20645	MPRD	Cation-dependent mannose-6-phosphate receptor (CD Man-6-P receptor) (CD-MPR) (46 kDa mannose 6-phosphate receptor) (MPR 46)
EAGNHTSGAGLVQINK-N5H6F2S0G0	46.4362					46.4362	EAGNHTSGAGLVQINK	7516.94	4540.22	4593.77	6323.04	8329.73	6260.74	P20645	MPRD	Cation-dependent mannose-6-phosphate receptor (CD Man-6-P receptor) (CD-MPR) (46 kDa mannose 6-phosphate receptor) (MPR 46)
EAGNHTSGAGLVQINK-N5H6F2S1G0			107.606	94.7569	231.115	144.493	EAGNHTSGAGLVQINK	7516.94	4540.22	4593.77	6323.04	8329.73	6260.74	P20645	MPRD	Cation-dependent mannose-6-phosphate receptor (CD Man-6-P receptor) (CD-MPR) (46 kDa mannose 6-phosphate receptor) (MPR 46)
EAGNHTSGAGLVQINK-N5H6F3S0G0	196.651			64.9792		130.815	EAGNHTSGAGLVQINK	7516.94	4540.22	4593.77	6323.04	8329.73	6260.74	P20645	MPRD	Cation-dependent mannose-6-phosphate receptor (CD Man-6-P receptor) (CD-MPR) (46 kDa mannose 6-phosphate receptor) (MPR 46)
EAGNHTSGAGLVQINK-N5H6F3S1G0	466.297	323.41	448.61	296.493		383.702	EAGNHTSGAGLVQINK	7516.94	4540.22	4593.77	6323.04	8329.73	6260.74	P20645	MPRD	Cation-dependent mannose-6-phosphate receptor (CD Man-6-P receptor) (CD-MPR) (46 kDa mannose 6-phosphate receptor) (MPR 46)
EAGNHTSGAGLVQINK-N5H6F4S0G0	81.5044	69.7265		90.2605	247.852	122.336	EAGNHTSGAGLVQINK	7516.94	4540.22	4593.77	6323.04	8329.73	6260.74	P20645	MPRD	Cation-dependent mannose-6-phosphate receptor (CD Man-6-P receptor) (CD-MPR) (46 kDa mannose 6-phosphate receptor) (MPR 46)
EAGNHTSGAGLVQINK-N5H6F7S0G0	109.467					109.467	EAGNHTSGAGLVQINK	7516.94	4540.22	4593.77	6323.04	8329.73	6260.74	P20645	MPRD	Cation-dependent mannose-6-phosphate receptor (CD Man-6-P receptor) (CD-MPR) (46 kDa mannose 6-phosphate receptor) (MPR 46)
EAGNHTSGAGLVQINK-N6H7F0S0G0	78.4612	115.39				96.9257	EAGNHTSGAGLVQINK	7516.94	4540.22	4593.77	6323.04	8329.73	6260.74	P20645	MPRD	Cation-dependent mannose-6-phosphate receptor (CD Man-6-P receptor) (CD-MPR) (46 kDa mannose 6-phosphate receptor) (MPR 46)
EAGNHTSGAGLVQINK-N7H8F0S1G0					150.869	150.869	EAGNHTSGAGLVQINK	7516.94	4540.22	4593.77	6323.04	8329.73	6260.74	P20645	MPRD	Cation-dependent mannose-6-phosphate receptor (CD Man-6-P receptor) (CD-MPR) (46 kDa mannose 6-phosphate receptor) (MPR 46)
EAGNHTSGAGLVQINK-N7H8F1S0G0			205.524	76.9907	57.0531	113.189	EAGNHTSGAGLVQINK	7516.94	4540.22	4593.77	6323.04	8329.73	6260.74	P20645	MPRD	Cation-dependent mannose-6-phosphate receptor (CD Man-6-P receptor) (CD-MPR) (46 kDa mannose 6-phosphate receptor) (MPR 46)
EAINITLDHK-N2H7F0S0G0	159.843					159.843	EAINITLDHK	2457.68	1559.16	1533.91	1497.33	1814.06	1772.43	O00469	PLOD2	Procollagen-lysine,2-oxoglutarate 5-dioxygenase 2 (EC 1.14.11.4) (Lysyl hydroxylase 2) (LH2)
EAINITLDHK-N2H8F0S0G0	1906.81	784.646	668.923	637.678	842.658	968.143	EAINITLDHK	2457.68	1559.16	1533.91	1497.33	1814.06	1772.43	O00469	PLOD2	Procollagen-lysine,2-oxoglutarate 5-dioxygenase 2 (EC 1.14.11.4) (Lysyl hydroxylase 2) (LH2)
EAINITLDHK-N2H9F0S0G0	391.025	720.284	864.988	724.096	727.041	685.487	EAINITLDHK	2457.68	1559.16	1533.91	1497.33	1814.06	1772.43	O00469	PLOD2	Procollagen-lysine,2-oxoglutarate 5-dioxygenase 2 (EC 1.14.11.4) (Lysyl hydroxylase 2) (LH2)
EAINITLDHK-N5H4F3S0G0					244.361	244.361	EAINITLDHK	2457.68	1559.16	1533.91	1497.33	1814.06	1772.43	O00469	PLOD2	Procollagen-lysine,2-oxoglutarate 5-dioxygenase 2 (EC 1.14.11.4) (Lysyl hydroxylase 2) (LH2)
EAINITLDHK-N6H4F0S0G0				135.554		135.554	EAINITLDHK	2457.68	1559.16	1533.91	1497.33	1814.06	1772.43	O00469	PLOD2	Procollagen-lysine,2-oxoglutarate 5-dioxygenase 2 (EC 1.14.11.4) (Lysyl hydroxylase 2) (LH2)
EAINITLDHK-N6H7F0S4G0		54.2335				54.2335	EAINITLDHK	2457.68	1559.16	1533.91	1497.33	1814.06	1772.43	O00469	PLOD2	Procollagen-lysine,2-oxoglutarate 5-dioxygenase 2 (EC 1.14.11.4) (Lysyl hydroxylase 2) (LH2)
EASIVGENETYPR-N2H8F0S0G0	201.619	156.301	66.2863	1253.99	1932.62	722.163	EASIVGENETYPR	2264.22	2484.65	2881.57	2973.83	5574.56	3235.77	Q9UBV2	SE1L1	Protein sel-1 homolog 1 (Suppressor of lin-12-like protein 1) (Sel-1L)
EASIVGENETYPR-N2H9F0S0G0	1910.65	1952.5	2128.66	1538.77	2065.02	1919.12	EASIVGENETYPR	2264.22	2484.65	2881.57	2973.83	5574.56	3235.77	Q9UBV2	SE1L1	Protein sel-1 homolog 1 (Suppressor of lin-12-like protein 1) (Sel-1L)
EASIVGENETYPR-N3H4F3S0G0					306.355	306.355	EASIVGENETYPR	2264.22	2484.65	2881.57	2973.83	5574.56	3235.77	Q9UBV2	SE1L1	Protein sel-1 homolog 1 (Suppressor of lin-12-like protein 1) (Sel-1L)
EASIVGENETYPR-N4H3F0S2G0	151.948	375.854	686.623	181.075	1270.56	533.212	EASIVGENETYPR	2264.22	2484.65	2881.57	2973.83	5574.56	3235.77	Q9UBV2	SE1L1	Protein sel-1 homolog 1 (Suppressor of lin-12-like protein 1) (Sel-1L)
EDALNETR-N2H10F0S0G0					126.157	126.157	EDALNETR	187.107		123.33		126.157	145.531	P10909	CLUS	Clusterin (Aging-associated gene 4 protein) (Apolipoprotein J) (Apo-J) (Complement cytolysis inhibitor) (CLI) (Complement-associated protein SP-40,40) (Ku70-binding protein 1) (NA1/NA2) (Sulfated glycoprotein 2) (SGP-2) (Testosterone-repressed prostate message 2) (TRPM-2) [Cleaved into: Clusterin beta chain (ApoJalpha) (Complement cytolysis inhibitor a chain); Clusterin alpha chain (ApoJbeta) (Co…
EDALNETR-N2H9F0S0G0	187.107		123.33			155.218	EDALNETR	187.107		123.33		126.157	145.531	P10909	CLUS	Clusterin (Aging-associated gene 4 protein) (Apolipoprotein J) (Apo-J) (Complement cytolysis inhibitor) (CLI) (Complement-associated protein SP-40,40) (Ku70-binding protein 1) (NA1/NA2) (Sulfated glycoprotein 2) (SGP-2) (Testosterone-repressed prostate message 2) (TRPM-2) [Cleaved into: Clusterin beta chain (ApoJalpha) (Complement cytolysis inhibitor a chain); Clusterin alpha chain (ApoJbeta) (Co…
EEAMLYHNQTAELR-N2H6F0S0G0			489.873			489.873	EEAMLYHNQTAELR	1073.41	643.446	1395.16	1070.01	314.152	899.236	Q92791	SC65	Endoplasmic reticulum protein SC65 (Leprecan-like protein 4) (Nucleolar autoantigen No55) (Prolyl 3-hydroxylase family member 4) (Synaptonemal complex protein SC65)
EEAMLYHNQTAELR-N2H7F0S0G0	305.795		165.75			235.773	EEAMLYHNQTAELR	1073.41	643.446	1395.16	1070.01	314.152	899.236	Q92791	SC65	Endoplasmic reticulum protein SC65 (Leprecan-like protein 4) (Nucleolar autoantigen No55) (Prolyl 3-hydroxylase family member 4) (Synaptonemal complex protein SC65)
EEAMLYHNQTAELR-N2H8F0S0G0	510.193	244.457	363.722	449.449		391.955	EEAMLYHNQTAELR	1073.41	643.446	1395.16	1070.01	314.152	899.236	Q92791	SC65	Endoplasmic reticulum protein SC65 (Leprecan-like protein 4) (Nucleolar autoantigen No55) (Prolyl 3-hydroxylase family member 4) (Synaptonemal complex protein SC65)
EEAMLYHNQTAELR-N2H9F0S0G0	257.424	398.988	375.816	620.558	314.152	393.388	EEAMLYHNQTAELR	1073.41	643.446	1395.16	1070.01	314.152	899.236	Q92791	SC65	Endoplasmic reticulum protein SC65 (Leprecan-like protein 4) (Nucleolar autoantigen No55) (Prolyl 3-hydroxylase family member 4) (Synaptonemal complex protein SC65)
EEEAIQLDGLNASQIR-N2H5F0S0G0					246.008	246.008	EEEAIQLDGLNASQIR	1515.09	972.648	1775.98	1066.24	945.014	1255	P14625	ENPL	Endoplasmin (94 kDa glucose-regulated protein) (GRP-94) (Heat shock protein 90 kDa beta member 1) (Tumor rejection antigen 1) (gp96 homolog)
EEEAIQLDGLNASQIR-N2H6F0S0G0	1071.79	746.412	1233	1066.24	699.005	963.29	EEEAIQLDGLNASQIR	1515.09	972.648	1775.98	1066.24	945.014	1255	P14625	ENPL	Endoplasmin (94 kDa glucose-regulated protein) (GRP-94) (Heat shock protein 90 kDa beta member 1) (Tumor rejection antigen 1) (gp96 homolog)
EEEAIQLDGLNASQIR-N2H7F0S0G0	155.109		148.031			151.57	EEEAIQLDGLNASQIR	1515.09	972.648	1775.98	1066.24	945.014	1255	P14625	ENPL	Endoplasmin (94 kDa glucose-regulated protein) (GRP-94) (Heat shock protein 90 kDa beta member 1) (Tumor rejection antigen 1) (gp96 homolog)
EEEAIQLDGLNASQIR-N2H8F0S0G0	288.193	226.236	394.948			303.126	EEEAIQLDGLNASQIR	1515.09	972.648	1775.98	1066.24	945.014	1255	P14625	ENPL	Endoplasmin (94 kDa glucose-regulated protein) (GRP-94) (Heat shock protein 90 kDa beta member 1) (Tumor rejection antigen 1) (gp96 homolog)
EEQFNSTYR-N2H5F0S0G0	125.162				196.881	161.022	EEQFNSTYR	28802.2	54413.2	91437	50715.3	52359.7	55545.5	P01861	IGHG4	Immunoglobulin heavy constant gamma 4 (Ig gamma-4 chain C region)
EEQFNSTYR-N2H8F0S0G0		54.0417				54.0417	EEQFNSTYR	28802.2	54413.2	91437	50715.3	52359.7	55545.5	P01861	IGHG4	Immunoglobulin heavy constant gamma 4 (Ig gamma-4 chain C region)
EEQFNSTYR-N3H3F0S0G0	221.941	387.666	294.833	319.835	183.08	281.471	EEQFNSTYR	28802.2	54413.2	91437	50715.3	52359.7	55545.5	P01861	IGHG4	Immunoglobulin heavy constant gamma 4 (Ig gamma-4 chain C region)
EEQFNSTYR-N3H3F1S0G0	495.57	822.422	1103.69	930.087	457.71	761.896	EEQFNSTYR	28802.2	54413.2	91437	50715.3	52359.7	55545.5	P01861	IGHG4	Immunoglobulin heavy constant gamma 4 (Ig gamma-4 chain C region)
EEQFNSTYR-N3H4F0S0G0	444.039	173.325	378.209	383.919	313.733	338.645	EEQFNSTYR	28802.2	54413.2	91437	50715.3	52359.7	55545.5	P01861	IGHG4	Immunoglobulin heavy constant gamma 4 (Ig gamma-4 chain C region)
EEQFNSTYR-N3H4F1S0G0	537.705	685.081	834.777	982.339	902.595	788.5	EEQFNSTYR	28802.2	54413.2	91437	50715.3	52359.7	55545.5	P01861	IGHG4	Immunoglobulin heavy constant gamma 4 (Ig gamma-4 chain C region)
EEQFNSTYR-N3H6F0S1G0			195.711	172.376		184.043	EEQFNSTYR	28802.2	54413.2	91437	50715.3	52359.7	55545.5	P01861	IGHG4	Immunoglobulin heavy constant gamma 4 (Ig gamma-4 chain C region)
EEQFNSTYR-N3H6F2S0G0					254.266	254.266	EEQFNSTYR	28802.2	54413.2	91437	50715.3	52359.7	55545.5	P01861	IGHG4	Immunoglobulin heavy constant gamma 4 (Ig gamma-4 chain C region)
EEQFNSTYR-N4H3F0S0G0	2247.46	2959.82	3606.96	4757.28	1982.17	3110.74	EEQFNSTYR	28802.2	54413.2	91437	50715.3	52359.7	55545.5	P01861	IGHG4	Immunoglobulin heavy constant gamma 4 (Ig gamma-4 chain C region)
EEQFNSTYR-N4H3F1S0G0	1401.55	1980.44	5802.09	6638.09	1991.26	3562.69	EEQFNSTYR	28802.2	54413.2	91437	50715.3	52359.7	55545.5	P01861	IGHG4	Immunoglobulin heavy constant gamma 4 (Ig gamma-4 chain C region)
EEQFNSTYR-N4H4F0S0G0	986.471	2024.98	6718.21	5629.53	860.438	3243.93	EEQFNSTYR	28802.2	54413.2	91437	50715.3	52359.7	55545.5	P01861	IGHG4	Immunoglobulin heavy constant gamma 4 (Ig gamma-4 chain C region)
EEQFNSTYR-N4H4F1S0G0	2778.17	4681.31	5212.14	6997.23	3638.88	4661.55	EEQFNSTYR	28802.2	54413.2	91437	50715.3	52359.7	55545.5	P01861	IGHG4	Immunoglobulin heavy constant gamma 4 (Ig gamma-4 chain C region)
EEQFNSTYR-N4H5F0S0G0	881.645	1364.15	4570.7	4897.04	7607.71	3864.25	EEQFNSTYR	28802.2	54413.2	91437	50715.3	52359.7	55545.5	P01861	IGHG4	Immunoglobulin heavy constant gamma 4 (Ig gamma-4 chain C region)
EEQFNSTYR-N4H5F0S1G0	1207.47	1001.63	793.615	545.035	838.607	877.271	EEQFNSTYR	28802.2	54413.2	91437	50715.3	52359.7	55545.5	P01861	IGHG4	Immunoglobulin heavy constant gamma 4 (Ig gamma-4 chain C region)
EEQFNSTYR-N4H5F1S0G0	1420.13	22828.9	41183.6	2179.21	13675.3	16257.4	EEQFNSTYR	28802.2	54413.2	91437	50715.3	52359.7	55545.5	P01861	IGHG4	Immunoglobulin heavy constant gamma 4 (Ig gamma-4 chain C region)
EEQFNSTYR-N4H5F2S0G0		111.82		84.3561	175.317	123.831	EEQFNSTYR	28802.2	54413.2	91437	50715.3	52359.7	55545.5	P01861	IGHG4	Immunoglobulin heavy constant gamma 4 (Ig gamma-4 chain C region)
EEQFNSTYR-N4H6F0S0G0					126.306	126.306	EEQFNSTYR	28802.2	54413.2	91437	50715.3	52359.7	55545.5	P01861	IGHG4	Immunoglobulin heavy constant gamma 4 (Ig gamma-4 chain C region)
EEQFNSTYR-N4H6F0S1G0	1294.99	3296.8	2490.13	1696.65	1729.19	2101.55	EEQFNSTYR	28802.2	54413.2	91437	50715.3	52359.7	55545.5	P01861	IGHG4	Immunoglobulin heavy constant gamma 4 (Ig gamma-4 chain C region)
EEQFNSTYR-N4H6F1S0G0	291.333	425.834	358.738	181.681	539.254	359.368	EEQFNSTYR	28802.2	54413.2	91437	50715.3	52359.7	55545.5	P01861	IGHG4	Immunoglobulin heavy constant gamma 4 (Ig gamma-4 chain C region)
EEQFNSTYR-N4H6F2S0G0	114.817				1007.79	561.302	EEQFNSTYR	28802.2	54413.2	91437	50715.3	52359.7	55545.5	P01861	IGHG4	Immunoglobulin heavy constant gamma 4 (Ig gamma-4 chain C region)
EEQFNSTYR-N5H3F0S0G0	480.958	1264.34	1117.15	860.419	680.569	880.688	EEQFNSTYR	28802.2	54413.2	91437	50715.3	52359.7	55545.5	P01861	IGHG4	Immunoglobulin heavy constant gamma 4 (Ig gamma-4 chain C region)
EEQFNSTYR-N5H3F1S0G0	4513.33	2236.97	9982.73	4937.81	3737.26	5081.62	EEQFNSTYR	28802.2	54413.2	91437	50715.3	52359.7	55545.5	P01861	IGHG4	Immunoglobulin heavy constant gamma 4 (Ig gamma-4 chain C region)
EEQFNSTYR-N5H4F0S0G0	810.292	1065.18	1301.41	903.475	1185.43	1053.16	EEQFNSTYR	28802.2	54413.2	91437	50715.3	52359.7	55545.5	P01861	IGHG4	Immunoglobulin heavy constant gamma 4 (Ig gamma-4 chain C region)
EEQFNSTYR-N5H4F1S0G0	4392.94	1755.07	2514.29	5584.72	4373.5	3724.1	EEQFNSTYR	28802.2	54413.2	91437	50715.3	52359.7	55545.5	P01861	IGHG4	Immunoglobulin heavy constant gamma 4 (Ig gamma-4 chain C region)
EEQFNSTYR-N5H5F0S0G0	180.464	423.905			404.748	336.372	EEQFNSTYR	28802.2	54413.2	91437	50715.3	52359.7	55545.5	P01861	IGHG4	Immunoglobulin heavy constant gamma 4 (Ig gamma-4 chain C region)
EEQFNSTYR-N5H5F0S1G0	251.357	231.546	293.819	199.476		244.05	EEQFNSTYR	28802.2	54413.2	91437	50715.3	52359.7	55545.5	P01861	IGHG4	Immunoglobulin heavy constant gamma 4 (Ig gamma-4 chain C region)
EEQFNSTYR-N5H5F1S0G0	1868.91	2452.9	1052.92	234.324	3906.4	1903.09	EEQFNSTYR	28802.2	54413.2	91437	50715.3	52359.7	55545.5	P01861	IGHG4	Immunoglobulin heavy constant gamma 4 (Ig gamma-4 chain C region)
EEQFNSTYR-N5H6F0S1G0	272.441	257.378	793.678	152.711		369.052	EEQFNSTYR	28802.2	54413.2	91437	50715.3	52359.7	55545.5	P01861	IGHG4	Immunoglobulin heavy constant gamma 4 (Ig gamma-4 chain C region)
EEQFNSTYR-N5H6F1S0G0	106.807	136.318				121.562	EEQFNSTYR	28802.2	54413.2	91437	50715.3	52359.7	55545.5	P01861	IGHG4	Immunoglobulin heavy constant gamma 4 (Ig gamma-4 chain C region)
EEQFNSTYR-N5H6F2S0G0					636.888	636.888	EEQFNSTYR	28802.2	54413.2	91437	50715.3	52359.7	55545.5	P01861	IGHG4	Immunoglobulin heavy constant gamma 4 (Ig gamma-4 chain C region)
EEQFNSTYR-N6H4F1S0G0	209.703			181.4	272.912	221.338	EEQFNSTYR	28802.2	54413.2	91437	50715.3	52359.7	55545.5	P01861	IGHG4	Immunoglobulin heavy constant gamma 4 (Ig gamma-4 chain C region)
EEQFNSTYR-N6H6F1S0G0	391.841	279.534		1129.29	681.525	620.547	EEQFNSTYR	28802.2	54413.2	91437	50715.3	52359.7	55545.5	P01861	IGHG4	Immunoglobulin heavy constant gamma 4 (Ig gamma-4 chain C region)
EEQFNSTYR-N7H3F0S0G0		566.503	474.248			520.376	EEQFNSTYR	28802.2	54413.2	91437	50715.3	52359.7	55545.5	P01861	IGHG4	Immunoglobulin heavy constant gamma 4 (Ig gamma-4 chain C region)
EEQFNSTYR-N7H6F1S0G0	874.668	945.386	363.324	137.007		580.096	EEQFNSTYR	28802.2	54413.2	91437	50715.3	52359.7	55545.5	P01861	IGHG4	Immunoglobulin heavy constant gamma 4 (Ig gamma-4 chain C region)
EERPLNASALK-N2H7F0S0G0	307.083					307.083	EERPLNASALK	1218.27	3166.33	2948.11	2300.99		2408.43	O14657	TOR1B	Torsin-1B (Torsin ATPase-1B) (EC 3.6.4.-) (Torsin family 1 member B)
EERPLNASALK-N2H8F0S0G0	567.234	1687.09	1377.97	1352		1246.07	EERPLNASALK	1218.27	3166.33	2948.11	2300.99		2408.43	O14657	TOR1B	Torsin-1B (Torsin ATPase-1B) (EC 3.6.4.-) (Torsin family 1 member B)
EERPLNASALK-N2H9F0S0G0	343.951	1479.24	1570.14	948.989		1085.58	EERPLNASALK	1218.27	3166.33	2948.11	2300.99		2408.43	O14657	TOR1B	Torsin-1B (Torsin ATPase-1B) (EC 3.6.4.-) (Torsin family 1 member B)
EGDNITLK-N5H6F1S0G0					180.136	180.136	EGDNITLK	519.341	135.797	76.2761		1683.8	603.803	Q13740	CD166	CD166 antigen (Activated leukocyte cell adhesion molecule) (CD antigen CD166)
EGDNITLK-N5H6F1S1G0	203.674	135.797			771.233	370.234	EGDNITLK	519.341	135.797	76.2761		1683.8	603.803	Q13740	CD166	CD166 antigen (Activated leukocyte cell adhesion molecule) (CD antigen CD166)
EGDNITLK-N5H6F1S2G0					494.767	494.767	EGDNITLK	519.341	135.797	76.2761		1683.8	603.803	Q13740	CD166	CD166 antigen (Activated leukocyte cell adhesion molecule) (CD antigen CD166)
EGDNITLK-N5H6F1S3G0	73.5425		76.2761			74.9093	EGDNITLK	519.341	135.797	76.2761		1683.8	603.803	Q13740	CD166	CD166 antigen (Activated leukocyte cell adhesion molecule) (CD antigen CD166)
EGDNITLK-N5H6F3S0G0	242.125					242.125	EGDNITLK	519.341	135.797	76.2761		1683.8	603.803	Q13740	CD166	CD166 antigen (Activated leukocyte cell adhesion molecule) (CD antigen CD166)
EGDNITLK-N7H8F0S0G0					237.66	237.66	EGDNITLK	519.341	135.797	76.2761		1683.8	603.803	Q13740	CD166	CD166 antigen (Activated leukocyte cell adhesion molecule) (CD antigen CD166)
EGSGYFFLNTSTADVVK-N2H5F0S0G0	576.522		893.163	462.619	384.76	579.266	EGSGYFFLNTSTADVVK	1889.32	548.139	1017.31	868.387	1095.57	1083.75	Q8TEM1	PO210	Nuclear pore membrane glycoprotein 210 (Nuclear pore protein gp210) (Nuclear envelope pore membrane protein POM 210) (POM210) (Nucleoporin Nup210) (Pore membrane protein of 210 kDa)
EGSGYFFLNTSTADVVK-N2H6F0S0G0	1312.8	548.139		155.74	473.749	622.607	EGSGYFFLNTSTADVVK	1889.32	548.139	1017.31	868.387	1095.57	1083.75	Q8TEM1	PO210	Nuclear pore membrane glycoprotein 210 (Nuclear pore protein gp210) (Nuclear envelope pore membrane protein POM 210) (POM210) (Nucleoporin Nup210) (Pore membrane protein of 210 kDa)
EGSGYFFLNTSTADVVK-N2H8F0S0G0				250.029		250.029	EGSGYFFLNTSTADVVK	1889.32	548.139	1017.31	868.387	1095.57	1083.75	Q8TEM1	PO210	Nuclear pore membrane glycoprotein 210 (Nuclear pore protein gp210) (Nuclear envelope pore membrane protein POM 210) (POM210) (Nucleoporin Nup210) (Pore membrane protein of 210 kDa)
EGSGYFFLNTSTADVVK-N4H7F0S1G0			124.15			124.15	EGSGYFFLNTSTADVVK	1889.32	548.139	1017.31	868.387	1095.57	1083.75	Q8TEM1	PO210	Nuclear pore membrane glycoprotein 210 (Nuclear pore protein gp210) (Nuclear envelope pore membrane protein POM 210) (POM210) (Nucleoporin Nup210) (Pore membrane protein of 210 kDa)
EGSGYFFLNTSTADVVK-N8H9F3S0G0					237.063	237.063	EGSGYFFLNTSTADVVK	1889.32	548.139	1017.31	868.387	1095.57	1083.75	Q8TEM1	PO210	Nuclear pore membrane glycoprotein 210 (Nuclear pore protein gp210) (Nuclear envelope pore membrane protein POM 210) (POM210) (Nucleoporin Nup210) (Pore membrane protein of 210 kDa)
EGYSNISYIVVNHQGISSR-N2H10F0S0G0			51.181			51.181	EGYSNISYIVVNHQGISSR		115.101	51.181	75.1823		80.488	P49908	SEPP1	Selenoprotein P (SeP)
EGYSNISYIVVNHQGISSR-N5H6F0S0G0		60.9115				60.9115	EGYSNISYIVVNHQGISSR		115.101	51.181	75.1823		80.488	P49908	SEPP1	Selenoprotein P (SeP)
EGYSNISYIVVNHQGISSR-N6H5F0S0G0		54.1891		75.1823		64.6857	EGYSNISYIVVNHQGISSR		115.101	51.181	75.1823		80.488	P49908	SEPP1	Selenoprotein P (SeP)
EIFVANGTQGK-N4H5F1S1G0	213.285				177.379	195.332	EIFVANGTQGK	364.975	231.386			352.987	316.45	O95297	MPZL1	Myelin protein zero-like protein 1 (Protein zero-related)
EIFVANGTQGK-N4H5F3S0G0	151.69	231.386			175.608	186.228	EIFVANGTQGK	364.975	231.386			352.987	316.45	O95297	MPZL1	Myelin protein zero-like protein 1 (Protein zero-related)
EKPFEDFLPSHYNYLQFAYYNIGNYTQAVECAK-N2H5F0S0G0	634.294	315.051	328.656	1087.12		591.28	EKPFEDFLPSHYNYLQFAYYNIGNYTQAVECAK	1282.78	315.051	328.656	1087.12		753.401	Q32P28	P3H1	Prolyl 3-hydroxylase 1 (EC 1.14.11.7) (Growth suppressor 1) (Leucine- and proline-enriched proteoglycan 1) (Leprecan-1)
EKPFEDFLPSHYNYLQFAYYNIGNYTQAVECAK-N2H6F0S0G0	648.486					648.486	EKPFEDFLPSHYNYLQFAYYNIGNYTQAVECAK	1282.78	315.051	328.656	1087.12		753.401	Q32P28	P3H1	Prolyl 3-hydroxylase 1 (EC 1.14.11.7) (Growth suppressor 1) (Leucine- and proline-enriched proteoglycan 1) (Leprecan-1)
ELDLTCNITTDR-N4H5F0S0G0			206.325			206.325	ELDLTCNITTDR	330.713		206.325	355.167	399.63	322.959	Q9P2B2	FPRP	Prostaglandin F2 receptor negative regulator (CD9 partner 1) (CD9P-1) (Glu-Trp-Ile EWI motif-containing protein F) (EWI-F) (Prostaglandin F2-alpha receptor regulatory protein) (Prostaglandin F2-alpha receptor-associated protein) (CD antigen CD315)
ELDLTCNITTDR-N4H5F1S0G0	330.713			355.167	399.63	361.837	ELDLTCNITTDR	330.713		206.325	355.167	399.63	322.959	Q9P2B2	FPRP	Prostaglandin F2 receptor negative regulator (CD9 partner 1) (CD9P-1) (Glu-Trp-Ile EWI motif-containing protein F) (EWI-F) (Prostaglandin F2-alpha receptor regulatory protein) (Prostaglandin F2-alpha receptor-associated protein) (CD antigen CD315)
ELPGVCNETMMALWEECKPCLK-N2H9F0S0G0	210.029			89.7236	208.439	169.397	ELPGVCNETMMALWEECKPCLK	488.187			89.7236	208.439	262.117	P10909	CLUS	Clusterin (Aging-associated gene 4 protein) (Apolipoprotein J) (Apo-J) (Complement cytolysis inhibitor) (CLI) (Complement-associated protein SP-40,40) (Ku70-binding protein 1) (NA1/NA2) (Sulfated glycoprotein 2) (SGP-2) (Testosterone-repressed prostate message 2) (TRPM-2) [Cleaved into: Clusterin beta chain (ApoJalpha) (Complement cytolysis inhibitor a chain); Clusterin alpha chain (ApoJbeta) (Co…
ELPGVCNETMMALWEECKPCLK-N6H4F0S0G0	278.158					278.158	ELPGVCNETMMALWEECKPCLK	488.187			89.7236	208.439	262.117	P10909	CLUS	Clusterin (Aging-associated gene 4 protein) (Apolipoprotein J) (Apo-J) (Complement cytolysis inhibitor) (CLI) (Complement-associated protein SP-40,40) (Ku70-binding protein 1) (NA1/NA2) (Sulfated glycoprotein 2) (SGP-2) (Testosterone-repressed prostate message 2) (TRPM-2) [Cleaved into: Clusterin beta chain (ApoJalpha) (Complement cytolysis inhibitor a chain); Clusterin alpha chain (ApoJbeta) (Co…
ENATTDLLTK-N2H6F0S0G0	56.9443		96.0603	67.4413	66.5732	71.7547	ENATTDLLTK	1187.21	1341.95	1099.27	460.571	1209.92	1059.78	P28799	GRN	Progranulin (PGRN) (Acrogranin) (Epithelin precursor) (Glycoprotein of 88 Kda) (GP88) (Glycoprotein 88) (Granulin precursor) (PC cell-derived growth factor) (PCDGF) (Proepithelin) (PEPI) [Cleaved into: Paragranulin; Granulin-1 (Granulin G); Granulin-2 (Granulin F); Granulin-3 (Epithelin-2) (Granulin B); Granulin-4 (Epithelin-1) (Granulin A); Granulin-5 (Granulin C); Granulin-6 (Granulin D); Granu…
ENATTDLLTK-N2H7F0S0G0		90.5523			58.3274	74.4399	ENATTDLLTK	1187.21	1341.95	1099.27	460.571	1209.92	1059.78	P28799	GRN	Progranulin (PGRN) (Acrogranin) (Epithelin precursor) (Glycoprotein of 88 Kda) (GP88) (Glycoprotein 88) (Granulin precursor) (PC cell-derived growth factor) (PCDGF) (Proepithelin) (PEPI) [Cleaved into: Paragranulin; Granulin-1 (Granulin G); Granulin-2 (Granulin F); Granulin-3 (Epithelin-2) (Granulin B); Granulin-4 (Epithelin-1) (Granulin A); Granulin-5 (Granulin C); Granulin-6 (Granulin D); Granu…
ENATTDLLTK-N2H8F0S0G0	1130.27	397.599	748.561	393.13	436.022	621.116	ENATTDLLTK	1187.21	1341.95	1099.27	460.571	1209.92	1059.78	P28799	GRN	Progranulin (PGRN) (Acrogranin) (Epithelin precursor) (Glycoprotein of 88 Kda) (GP88) (Glycoprotein 88) (Granulin precursor) (PC cell-derived growth factor) (PCDGF) (Proepithelin) (PEPI) [Cleaved into: Paragranulin; Granulin-1 (Granulin G); Granulin-2 (Granulin F); Granulin-3 (Epithelin-2) (Granulin B); Granulin-4 (Epithelin-1) (Granulin A); Granulin-5 (Granulin C); Granulin-6 (Granulin D); Granu…
ENATTDLLTK-N2H9F0S0G0		595.079	147.106		481.394	407.86	ENATTDLLTK	1187.21	1341.95	1099.27	460.571	1209.92	1059.78	P28799	GRN	Progranulin (PGRN) (Acrogranin) (Epithelin precursor) (Glycoprotein of 88 Kda) (GP88) (Glycoprotein 88) (Granulin precursor) (PC cell-derived growth factor) (PCDGF) (Proepithelin) (PEPI) [Cleaved into: Paragranulin; Granulin-1 (Granulin G); Granulin-2 (Granulin F); Granulin-3 (Epithelin-2) (Granulin B); Granulin-4 (Epithelin-1) (Granulin A); Granulin-5 (Granulin C); Granulin-6 (Granulin D); Granu…
ENATTDLLTK-N3H4F3S0G0		170.716	107.544		167.602	148.62	ENATTDLLTK	1187.21	1341.95	1099.27	460.571	1209.92	1059.78	P28799	GRN	Progranulin (PGRN) (Acrogranin) (Epithelin precursor) (Glycoprotein of 88 Kda) (GP88) (Glycoprotein 88) (Granulin precursor) (PC cell-derived growth factor) (PCDGF) (Proepithelin) (PEPI) [Cleaved into: Paragranulin; Granulin-1 (Granulin G); Granulin-2 (Granulin F); Granulin-3 (Epithelin-2) (Granulin B); Granulin-4 (Epithelin-1) (Granulin A); Granulin-5 (Granulin C); Granulin-6 (Granulin D); Granu…
ENATTDLLTK-N4H3F0S2G0		88.0015				88.0015	ENATTDLLTK	1187.21	1341.95	1099.27	460.571	1209.92	1059.78	P28799	GRN	Progranulin (PGRN) (Acrogranin) (Epithelin precursor) (Glycoprotein of 88 Kda) (GP88) (Glycoprotein 88) (Granulin precursor) (PC cell-derived growth factor) (PCDGF) (Proepithelin) (PEPI) [Cleaved into: Paragranulin; Granulin-1 (Granulin G); Granulin-2 (Granulin F); Granulin-3 (Epithelin-2) (Granulin B); Granulin-4 (Epithelin-1) (Granulin A); Granulin-5 (Granulin C); Granulin-6 (Granulin D); Granu…
ENATVPENEEEIIR-N2H8F0S0G0	477.957	43.9752		24.9277		182.287	ENATVPENEEEIIR	564.779	232.151	67.5567	24.9277	356.102	249.103	Q8IWB1	IPRI	Inositol 1,4,5-trisphosphate receptor-interacting protein (Protein DANGER)
ENATVPENEEEIIR-N3H4F3S0G0	86.8225				356.102	221.462	ENATVPENEEEIIR	564.779	232.151	67.5567	24.9277	356.102	249.103	Q8IWB1	IPRI	Inositol 1,4,5-trisphosphate receptor-interacting protein (Protein DANGER)
ENATVPENEEEIIR-N5H3F1S0G0		188.175				188.175	ENATVPENEEEIIR	564.779	232.151	67.5567	24.9277	356.102	249.103	Q8IWB1	IPRI	Inositol 1,4,5-trisphosphate receptor-interacting protein (Protein DANGER)
ENATVPENEEEIIR-N6H3F0S0G0			67.5567			67.5567	ENATVPENEEEIIR	564.779	232.151	67.5567	24.9277	356.102	249.103	Q8IWB1	IPRI	Inositol 1,4,5-trisphosphate receptor-interacting protein (Protein DANGER)
ENGTDTVQEEEESPAEGSK-N2H5F0S0G0	114.264	40.2277		27.141	79.975	65.4018	ENGTDTVQEEEESPAEGSK	1040.46	798.27	2064.55	673.528	1894.35	1294.23	Q9Y4L1	HYOU1	Hypoxia up-regulated protein 1 (150 kDa oxygen-regulated protein) (ORP-150) (170 kDa glucose-regulated protein) (GRP-170)
ENGTDTVQEEEESPAEGSK-N2H6F0S0G0	469.537	612.306	1794.22	646.387	1627.66	1030.02	ENGTDTVQEEEESPAEGSK	1040.46	798.27	2064.55	673.528	1894.35	1294.23	Q9Y4L1	HYOU1	Hypoxia up-regulated protein 1 (150 kDa oxygen-regulated protein) (ORP-150) (170 kDa glucose-regulated protein) (GRP-170)
ENGTDTVQEEEESPAEGSK-N2H8F0S0G0	217.605		270.326			243.965	ENGTDTVQEEEESPAEGSK	1040.46	798.27	2064.55	673.528	1894.35	1294.23	Q9Y4L1	HYOU1	Hypoxia up-regulated protein 1 (150 kDa oxygen-regulated protein) (ORP-150) (170 kDa glucose-regulated protein) (GRP-170)
ENGTDTVQEEEESPAEGSK-N3H4F3S0G0		50.4971			112.504	81.5007	ENGTDTVQEEEESPAEGSK	1040.46	798.27	2064.55	673.528	1894.35	1294.23	Q9Y4L1	HYOU1	Hypoxia up-regulated protein 1 (150 kDa oxygen-regulated protein) (ORP-150) (170 kDa glucose-regulated protein) (GRP-170)
ENGTDTVQEEEESPAEGSK-N4H3F0S0G0	101.53	95.2399				98.385	ENGTDTVQEEEESPAEGSK	1040.46	798.27	2064.55	673.528	1894.35	1294.23	Q9Y4L1	HYOU1	Hypoxia up-regulated protein 1 (150 kDa oxygen-regulated protein) (ORP-150) (170 kDa glucose-regulated protein) (GRP-170)
ENGTDTVQEEEESPAEGSK-N4H3F1S0G0					74.2054	74.2054	ENGTDTVQEEEESPAEGSK	1040.46	798.27	2064.55	673.528	1894.35	1294.23	Q9Y4L1	HYOU1	Hypoxia up-regulated protein 1 (150 kDa oxygen-regulated protein) (ORP-150) (170 kDa glucose-regulated protein) (GRP-170)
ENGTDTVQEEEESPAEGSK-N6H3F0S0G0	137.529					137.529	ENGTDTVQEEEESPAEGSK	1040.46	798.27	2064.55	673.528	1894.35	1294.23	Q9Y4L1	HYOU1	Hypoxia up-regulated protein 1 (150 kDa oxygen-regulated protein) (ORP-150) (170 kDa glucose-regulated protein) (GRP-170)
ENQNHSYSLK-N2H5F0S0G0		166.801	329.997	317.634	253.924	267.089	ENQNHSYSLK		1734.7	1885.85	2220.13	3570.31	2352.75	P06756	ITAV	Integrin alpha-V (Vitronectin receptor) (Vitronectin receptor subunit alpha) (CD antigen CD51) [Cleaved into: Integrin alpha-V heavy chain; Integrin alpha-V light chain]
ENQNHSYSLK-N2H6F0S0G0		937.187	965.115	1004.52	898.971	951.448	ENQNHSYSLK		1734.7	1885.85	2220.13	3570.31	2352.75	P06756	ITAV	Integrin alpha-V (Vitronectin receptor) (Vitronectin receptor subunit alpha) (CD antigen CD51) [Cleaved into: Integrin alpha-V heavy chain; Integrin alpha-V light chain]
ENQNHSYSLK-N2H7F0S0G0		630.712	255.002	572.589	487.063	486.341	ENQNHSYSLK		1734.7	1885.85	2220.13	3570.31	2352.75	P06756	ITAV	Integrin alpha-V (Vitronectin receptor) (Vitronectin receptor subunit alpha) (CD antigen CD51) [Cleaved into: Integrin alpha-V heavy chain; Integrin alpha-V light chain]
ENQNHSYSLK-N2H8F0S0G0					291.836	291.836	ENQNHSYSLK		1734.7	1885.85	2220.13	3570.31	2352.75	P06756	ITAV	Integrin alpha-V (Vitronectin receptor) (Vitronectin receptor subunit alpha) (CD antigen CD51) [Cleaved into: Integrin alpha-V heavy chain; Integrin alpha-V light chain]
ENQNHSYSLK-N2H9F0S0G0					1033.47	1033.47	ENQNHSYSLK		1734.7	1885.85	2220.13	3570.31	2352.75	P06756	ITAV	Integrin alpha-V (Vitronectin receptor) (Vitronectin receptor subunit alpha) (CD antigen CD51) [Cleaved into: Integrin alpha-V heavy chain; Integrin alpha-V light chain]
ENQNHSYSLK-N3H5F1S0G0					167.974	167.974	ENQNHSYSLK		1734.7	1885.85	2220.13	3570.31	2352.75	P06756	ITAV	Integrin alpha-V (Vitronectin receptor) (Vitronectin receptor subunit alpha) (CD antigen CD51) [Cleaved into: Integrin alpha-V heavy chain; Integrin alpha-V light chain]
ENQNHSYSLK-N3H6F0S0G0			335.734	325.387	437.065	366.062	ENQNHSYSLK		1734.7	1885.85	2220.13	3570.31	2352.75	P06756	ITAV	Integrin alpha-V (Vitronectin receptor) (Vitronectin receptor subunit alpha) (CD antigen CD51) [Cleaved into: Integrin alpha-V heavy chain; Integrin alpha-V light chain]
ENSGYYYCHVSLWAPGHNR-N4H5F3S0G0			265.232			265.232	ENSGYYYCHVSLWAPGHNR	1228.78	1033.86	1135.28	781.265		1044.8	Q9P2B2	FPRP	Prostaglandin F2 receptor negative regulator (CD9 partner 1) (CD9P-1) (Glu-Trp-Ile EWI motif-containing protein F) (EWI-F) (Prostaglandin F2-alpha receptor regulatory protein) (Prostaglandin F2-alpha receptor-associated protein) (CD antigen CD315)
ENSGYYYCHVSLWAPGHNR-N5H4F2S0G0	739.856	1033.86	870.047	781.265		856.257	ENSGYYYCHVSLWAPGHNR	1228.78	1033.86	1135.28	781.265		1044.8	Q9P2B2	FPRP	Prostaglandin F2 receptor negative regulator (CD9 partner 1) (CD9P-1) (Glu-Trp-Ile EWI motif-containing protein F) (EWI-F) (Prostaglandin F2-alpha receptor regulatory protein) (Prostaglandin F2-alpha receptor-associated protein) (CD antigen CD315)
ENSGYYYCHVSLWAPGHNR-N5H5F1S0G0	488.92					488.92	ENSGYYYCHVSLWAPGHNR	1228.78	1033.86	1135.28	781.265		1044.8	Q9P2B2	FPRP	Prostaglandin F2 receptor negative regulator (CD9 partner 1) (CD9P-1) (Glu-Trp-Ile EWI motif-containing protein F) (EWI-F) (Prostaglandin F2-alpha receptor regulatory protein) (Prostaglandin F2-alpha receptor-associated protein) (CD antigen CD315)
ENSSEICSNNGECVCGQCVCR-N2H8F0S0G0	132.087				197.943	165.015	ENSSEICSNNGECVCGQCVCR	2622.81	291.934	713.911	1213.55	2015.66	1371.57	P05556	ITB1	Integrin beta-1 (Fibronectin receptor subunit beta) (Glycoprotein IIa) (GPIIA) (VLA-4 subunit beta) (CD antigen CD29)
ENSSEICSNNGECVCGQCVCR-N5H3F1S0G0	452.982			107.158	335.676	298.605	ENSSEICSNNGECVCGQCVCR	2622.81	291.934	713.911	1213.55	2015.66	1371.57	P05556	ITB1	Integrin beta-1 (Fibronectin receptor subunit beta) (Glycoprotein IIa) (GPIIA) (VLA-4 subunit beta) (CD antigen CD29)
ENSSEICSNNGECVCGQCVCR-N5H4F0S0G0	176.061					176.061	ENSSEICSNNGECVCGQCVCR	2622.81	291.934	713.911	1213.55	2015.66	1371.57	P05556	ITB1	Integrin beta-1 (Fibronectin receptor subunit beta) (Glycoprotein IIa) (GPIIA) (VLA-4 subunit beta) (CD antigen CD29)
ENSSEICSNNGECVCGQCVCR-N5H4F1S0G0	1259.34	146.835	182.102	760.792	877.208	645.255	ENSSEICSNNGECVCGQCVCR	2622.81	291.934	713.911	1213.55	2015.66	1371.57	P05556	ITB1	Integrin beta-1 (Fibronectin receptor subunit beta) (Glycoprotein IIa) (GPIIA) (VLA-4 subunit beta) (CD antigen CD29)
ENSSEICSNNGECVCGQCVCR-N5H5F1S0G0	495.209		421.589	193.579	321.606	357.996	ENSSEICSNNGECVCGQCVCR	2622.81	291.934	713.911	1213.55	2015.66	1371.57	P05556	ITB1	Integrin beta-1 (Fibronectin receptor subunit beta) (Glycoprotein IIa) (GPIIA) (VLA-4 subunit beta) (CD antigen CD29)
ENSSEICSNNGECVCGQCVCR-N5H6F1S0G0	107.139	96.8036			42.4093	82.1173	ENSSEICSNNGECVCGQCVCR	2622.81	291.934	713.911	1213.55	2015.66	1371.57	P05556	ITB1	Integrin beta-1 (Fibronectin receptor subunit beta) (Glycoprotein IIa) (GPIIA) (VLA-4 subunit beta) (CD antigen CD29)
ENSSEICSNNGECVCGQCVCR-N6H3F0S0G0			110.22	152.017	178.702	146.98	ENSSEICSNNGECVCGQCVCR	2622.81	291.934	713.911	1213.55	2015.66	1371.57	P05556	ITB1	Integrin beta-1 (Fibronectin receptor subunit beta) (Glycoprotein IIa) (GPIIA) (VLA-4 subunit beta) (CD antigen CD29)
ENSSEICSNNGECVCGQCVCR-N6H3F2S0G0		48.2954				48.2954	ENSSEICSNNGECVCGQCVCR	2622.81	291.934	713.911	1213.55	2015.66	1371.57	P05556	ITB1	Integrin beta-1 (Fibronectin receptor subunit beta) (Glycoprotein IIa) (GPIIA) (VLA-4 subunit beta) (CD antigen CD29)
ENSSEICSNNGECVCGQCVCR-N6H4F0S1G0					62.1163	62.1163	ENSSEICSNNGECVCGQCVCR	2622.81	291.934	713.911	1213.55	2015.66	1371.57	P05556	ITB1	Integrin beta-1 (Fibronectin receptor subunit beta) (Glycoprotein IIa) (GPIIA) (VLA-4 subunit beta) (CD antigen CD29)
ENTSDPSLVIAFGR-N2H9F0S0G0	304.771			172.576		238.674	ENTSDPSLVIAFGR	1151.91	1094.89	85.9193	1071.25	105.891	701.973	P11279	LAMP1	Lysosome-associated membrane glycoprotein 1 (LAMP-1) (Lysosome-associated membrane protein 1) (CD107 antigen-like family member A) (CD antigen CD107a)
ENTSDPSLVIAFGR-N3H3F3S0G0	847.138	607.34		898.678		784.385	ENTSDPSLVIAFGR	1151.91	1094.89	85.9193	1071.25	105.891	701.973	P11279	LAMP1	Lysosome-associated membrane glycoprotein 1 (LAMP-1) (Lysosome-associated membrane protein 1) (CD107 antigen-like family member A) (CD antigen CD107a)
ENTSDPSLVIAFGR-N4H3F0S2G0					105.891	105.891	ENTSDPSLVIAFGR	1151.91	1094.89	85.9193	1071.25	105.891	701.973	P11279	LAMP1	Lysosome-associated membrane glycoprotein 1 (LAMP-1) (Lysosome-associated membrane protein 1) (CD107 antigen-like family member A) (CD antigen CD107a)
ENTSDPSLVIAFGR-N4H4F3S0G0		487.554				487.554	ENTSDPSLVIAFGR	1151.91	1094.89	85.9193	1071.25	105.891	701.973	P11279	LAMP1	Lysosome-associated membrane glycoprotein 1 (LAMP-1) (Lysosome-associated membrane protein 1) (CD107 antigen-like family member A) (CD antigen CD107a)
ENTSDPSLVIAFGR-N6H6F4S0G0			85.9193			85.9193	ENTSDPSLVIAFGR	1151.91	1094.89	85.9193	1071.25	105.891	701.973	P11279	LAMP1	Lysosome-associated membrane glycoprotein 1 (LAMP-1) (Lysosome-associated membrane protein 1) (CD107 antigen-like family member A) (CD antigen CD107a)
ENVGIYNLSK-N2H6F0S0G0	1439.81	916.492	1043.49	901.18	745.301	1009.25	ENVGIYNLSK	3168.64	2309.79	2794.36	2343.68	3467.89	2816.87	P69849	NOMO3	Nodal modulator 3 (pM5 protein 3)
ENVGIYNLSK-N2H7F0S0G0	488.181	444.631	416.399	415.33	910.442	534.997	ENVGIYNLSK	3168.64	2309.79	2794.36	2343.68	3467.89	2816.87	P69849	NOMO3	Nodal modulator 3 (pM5 protein 3)
ENVGIYNLSK-N2H8F0S0G0	222.77	359.43	332.092	275.906		297.55	ENVGIYNLSK	3168.64	2309.79	2794.36	2343.68	3467.89	2816.87	P69849	NOMO3	Nodal modulator 3 (pM5 protein 3)
ENVGIYNLSK-N2H9F0S0G0	1017.88	589.234	1002.38	751.26	1428.45	957.84	ENVGIYNLSK	3168.64	2309.79	2794.36	2343.68	3467.89	2816.87	P69849	NOMO3	Nodal modulator 3 (pM5 protein 3)
ENVGIYNLSK-N4H3F0S2G0					383.7	383.7	ENVGIYNLSK	3168.64	2309.79	2794.36	2343.68	3467.89	2816.87	P69849	NOMO3	Nodal modulator 3 (pM5 protein 3)
EPGSNVTMSVDAECVPMVR-N2H9F0S0G0	525.704	254.651	592.847	595.532		492.183	EPGSNVTMSVDAECVPMVR	1045.32	414.822	592.847	595.532	791.969	688.099	Q08380	LG3BP	Galectin-3-binding protein (Basement membrane autoantigen p105) (Lectin galactoside-binding soluble 3-binding protein) (Mac-2-binding protein) (MAC2BP) (Mac-2 BP) (Tumor-associated antigen 90K)
EPGSNVTMSVDAECVPMVR-N3H4F3S0G0					195.061	195.061	EPGSNVTMSVDAECVPMVR	1045.32	414.822	592.847	595.532	791.969	688.099	Q08380	LG3BP	Galectin-3-binding protein (Basement membrane autoantigen p105) (Lectin galactoside-binding soluble 3-binding protein) (Mac-2-binding protein) (MAC2BP) (Mac-2 BP) (Tumor-associated antigen 90K)
EPGSNVTMSVDAECVPMVR-N4H3F0S2G0	148.912				520.555	334.734	EPGSNVTMSVDAECVPMVR	1045.32	414.822	592.847	595.532	791.969	688.099	Q08380	LG3BP	Galectin-3-binding protein (Basement membrane autoantigen p105) (Lectin galactoside-binding soluble 3-binding protein) (Mac-2-binding protein) (MAC2BP) (Mac-2 BP) (Tumor-associated antigen 90K)
EPGSNVTMSVDAECVPMVR-N6H4F0S0G0	370.707	160.171				265.439	EPGSNVTMSVDAECVPMVR	1045.32	414.822	592.847	595.532	791.969	688.099	Q08380	LG3BP	Galectin-3-binding protein (Basement membrane autoantigen p105) (Lectin galactoside-binding soluble 3-binding protein) (Mac-2-binding protein) (MAC2BP) (Mac-2 BP) (Tumor-associated antigen 90K)
EPGSNVTMSVDAECVPMVR-N6H5F0S0G0					76.3525	76.3525	EPGSNVTMSVDAECVPMVR	1045.32	414.822	592.847	595.532	791.969	688.099	Q08380	LG3BP	Galectin-3-binding protein (Basement membrane autoantigen p105) (Lectin galactoside-binding soluble 3-binding protein) (Mac-2-binding protein) (MAC2BP) (Mac-2 BP) (Tumor-associated antigen 90K)
EQINITLDHR-N2H10F0S0G0	229.073		268.79			248.932	EQINITLDHR	1724.22	2377.38	2278.5	1960.03	2875.34	2243.1	Q02809	PLOD1	Procollagen-lysine,2-oxoglutarate 5-dioxygenase 1 (EC 1.14.11.4) (Lysyl hydroxylase 1) (LH1)
EQINITLDHR-N2H6F0S0G0			509.412		315.182	412.297	EQINITLDHR	1724.22	2377.38	2278.5	1960.03	2875.34	2243.1	Q02809	PLOD1	Procollagen-lysine,2-oxoglutarate 5-dioxygenase 1 (EC 1.14.11.4) (Lysyl hydroxylase 1) (LH1)
EQINITLDHR-N2H7F0S0G0	391.031	292.071	347.719	526.328	614.131	434.256	EQINITLDHR	1724.22	2377.38	2278.5	1960.03	2875.34	2243.1	Q02809	PLOD1	Procollagen-lysine,2-oxoglutarate 5-dioxygenase 1 (EC 1.14.11.4) (Lysyl hydroxylase 1) (LH1)
EQINITLDHR-N2H8F0S0G0	512.938	392.589	354.448	809.1	354.763	484.768	EQINITLDHR	1724.22	2377.38	2278.5	1960.03	2875.34	2243.1	Q02809	PLOD1	Procollagen-lysine,2-oxoglutarate 5-dioxygenase 1 (EC 1.14.11.4) (Lysyl hydroxylase 1) (LH1)
EQINITLDHR-N2H9F0S0G0	591.182	1414.21	798.132	624.602	797.734	845.172	EQINITLDHR	1724.22	2377.38	2278.5	1960.03	2875.34	2243.1	Q02809	PLOD1	Procollagen-lysine,2-oxoglutarate 5-dioxygenase 1 (EC 1.14.11.4) (Lysyl hydroxylase 1) (LH1)
EQINITLDHR-N5H3F1S1G0		278.512				278.512	EQINITLDHR	1724.22	2377.38	2278.5	1960.03	2875.34	2243.1	Q02809	PLOD1	Procollagen-lysine,2-oxoglutarate 5-dioxygenase 1 (EC 1.14.11.4) (Lysyl hydroxylase 1) (LH1)
EQINITLDHR-N5H4F3S0G0					556.549	556.549	EQINITLDHR	1724.22	2377.38	2278.5	1960.03	2875.34	2243.1	Q02809	PLOD1	Procollagen-lysine,2-oxoglutarate 5-dioxygenase 1 (EC 1.14.11.4) (Lysyl hydroxylase 1) (LH1)
EQINITLDHR-N6H3F0S0G0					236.984	236.984	EQINITLDHR	1724.22	2377.38	2278.5	1960.03	2875.34	2243.1	Q02809	PLOD1	Procollagen-lysine,2-oxoglutarate 5-dioxygenase 1 (EC 1.14.11.4) (Lysyl hydroxylase 1) (LH1)
EQQLESCACNETDNSCK-N2H8F0S0G0	198.441		291.558			244.999	EQQLESCACNETDNSCK	198.441		291.558		232.297	240.765	P78536	ADA17	Disintegrin and metalloproteinase domain-containing protein 17 (ADAM 17) (EC 3.4.24.86) (Snake venom-like protease) (TNF-alpha convertase) (TNF-alpha-converting enzyme) (CD antigen CD156b)
EQQLESCACNETDNSCK-N3H4F3S0G0					183.793	183.793	EQQLESCACNETDNSCK	198.441		291.558		232.297	240.765	P78536	ADA17	Disintegrin and metalloproteinase domain-containing protein 17 (ADAM 17) (EC 3.4.24.86) (Snake venom-like protease) (TNF-alpha convertase) (TNF-alpha-converting enzyme) (CD antigen CD156b)
EQQLESCACNETDNSCK-N4H3F0S2G0					48.5049	48.5049	EQQLESCACNETDNSCK	198.441		291.558		232.297	240.765	P78536	ADA17	Disintegrin and metalloproteinase domain-containing protein 17 (ADAM 17) (EC 3.4.24.86) (Snake venom-like protease) (TNF-alpha convertase) (TNF-alpha-converting enzyme) (CD antigen CD156b)
EQYIHENYSR-N2H5F0S0G0		78.9065	619.307	622.304	31.6377	338.039	EQYIHENYSR	3588.93	4260.77	4276.15	4918.42	5210.41	4450.93	O60568	PLOD3	Multifunctional procollagen lysine hydroxylase and glycosyltransferase LH3 [Includes: Procollagen-lysine,2-oxoglutarate 5-dioxygenase 3 (EC 1.14.11.4) (Lysyl hydroxylase 3) (LH3); Procollagen glycosyltransferase (EC 2.4.1.50) (EC 2.4.1.66) (Galactosylhydroxylysine-glucosyltransferase) (Procollagen galactosyltransferase) (Procollagen glucosyltransferase)]
EQYIHENYSR-N2H6F0S0G0	1195.44	1536.05	1426.8	1059.35	2322.24	1507.98	EQYIHENYSR	3588.93	4260.77	4276.15	4918.42	5210.41	4450.93	O60568	PLOD3	Multifunctional procollagen lysine hydroxylase and glycosyltransferase LH3 [Includes: Procollagen-lysine,2-oxoglutarate 5-dioxygenase 3 (EC 1.14.11.4) (Lysyl hydroxylase 3) (LH3); Procollagen glycosyltransferase (EC 2.4.1.50) (EC 2.4.1.66) (Galactosylhydroxylysine-glucosyltransferase) (Procollagen galactosyltransferase) (Procollagen glucosyltransferase)]
EQYIHENYSR-N2H7F0S0G0	248.343		247.367	237.735	367.387	275.208	EQYIHENYSR	3588.93	4260.77	4276.15	4918.42	5210.41	4450.93	O60568	PLOD3	Multifunctional procollagen lysine hydroxylase and glycosyltransferase LH3 [Includes: Procollagen-lysine,2-oxoglutarate 5-dioxygenase 3 (EC 1.14.11.4) (Lysyl hydroxylase 3) (LH3); Procollagen glycosyltransferase (EC 2.4.1.50) (EC 2.4.1.66) (Galactosylhydroxylysine-glucosyltransferase) (Procollagen galactosyltransferase) (Procollagen glucosyltransferase)]
EQYIHENYSR-N2H8F0S0G0	999.51	1867.69	1295.56	1427.82	1341.83	1386.48	EQYIHENYSR	3588.93	4260.77	4276.15	4918.42	5210.41	4450.93	O60568	PLOD3	Multifunctional procollagen lysine hydroxylase and glycosyltransferase LH3 [Includes: Procollagen-lysine,2-oxoglutarate 5-dioxygenase 3 (EC 1.14.11.4) (Lysyl hydroxylase 3) (LH3); Procollagen glycosyltransferase (EC 2.4.1.50) (EC 2.4.1.66) (Galactosylhydroxylysine-glucosyltransferase) (Procollagen galactosyltransferase) (Procollagen glucosyltransferase)]
EQYIHENYSR-N2H9F0S0G0	124.573	778.114	687.112	489.12	522.217	520.227	EQYIHENYSR	3588.93	4260.77	4276.15	4918.42	5210.41	4450.93	O60568	PLOD3	Multifunctional procollagen lysine hydroxylase and glycosyltransferase LH3 [Includes: Procollagen-lysine,2-oxoglutarate 5-dioxygenase 3 (EC 1.14.11.4) (Lysyl hydroxylase 3) (LH3); Procollagen glycosyltransferase (EC 2.4.1.50) (EC 2.4.1.66) (Galactosylhydroxylysine-glucosyltransferase) (Procollagen galactosyltransferase) (Procollagen glucosyltransferase)]
EQYIHENYSR-N4H3F0S0G0	1021.06			604.225	327.2	650.828	EQYIHENYSR	3588.93	4260.77	4276.15	4918.42	5210.41	4450.93	O60568	PLOD3	Multifunctional procollagen lysine hydroxylase and glycosyltransferase LH3 [Includes: Procollagen-lysine,2-oxoglutarate 5-dioxygenase 3 (EC 1.14.11.4) (Lysyl hydroxylase 3) (LH3); Procollagen glycosyltransferase (EC 2.4.1.50) (EC 2.4.1.66) (Galactosylhydroxylysine-glucosyltransferase) (Procollagen galactosyltransferase) (Procollagen glucosyltransferase)]
EQYIHENYSR-N4H3F1S0G0				477.86	297.893	387.877	EQYIHENYSR	3588.93	4260.77	4276.15	4918.42	5210.41	4450.93	O60568	PLOD3	Multifunctional procollagen lysine hydroxylase and glycosyltransferase LH3 [Includes: Procollagen-lysine,2-oxoglutarate 5-dioxygenase 3 (EC 1.14.11.4) (Lysyl hydroxylase 3) (LH3); Procollagen glycosyltransferase (EC 2.4.1.50) (EC 2.4.1.66) (Galactosylhydroxylysine-glucosyltransferase) (Procollagen galactosyltransferase) (Procollagen glucosyltransferase)]
ESNITVLIK-N2H8F0S0G0		149.486	138.687	153.399		147.19	ESNITVLIK	451.394	778.706	517.293	632.083		594.869	Q9H5V8	CDCP1	CUB domain-containing protein 1 (Membrane glycoprotein gp140) (Subtractive immunization M plus HEp3-associated 135 kDa protein) (SIMA135) (Transmembrane and associated with src kinases) (CD antigen CD318)
ESNITVLIK-N2H9F0S0G0	451.394	629.22	378.606	478.684		484.476	ESNITVLIK	451.394	778.706	517.293	632.083		594.869	Q9H5V8	CDCP1	CUB domain-containing protein 1 (Membrane glycoprotein gp140) (Subtractive immunization M plus HEp3-associated 135 kDa protein) (SIMA135) (Transmembrane and associated with src kinases) (CD antigen CD318)
EWLPLNR-N2H9F0S0G0	336.657	223.936	136.532			232.375	EWLPLNR	336.657	223.936	136.532			232.375	O75882	ATRN	Attractin (DPPT-L) (Mahogany homolog)
FAEINGSALCSYNLKPSEYTTSPK-N2H5F0S0G0				366.112		366.112	FAEINGSALCSYNLKPSEYTTSPK	1092.29	244.577	1270.34	2343.36		1237.64	Q8WWI5	CTL1	Choline transporter-like protein 1 (CDw92) (Solute carrier family 44 member 1) (CD antigen CD92)
FAEINGSALCSYNLKPSEYTTSPK-N2H6F0S0G0	1023.36	244.577	1270.34	1157.2		923.868	FAEINGSALCSYNLKPSEYTTSPK	1092.29	244.577	1270.34	2343.36		1237.64	Q8WWI5	CTL1	Choline transporter-like protein 1 (CDw92) (Solute carrier family 44 member 1) (CD antigen CD92)
FAEINGSALCSYNLKPSEYTTSPK-N2H7F0S0G0	68.9321			820.043		444.488	FAEINGSALCSYNLKPSEYTTSPK	1092.29	244.577	1270.34	2343.36		1237.64	Q8WWI5	CTL1	Choline transporter-like protein 1 (CDw92) (Solute carrier family 44 member 1) (CD antigen CD92)
FDNFSSLSIQWESTRPVLASIEPELPMQLVSQDDESGQK-N3H6F3S0G0		260.213		586.27	124.252	323.578	FDNFSSLSIQWESTRPVLASIEPELPMQLVSQDDESGQK	357.19	260.213		586.27	124.252	331.981	Q8TEM1	PO210	Nuclear pore membrane glycoprotein 210 (Nuclear pore protein gp210) (Nuclear envelope pore membrane protein POM 210) (POM210) (Nucleoporin Nup210) (Pore membrane protein of 210 kDa)
FDNFSSLSIQWESTRPVLASIEPELPMQLVSQDDESGQK-N6H3F2S0G0	357.19					357.19	FDNFSSLSIQWESTRPVLASIEPELPMQLVSQDDESGQK	357.19	260.213		586.27	124.252	331.981	Q8TEM1	PO210	Nuclear pore membrane glycoprotein 210 (Nuclear pore protein gp210) (Nuclear envelope pore membrane protein POM 210) (POM210) (Nucleoporin Nup210) (Pore membrane protein of 210 kDa)
FFQNVTAEDTDSIGLALFAPHSSR-N2H5F0S0G0	330.395		112.768	127.109		190.091	FFQNVTAEDTDSIGLALFAPHSSR	1651.89	514.89	962.355	350.651	648.188	825.595	Q8TEM1	PO210	Nuclear pore membrane glycoprotein 210 (Nuclear pore protein gp210) (Nuclear envelope pore membrane protein POM 210) (POM210) (Nucleoporin Nup210) (Pore membrane protein of 210 kDa)
FFQNVTAEDTDSIGLALFAPHSSR-N2H6F0S0G0	851.148	353.289	585.294		329.276	529.752	FFQNVTAEDTDSIGLALFAPHSSR	1651.89	514.89	962.355	350.651	648.188	825.595	Q8TEM1	PO210	Nuclear pore membrane glycoprotein 210 (Nuclear pore protein gp210) (Nuclear envelope pore membrane protein POM 210) (POM210) (Nucleoporin Nup210) (Pore membrane protein of 210 kDa)
FFQNVTAEDTDSIGLALFAPHSSR-N2H8F0S0G0	211.213	161.601	150.326	223.542	221.15	193.566	FFQNVTAEDTDSIGLALFAPHSSR	1651.89	514.89	962.355	350.651	648.188	825.595	Q8TEM1	PO210	Nuclear pore membrane glycoprotein 210 (Nuclear pore protein gp210) (Nuclear envelope pore membrane protein POM 210) (POM210) (Nucleoporin Nup210) (Pore membrane protein of 210 kDa)
FFQNVTAEDTDSIGLALFAPHSSR-N2H9F0S0G0	259.134		113.967			186.55	FFQNVTAEDTDSIGLALFAPHSSR	1651.89	514.89	962.355	350.651	648.188	825.595	Q8TEM1	PO210	Nuclear pore membrane glycoprotein 210 (Nuclear pore protein gp210) (Nuclear envelope pore membrane protein POM 210) (POM210) (Nucleoporin Nup210) (Pore membrane protein of 210 kDa)
FFQNVTAEDTDSIGLALFAPHSSR-N6H4F0S0G0					97.7623	97.7623	FFQNVTAEDTDSIGLALFAPHSSR	1651.89	514.89	962.355	350.651	648.188	825.595	Q8TEM1	PO210	Nuclear pore membrane glycoprotein 210 (Nuclear pore protein gp210) (Nuclear envelope pore membrane protein POM 210) (POM210) (Nucleoporin Nup210) (Pore membrane protein of 210 kDa)
FINYNQTVSR-N2H10F0S0G0	50.0733				171.098	110.586	FINYNQTVSR	2621.51	4523.62	4211.35	3266.25	5834.98	4091.54	Q8N766	EMC1	ER membrane protein complex subunit 1
FINYNQTVSR-N2H7F0S0G0		138.02	72.5273			105.274	FINYNQTVSR	2621.51	4523.62	4211.35	3266.25	5834.98	4091.54	Q8N766	EMC1	ER membrane protein complex subunit 1
FINYNQTVSR-N2H8F0S0G0	1401.81	1388.38	1323.49	1257.13	1664.58	1407.08	FINYNQTVSR	2621.51	4523.62	4211.35	3266.25	5834.98	4091.54	Q8N766	EMC1	ER membrane protein complex subunit 1
FINYNQTVSR-N2H9F0S0G0	1169.64	2997.22	2815.33	2009.12	2867.81	2371.82	FINYNQTVSR	2621.51	4523.62	4211.35	3266.25	5834.98	4091.54	Q8N766	EMC1	ER membrane protein complex subunit 1
FINYNQTVSR-N4H3F0S2G0					1131.49	1131.49	FINYNQTVSR	2621.51	4523.62	4211.35	3266.25	5834.98	4091.54	Q8N766	EMC1	ER membrane protein complex subunit 1
FLNDSIVDPVDSEWFGFYR-N2H3F1S0G0	952.372	55.9706	306.136	943.831	268.866	505.435	FLNDSIVDPVDSEWFGFYR	1400.14	623.908	644.903	943.831	647.206	851.999	P50897	PPT1	Palmitoyl-protein thioesterase 1 (PPT-1) (EC 3.1.2.22) (Palmitoyl-protein hydrolase 1)
FLNDSIVDPVDSEWFGFYR-N2H6F0S0G0		567.937	338.768			453.353	FLNDSIVDPVDSEWFGFYR	1400.14	623.908	644.903	943.831	647.206	851.999	P50897	PPT1	Palmitoyl-protein thioesterase 1 (PPT-1) (EC 3.1.2.22) (Palmitoyl-protein hydrolase 1)
FLNDSIVDPVDSEWFGFYR-N4H4F2S1G0	447.773				378.34	413.056	FLNDSIVDPVDSEWFGFYR	1400.14	623.908	644.903	943.831	647.206	851.999	P50897	PPT1	Palmitoyl-protein thioesterase 1 (PPT-1) (EC 3.1.2.22) (Palmitoyl-protein hydrolase 1)
FLSYNVTR-N2H6F0S0G0	165.117	163.256	181.203			169.859	FLSYNVTR	165.117	163.256	181.203			169.859	Q8NBL1	PGLT1	Protein O-glucosyltransferase 1 (EC 2.4.1.376) (CAP10-like 46 kDa protein) (hCLP46) (KTEL motif-containing protein 1) (Myelodysplastic syndromes relative protein) (O-glucosyltransferase Rumi homolog) (hRumi) (Protein O-xylosyltransferase POGLUT1) (EC 2.4.2.63)
FMFMEEGANK-N2H8F0S0G0	192.576	280.162	288.095	462.846		305.92	FMFMEEGANK	470.937	531.003	592.251	809.428		600.905	Q6PK18	OGFD3	2-oxoglutarate and iron-dependent oxygenase domain-containing protein 3 (EC 1.14.11.-)
FMFMEEGANK-N2H9F0S0G0	278.36	250.841	304.156	346.582		294.985	FMFMEEGANK	470.937	531.003	592.251	809.428		600.905	Q6PK18	OGFD3	2-oxoglutarate and iron-dependent oxygenase domain-containing protein 3 (EC 1.14.11.-)
FNDTEVLQR-N2H6F0S0G0	151.664		87.7751		153.778	131.073	FNDTEVLQR	151.664	72.1533	87.7751	72.0951	153.778	107.493	P43251	BTD	Biotinidase (Biotinase) (EC 3.5.1.12)
FNDTEVLQR-N2H8F0S0G0				72.0951		72.0951	FNDTEVLQR	151.664	72.1533	87.7751	72.0951	153.778	107.493	P43251	BTD	Biotinidase (Biotinase) (EC 3.5.1.12)
FNDTEVLQR-N6H6F1S1G0		72.1533				72.1533	FNDTEVLQR	151.664	72.1533	87.7751	72.0951	153.778	107.493	P43251	BTD	Biotinidase (Biotinase) (EC 3.5.1.12)
FNHTQTIQQK-N2H6F0S0G0			251.907			251.907	FNHTQTIQQK		495.428	788.83	537.594		607.284	Q92823	NRCAM	Neuronal cell adhesion molecule (Nr-CAM) (Neuronal surface protein Bravo) (hBravo) (NgCAM-related cell adhesion molecule) (Ng-CAM-related)
FNHTQTIQQK-N3H5F0S0G0		495.428		537.594		516.511	FNHTQTIQQK		495.428	788.83	537.594		607.284	Q92823	NRCAM	Neuronal cell adhesion molecule (Nr-CAM) (Neuronal surface protein Bravo) (hBravo) (NgCAM-related cell adhesion molecule) (Ng-CAM-related)
FNHTQTIQQK-N3H6F0S0G0			536.923			536.923	FNHTQTIQQK		495.428	788.83	537.594		607.284	Q92823	NRCAM	Neuronal cell adhesion molecule (Nr-CAM) (Neuronal surface protein Bravo) (hBravo) (NgCAM-related cell adhesion molecule) (Ng-CAM-related)
FNISLQK-N2H8F0S0G0	36.2718					36.2718	FNISLQK	36.2718		46.4701	93.9232		58.8884	Q9P273	TEN3	Teneurin-3 (Ten-3) (Protein Odd Oz/ten-m homolog 3) (Tenascin-M3) (Ten-m3) (Teneurin transmembrane protein 3)
FNISLQK-N2H9F0S0G0			46.4701	93.9232		70.1967	FNISLQK	36.2718		46.4701	93.9232		58.8884	Q9P273	TEN3	Teneurin-3 (Ten-3) (Protein Odd Oz/ten-m homolog 3) (Tenascin-M3) (Ten-m3) (Teneurin transmembrane protein 3)
FNLSHLGSK-N2H8F0S0G0	253.091	199.123	340.305	281.562		268.52	FNLSHLGSK	253.091	199.123	340.305	281.562	166.369	248.09	P35556	FBN2	Fibrillin-2 [Cleaved into: Placensin]
FNLSHLGSK-N2H9F0S0G0					166.369	166.369	FNLSHLGSK	253.091	199.123	340.305	281.562	166.369	248.09	P35556	FBN2	Fibrillin-2 [Cleaved into: Placensin]
FNSTQIAAMAPEHEEPR-N2H8F0S0G0	150.018		104.042	113.878		122.646	FNSTQIAAMAPEHEEPR	725.687	328.464	193.127	113.878	1018.94	476.02	Q4G148	GXLT1	Glucoside xylosyltransferase 1 (EC 2.4.2.42) (Glycosyltransferase 8 domain-containing protein 3)
FNSTQIAAMAPEHEEPR-N2H9F0S0G0	335.591				833.327	584.459	FNSTQIAAMAPEHEEPR	725.687	328.464	193.127	113.878	1018.94	476.02	Q4G148	GXLT1	Glucoside xylosyltransferase 1 (EC 2.4.2.42) (Glycosyltransferase 8 domain-containing protein 3)
FNSTQIAAMAPEHEEPR-N5H4F1S0G0			89.085			89.085	FNSTQIAAMAPEHEEPR	725.687	328.464	193.127	113.878	1018.94	476.02	Q4G148	GXLT1	Glucoside xylosyltransferase 1 (EC 2.4.2.42) (Glycosyltransferase 8 domain-containing protein 3)
FNSTQIAAMAPEHEEPR-N5H5F1S0G0		328.464			185.615	257.039	FNSTQIAAMAPEHEEPR	725.687	328.464	193.127	113.878	1018.94	476.02	Q4G148	GXLT1	Glucoside xylosyltransferase 1 (EC 2.4.2.42) (Glycosyltransferase 8 domain-containing protein 3)
FNSTQIAAMAPEHEEPR-N6H3F0S0G0	240.078					240.078	FNSTQIAAMAPEHEEPR	725.687	328.464	193.127	113.878	1018.94	476.02	Q4G148	GXLT1	Glucoside xylosyltransferase 1 (EC 2.4.2.42) (Glycosyltransferase 8 domain-containing protein 3)
FQLLNFSSSELK-N2H12F0S0G0	383.565					383.565	FQLLNFSSSELK	605.886	111.113		302.076		339.691	Q9BY67	CADM1	Cell adhesion molecule 1 (Immunoglobulin superfamily member 4) (IgSF4) (Nectin-like protein 2) (NECL-2) (Spermatogenic immunoglobulin superfamily) (SgIgSF) (Synaptic cell adhesion molecule) (SynCAM) (Tumor suppressor in lung cancer 1) (TSLC-1)
FQLLNFSSSELK-N5H6F1S3G0				145.017		145.017	FQLLNFSSSELK	605.886	111.113		302.076		339.691	Q9BY67	CADM1	Cell adhesion molecule 1 (Immunoglobulin superfamily member 4) (IgSF4) (Nectin-like protein 2) (NECL-2) (Spermatogenic immunoglobulin superfamily) (SgIgSF) (Synaptic cell adhesion molecule) (SynCAM) (Tumor suppressor in lung cancer 1) (TSLC-1)
FQLLNFSSSELK-N6H7F1S4G0	222.321					222.321	FQLLNFSSSELK	605.886	111.113		302.076		339.691	Q9BY67	CADM1	Cell adhesion molecule 1 (Immunoglobulin superfamily member 4) (IgSF4) (Nectin-like protein 2) (NECL-2) (Spermatogenic immunoglobulin superfamily) (SgIgSF) (Synaptic cell adhesion molecule) (SynCAM) (Tumor suppressor in lung cancer 1) (TSLC-1)
FQLLNFSSSELK-N7H8F0S1G0		111.113		157.059		134.086	FQLLNFSSSELK	605.886	111.113		302.076		339.691	Q9BY67	CADM1	Cell adhesion molecule 1 (Immunoglobulin superfamily member 4) (IgSF4) (Nectin-like protein 2) (NECL-2) (Spermatogenic immunoglobulin superfamily) (SgIgSF) (Synaptic cell adhesion molecule) (SynCAM) (Tumor suppressor in lung cancer 1) (TSLC-1)
FSDGLESNSSTQFEVK-N4H3F0S2G0		116.698	84.972	133.051		111.574	FSDGLESNSSTQFEVK		116.698	84.972	133.051		111.574	P0C0L4	CO4A	Complement C4-A (Acidic complement C4) (C3 and PZP-like alpha-2-macroglobulin domain-containing protein 2) [Cleaved into: Complement C4 beta chain; Complement C4-A alpha chain; C4a anaphylatoxin; C4b-A; C4d-A; Complement C4 gamma chain]
FSGVNDTDFR-N2H8F0S0G0	73.4845					73.4845	FSGVNDTDFR	149.256		89.45	65.9882	140.415	111.277	Q9UKY4	POMT2	Protein O-mannosyl-transferase 2 (EC 2.4.1.109) (Dolichyl-phosphate-mannose--protein mannosyltransferase 2)
FSGVNDTDFR-N2H9F0S0G0	75.7712		89.45	65.9882	140.415	92.9062	FSGVNDTDFR	149.256		89.45	65.9882	140.415	111.277	Q9UKY4	POMT2	Protein O-mannosyl-transferase 2 (EC 2.4.1.109) (Dolichyl-phosphate-mannose--protein mannosyltransferase 2)
FTFTSHTPGDHQICLHSNSTR-N2H6F0S0G0	729.562	2014.78	693.523	1179.03	1384.42	1200.26	FTFTSHTPGDHQICLHSNSTR	6245.29	3667.04	4450.88	1993.54	2683.29	3808.01	Q7Z7H5	TMED4	Transmembrane emp24 domain-containing protein 4 (Endoplasmic reticulum stress-response protein 25) (ERS25) (GMP25iso) (Putative NF-kappa-B-activating protein 156) (p24 family protein alpha-3) (p24alpha3)
FTFTSHTPGDHQICLHSNSTR-N2H7F0S0G0					598.452	598.452	FTFTSHTPGDHQICLHSNSTR	6245.29	3667.04	4450.88	1993.54	2683.29	3808.01	Q7Z7H5	TMED4	Transmembrane emp24 domain-containing protein 4 (Endoplasmic reticulum stress-response protein 25) (ERS25) (GMP25iso) (Putative NF-kappa-B-activating protein 156) (p24 family protein alpha-3) (p24alpha3)
FTFTSHTPGDHQICLHSNSTR-N2H8F0S0G0	934.895	1556.15	1213.46	814.51	700.417	1043.89	FTFTSHTPGDHQICLHSNSTR	6245.29	3667.04	4450.88	1993.54	2683.29	3808.01	Q7Z7H5	TMED4	Transmembrane emp24 domain-containing protein 4 (Endoplasmic reticulum stress-response protein 25) (ERS25) (GMP25iso) (Putative NF-kappa-B-activating protein 156) (p24 family protein alpha-3) (p24alpha3)
FTFTSHTPGDHQICLHSNSTR-N4H5F3S0G0	545.686					545.686	FTFTSHTPGDHQICLHSNSTR	6245.29	3667.04	4450.88	1993.54	2683.29	3808.01	Q7Z7H5	TMED4	Transmembrane emp24 domain-containing protein 4 (Endoplasmic reticulum stress-response protein 25) (ERS25) (GMP25iso) (Putative NF-kappa-B-activating protein 156) (p24 family protein alpha-3) (p24alpha3)
FTFTSHTPGDHQICLHSNSTR-N5H4F2S1G0	177.563					177.563	FTFTSHTPGDHQICLHSNSTR	6245.29	3667.04	4450.88	1993.54	2683.29	3808.01	Q7Z7H5	TMED4	Transmembrane emp24 domain-containing protein 4 (Endoplasmic reticulum stress-response protein 25) (ERS25) (GMP25iso) (Putative NF-kappa-B-activating protein 156) (p24 family protein alpha-3) (p24alpha3)
FTFTSHTPGDHQICLHSNSTR-N5H4F3S0G0	2621.08	96.108	1931.21			1549.47	FTFTSHTPGDHQICLHSNSTR	6245.29	3667.04	4450.88	1993.54	2683.29	3808.01	Q7Z7H5	TMED4	Transmembrane emp24 domain-containing protein 4 (Endoplasmic reticulum stress-response protein 25) (ERS25) (GMP25iso) (Putative NF-kappa-B-activating protein 156) (p24 family protein alpha-3) (p24alpha3)
FTFTSHTPGDHQICLHSNSTR-N6H3F3S0G0	1236.51		612.685			924.597	FTFTSHTPGDHQICLHSNSTR	6245.29	3667.04	4450.88	1993.54	2683.29	3808.01	Q7Z7H5	TMED4	Transmembrane emp24 domain-containing protein 4 (Endoplasmic reticulum stress-response protein 25) (ERS25) (GMP25iso) (Putative NF-kappa-B-activating protein 156) (p24 family protein alpha-3) (p24alpha3)
FTFTSHTPGEHQICLHSNSTK-N2H4F0S0G0		252.316				252.316	FTFTSHTPGEHQICLHSNSTK	10084.4	14559.2	11615.8	9699.36	18843.6	12960.5	Q9BVK6	TMED9	Transmembrane emp24 domain-containing protein 9 (GMP25) (Glycoprotein 25L2) (p24 family protein alpha-2) (p24alpha2) (p25)
FTFTSHTPGEHQICLHSNSTK-N2H5F0S0G0		375.294	329.117	406.056	460.659	392.782	FTFTSHTPGEHQICLHSNSTK	10084.4	14559.2	11615.8	9699.36	18843.6	12960.5	Q9BVK6	TMED9	Transmembrane emp24 domain-containing protein 9 (GMP25) (Glycoprotein 25L2) (p24 family protein alpha-2) (p24alpha2) (p25)
FTFTSHTPGEHQICLHSNSTK-N2H6F0S0G0	2236.43	2968.76	1424.53	1110.62	3265.56	2201.18	FTFTSHTPGEHQICLHSNSTK	10084.4	14559.2	11615.8	9699.36	18843.6	12960.5	Q9BVK6	TMED9	Transmembrane emp24 domain-containing protein 9 (GMP25) (Glycoprotein 25L2) (p24 family protein alpha-2) (p24alpha2) (p25)
FTFTSHTPGEHQICLHSNSTK-N2H7F0S0G0	2345.4	1961.04	1606.83	2168.45	1279.1	1872.16	FTFTSHTPGEHQICLHSNSTK	10084.4	14559.2	11615.8	9699.36	18843.6	12960.5	Q9BVK6	TMED9	Transmembrane emp24 domain-containing protein 9 (GMP25) (Glycoprotein 25L2) (p24 family protein alpha-2) (p24alpha2) (p25)
FTFTSHTPGEHQICLHSNSTK-N2H8F0S0G0		2088.65	3525.65	3731	5964.68	3827.49	FTFTSHTPGEHQICLHSNSTK	10084.4	14559.2	11615.8	9699.36	18843.6	12960.5	Q9BVK6	TMED9	Transmembrane emp24 domain-containing protein 9 (GMP25) (Glycoprotein 25L2) (p24 family protein alpha-2) (p24alpha2) (p25)
FTFTSHTPGEHQICLHSNSTK-N2H9F0S0G0	133.2					133.2	FTFTSHTPGEHQICLHSNSTK	10084.4	14559.2	11615.8	9699.36	18843.6	12960.5	Q9BVK6	TMED9	Transmembrane emp24 domain-containing protein 9 (GMP25) (Glycoprotein 25L2) (p24 family protein alpha-2) (p24alpha2) (p25)
FTFTSHTPGEHQICLHSNSTK-N4H3F1S0G0	1692.53	3019.91	782.049	210.544	1865.07	1514.02	FTFTSHTPGEHQICLHSNSTK	10084.4	14559.2	11615.8	9699.36	18843.6	12960.5	Q9BVK6	TMED9	Transmembrane emp24 domain-containing protein 9 (GMP25) (Glycoprotein 25L2) (p24 family protein alpha-2) (p24alpha2) (p25)
FTFTSHTPGEHQICLHSNSTK-N4H4F2S0G0	284.108		499.233		703.496	495.612	FTFTSHTPGEHQICLHSNSTK	10084.4	14559.2	11615.8	9699.36	18843.6	12960.5	Q9BVK6	TMED9	Transmembrane emp24 domain-containing protein 9 (GMP25) (Glycoprotein 25L2) (p24 family protein alpha-2) (p24alpha2) (p25)
FTFTSHTPGEHQICLHSNSTK-N4H5F3S0G0		377.903	166.828	202.41		249.047	FTFTSHTPGEHQICLHSNSTK	10084.4	14559.2	11615.8	9699.36	18843.6	12960.5	Q9BVK6	TMED9	Transmembrane emp24 domain-containing protein 9 (GMP25) (Glycoprotein 25L2) (p24 family protein alpha-2) (p24alpha2) (p25)
FTFTSHTPGEHQICLHSNSTK-N4H5F4S0G0	132.302	339.398				235.85	FTFTSHTPGEHQICLHSNSTK	10084.4	14559.2	11615.8	9699.36	18843.6	12960.5	Q9BVK6	TMED9	Transmembrane emp24 domain-containing protein 9 (GMP25) (Glycoprotein 25L2) (p24 family protein alpha-2) (p24alpha2) (p25)
FTFTSHTPGEHQICLHSNSTK-N5H3F1S0G0	438.467	441.055	320.282		696.385	474.047	FTFTSHTPGEHQICLHSNSTK	10084.4	14559.2	11615.8	9699.36	18843.6	12960.5	Q9BVK6	TMED9	Transmembrane emp24 domain-containing protein 9 (GMP25) (Glycoprotein 25L2) (p24 family protein alpha-2) (p24alpha2) (p25)
FTFTSHTPGEHQICLHSNSTK-N5H3F2S0G0	1137.11	1153.73	1359.91	654.546	869.956	1035.05	FTFTSHTPGEHQICLHSNSTK	10084.4	14559.2	11615.8	9699.36	18843.6	12960.5	Q9BVK6	TMED9	Transmembrane emp24 domain-containing protein 9 (GMP25) (Glycoprotein 25L2) (p24 family protein alpha-2) (p24alpha2) (p25)
FTFTSHTPGEHQICLHSNSTK-N5H4F2S0G0	331.157	219.062	134.75	387.654	477.31	309.987	FTFTSHTPGEHQICLHSNSTK	10084.4	14559.2	11615.8	9699.36	18843.6	12960.5	Q9BVK6	TMED9	Transmembrane emp24 domain-containing protein 9 (GMP25) (Glycoprotein 25L2) (p24 family protein alpha-2) (p24alpha2) (p25)
FTFTSHTPGEHQICLHSNSTK-N5H4F3S0G0	412.783	351.218			855.162	539.721	FTFTSHTPGEHQICLHSNSTK	10084.4	14559.2	11615.8	9699.36	18843.6	12960.5	Q9BVK6	TMED9	Transmembrane emp24 domain-containing protein 9 (GMP25) (Glycoprotein 25L2) (p24 family protein alpha-2) (p24alpha2) (p25)
FTFTSHTPGEHQICLHSNSTK-N6H3F1S0G0					318.175	318.175	FTFTSHTPGEHQICLHSNSTK	10084.4	14559.2	11615.8	9699.36	18843.6	12960.5	Q9BVK6	TMED9	Transmembrane emp24 domain-containing protein 9 (GMP25) (Glycoprotein 25L2) (p24 family protein alpha-2) (p24alpha2) (p25)
FTFTSHTPGEHQICLHSNSTK-N6H3F2S0G0					697.501	697.501	FTFTSHTPGEHQICLHSNSTK	10084.4	14559.2	11615.8	9699.36	18843.6	12960.5	Q9BVK6	TMED9	Transmembrane emp24 domain-containing protein 9 (GMP25) (Glycoprotein 25L2) (p24 family protein alpha-2) (p24alpha2) (p25)
FTFTSHTPGEHQICLHSNSTK-N6H3F3S0G0	940.876	1010.9	1295.06	617.053	1390.6	1050.9	FTFTSHTPGEHQICLHSNSTK	10084.4	14559.2	11615.8	9699.36	18843.6	12960.5	Q9BVK6	TMED9	Transmembrane emp24 domain-containing protein 9 (GMP25) (Glycoprotein 25L2) (p24 family protein alpha-2) (p24alpha2) (p25)
FTFTSHTPGEHQICLHSNSTK-N6H4F0S0G0			171.586			171.586	FTFTSHTPGEHQICLHSNSTK	10084.4	14559.2	11615.8	9699.36	18843.6	12960.5	Q9BVK6	TMED9	Transmembrane emp24 domain-containing protein 9 (GMP25) (Glycoprotein 25L2) (p24 family protein alpha-2) (p24alpha2) (p25)
FTFTSHTPGEHQICLHSNSTK-N6H7F0S0G0				211.037		211.037	FTFTSHTPGEHQICLHSNSTK	10084.4	14559.2	11615.8	9699.36	18843.6	12960.5	Q9BVK6	TMED9	Transmembrane emp24 domain-containing protein 9 (GMP25) (Glycoprotein 25L2) (p24 family protein alpha-2) (p24alpha2) (p25)
FVGTPEVNQTTLYQR-N2H8F0S0G0	111.458		141.967	264.174	222.224	184.956	FVGTPEVNQTTLYQR	358.159	172.386	378.678	264.174	753.438	385.367	P01033	TIMP1	Metalloproteinase inhibitor 1 (Erythroid-potentiating activity) (EPA) (Fibroblast collagenase inhibitor) (Collagenase inhibitor) (Tissue inhibitor of metalloproteinases 1) (TIMP-1)
FVGTPEVNQTTLYQR-N2H9F0S0G0	246.701	172.386	236.711		149.372	201.293	FVGTPEVNQTTLYQR	358.159	172.386	378.678	264.174	753.438	385.367	P01033	TIMP1	Metalloproteinase inhibitor 1 (Erythroid-potentiating activity) (EPA) (Fibroblast collagenase inhibitor) (Collagenase inhibitor) (Tissue inhibitor of metalloproteinases 1) (TIMP-1)
FVGTPEVNQTTLYQR-N4H3F0S2G0					125.035	125.035	FVGTPEVNQTTLYQR	358.159	172.386	378.678	264.174	753.438	385.367	P01033	TIMP1	Metalloproteinase inhibitor 1 (Erythroid-potentiating activity) (EPA) (Fibroblast collagenase inhibitor) (Collagenase inhibitor) (Tissue inhibitor of metalloproteinases 1) (TIMP-1)
FVGTPEVNQTTLYQR-N6H4F0S0G0					256.806	256.806	FVGTPEVNQTTLYQR	358.159	172.386	378.678	264.174	753.438	385.367	P01033	TIMP1	Metalloproteinase inhibitor 1 (Erythroid-potentiating activity) (EPA) (Fibroblast collagenase inhibitor) (Collagenase inhibitor) (Tissue inhibitor of metalloproteinases 1) (TIMP-1)
FVHVNTSAVLK-N2H8F0S0G0			463.073	423.261	460	448.778	FVHVNTSAVLK	443.245	126.139	865.761	423.261	793.206	530.322	Q9Y6A1	POMT1	Protein O-mannosyl-transferase 1 (EC 2.4.1.109) (Dolichyl-phosphate-mannose--protein mannosyltransferase 1)
FVHVNTSAVLK-N2H9F0S0G0	443.245	126.139	402.688		333.206	326.32	FVHVNTSAVLK	443.245	126.139	865.761	423.261	793.206	530.322	Q9Y6A1	POMT1	Protein O-mannosyl-transferase 1 (EC 2.4.1.109) (Dolichyl-phosphate-mannose--protein mannosyltransferase 1)
FVNSTGYLTEAEK-N2H5F0S0G0				67.6864		67.6864	FVNSTGYLTEAEK	572.485	436.979	242.708	739.491	558.061	509.945	Q8NBK3	SUMF1	Formylglycine-generating enzyme (FGE) (EC 1.8.3.7) (C-alpha-formylglycine-generating enzyme 1) (Sulfatase-modifying factor 1)
FVNSTGYLTEAEK-N2H6F0S0G0	514.421	219.238	242.708	671.804	558.061	441.246	FVNSTGYLTEAEK	572.485	436.979	242.708	739.491	558.061	509.945	Q8NBK3	SUMF1	Formylglycine-generating enzyme (FGE) (EC 1.8.3.7) (C-alpha-formylglycine-generating enzyme 1) (Sulfatase-modifying factor 1)
FVNSTGYLTEAEK-N2H7F0S0G0	58.0643	217.742				137.903	FVNSTGYLTEAEK	572.485	436.979	242.708	739.491	558.061	509.945	Q8NBK3	SUMF1	Formylglycine-generating enzyme (FGE) (EC 1.8.3.7) (C-alpha-formylglycine-generating enzyme 1) (Sulfatase-modifying factor 1)
FWLPHNVTWADLK-N2H7F0S0G0	436.051				291.506	363.778	FWLPHNVTWADLK	1526.51	507.846	811.457	690.877	291.506	765.64	Q6ZMG9	CERS6	Ceramide synthase 6 (CerS6) (LAG1 longevity assurance homolog 6) (Sphingoid base N-palmitoyltransferase CERS6) (EC 2.3.1.291)
FWLPHNVTWADLK-N2H8F0S0G0	1090.46	507.846	811.457	690.877		775.161	FWLPHNVTWADLK	1526.51	507.846	811.457	690.877	291.506	765.64	Q6ZMG9	CERS6	Ceramide synthase 6 (CerS6) (LAG1 longevity assurance homolog 6) (Sphingoid base N-palmitoyltransferase CERS6) (EC 2.3.1.291)
FYNYTLCR-N2H9F0S0G0	238.105			158.745		198.425	FYNYTLCR	568.254	127.912	130.135	158.745		246.262	Q8IWU5	SULF2	Extracellular sulfatase Sulf-2 (hSulf-2) (EC 3.1.6.-)
FYNYTLCR-N3H5F0S0G0	119.035					119.035	FYNYTLCR	568.254	127.912	130.135	158.745		246.262	Q8IWU5	SULF2	Extracellular sulfatase Sulf-2 (hSulf-2) (EC 3.1.6.-)
FYNYTLCR-N4H5F0S0G0	211.114	127.912	130.135			156.387	FYNYTLCR	568.254	127.912	130.135	158.745		246.262	Q8IWU5	SULF2	Extracellular sulfatase Sulf-2 (hSulf-2) (EC 3.1.6.-)
GADLMNK-N5H6F0S3G0			151.186			151.186	GADLMNK	456.001	476.371	747.875			560.082	Q92609	TBCD5	TBC1 domain family member 5
GADLMNK-N6H5F1S0G0	456.001	476.371	596.688			509.687	GADLMNK	456.001	476.371	747.875			560.082	Q92609	TBCD5	TBC1 domain family member 5
GANDSTSAMPEQMK-N5H4F2S0G0	130.681	166.397				148.539	GANDSTSAMPEQMK	1802.37	817.556	1561.36	1000.95	1136.56	1263.76	O95084	PRS23	Serine protease 23 (EC 3.4.21.-) (Putative secreted protein Zsig13)
GANDSTSAMPEQMK-N5H4F2S1G0	81.7205	112.176	141.567	111.513		111.744	GANDSTSAMPEQMK	1802.37	817.556	1561.36	1000.95	1136.56	1263.76	O95084	PRS23	Serine protease 23 (EC 3.4.21.-) (Putative secreted protein Zsig13)
GANDSTSAMPEQMK-N6H3F2S0G0	494.796	201.565	128.082	179.504		250.987	GANDSTSAMPEQMK	1802.37	817.556	1561.36	1000.95	1136.56	1263.76	O95084	PRS23	Serine protease 23 (EC 3.4.21.-) (Putative secreted protein Zsig13)
GANDSTSAMPEQMK-N6H3F3S0G0	1095.17	337.418	1291.71	709.935	564.043	799.656	GANDSTSAMPEQMK	1802.37	817.556	1561.36	1000.95	1136.56	1263.76	O95084	PRS23	Serine protease 23 (EC 3.4.21.-) (Putative secreted protein Zsig13)
GANDSTSAMPEQMK-N6H4F2S0G0					572.519	572.519	GANDSTSAMPEQMK	1802.37	817.556	1561.36	1000.95	1136.56	1263.76	O95084	PRS23	Serine protease 23 (EC 3.4.21.-) (Putative secreted protein Zsig13)
GASNLTWR-N2H6F0S0G0		2060.21	1628.56	1134.09	597.764	1355.16	GASNLTWR	892.13	2170.59	1768.75	1283.59	597.764	1342.56	P15586	GNS	N-acetylglucosamine-6-sulfatase (EC 3.1.6.14) (Glucosamine-6-sulfatase) (G6S)
GASNLTWR-N2H7F0S0G0	138.355					138.355	GASNLTWR	892.13	2170.59	1768.75	1283.59	597.764	1342.56	P15586	GNS	N-acetylglucosamine-6-sulfatase (EC 3.1.6.14) (Glucosamine-6-sulfatase) (G6S)
GASNLTWR-N2H8F0S0G0	179.851					179.851	GASNLTWR	892.13	2170.59	1768.75	1283.59	597.764	1342.56	P15586	GNS	N-acetylglucosamine-6-sulfatase (EC 3.1.6.14) (Glucosamine-6-sulfatase) (G6S)
GASNLTWR-N2H9F0S0G0	573.924	110.381	140.184	149.506		243.499	GASNLTWR	892.13	2170.59	1768.75	1283.59	597.764	1342.56	P15586	GNS	N-acetylglucosamine-6-sulfatase (EC 3.1.6.14) (Glucosamine-6-sulfatase) (G6S)
GDDLYTNVTISLVESLVGFEMDITHLDGHK-N3H6F3S0G0	393.992	178.67	621.888	1351.82		636.593	GDDLYTNVTISLVESLVGFEMDITHLDGHK	393.992	178.67	621.888	1351.82		636.593	Q9UBS4	DJB11	DnaJ homolog subfamily B member 11 (APOBEC1-binding protein 2) (ABBP-2) (DnaJ protein homolog 9) (ER-associated DNAJ) (ER-associated Hsp40 co-chaperone) (Endoplasmic reticulum DNA J domain-containing protein 3) (ER-resident protein ERdj3) (ERdj3) (ERj3p) (HEDJ) (Human DnaJ protein 9) (hDj-9) (PWP1-interacting protein 4)
GELNTSIFSSRPIDK-N2H10F0S0G0	115.595		100.031	225.021		146.882	GELNTSIFSSRPIDK	2596.47	2517.52	424.326	6120.5	2352.93	2802.35	Q9UHG3	PCYOX	Prenylcysteine oxidase 1 (EC 1.8.3.5) (Prenylcysteine lyase)
GELNTSIFSSRPIDK-N2H7F0S0G0	1281.84	1302.06		1080.76		1221.55	GELNTSIFSSRPIDK	2596.47	2517.52	424.326	6120.5	2352.93	2802.35	Q9UHG3	PCYOX	Prenylcysteine oxidase 1 (EC 1.8.3.5) (Prenylcysteine lyase)
GELNTSIFSSRPIDK-N2H8F0S0G0				2049.81	1335.87	1692.84	GELNTSIFSSRPIDK	2596.47	2517.52	424.326	6120.5	2352.93	2802.35	Q9UHG3	PCYOX	Prenylcysteine oxidase 1 (EC 1.8.3.5) (Prenylcysteine lyase)
GELNTSIFSSRPIDK-N2H9F0S0G0	1199.03	1215.46	324.295	2764.92	1017.07	1304.16	GELNTSIFSSRPIDK	2596.47	2517.52	424.326	6120.5	2352.93	2802.35	Q9UHG3	PCYOX	Prenylcysteine oxidase 1 (EC 1.8.3.5) (Prenylcysteine lyase)
GEYFVNVTTR-N2H5F0S0G0	105.256					105.256	GEYFVNVTTR	531.006	263.093		466.185		420.095	P17301	ITA2	Integrin alpha-2 (CD49 antigen-like family member B) (Collagen receptor) (Platelet membrane glycoprotein Ia) (GPIa) (VLA-2 subunit alpha) (CD antigen CD49b)
GEYFVNVTTR-N2H7F0S0G0	425.75	263.093		466.185		385.009	GEYFVNVTTR	531.006	263.093		466.185		420.095	P17301	ITA2	Integrin alpha-2 (CD49 antigen-like family member B) (Collagen receptor) (Platelet membrane glycoprotein Ia) (GPIa) (VLA-2 subunit alpha) (CD antigen CD49b)
GHAHLAALVNHESYNFSHR-N2H12F0S0G0	84.6244					84.6244	GHAHLAALVNHESYNFSHR	1408.89	1124.89	697.593			1077.13	Q96RQ1	ERGI2	Endoplasmic reticulum-Golgi intermediate compartment protein 2
GHAHLAALVNHESYNFSHR-N3H5F0S1G0	401.79					401.79	GHAHLAALVNHESYNFSHR	1408.89	1124.89	697.593			1077.13	Q96RQ1	ERGI2	Endoplasmic reticulum-Golgi intermediate compartment protein 2
GHAHLAALVNHESYNFSHR-N3H5F1S1G0			207.866			207.866	GHAHLAALVNHESYNFSHR	1408.89	1124.89	697.593			1077.13	Q96RQ1	ERGI2	Endoplasmic reticulum-Golgi intermediate compartment protein 2
GHAHLAALVNHESYNFSHR-N3H5F2S0G0	559.599	420.584	413.163			464.449	GHAHLAALVNHESYNFSHR	1408.89	1124.89	697.593			1077.13	Q96RQ1	ERGI2	Endoplasmic reticulum-Golgi intermediate compartment protein 2
GHAHLAALVNHESYNFSHR-N3H5F3S0G0	228.234		76.564			152.399	GHAHLAALVNHESYNFSHR	1408.89	1124.89	697.593			1077.13	Q96RQ1	ERGI2	Endoplasmic reticulum-Golgi intermediate compartment protein 2
GHAHLAALVNHESYNFSHR-N3H6F2S0G0		704.31				704.31	GHAHLAALVNHESYNFSHR	1408.89	1124.89	697.593			1077.13	Q96RQ1	ERGI2	Endoplasmic reticulum-Golgi intermediate compartment protein 2
GHAHLAALVNHESYNFSHR-N4H5F2S1G0	134.642					134.642	GHAHLAALVNHESYNFSHR	1408.89	1124.89	697.593			1077.13	Q96RQ1	ERGI2	Endoplasmic reticulum-Golgi intermediate compartment protein 2
GHEVEDVDLELFNTSVQLQPPTTAPGPETAAFIER-N2H7F0S0G0		259.199	321.337		178.469	253.002	GHEVEDVDLELFNTSVQLQPPTTAPGPETAAFIER	596.629	1318.26	1582.81	1354.82	1207.72	1212.05	Q5UCC4	EMC10	ER membrane protein complex subunit 10 (Hematopoietic signal peptide-containing membrane domain-containing protein 1)
GHEVEDVDLELFNTSVQLQPPTTAPGPETAAFIER-N2H8F0S0G0	289.667	326.324	774.826	766.317		539.283	GHEVEDVDLELFNTSVQLQPPTTAPGPETAAFIER	596.629	1318.26	1582.81	1354.82	1207.72	1212.05	Q5UCC4	EMC10	ER membrane protein complex subunit 10 (Hematopoietic signal peptide-containing membrane domain-containing protein 1)
GHEVEDVDLELFNTSVQLQPPTTAPGPETAAFIER-N2H9F0S0G0	306.962	287.643		482.35	278.82	338.944	GHEVEDVDLELFNTSVQLQPPTTAPGPETAAFIER	596.629	1318.26	1582.81	1354.82	1207.72	1212.05	Q5UCC4	EMC10	ER membrane protein complex subunit 10 (Hematopoietic signal peptide-containing membrane domain-containing protein 1)
GHEVEDVDLELFNTSVQLQPPTTAPGPETAAFIER-N4H3F0S2G0		112.445	96.8486	106.158	319.913	158.841	GHEVEDVDLELFNTSVQLQPPTTAPGPETAAFIER	596.629	1318.26	1582.81	1354.82	1207.72	1212.05	Q5UCC4	EMC10	ER membrane protein complex subunit 10 (Hematopoietic signal peptide-containing membrane domain-containing protein 1)
GHEVEDVDLELFNTSVQLQPPTTAPGPETAAFIER-N6H3F0S0G0		110.049	93.6123		430.521	211.394	GHEVEDVDLELFNTSVQLQPPTTAPGPETAAFIER	596.629	1318.26	1582.81	1354.82	1207.72	1212.05	Q5UCC4	EMC10	ER membrane protein complex subunit 10 (Hematopoietic signal peptide-containing membrane domain-containing protein 1)
GHEVEDVDLELFNTSVQLQPPTTAPGPETAAFIER-N6H4F0S0G0		222.598	296.181			259.389	GHEVEDVDLELFNTSVQLQPPTTAPGPETAAFIER	596.629	1318.26	1582.81	1354.82	1207.72	1212.05	Q5UCC4	EMC10	ER membrane protein complex subunit 10 (Hematopoietic signal peptide-containing membrane domain-containing protein 1)
GHLVLSPPPPHTGPALISALNILEGFNLTSLVSR-N2H7F0S0G0	1056.18		414.27			735.222	GHLVLSPPPPHTGPALISALNILEGFNLTSLVSR	2137.37		414.27	282.563		944.735	Q9UJ14	GGT7	Glutathione hydrolase 7 (EC 3.4.19.13) (Gamma-glutamyltransferase 7) (GGT 7) (EC 2.3.2.2) (Gamma-glutamyltransferase-like 3) (Gamma-glutamyltransferase-like 5) (Gamma-glutamyltranspeptidase 7) [Cleaved into: Glutathione hydrolase 7 heavy chain; Glutathione hydrolase 7 light chain]
GHLVLSPPPPHTGPALISALNILEGFNLTSLVSR-N2H8F0S0G0	492.552					492.552	GHLVLSPPPPHTGPALISALNILEGFNLTSLVSR	2137.37		414.27	282.563		944.735	Q9UJ14	GGT7	Glutathione hydrolase 7 (EC 3.4.19.13) (Gamma-glutamyltransferase 7) (GGT 7) (EC 2.3.2.2) (Gamma-glutamyltransferase-like 3) (Gamma-glutamyltransferase-like 5) (Gamma-glutamyltranspeptidase 7) [Cleaved into: Glutathione hydrolase 7 heavy chain; Glutathione hydrolase 7 light chain]
GHLVLSPPPPHTGPALISALNILEGFNLTSLVSR-N6H3F0S0G0	588.644			282.563		435.603	GHLVLSPPPPHTGPALISALNILEGFNLTSLVSR	2137.37		414.27	282.563		944.735	Q9UJ14	GGT7	Glutathione hydrolase 7 (EC 3.4.19.13) (Gamma-glutamyltransferase 7) (GGT 7) (EC 2.3.2.2) (Gamma-glutamyltransferase-like 3) (Gamma-glutamyltransferase-like 5) (Gamma-glutamyltranspeptidase 7) [Cleaved into: Glutathione hydrolase 7 heavy chain; Glutathione hydrolase 7 light chain]
GHTLTLNFTR-N2H5F0S0G0	551.356	913.356	277.023	1131.71		718.362	GHTLTLNFTR	7737.84	10070.4	13088.4	11329.4	6863.47	9817.91	P11279	LAMP1	Lysosome-associated membrane glycoprotein 1 (LAMP-1) (Lysosome-associated membrane protein 1) (CD107 antigen-like family member A) (CD antigen CD107a)
GHTLTLNFTR-N2H6F0S0G0	886.956	1359.09	2280.32	1414.3	825.777	1353.29	GHTLTLNFTR	7737.84	10070.4	13088.4	11329.4	6863.47	9817.91	P11279	LAMP1	Lysosome-associated membrane glycoprotein 1 (LAMP-1) (Lysosome-associated membrane protein 1) (CD107 antigen-like family member A) (CD antigen CD107a)
GHTLTLNFTR-N2H7F0S0G0	1212.94	1194.4	2620.81	910.339	1597.76	1507.25	GHTLTLNFTR	7737.84	10070.4	13088.4	11329.4	6863.47	9817.91	P11279	LAMP1	Lysosome-associated membrane glycoprotein 1 (LAMP-1) (Lysosome-associated membrane protein 1) (CD107 antigen-like family member A) (CD antigen CD107a)
GHTLTLNFTR-N2H9F0S0G0	395.735	726.7		451.857		524.764	GHTLTLNFTR	7737.84	10070.4	13088.4	11329.4	6863.47	9817.91	P11279	LAMP1	Lysosome-associated membrane glycoprotein 1 (LAMP-1) (Lysosome-associated membrane protein 1) (CD107 antigen-like family member A) (CD antigen CD107a)
GHTLTLNFTR-N3H5F0S0G0					421.072	421.072	GHTLTLNFTR	7737.84	10070.4	13088.4	11329.4	6863.47	9817.91	P11279	LAMP1	Lysosome-associated membrane glycoprotein 1 (LAMP-1) (Lysosome-associated membrane protein 1) (CD107 antigen-like family member A) (CD antigen CD107a)
GHTLTLNFTR-N3H5F0S1G0	607.193			437.618		522.406	GHTLTLNFTR	7737.84	10070.4	13088.4	11329.4	6863.47	9817.91	P11279	LAMP1	Lysosome-associated membrane glycoprotein 1 (LAMP-1) (Lysosome-associated membrane protein 1) (CD107 antigen-like family member A) (CD antigen CD107a)
GHTLTLNFTR-N3H6F0S0G0	954.233	1307.93	3848.04	1577.52	1452.75	1828.1	GHTLTLNFTR	7737.84	10070.4	13088.4	11329.4	6863.47	9817.91	P11279	LAMP1	Lysosome-associated membrane glycoprotein 1 (LAMP-1) (Lysosome-associated membrane protein 1) (CD107 antigen-like family member A) (CD antigen CD107a)
GHTLTLNFTR-N3H6F0S1G0	2505.75	4067.28	3918.76	4782.23	2566.11	3568.03	GHTLTLNFTR	7737.84	10070.4	13088.4	11329.4	6863.47	9817.91	P11279	LAMP1	Lysosome-associated membrane glycoprotein 1 (LAMP-1) (Lysosome-associated membrane protein 1) (CD107 antigen-like family member A) (CD antigen CD107a)
GHTLTLNFTR-N3H6F2S0G0	85.4786			144.79		115.134	GHTLTLNFTR	7737.84	10070.4	13088.4	11329.4	6863.47	9817.91	P11279	LAMP1	Lysosome-associated membrane glycoprotein 1 (LAMP-1) (Lysosome-associated membrane protein 1) (CD107 antigen-like family member A) (CD antigen CD107a)
GHTLTLNFTR-N4H5F0S1G0	120.936		143.489	130.423		131.616	GHTLTLNFTR	7737.84	10070.4	13088.4	11329.4	6863.47	9817.91	P11279	LAMP1	Lysosome-associated membrane glycoprotein 1 (LAMP-1) (Lysosome-associated membrane protein 1) (CD107 antigen-like family member A) (CD antigen CD107a)
GHTLTLNFTR-N4H5F2S0G0		219.363				219.363	GHTLTLNFTR	7737.84	10070.4	13088.4	11329.4	6863.47	9817.91	P11279	LAMP1	Lysosome-associated membrane glycoprotein 1 (LAMP-1) (Lysosome-associated membrane protein 1) (CD107 antigen-like family member A) (CD antigen CD107a)
GHTLTLNFTR-N6H4F0S0G0	417.269	282.258		348.626		349.384	GHTLTLNFTR	7737.84	10070.4	13088.4	11329.4	6863.47	9817.91	P11279	LAMP1	Lysosome-associated membrane glycoprotein 1 (LAMP-1) (Lysosome-associated membrane protein 1) (CD107 antigen-like family member A) (CD antigen CD107a)
GHTLVLNCTATTPLNTR-N2H8F0S0G0	121.9			135.614		128.757	GHTLVLNCTATTPLNTR	237.102	54.1962	109.338	389.25		197.471	P17948	VGFR1	Vascular endothelial growth factor receptor 1 (VEGFR-1) (EC 2.7.10.1) (Fms-like tyrosine kinase 1) (FLT-1) (Tyrosine-protein kinase FRT) (Tyrosine-protein kinase receptor FLT) (FLT) (Vascular permeability factor receptor)
GHTLVLNCTATTPLNTR-N2H9F0S0G0	115.202	54.1962	109.338	218.191		124.232	GHTLVLNCTATTPLNTR	237.102	54.1962	109.338	389.25		197.471	P17948	VGFR1	Vascular endothelial growth factor receptor 1 (VEGFR-1) (EC 2.7.10.1) (Fms-like tyrosine kinase 1) (FLT-1) (Tyrosine-protein kinase FRT) (Tyrosine-protein kinase receptor FLT) (FLT) (Vascular permeability factor receptor)
GHTLVLNCTATTPLNTR-N6H4F0S0G0				35.4445		35.4445	GHTLVLNCTATTPLNTR	237.102	54.1962	109.338	389.25		197.471	P17948	VGFR1	Vascular endothelial growth factor receptor 1 (VEGFR-1) (EC 2.7.10.1) (Fms-like tyrosine kinase 1) (FLT-1) (Tyrosine-protein kinase FRT) (Tyrosine-protein kinase receptor FLT) (FLT) (Vascular permeability factor receptor)
GICNSSDVR-N2H8F0S0G0			170.317		182.455	176.386	GICNSSDVR	72.6193	293.733	391.796	392.222	601.836	350.441	O75882	ATRN	Attractin (DPPT-L) (Mahogany homolog)
GICNSSDVR-N2H9F0S0G0	72.6193	293.733	221.479	392.222	419.381	279.887	GICNSSDVR	72.6193	293.733	391.796	392.222	601.836	350.441	O75882	ATRN	Attractin (DPPT-L) (Mahogany homolog)
GILNATISVAEINHPVTTYK-N2H5F0S0G0	117.622		360.883	302.047		260.184	GILNATISVAEINHPVTTYK	1053.54	230.754	1074.47	1041.79	746.627	829.437	O75976	CBPD	Carboxypeptidase D (EC 3.4.17.22) (Metallocarboxypeptidase D) (gp180)
GILNATISVAEINHPVTTYK-N3H5F1S0G0					373.362	373.362	GILNATISVAEINHPVTTYK	1053.54	230.754	1074.47	1041.79	746.627	829.437	O75976	CBPD	Carboxypeptidase D (EC 3.4.17.22) (Metallocarboxypeptidase D) (gp180)
GILNATISVAEINHPVTTYK-N3H5F2S0G0			269.315			269.315	GILNATISVAEINHPVTTYK	1053.54	230.754	1074.47	1041.79	746.627	829.437	O75976	CBPD	Carboxypeptidase D (EC 3.4.17.22) (Metallocarboxypeptidase D) (gp180)
GILNATISVAEINHPVTTYK-N3H6F0S1G0	335.317	117.308	114.799			189.141	GILNATISVAEINHPVTTYK	1053.54	230.754	1074.47	1041.79	746.627	829.437	O75976	CBPD	Carboxypeptidase D (EC 3.4.17.22) (Metallocarboxypeptidase D) (gp180)
GILNATISVAEINHPVTTYK-N3H6F1S0G0				405.924	373.265	389.594	GILNATISVAEINHPVTTYK	1053.54	230.754	1074.47	1041.79	746.627	829.437	O75976	CBPD	Carboxypeptidase D (EC 3.4.17.22) (Metallocarboxypeptidase D) (gp180)
GILNATISVAEINHPVTTYK-N3H6F2S0G0	405.357	113.446	173.338	333.821		256.49	GILNATISVAEINHPVTTYK	1053.54	230.754	1074.47	1041.79	746.627	829.437	O75976	CBPD	Carboxypeptidase D (EC 3.4.17.22) (Metallocarboxypeptidase D) (gp180)
GILNATISVAEINHPVTTYK-N3H7F1S0G0			156.136			156.136	GILNATISVAEINHPVTTYK	1053.54	230.754	1074.47	1041.79	746.627	829.437	O75976	CBPD	Carboxypeptidase D (EC 3.4.17.22) (Metallocarboxypeptidase D) (gp180)
GILNATISVAEINHPVTTYK-N4H5F0S1G0	195.248					195.248	GILNATISVAEINHPVTTYK	1053.54	230.754	1074.47	1041.79	746.627	829.437	O75976	CBPD	Carboxypeptidase D (EC 3.4.17.22) (Metallocarboxypeptidase D) (gp180)
GINESYK-N2H10F0S0G0		72.8853			581.092	326.988	GINESYK	1263.87	303.451	887.661	1140.18	1443.33	1007.7	P50897	PPT1	Palmitoyl-protein thioesterase 1 (PPT-1) (EC 3.1.2.22) (Palmitoyl-protein hydrolase 1)
GINESYK-N2H5F0S0G0	394.423		591.967			493.195	GINESYK	1263.87	303.451	887.661	1140.18	1443.33	1007.7	P50897	PPT1	Palmitoyl-protein thioesterase 1 (PPT-1) (EC 3.1.2.22) (Palmitoyl-protein hydrolase 1)
GINESYK-N2H6F0S0G0	282.122		295.694	257.635	225.769	265.305	GINESYK	1263.87	303.451	887.661	1140.18	1443.33	1007.7	P50897	PPT1	Palmitoyl-protein thioesterase 1 (PPT-1) (EC 3.1.2.22) (Palmitoyl-protein hydrolase 1)
GINESYK-N2H7F0S0G0	587.323	230.565		432.433	388.329	409.663	GINESYK	1263.87	303.451	887.661	1140.18	1443.33	1007.7	P50897	PPT1	Palmitoyl-protein thioesterase 1 (PPT-1) (EC 3.1.2.22) (Palmitoyl-protein hydrolase 1)
GINESYK-N2H9F0S0G0					248.145	248.145	GINESYK	1263.87	303.451	887.661	1140.18	1443.33	1007.7	P50897	PPT1	Palmitoyl-protein thioesterase 1 (PPT-1) (EC 3.1.2.22) (Palmitoyl-protein hydrolase 1)
GINESYK-N4H5F0S2G0				450.108		450.108	GINESYK	1263.87	303.451	887.661	1140.18	1443.33	1007.7	P50897	PPT1	Palmitoyl-protein thioesterase 1 (PPT-1) (EC 3.1.2.22) (Palmitoyl-protein hydrolase 1)
GISDNYTLALITYALSSVGSPK-N2H6F0S0G0	3123.05		1312.35	1930.06	1396.43	1940.48	GISDNYTLALITYALSSVGSPK	3123.05		1312.35	1930.06	1396.43	1940.48	Q6YHK3	CD109	CD109 antigen (150 kDa TGF-beta-1-binding protein) (C3 and PZP-like alpha-2-macroglobulin domain-containing protein 7) (Platelet-specific Gov antigen) (p180) (r150) (CD antigen CD109)
GLNLTEDTYKPR-N2H10F0S0G0	933.665	681.415	1007.07	2009.66		1157.95	GLNLTEDTYKPR	3185.12	3655.07	4785.1	5458.94	3273.68	4071.58	Q08380	LG3BP	Galectin-3-binding protein (Basement membrane autoantigen p105) (Lectin galactoside-binding soluble 3-binding protein) (Mac-2-binding protein) (MAC2BP) (Mac-2 BP) (Tumor-associated antigen 90K)
GLNLTEDTYKPR-N2H6F0S0G0	247.972		329.517		239.106	272.198	GLNLTEDTYKPR	3185.12	3655.07	4785.1	5458.94	3273.68	4071.58	Q08380	LG3BP	Galectin-3-binding protein (Basement membrane autoantigen p105) (Lectin galactoside-binding soluble 3-binding protein) (Mac-2-binding protein) (MAC2BP) (Mac-2 BP) (Tumor-associated antigen 90K)
GLNLTEDTYKPR-N2H7F0S0G0	782.559	785.904	622.447	639.425	514.402	668.948	GLNLTEDTYKPR	3185.12	3655.07	4785.1	5458.94	3273.68	4071.58	Q08380	LG3BP	Galectin-3-binding protein (Basement membrane autoantigen p105) (Lectin galactoside-binding soluble 3-binding protein) (Mac-2-binding protein) (MAC2BP) (Mac-2 BP) (Tumor-associated antigen 90K)
GLNLTEDTYKPR-N2H8F0S0G0	695.228	1476.02	1102.57	1281.46	1352.81	1181.62	GLNLTEDTYKPR	3185.12	3655.07	4785.1	5458.94	3273.68	4071.58	Q08380	LG3BP	Galectin-3-binding protein (Basement membrane autoantigen p105) (Lectin galactoside-binding soluble 3-binding protein) (Mac-2-binding protein) (MAC2BP) (Mac-2 BP) (Tumor-associated antigen 90K)
GLNLTEDTYKPR-N2H9F0S0G0	525.701	625.352	1723.5	1528.4	1167.36	1114.06	GLNLTEDTYKPR	3185.12	3655.07	4785.1	5458.94	3273.68	4071.58	Q08380	LG3BP	Galectin-3-binding protein (Basement membrane autoantigen p105) (Lectin galactoside-binding soluble 3-binding protein) (Mac-2-binding protein) (MAC2BP) (Mac-2 BP) (Tumor-associated antigen 90K)
GLNLTEDTYKPR-N6H4F0S0G0		86.3733				86.3733	GLNLTEDTYKPR	3185.12	3655.07	4785.1	5458.94	3273.68	4071.58	Q08380	LG3BP	Galectin-3-binding protein (Basement membrane autoantigen p105) (Lectin galactoside-binding soluble 3-binding protein) (Mac-2-binding protein) (MAC2BP) (Mac-2 BP) (Tumor-associated antigen 90K)
GLSPGNYSVR-N2H7F0S0G0	173.182	177.891	155.662	112.887		154.906	GLSPGNYSVR	293.741	177.891	155.662	112.887		185.045	P06213	INSR	Insulin receptor (IR) (EC 2.7.10.1) (CD antigen CD220) [Cleaved into: Insulin receptor subunit alpha; Insulin receptor subunit beta]
GLSPGNYSVR-N2H9F0S0G0	120.559					120.559	GLSPGNYSVR	293.741	177.891	155.662	112.887		185.045	P06213	INSR	Insulin receptor (IR) (EC 2.7.10.1) (CD antigen CD220) [Cleaved into: Insulin receptor subunit alpha; Insulin receptor subunit beta]
GMNFTWK-N2H7F0S0G0	111.642		82.5073	232.442		142.197	GMNFTWK	111.642		82.5073	232.442		142.197	Q9P2C4	TM181	Transmembrane protein 181
GNCTFYEK-N2H8F0S0G0	86.4904	119.065			97.7407	101.099	GNCTFYEK	86.4904	119.065			97.7407	101.099	Q8TCT7	SPP2B	Signal peptide peptidase-like 2B (SPP-like 2B) (SPPL2b) (EC 3.4.23.-) (Intramembrane protease 4) (IMP-4) (Presenilin homologous protein 4) (PSH4) (Presenilin-like protein 1)
GNETIVNLIHSTR-N2H8F0S0G0	94.8848					94.8848	GNETIVNLIHSTR	646.215	936.958	668.603	494.878	1131.32	775.594	P16870	CBPE	Carboxypeptidase E (CPE) (EC 3.4.17.10) (Carboxypeptidase H) (CPH) (Enkephalin convertase) (Prohormone-processing carboxypeptidase)
GNETIVNLIHSTR-N2H9F0S0G0	551.33	936.958	668.603	494.878	1131.32	756.617	GNETIVNLIHSTR	646.215	936.958	668.603	494.878	1131.32	775.594	P16870	CBPE	Carboxypeptidase E (CPE) (EC 3.4.17.10) (Carboxypeptidase H) (CPH) (Enkephalin convertase) (Prohormone-processing carboxypeptidase)
GNITEYQCHQYITK-N2H10F0S0G0	69.8467				91.8325	80.8396	GNITEYQCHQYITK	529.769	250.207	1252.56	1443.11	1666.71	1028.47	Q92896	GSLG1	Golgi apparatus protein 1 (CFR-1) (Cysteine-rich fibroblast growth factor receptor) (E-selectin ligand 1) (ESL-1) (Golgi sialoglycoprotein MG-160)
GNITEYQCHQYITK-N2H8F0S0G0	60.3505		197.156		258.025	171.844	GNITEYQCHQYITK	529.769	250.207	1252.56	1443.11	1666.71	1028.47	Q92896	GSLG1	Golgi apparatus protein 1 (CFR-1) (Cysteine-rich fibroblast growth factor receptor) (E-selectin ligand 1) (ESL-1) (Golgi sialoglycoprotein MG-160)
GNITEYQCHQYITK-N2H9F0S0G0	71.8536					71.8536	GNITEYQCHQYITK	529.769	250.207	1252.56	1443.11	1666.71	1028.47	Q92896	GSLG1	Golgi apparatus protein 1 (CFR-1) (Cysteine-rich fibroblast growth factor receptor) (E-selectin ligand 1) (ESL-1) (Golgi sialoglycoprotein MG-160)
GNITEYQCHQYITK-N4H4F2S0G0				220.157	304.977	262.567	GNITEYQCHQYITK	529.769	250.207	1252.56	1443.11	1666.71	1028.47	Q92896	GSLG1	Golgi apparatus protein 1 (CFR-1) (Cysteine-rich fibroblast growth factor receptor) (E-selectin ligand 1) (ESL-1) (Golgi sialoglycoprotein MG-160)
GNITEYQCHQYITK-N4H6F2S0G0	144.911		100.802			122.857	GNITEYQCHQYITK	529.769	250.207	1252.56	1443.11	1666.71	1028.47	Q92896	GSLG1	Golgi apparatus protein 1 (CFR-1) (Cysteine-rich fibroblast growth factor receptor) (E-selectin ligand 1) (ESL-1) (Golgi sialoglycoprotein MG-160)
GNITEYQCHQYITK-N5H4F1S2G0				138.886		138.886	GNITEYQCHQYITK	529.769	250.207	1252.56	1443.11	1666.71	1028.47	Q92896	GSLG1	Golgi apparatus protein 1 (CFR-1) (Cysteine-rich fibroblast growth factor receptor) (E-selectin ligand 1) (ESL-1) (Golgi sialoglycoprotein MG-160)
GNITEYQCHQYITK-N5H4F3S0G0			209.006		232.108	220.557	GNITEYQCHQYITK	529.769	250.207	1252.56	1443.11	1666.71	1028.47	Q92896	GSLG1	Golgi apparatus protein 1 (CFR-1) (Cysteine-rich fibroblast growth factor receptor) (E-selectin ligand 1) (ESL-1) (Golgi sialoglycoprotein MG-160)
GNITEYQCHQYITK-N6H3F3S0G0	182.806	63.545	663.488	1084.06	664.481	531.677	GNITEYQCHQYITK	529.769	250.207	1252.56	1443.11	1666.71	1028.47	Q92896	GSLG1	Golgi apparatus protein 1 (CFR-1) (Cysteine-rich fibroblast growth factor receptor) (E-selectin ligand 1) (ESL-1) (Golgi sialoglycoprotein MG-160)
GNITEYQCHQYITK-N6H5F0S0G0					115.291	115.291	GNITEYQCHQYITK	529.769	250.207	1252.56	1443.11	1666.71	1028.47	Q92896	GSLG1	Golgi apparatus protein 1 (CFR-1) (Cysteine-rich fibroblast growth factor receptor) (E-selectin ligand 1) (ESL-1) (Golgi sialoglycoprotein MG-160)
GNITEYQCHQYITK-N7H6F0S0G0		186.662	82.1106			134.386	GNITEYQCHQYITK	529.769	250.207	1252.56	1443.11	1666.71	1028.47	Q92896	GSLG1	Golgi apparatus protein 1 (CFR-1) (Cysteine-rich fibroblast growth factor receptor) (E-selectin ligand 1) (ESL-1) (Golgi sialoglycoprotein MG-160)
GNVTQHVQGHR-N2H10F0S0G0		25.4999		117.847	55.1999	66.1824	GNVTQHVQGHR		297.33		207.133	485.457	329.973	Q15043	S39AE	Metal cation symporter ZIP14 (LIV-1 subfamily of ZIP zinc transporter 4) (LZT-Hs4) (Solute carrier family 39 member 14) (Zrt- and Irt-like protein 14) (ZIP-14)
GNVTQHVQGHR-N2H8F0S0G0		115.137			31.2572	73.1971	GNVTQHVQGHR		297.33		207.133	485.457	329.973	Q15043	S39AE	Metal cation symporter ZIP14 (LIV-1 subfamily of ZIP zinc transporter 4) (LZT-Hs4) (Solute carrier family 39 member 14) (Zrt- and Irt-like protein 14) (ZIP-14)
GNVTQHVQGHR-N2H9F0S0G0		117.774		89.2852		103.53	GNVTQHVQGHR		297.33		207.133	485.457	329.973	Q15043	S39AE	Metal cation symporter ZIP14 (LIV-1 subfamily of ZIP zinc transporter 4) (LZT-Hs4) (Solute carrier family 39 member 14) (Zrt- and Irt-like protein 14) (ZIP-14)
GNVTQHVQGHR-N5H6F1S1G0					95.3537	95.3537	GNVTQHVQGHR		297.33		207.133	485.457	329.973	Q15043	S39AE	Metal cation symporter ZIP14 (LIV-1 subfamily of ZIP zinc transporter 4) (LZT-Hs4) (Solute carrier family 39 member 14) (Zrt- and Irt-like protein 14) (ZIP-14)
GNVTQHVQGHR-N5H6F1S2G0					303.646	303.646	GNVTQHVQGHR		297.33		207.133	485.457	329.973	Q15043	S39AE	Metal cation symporter ZIP14 (LIV-1 subfamily of ZIP zinc transporter 4) (LZT-Hs4) (Solute carrier family 39 member 14) (Zrt- and Irt-like protein 14) (ZIP-14)
GNVTQHVQGHR-N6H4F0S0G0		38.9185				38.9185	GNVTQHVQGHR		297.33		207.133	485.457	329.973	Q15043	S39AE	Metal cation symporter ZIP14 (LIV-1 subfamily of ZIP zinc transporter 4) (LZT-Hs4) (Solute carrier family 39 member 14) (Zrt- and Irt-like protein 14) (ZIP-14)
GPDLSNCTSHWVNQLAQK-N2H5F0S0G0	216.837	230.877	137.126	249.768		208.652	GPDLSNCTSHWVNQLAQK	493.141	398.837	137.126	372.67		350.444	O95490	AGRL2	Adhesion G protein-coupled receptor L2 (Calcium-independent alpha-latrotoxin receptor 2) (CIRL-2) (Latrophilin homolog 1) (Latrophilin-2) (Lectomedin-1)
GPDLSNCTSHWVNQLAQK-N2H6F0S0G0	276.305					276.305	GPDLSNCTSHWVNQLAQK	493.141	398.837	137.126	372.67		350.444	O95490	AGRL2	Adhesion G protein-coupled receptor L2 (Calcium-independent alpha-latrotoxin receptor 2) (CIRL-2) (Latrophilin homolog 1) (Latrophilin-2) (Lectomedin-1)
GPDLSNCTSHWVNQLAQK-N3H6F0S0G0		167.961		122.902		145.431	GPDLSNCTSHWVNQLAQK	493.141	398.837	137.126	372.67		350.444	O95490	AGRL2	Adhesion G protein-coupled receptor L2 (Calcium-independent alpha-latrotoxin receptor 2) (CIRL-2) (Latrophilin homolog 1) (Latrophilin-2) (Lectomedin-1)
GPTNNTCVVR-N2H10F0S0G0			197.327			197.327	GPTNNTCVVR	4660.46	8656.5	6782.14	7535.35	5832.61	6693.41	Q8TEM1	PO210	Nuclear pore membrane glycoprotein 210 (Nuclear pore protein gp210) (Nuclear envelope pore membrane protein POM 210) (POM210) (Nucleoporin Nup210) (Pore membrane protein of 210 kDa)
GPTNNTCVVR-N2H6F0S0G0	1316.16	1104.21	755.866	888.763	573.567	927.714	GPTNNTCVVR	4660.46	8656.5	6782.14	7535.35	5832.61	6693.41	Q8TEM1	PO210	Nuclear pore membrane glycoprotein 210 (Nuclear pore protein gp210) (Nuclear envelope pore membrane protein POM 210) (POM210) (Nucleoporin Nup210) (Pore membrane protein of 210 kDa)
GPTNNTCVVR-N2H7F0S0G0	1255.35	1444.34	946.408	758.06	942.931	1069.42	GPTNNTCVVR	4660.46	8656.5	6782.14	7535.35	5832.61	6693.41	Q8TEM1	PO210	Nuclear pore membrane glycoprotein 210 (Nuclear pore protein gp210) (Nuclear envelope pore membrane protein POM 210) (POM210) (Nucleoporin Nup210) (Pore membrane protein of 210 kDa)
GPTNNTCVVR-N2H8F0S0G0	1261.91	1965.12	2220.42	2773.01	2479.42	2139.97	GPTNNTCVVR	4660.46	8656.5	6782.14	7535.35	5832.61	6693.41	Q8TEM1	PO210	Nuclear pore membrane glycoprotein 210 (Nuclear pore protein gp210) (Nuclear envelope pore membrane protein POM 210) (POM210) (Nucleoporin Nup210) (Pore membrane protein of 210 kDa)
GPTNNTCVVR-N2H9F0S0G0	827.04	3956.11	1752.29	2549.21	1671.07	2151.14	GPTNNTCVVR	4660.46	8656.5	6782.14	7535.35	5832.61	6693.41	Q8TEM1	PO210	Nuclear pore membrane glycoprotein 210 (Nuclear pore protein gp210) (Nuclear envelope pore membrane protein POM 210) (POM210) (Nucleoporin Nup210) (Pore membrane protein of 210 kDa)
GPTNNTCVVR-N3H3F3S0G0					165.623	165.623	GPTNNTCVVR	4660.46	8656.5	6782.14	7535.35	5832.61	6693.41	Q8TEM1	PO210	Nuclear pore membrane glycoprotein 210 (Nuclear pore protein gp210) (Nuclear envelope pore membrane protein POM 210) (POM210) (Nucleoporin Nup210) (Pore membrane protein of 210 kDa)
GPTNNTCVVR-N4H3F0S2G0		186.715				186.715	GPTNNTCVVR	4660.46	8656.5	6782.14	7535.35	5832.61	6693.41	Q8TEM1	PO210	Nuclear pore membrane glycoprotein 210 (Nuclear pore protein gp210) (Nuclear envelope pore membrane protein POM 210) (POM210) (Nucleoporin Nup210) (Pore membrane protein of 210 kDa)
GPTNNTCVVR-N6H3F0S0G0			909.826	566.316		738.071	GPTNNTCVVR	4660.46	8656.5	6782.14	7535.35	5832.61	6693.41	Q8TEM1	PO210	Nuclear pore membrane glycoprotein 210 (Nuclear pore protein gp210) (Nuclear envelope pore membrane protein POM 210) (POM210) (Nucleoporin Nup210) (Pore membrane protein of 210 kDa)
GQTEIQVNCPPAVTENK-N2H5F0S0G0	227.951					227.951	GQTEIQVNCPPAVTENK	2972.01	3036.72	3011.55	2476.97	3547.23	3008.89	Q16563	SYPL1	Synaptophysin-like protein 1 (Pantophysin)
GQTEIQVNCPPAVTENK-N2H7F0S0G0	114.555	354.233	224.775	233.251		231.703	GQTEIQVNCPPAVTENK	2972.01	3036.72	3011.55	2476.97	3547.23	3008.89	Q16563	SYPL1	Synaptophysin-like protein 1 (Pantophysin)
GQTEIQVNCPPAVTENK-N3H3F3S0G0			83.5188		210.735	147.127	GQTEIQVNCPPAVTENK	2972.01	3036.72	3011.55	2476.97	3547.23	3008.89	Q16563	SYPL1	Synaptophysin-like protein 1 (Pantophysin)
GQTEIQVNCPPAVTENK-N3H5F0S1G0	199.978	144.323		202.692		182.331	GQTEIQVNCPPAVTENK	2972.01	3036.72	3011.55	2476.97	3547.23	3008.89	Q16563	SYPL1	Synaptophysin-like protein 1 (Pantophysin)
GQTEIQVNCPPAVTENK-N3H6F0S0G0		316.292	188.031		427.763	310.695	GQTEIQVNCPPAVTENK	2972.01	3036.72	3011.55	2476.97	3547.23	3008.89	Q16563	SYPL1	Synaptophysin-like protein 1 (Pantophysin)
GQTEIQVNCPPAVTENK-N3H6F0S1G0	1133.81	1525.39	1705.8	1575.17	990.236	1386.08	GQTEIQVNCPPAVTENK	2972.01	3036.72	3011.55	2476.97	3547.23	3008.89	Q16563	SYPL1	Synaptophysin-like protein 1 (Pantophysin)
GQTEIQVNCPPAVTENK-N3H6F1S0G0	303.292	225.947	254.198	182.143	419.502	277.016	GQTEIQVNCPPAVTENK	2972.01	3036.72	3011.55	2476.97	3547.23	3008.89	Q16563	SYPL1	Synaptophysin-like protein 1 (Pantophysin)
GQTEIQVNCPPAVTENK-N3H6F2S0G0	614.145	205.035	207.764			342.315	GQTEIQVNCPPAVTENK	2972.01	3036.72	3011.55	2476.97	3547.23	3008.89	Q16563	SYPL1	Synaptophysin-like protein 1 (Pantophysin)
GQTEIQVNCPPAVTENK-N3H6F3S0G0	88.9894				125.795	107.392	GQTEIQVNCPPAVTENK	2972.01	3036.72	3011.55	2476.97	3547.23	3008.89	Q16563	SYPL1	Synaptophysin-like protein 1 (Pantophysin)
GQTEIQVNCPPAVTENK-N3H7F1S0G0					566.762	566.762	GQTEIQVNCPPAVTENK	2972.01	3036.72	3011.55	2476.97	3547.23	3008.89	Q16563	SYPL1	Synaptophysin-like protein 1 (Pantophysin)
GQTEIQVNCPPAVTENK-N4H4F2S1G0					153.204	153.204	GQTEIQVNCPPAVTENK	2972.01	3036.72	3011.55	2476.97	3547.23	3008.89	Q16563	SYPL1	Synaptophysin-like protein 1 (Pantophysin)
GQTEIQVNCPPAVTENK-N6H4F0S0G0		147.992		153.574		150.783	GQTEIQVNCPPAVTENK	2972.01	3036.72	3011.55	2476.97	3547.23	3008.89	Q16563	SYPL1	Synaptophysin-like protein 1 (Pantophysin)
GQTEIQVNCPPAVTENK-N6H4F1S0G0	289.292	117.511	347.463	130.143	461.955	269.273	GQTEIQVNCPPAVTENK	2972.01	3036.72	3011.55	2476.97	3547.23	3008.89	Q16563	SYPL1	Synaptophysin-like protein 1 (Pantophysin)
GQTEIQVNCPPAVTENK-N6H5F0S0G0					69.927	69.927	GQTEIQVNCPPAVTENK	2972.01	3036.72	3011.55	2476.97	3547.23	3008.89	Q16563	SYPL1	Synaptophysin-like protein 1 (Pantophysin)
GQTEIQVNCPPAVTENK-N7H3F1S0G0					121.35	121.35	GQTEIQVNCPPAVTENK	2972.01	3036.72	3011.55	2476.97	3547.23	3008.89	Q16563	SYPL1	Synaptophysin-like protein 1 (Pantophysin)
GSIVVEWTNNTLPLEPCPK-N4H3F0S0G0	1770.29	1143.47	665.621	1310.18	211.126	1020.14	GSIVVEWTNNTLPLEPCPK	4008.96	2247.36	1664.49	1733.67	211.126	1973.12	Q14118	DAG1	Dystroglycan 1 (Dystroglycan) (Dystrophin-associated glycoprotein 1) [Cleaved into: Alpha-dystroglycan (Alpha-DG); Beta-dystroglycan (Beta-DG)]
GSIVVEWTNNTLPLEPCPK-N4H4F0S0G0	845.164	611.539	541.03	423.485		605.305	GSIVVEWTNNTLPLEPCPK	4008.96	2247.36	1664.49	1733.67	211.126	1973.12	Q14118	DAG1	Dystroglycan 1 (Dystroglycan) (Dystrophin-associated glycoprotein 1) [Cleaved into: Alpha-dystroglycan (Alpha-DG); Beta-dystroglycan (Beta-DG)]
GSIVVEWTNNTLPLEPCPK-N4H5F0S0G0	1222.48	492.358	457.843			724.226	GSIVVEWTNNTLPLEPCPK	4008.96	2247.36	1664.49	1733.67	211.126	1973.12	Q14118	DAG1	Dystroglycan 1 (Dystroglycan) (Dystrophin-associated glycoprotein 1) [Cleaved into: Alpha-dystroglycan (Alpha-DG); Beta-dystroglycan (Beta-DG)]
GSIVVEWTNNTLPLEPCPK-N5H3F1S0G0	171.034					171.034	GSIVVEWTNNTLPLEPCPK	4008.96	2247.36	1664.49	1733.67	211.126	1973.12	Q14118	DAG1	Dystroglycan 1 (Dystroglycan) (Dystrophin-associated glycoprotein 1) [Cleaved into: Alpha-dystroglycan (Alpha-DG); Beta-dystroglycan (Beta-DG)]
GSLSYLNVTR-N2H10F0S0G0	436.295	743.021	831.616	440.599	219.395	534.185	GSLSYLNVTR	4127.87	2976.44	3181.65	4677.15	1250.4	3242.7	P07339	CATD	Cathepsin D (EC 3.4.23.5) [Cleaved into: Cathepsin D light chain; Cathepsin D heavy chain]
GSLSYLNVTR-N2H5F0S0G0	849.949	174.9	505.807	298.727		457.346	GSLSYLNVTR	4127.87	2976.44	3181.65	4677.15	1250.4	3242.7	P07339	CATD	Cathepsin D (EC 3.4.23.5) [Cleaved into: Cathepsin D light chain; Cathepsin D heavy chain]
GSLSYLNVTR-N2H5F1S0G0	449.839		183.088	520.422		384.45	GSLSYLNVTR	4127.87	2976.44	3181.65	4677.15	1250.4	3242.7	P07339	CATD	Cathepsin D (EC 3.4.23.5) [Cleaved into: Cathepsin D light chain; Cathepsin D heavy chain]
GSLSYLNVTR-N2H6F0S0G0	855.446	557.11	262.928	1633.71	342.924	730.425	GSLSYLNVTR	4127.87	2976.44	3181.65	4677.15	1250.4	3242.7	P07339	CATD	Cathepsin D (EC 3.4.23.5) [Cleaved into: Cathepsin D light chain; Cathepsin D heavy chain]
GSLSYLNVTR-N2H6F1S0G0	157.483			75.3187		116.401	GSLSYLNVTR	4127.87	2976.44	3181.65	4677.15	1250.4	3242.7	P07339	CATD	Cathepsin D (EC 3.4.23.5) [Cleaved into: Cathepsin D light chain; Cathepsin D heavy chain]
GSLSYLNVTR-N2H7F0S0G0	316.898	197.264	210.975	277.675		250.703	GSLSYLNVTR	4127.87	2976.44	3181.65	4677.15	1250.4	3242.7	P07339	CATD	Cathepsin D (EC 3.4.23.5) [Cleaved into: Cathepsin D light chain; Cathepsin D heavy chain]
GSLSYLNVTR-N2H8F0S0G0			150.107	130.796	177.032	152.645	GSLSYLNVTR	4127.87	2976.44	3181.65	4677.15	1250.4	3242.7	P07339	CATD	Cathepsin D (EC 3.4.23.5) [Cleaved into: Cathepsin D light chain; Cathepsin D heavy chain]
GSLSYLNVTR-N2H9F0S0G0	269.393	169.497	214.279	255.045		227.054	GSLSYLNVTR	4127.87	2976.44	3181.65	4677.15	1250.4	3242.7	P07339	CATD	Cathepsin D (EC 3.4.23.5) [Cleaved into: Cathepsin D light chain; Cathepsin D heavy chain]
GSLSYLNVTR-N3H6F0S0G0	792.571	825.963	822.854	1044.85	511.043	799.456	GSLSYLNVTR	4127.87	2976.44	3181.65	4677.15	1250.4	3242.7	P07339	CATD	Cathepsin D (EC 3.4.23.5) [Cleaved into: Cathepsin D light chain; Cathepsin D heavy chain]
GSLSYLNVTR-N4H4F2S1G0		308.68				308.68	GSLSYLNVTR	4127.87	2976.44	3181.65	4677.15	1250.4	3242.7	P07339	CATD	Cathepsin D (EC 3.4.23.5) [Cleaved into: Cathepsin D light chain; Cathepsin D heavy chain]
GSNYSEILDK-N2H6F0S0G0	96.6867	43.8233		90.7465		77.0855	GSNYSEILDK	722.37	477.924	379.257	698.981	1180.62	691.831	Q12841	FSTL1	Follistatin-related protein 1 (Follistatin-like protein 1)
GSNYSEILDK-N2H7F0S0G0					96.3024	96.3024	GSNYSEILDK	722.37	477.924	379.257	698.981	1180.62	691.831	Q12841	FSTL1	Follistatin-related protein 1 (Follistatin-like protein 1)
GSNYSEILDK-N2H8F0S0G0	365.302	357.993	264.303	462.496	497.496	389.518	GSNYSEILDK	722.37	477.924	379.257	698.981	1180.62	691.831	Q12841	FSTL1	Follistatin-related protein 1 (Follistatin-like protein 1)
GSNYSEILDK-N2H9F0S0G0	260.381	76.1073	114.954	145.738	303.593	180.155	GSNYSEILDK	722.37	477.924	379.257	698.981	1180.62	691.831	Q12841	FSTL1	Follistatin-related protein 1 (Follistatin-like protein 1)
GSNYSEILDK-N3H4F3S0G0					237.716	237.716	GSNYSEILDK	722.37	477.924	379.257	698.981	1180.62	691.831	Q12841	FSTL1	Follistatin-related protein 1 (Follistatin-like protein 1)
GSNYSEILDK-N6H4F0S0G0					45.5139	45.5139	GSNYSEILDK	722.37	477.924	379.257	698.981	1180.62	691.831	Q12841	FSTL1	Follistatin-related protein 1 (Follistatin-like protein 1)
GTEVNTTVIGENDPIDEVQGFLFGK-N2H5F0S0G0				1346.02	985.779	1165.9	GTEVNTTVIGENDPIDEVQGFLFGK	2582.15	543.66	1136.29	2377.05	1389.86	1605.8	Q9NYU2	UGGG1	UDP-glucose:glycoprotein glucosyltransferase 1 (UGT1) (hUGT1) (EC 2.4.1.-) (UDP--Glc:glycoprotein glucosyltransferase) (UDP-glucose ceramide glucosyltransferase-like 1)
GTEVNTTVIGENDPIDEVQGFLFGK-N2H6F0S0G0	2582.15	323.629	1136.29	1031.03	249.384	1064.5	GTEVNTTVIGENDPIDEVQGFLFGK	2582.15	543.66	1136.29	2377.05	1389.86	1605.8	Q9NYU2	UGGG1	UDP-glucose:glycoprotein glucosyltransferase 1 (UGT1) (hUGT1) (EC 2.4.1.-) (UDP--Glc:glycoprotein glucosyltransferase) (UDP-glucose ceramide glucosyltransferase-like 1)
GTEVNTTVIGENDPIDEVQGFLFGK-N4H3F1S0G0		220.031			154.696	187.364	GTEVNTTVIGENDPIDEVQGFLFGK	2582.15	543.66	1136.29	2377.05	1389.86	1605.8	Q9NYU2	UGGG1	UDP-glucose:glycoprotein glucosyltransferase 1 (UGT1) (hUGT1) (EC 2.4.1.-) (UDP--Glc:glycoprotein glucosyltransferase) (UDP-glucose ceramide glucosyltransferase-like 1)
GTNFTHLVADR-N2H9F0S0G0	109.035	206.132	100.182	180.153	392.304	197.561	GTNFTHLVADR	109.035	206.132	100.182	180.153	392.304	197.561	Q9C0C4	SEM4C	Semaphorin-4C
GTNYTVR-N2H6F0S0G0		223.837			180.683	202.26	GTNYTVR		1000.74	925.583	980.113	1384.3	1072.68	P07942	LAMB1	Laminin subunit beta-1 (Laminin B1 chain) (Laminin-1 subunit beta) (Laminin-10 subunit beta) (Laminin-12 subunit beta) (Laminin-2 subunit beta) (Laminin-6 subunit beta) (Laminin-8 subunit beta)
GTNYTVR-N2H8F0S0G0		377.379	327.358	344.817	546.697	399.063	GTNYTVR		1000.74	925.583	980.113	1384.3	1072.68	P07942	LAMB1	Laminin subunit beta-1 (Laminin B1 chain) (Laminin-1 subunit beta) (Laminin-10 subunit beta) (Laminin-12 subunit beta) (Laminin-2 subunit beta) (Laminin-6 subunit beta) (Laminin-8 subunit beta)
GTNYTVR-N2H9F0S0G0		399.519	598.225	635.295	656.917	572.489	GTNYTVR		1000.74	925.583	980.113	1384.3	1072.68	P07942	LAMB1	Laminin subunit beta-1 (Laminin B1 chain) (Laminin-1 subunit beta) (Laminin-10 subunit beta) (Laminin-12 subunit beta) (Laminin-2 subunit beta) (Laminin-6 subunit beta) (Laminin-8 subunit beta)
GVTNDLLSIQGNTGPSWINK-N2H5F0S0G0		151.589				151.589	GVTNDLLSIQGNTGPSWINK	2436.6	1850.92	895.308	500.38	250.36	1186.71	Q7Z4H8	PLGT3	Protein O-glucosyltransferase 3 (EC 2.4.1.-) (KDEL motif-containing protein 2) (Protein O-xylosyltransferase POGLUT3) (EC 2.4.2.-)
GVTNDLLSIQGNTGPSWINK-N2H6F0S0G0	815.265	963.689	167.363			648.772	GVTNDLLSIQGNTGPSWINK	2436.6	1850.92	895.308	500.38	250.36	1186.71	Q7Z4H8	PLGT3	Protein O-glucosyltransferase 3 (EC 2.4.1.-) (KDEL motif-containing protein 2) (Protein O-xylosyltransferase POGLUT3) (EC 2.4.2.-)
GVTNDLLSIQGNTGPSWINK-N2H7F0S0G0	624.389	241.435				432.912	GVTNDLLSIQGNTGPSWINK	2436.6	1850.92	895.308	500.38	250.36	1186.71	Q7Z4H8	PLGT3	Protein O-glucosyltransferase 3 (EC 2.4.1.-) (KDEL motif-containing protein 2) (Protein O-xylosyltransferase POGLUT3) (EC 2.4.2.-)
GVTNDLLSIQGNTGPSWINK-N2H8F0S0G0	996.949	494.208	636.56	321.397		612.279	GVTNDLLSIQGNTGPSWINK	2436.6	1850.92	895.308	500.38	250.36	1186.71	Q7Z4H8	PLGT3	Protein O-glucosyltransferase 3 (EC 2.4.1.-) (KDEL motif-containing protein 2) (Protein O-xylosyltransferase POGLUT3) (EC 2.4.2.-)
GVTNDLLSIQGNTGPSWINK-N3H4F3S0G0			91.3861		250.36	170.873	GVTNDLLSIQGNTGPSWINK	2436.6	1850.92	895.308	500.38	250.36	1186.71	Q7Z4H8	PLGT3	Protein O-glucosyltransferase 3 (EC 2.4.1.-) (KDEL motif-containing protein 2) (Protein O-xylosyltransferase POGLUT3) (EC 2.4.2.-)
GVTNDLLSIQGNTGPSWINK-N6H3F0S0G0				178.983		178.983	GVTNDLLSIQGNTGPSWINK	2436.6	1850.92	895.308	500.38	250.36	1186.71	Q7Z4H8	PLGT3	Protein O-glucosyltransferase 3 (EC 2.4.1.-) (KDEL motif-containing protein 2) (Protein O-xylosyltransferase POGLUT3) (EC 2.4.2.-)
GYYNQSEAGSHTLQSMYGCDVGPDGR-N2H12F0S0G0	175.297		130.697			152.997	GYYNQSEAGSHTLQSMYGCDVGPDGR	624.434		282.832	83.0994		330.122	P30486	1B48	HLA class I histocompatibility antigen, B-48 alpha chain
GYYNQSEAGSHTLQSMYGCDVGPDGR-N2H9F0S0G0	75.1707					75.1707	GYYNQSEAGSHTLQSMYGCDVGPDGR	624.434		282.832	83.0994		330.122	P30486	1B48	HLA class I histocompatibility antigen, B-48 alpha chain
GYYNQSEAGSHTLQSMYGCDVGPDGR-N5H5F3S0G0	282.525			83.0994		182.812	GYYNQSEAGSHTLQSMYGCDVGPDGR	624.434		282.832	83.0994		330.122	P30486	1B48	HLA class I histocompatibility antigen, B-48 alpha chain
GYYNQSEAGSHTLQSMYGCDVGPDGR-N6H3F0S0G0			56.2083			56.2083	GYYNQSEAGSHTLQSMYGCDVGPDGR	624.434		282.832	83.0994		330.122	P30486	1B48	HLA class I histocompatibility antigen, B-48 alpha chain
GYYNQSEAGSHTLQSMYGCDVGPDGR-N6H7F0S0G0	91.4423		95.9271			93.6847	GYYNQSEAGSHTLQSMYGCDVGPDGR	624.434		282.832	83.0994		330.122	P30486	1B48	HLA class I histocompatibility antigen, B-48 alpha chain
GYYNQSEAGSHTVQR-N2H10F0S0G0				178.676	166.889	172.783	GYYNQSEAGSHTVQR	1940.69	722.835	1057.15	1018.65	2199.95	1387.85	P10316	1A69	HLA class I histocompatibility antigen, A-69 alpha chain
GYYNQSEAGSHTVQR-N2H12F0S0G0		112.487				112.487	GYYNQSEAGSHTVQR	1940.69	722.835	1057.15	1018.65	2199.95	1387.85	P10316	1A69	HLA class I histocompatibility antigen, A-69 alpha chain
GYYNQSEAGSHTVQR-N2H9F0S0G0	80.0095				152.276	116.143	GYYNQSEAGSHTVQR	1940.69	722.835	1057.15	1018.65	2199.95	1387.85	P10316	1A69	HLA class I histocompatibility antigen, A-69 alpha chain
GYYNQSEAGSHTVQR-N4H5F1S2G0			218.29			218.29	GYYNQSEAGSHTVQR	1940.69	722.835	1057.15	1018.65	2199.95	1387.85	P10316	1A69	HLA class I histocompatibility antigen, A-69 alpha chain
GYYNQSEAGSHTVQR-N4H5F2S0G0				76.7681		76.7681	GYYNQSEAGSHTVQR	1940.69	722.835	1057.15	1018.65	2199.95	1387.85	P10316	1A69	HLA class I histocompatibility antigen, A-69 alpha chain
GYYNQSEAGSHTVQR-N4H5F2S1G0	139.783	99.4715		90.8379	278.618	152.178	GYYNQSEAGSHTVQR	1940.69	722.835	1057.15	1018.65	2199.95	1387.85	P10316	1A69	HLA class I histocompatibility antigen, A-69 alpha chain
GYYNQSEAGSHTVQR-N4H5F3S0G0	128.796	107.291		89.5457	208.753	133.596	GYYNQSEAGSHTVQR	1940.69	722.835	1057.15	1018.65	2199.95	1387.85	P10316	1A69	HLA class I histocompatibility antigen, A-69 alpha chain
GYYNQSEAGSHTVQR-N4H5F4S0G0	213.073	75.7914	92.9526		269.386	162.801	GYYNQSEAGSHTVQR	1940.69	722.835	1057.15	1018.65	2199.95	1387.85	P10316	1A69	HLA class I histocompatibility antigen, A-69 alpha chain
GYYNQSEAGSHTVQR-N5H4F1S1G0	93.4455					93.4455	GYYNQSEAGSHTVQR	1940.69	722.835	1057.15	1018.65	2199.95	1387.85	P10316	1A69	HLA class I histocompatibility antigen, A-69 alpha chain
GYYNQSEAGSHTVQR-N5H4F2S0G0					277.44	277.44	GYYNQSEAGSHTVQR	1940.69	722.835	1057.15	1018.65	2199.95	1387.85	P10316	1A69	HLA class I histocompatibility antigen, A-69 alpha chain
GYYNQSEAGSHTVQR-N5H4F2S1G0	405.016	58.5946	242.571	102.549	314.859	224.718	GYYNQSEAGSHTVQR	1940.69	722.835	1057.15	1018.65	2199.95	1387.85	P10316	1A69	HLA class I histocompatibility antigen, A-69 alpha chain
GYYNQSEAGSHTVQR-N5H4F3S0G0	322.123					322.123	GYYNQSEAGSHTVQR	1940.69	722.835	1057.15	1018.65	2199.95	1387.85	P10316	1A69	HLA class I histocompatibility antigen, A-69 alpha chain
GYYNQSEAGSHTVQR-N5H5F1S0G0					111.669	111.669	GYYNQSEAGSHTVQR	1940.69	722.835	1057.15	1018.65	2199.95	1387.85	P10316	1A69	HLA class I histocompatibility antigen, A-69 alpha chain
GYYNQSEAGSHTVQR-N5H5F1S1G0	142.763	62.073	125.054	93.0418		105.733	GYYNQSEAGSHTVQR	1940.69	722.835	1057.15	1018.65	2199.95	1387.85	P10316	1A69	HLA class I histocompatibility antigen, A-69 alpha chain
GYYNQSEAGSHTVQR-N5H5F1S2G0	146.977	144.874			58.1555	116.669	GYYNQSEAGSHTVQR	1940.69	722.835	1057.15	1018.65	2199.95	1387.85	P10316	1A69	HLA class I histocompatibility antigen, A-69 alpha chain
GYYNQSEAGSHTVQR-N5H5F2S0G0					182.862	182.862	GYYNQSEAGSHTVQR	1940.69	722.835	1057.15	1018.65	2199.95	1387.85	P10316	1A69	HLA class I histocompatibility antigen, A-69 alpha chain
GYYNQSEAGSHTVQR-N5H5F2S1G0	138.593			37.894	179.039	118.509	GYYNQSEAGSHTVQR	1940.69	722.835	1057.15	1018.65	2199.95	1387.85	P10316	1A69	HLA class I histocompatibility antigen, A-69 alpha chain
GYYNQSEAGSHTVQR-N5H5F3S0G0	130.107	62.2514	244.202	122.329		139.722	GYYNQSEAGSHTVQR	1940.69	722.835	1057.15	1018.65	2199.95	1387.85	P10316	1A69	HLA class I histocompatibility antigen, A-69 alpha chain
GYYNQSEAGSHTVQR-N6H7F0S0G0				227.005		227.005	GYYNQSEAGSHTVQR	1940.69	722.835	1057.15	1018.65	2199.95	1387.85	P10316	1A69	HLA class I histocompatibility antigen, A-69 alpha chain
GYYNQSEAGSHTVQR-N7H7F0S0G0			134.079			134.079	GYYNQSEAGSHTVQR	1940.69	722.835	1057.15	1018.65	2199.95	1387.85	P10316	1A69	HLA class I histocompatibility antigen, A-69 alpha chain
GYYNQSEDGSHTIQR-N2H10F0S0G0	614.993	821.734	302.5	75.5021	1043.96	571.737	GYYNQSEDGSHTIQR	2029.13	2369.6	1676.2	1394.41	4168.28	2327.53	P30453	1A34	HLA class I histocompatibility antigen, A-34 alpha chain
GYYNQSEDGSHTIQR-N2H7F0S0G0	232.187				220.225	226.206	GYYNQSEDGSHTIQR	2029.13	2369.6	1676.2	1394.41	4168.28	2327.53	P30453	1A34	HLA class I histocompatibility antigen, A-34 alpha chain
GYYNQSEDGSHTIQR-N2H8F0S0G0	453.555	314.254	576.137	276.156	690.261	462.073	GYYNQSEDGSHTIQR	2029.13	2369.6	1676.2	1394.41	4168.28	2327.53	P30453	1A34	HLA class I histocompatibility antigen, A-34 alpha chain
GYYNQSEDGSHTIQR-N2H9F0S0G0	536.184	997.731	797.567	842.72	1811.49	997.139	GYYNQSEDGSHTIQR	2029.13	2369.6	1676.2	1394.41	4168.28	2327.53	P30453	1A34	HLA class I histocompatibility antigen, A-34 alpha chain
GYYNQSEDGSHTIQR-N4H3F1S0G0	81.0061	103.896		156.146		113.683	GYYNQSEDGSHTIQR	2029.13	2369.6	1676.2	1394.41	4168.28	2327.53	P30453	1A34	HLA class I histocompatibility antigen, A-34 alpha chain
GYYNQSEDGSHTIQR-N4H5F2S1G0				43.8841	115.951	79.9174	GYYNQSEDGSHTIQR	2029.13	2369.6	1676.2	1394.41	4168.28	2327.53	P30453	1A34	HLA class I histocompatibility antigen, A-34 alpha chain
GYYNQSEDGSHTIQR-N4H5F4S0G0					107.511	107.511	GYYNQSEDGSHTIQR	2029.13	2369.6	1676.2	1394.41	4168.28	2327.53	P30453	1A34	HLA class I histocompatibility antigen, A-34 alpha chain
GYYNQSEDGSHTIQR-N5H4F2S1G0					107.869	107.869	GYYNQSEDGSHTIQR	2029.13	2369.6	1676.2	1394.41	4168.28	2327.53	P30453	1A34	HLA class I histocompatibility antigen, A-34 alpha chain
GYYNQSEDGSHTIQR-N5H4F3S0G0					71.017	71.017	GYYNQSEDGSHTIQR	2029.13	2369.6	1676.2	1394.41	4168.28	2327.53	P30453	1A34	HLA class I histocompatibility antigen, A-34 alpha chain
GYYNQSEDGSHTIQR-N6H3F0S0G0	111.205	46.4945				78.85	GYYNQSEDGSHTIQR	2029.13	2369.6	1676.2	1394.41	4168.28	2327.53	P30453	1A34	HLA class I histocompatibility antigen, A-34 alpha chain
GYYNQSEDGSHTIQR-N6H4F0S0G0		85.4904				85.4904	GYYNQSEDGSHTIQR	2029.13	2369.6	1676.2	1394.41	4168.28	2327.53	P30453	1A34	HLA class I histocompatibility antigen, A-34 alpha chain
HAVYWNSSNQHLR-N2H6F0S0G0	269.172			239.02	516.298	341.497	HAVYWNSSNQHLR	778.312	464.582	156.507	595.008	1444.87	687.856	P52797	EFNA3	Ephrin-A3 (EFL-2) (EHK1 ligand) (EHK1-L) (EPH-related receptor tyrosine kinase ligand 3) (LERK-3)
HAVYWNSSNQHLR-N2H7F0S0G0	509.14	464.582		248.158	928.573	537.613	HAVYWNSSNQHLR	778.312	464.582	156.507	595.008	1444.87	687.856	P52797	EFNA3	Ephrin-A3 (EFL-2) (EHK1 ligand) (EHK1-L) (EPH-related receptor tyrosine kinase ligand 3) (LERK-3)
HAVYWNSSNQHLR-N2H8F0S0G0			156.507	107.83		132.168	HAVYWNSSNQHLR	778.312	464.582	156.507	595.008	1444.87	687.856	P52797	EFNA3	Ephrin-A3 (EFL-2) (EHK1 ligand) (EHK1-L) (EPH-related receptor tyrosine kinase ligand 3) (LERK-3)
HEGQEPFLQWLMLLSNESALPHVHTVSYGDDEDSLSSAYIQR-N2H3F0S0G0				888.395		888.395	HEGQEPFLQWLMLLSNESALPHVHTVSYGDDEDSLSSAYIQR	481.802	999.995	454.845	888.395		706.259	O14773	TPP1	Tripeptidyl-peptidase 1 (TPP-1) (EC 3.4.14.9) (Cell growth-inhibiting gene 1 protein) (Lysosomal pepstatin-insensitive protease) (LPIC) (Tripeptidyl aminopeptidase) (Tripeptidyl-peptidase I) (TPP-I)
HEGQEPFLQWLMLLSNESALPHVHTVSYGDDEDSLSSAYIQR-N2H4F0S0G0	481.802	422.141				451.971	HEGQEPFLQWLMLLSNESALPHVHTVSYGDDEDSLSSAYIQR	481.802	999.995	454.845	888.395		706.259	O14773	TPP1	Tripeptidyl-peptidase 1 (TPP-1) (EC 3.4.14.9) (Cell growth-inhibiting gene 1 protein) (Lysosomal pepstatin-insensitive protease) (LPIC) (Tripeptidyl aminopeptidase) (Tripeptidyl-peptidase I) (TPP-I)
HEGQEPFLQWLMLLSNESALPHVHTVSYGDDEDSLSSAYIQR-N2H5F0S0G0		577.854	454.845			516.35	HEGQEPFLQWLMLLSNESALPHVHTVSYGDDEDSLSSAYIQR	481.802	999.995	454.845	888.395		706.259	O14773	TPP1	Tripeptidyl-peptidase 1 (TPP-1) (EC 3.4.14.9) (Cell growth-inhibiting gene 1 protein) (Lysosomal pepstatin-insensitive protease) (LPIC) (Tripeptidyl aminopeptidase) (Tripeptidyl-peptidase I) (TPP-I)
HFNTSLVFPR-N2H9F0S0G0	302.514		151.353		273.915	242.594	HFNTSLVFPR	302.514		151.353		273.915	242.594	Q6PKC3	TXD11	Thioredoxin domain-containing protein 11 (EF-hand-binding protein 1)
HFNYTSLIAFHCK-N2H9F0S0G0					239.157	239.157	HFNYTSLIAFHCK	493.957	1007.69	313.494	436.575	239.157	498.175	P11717	MPRI	Cation-independent mannose-6-phosphate receptor (CI Man-6-P receptor) (CI-MPR) (M6PR) (300 kDa mannose 6-phosphate receptor) (MPR 300) (Insulin-like growth factor 2 receptor) (Insulin-like growth factor II receptor) (IGF-II receptor) (M6P/IGF2 receptor) (M6P/IGF2R) (CD antigen CD222)
HFNYTSLIAFHCK-N4H5F0S1G0	493.957	877.3	313.494	255.768		485.13	HFNYTSLIAFHCK	493.957	1007.69	313.494	436.575	239.157	498.175	P11717	MPRI	Cation-independent mannose-6-phosphate receptor (CI Man-6-P receptor) (CI-MPR) (M6PR) (300 kDa mannose 6-phosphate receptor) (MPR 300) (Insulin-like growth factor 2 receptor) (Insulin-like growth factor II receptor) (IGF-II receptor) (M6P/IGF2 receptor) (M6P/IGF2R) (CD antigen CD222)
HFNYTSLIAFHCK-N4H5F2S1G0				180.807		180.807	HFNYTSLIAFHCK	493.957	1007.69	313.494	436.575	239.157	498.175	P11717	MPRI	Cation-independent mannose-6-phosphate receptor (CI Man-6-P receptor) (CI-MPR) (M6PR) (300 kDa mannose 6-phosphate receptor) (MPR 300) (Insulin-like growth factor 2 receptor) (Insulin-like growth factor II receptor) (IGF-II receptor) (M6P/IGF2 receptor) (M6P/IGF2R) (CD antigen CD222)
HFNYTSLIAFHCK-N6H4F2S0G0		130.393				130.393	HFNYTSLIAFHCK	493.957	1007.69	313.494	436.575	239.157	498.175	P11717	MPRI	Cation-independent mannose-6-phosphate receptor (CI Man-6-P receptor) (CI-MPR) (M6PR) (300 kDa mannose 6-phosphate receptor) (MPR 300) (Insulin-like growth factor 2 receptor) (Insulin-like growth factor II receptor) (IGF-II receptor) (M6P/IGF2 receptor) (M6P/IGF2R) (CD antigen CD222)
HGNLYDLKPLGLNDTIVSAGEYTYYFR-N2H12F0S0G0	551.954		158.811	277.344		329.37	HGNLYDLKPLGLNDTIVSAGEYTYYFR	1400.34		292.319	636.06	273.798	650.629	P11717	MPRI	Cation-independent mannose-6-phosphate receptor (CI Man-6-P receptor) (CI-MPR) (M6PR) (300 kDa mannose 6-phosphate receptor) (MPR 300) (Insulin-like growth factor 2 receptor) (Insulin-like growth factor II receptor) (IGF-II receptor) (M6P/IGF2 receptor) (M6P/IGF2R) (CD antigen CD222)
HGNLYDLKPLGLNDTIVSAGEYTYYFR-N2H9F0S0G0	318.55					318.55	HGNLYDLKPLGLNDTIVSAGEYTYYFR	1400.34		292.319	636.06	273.798	650.629	P11717	MPRI	Cation-independent mannose-6-phosphate receptor (CI Man-6-P receptor) (CI-MPR) (M6PR) (300 kDa mannose 6-phosphate receptor) (MPR 300) (Insulin-like growth factor 2 receptor) (Insulin-like growth factor II receptor) (IGF-II receptor) (M6P/IGF2 receptor) (M6P/IGF2R) (CD antigen CD222)
HGNLYDLKPLGLNDTIVSAGEYTYYFR-N4H5F1S2G0					273.798	273.798	HGNLYDLKPLGLNDTIVSAGEYTYYFR	1400.34		292.319	636.06	273.798	650.629	P11717	MPRI	Cation-independent mannose-6-phosphate receptor (CI Man-6-P receptor) (CI-MPR) (M6PR) (300 kDa mannose 6-phosphate receptor) (MPR 300) (Insulin-like growth factor 2 receptor) (Insulin-like growth factor II receptor) (IGF-II receptor) (M6P/IGF2 receptor) (M6P/IGF2R) (CD antigen CD222)
HGNLYDLKPLGLNDTIVSAGEYTYYFR-N5H5F1S0G0	529.833		133.508			331.67	HGNLYDLKPLGLNDTIVSAGEYTYYFR	1400.34		292.319	636.06	273.798	650.629	P11717	MPRI	Cation-independent mannose-6-phosphate receptor (CI Man-6-P receptor) (CI-MPR) (M6PR) (300 kDa mannose 6-phosphate receptor) (MPR 300) (Insulin-like growth factor 2 receptor) (Insulin-like growth factor II receptor) (IGF-II receptor) (M6P/IGF2 receptor) (M6P/IGF2R) (CD antigen CD222)
HGNLYDLKPLGLNDTIVSAGEYTYYFR-N6H7F0S0G0				358.716		358.716	HGNLYDLKPLGLNDTIVSAGEYTYYFR	1400.34		292.319	636.06	273.798	650.629	P11717	MPRI	Cation-independent mannose-6-phosphate receptor (CI Man-6-P receptor) (CI-MPR) (M6PR) (300 kDa mannose 6-phosphate receptor) (MPR 300) (Insulin-like growth factor 2 receptor) (Insulin-like growth factor II receptor) (IGF-II receptor) (M6P/IGF2 receptor) (M6P/IGF2R) (CD antigen CD222)
HIWSLEISNKPNVSEPEEPK-N2H9F0S0G0				338.136	407.031	372.583	HIWSLEISNKPNVSEPEEPK	792.904	3172.09	3243.16	2805.59	2749.9	2552.73	O75976	CBPD	Carboxypeptidase D (EC 3.4.17.22) (Metallocarboxypeptidase D) (gp180)
HIWSLEISNKPNVSEPEEPK-N3H6F3S0G0				104.309		104.309	HIWSLEISNKPNVSEPEEPK	792.904	3172.09	3243.16	2805.59	2749.9	2552.73	O75976	CBPD	Carboxypeptidase D (EC 3.4.17.22) (Metallocarboxypeptidase D) (gp180)
HIWSLEISNKPNVSEPEEPK-N4H5F1S0G0	199.861				510.42	355.14	HIWSLEISNKPNVSEPEEPK	792.904	3172.09	3243.16	2805.59	2749.9	2552.73	O75976	CBPD	Carboxypeptidase D (EC 3.4.17.22) (Metallocarboxypeptidase D) (gp180)
HIWSLEISNKPNVSEPEEPK-N4H5F1S1G0	428.251	1569.78	1842.23	321.807	996.396	1031.69	HIWSLEISNKPNVSEPEEPK	792.904	3172.09	3243.16	2805.59	2749.9	2552.73	O75976	CBPD	Carboxypeptidase D (EC 3.4.17.22) (Metallocarboxypeptidase D) (gp180)
HIWSLEISNKPNVSEPEEPK-N4H5F2S1G0		535.702				535.702	HIWSLEISNKPNVSEPEEPK	792.904	3172.09	3243.16	2805.59	2749.9	2552.73	O75976	CBPD	Carboxypeptidase D (EC 3.4.17.22) (Metallocarboxypeptidase D) (gp180)
HIWSLEISNKPNVSEPEEPK-N4H5F3S0G0	164.791	689.903	312.371	825.729	498.745	498.308	HIWSLEISNKPNVSEPEEPK	792.904	3172.09	3243.16	2805.59	2749.9	2552.73	O75976	CBPD	Carboxypeptidase D (EC 3.4.17.22) (Metallocarboxypeptidase D) (gp180)
HIWSLEISNKPNVSEPEEPK-N4H5F4S0G0		56.4936	72.8524	254.743		128.03	HIWSLEISNKPNVSEPEEPK	792.904	3172.09	3243.16	2805.59	2749.9	2552.73	O75976	CBPD	Carboxypeptidase D (EC 3.4.17.22) (Metallocarboxypeptidase D) (gp180)
HIWSLEISNKPNVSEPEEPK-N5H5F1S0G0			462.459	450.552		456.505	HIWSLEISNKPNVSEPEEPK	792.904	3172.09	3243.16	2805.59	2749.9	2552.73	O75976	CBPD	Carboxypeptidase D (EC 3.4.17.22) (Metallocarboxypeptidase D) (gp180)
HIWSLEISNKPNVSEPEEPK-N5H5F2S0G0			289.027	510.318	337.313	378.886	HIWSLEISNKPNVSEPEEPK	792.904	3172.09	3243.16	2805.59	2749.9	2552.73	O75976	CBPD	Carboxypeptidase D (EC 3.4.17.22) (Metallocarboxypeptidase D) (gp180)
HIWSLEISNKPNVSEPEEPK-N5H5F3S0G0			204.874			204.874	HIWSLEISNKPNVSEPEEPK	792.904	3172.09	3243.16	2805.59	2749.9	2552.73	O75976	CBPD	Carboxypeptidase D (EC 3.4.17.22) (Metallocarboxypeptidase D) (gp180)
HIWSLEISNKPNVSEPEEPK-N5H6F1S2G0		320.209				320.209	HIWSLEISNKPNVSEPEEPK	792.904	3172.09	3243.16	2805.59	2749.9	2552.73	O75976	CBPD	Carboxypeptidase D (EC 3.4.17.22) (Metallocarboxypeptidase D) (gp180)
HIWSLEISNKPNVSEPEEPK-N6H4F0S0G0			59.3505			59.3505	HIWSLEISNKPNVSEPEEPK	792.904	3172.09	3243.16	2805.59	2749.9	2552.73	O75976	CBPD	Carboxypeptidase D (EC 3.4.17.22) (Metallocarboxypeptidase D) (gp180)
HLLENSTASVSEAER-N2H10F0S0G0	171.763	99.2339	125.153	132.386	303.979	166.503	HLLENSTASVSEAER	2647.71	2205.72	3191.44	1080.13	1313.46	2087.69	P42892	ECE1	Endothelin-converting enzyme 1 (ECE-1) (EC 3.4.24.71)
HLLENSTASVSEAER-N2H5F0S0G0	154.869	264.148		86.4945		168.504	HLLENSTASVSEAER	2647.71	2205.72	3191.44	1080.13	1313.46	2087.69	P42892	ECE1	Endothelin-converting enzyme 1 (ECE-1) (EC 3.4.24.71)
HLLENSTASVSEAER-N2H6F0S0G0	439.327	471.203	647.351	252.302	299.845	422.006	HLLENSTASVSEAER	2647.71	2205.72	3191.44	1080.13	1313.46	2087.69	P42892	ECE1	Endothelin-converting enzyme 1 (ECE-1) (EC 3.4.24.71)
HLLENSTASVSEAER-N2H7F0S0G0		647.12	1040.22		276.531	654.622	HLLENSTASVSEAER	2647.71	2205.72	3191.44	1080.13	1313.46	2087.69	P42892	ECE1	Endothelin-converting enzyme 1 (ECE-1) (EC 3.4.24.71)
HLLENSTASVSEAER-N2H8F0S0G0	461.065	341.96	631.278	284.852		429.789	HLLENSTASVSEAER	2647.71	2205.72	3191.44	1080.13	1313.46	2087.69	P42892	ECE1	Endothelin-converting enzyme 1 (ECE-1) (EC 3.4.24.71)
HLLENSTASVSEAER-N2H9F0S0G0	481.863	217.82	247.877			315.853	HLLENSTASVSEAER	2647.71	2205.72	3191.44	1080.13	1313.46	2087.69	P42892	ECE1	Endothelin-converting enzyme 1 (ECE-1) (EC 3.4.24.71)
HLLENSTASVSEAER-N3H5F1S0G0	60.4261					60.4261	HLLENSTASVSEAER	2647.71	2205.72	3191.44	1080.13	1313.46	2087.69	P42892	ECE1	Endothelin-converting enzyme 1 (ECE-1) (EC 3.4.24.71)
HLLENSTASVSEAER-N4H5F1S0G0	448.563		355.079	264.747	263.234	332.906	HLLENSTASVSEAER	2647.71	2205.72	3191.44	1080.13	1313.46	2087.69	P42892	ECE1	Endothelin-converting enzyme 1 (ECE-1) (EC 3.4.24.71)
HLLENSTASVSEAER-N4H5F1S1G0	88.0236	57.088	71.3577		68.939	71.3521	HLLENSTASVSEAER	2647.71	2205.72	3191.44	1080.13	1313.46	2087.69	P42892	ECE1	Endothelin-converting enzyme 1 (ECE-1) (EC 3.4.24.71)
HLLENSTASVSEAER-N4H5F2S0G0	81.1518					81.1518	HLLENSTASVSEAER	2647.71	2205.72	3191.44	1080.13	1313.46	2087.69	P42892	ECE1	Endothelin-converting enzyme 1 (ECE-1) (EC 3.4.24.71)
HLLENSTASVSEAER-N4H5F3S0G0	172.065	107.149	73.1285	59.3506	100.933	102.525	HLLENSTASVSEAER	2647.71	2205.72	3191.44	1080.13	1313.46	2087.69	P42892	ECE1	Endothelin-converting enzyme 1 (ECE-1) (EC 3.4.24.71)
HLLENSTASVSEAER-N5H6F1S0G0	88.5915					88.5915	HLLENSTASVSEAER	2647.71	2205.72	3191.44	1080.13	1313.46	2087.69	P42892	ECE1	Endothelin-converting enzyme 1 (ECE-1) (EC 3.4.24.71)
HLNASNPTEPATIIFTAAR-N2H6F0S0G0	179.622	181.659				180.64	HLNASNPTEPATIIFTAAR	12410.1	11445.5	9142.36	2890.08	7125.64	8602.74	Q8NFQ8	TOIP2	Torsin-1A-interacting protein 2 (Lumenal domain-like LAP1)
HLNASNPTEPATIIFTAAR-N2H7F0S0G0	2284.74	786.244	1034.85	2542.04	1430.14	1615.6	HLNASNPTEPATIIFTAAR	12410.1	11445.5	9142.36	2890.08	7125.64	8602.74	Q8NFQ8	TOIP2	Torsin-1A-interacting protein 2 (Lumenal domain-like LAP1)
HLNASNPTEPATIIFTAAR-N2H8F0S0G0	9619.67	9421.17			5695.5	8245.45	HLNASNPTEPATIIFTAAR	12410.1	11445.5	9142.36	2890.08	7125.64	8602.74	Q8NFQ8	TOIP2	Torsin-1A-interacting protein 2 (Lumenal domain-like LAP1)
HLNASNPTEPATIIFTAAR-N2H9F0S0G0	326.078	408.091	107.14	348.04		297.337	HLNASNPTEPATIIFTAAR	12410.1	11445.5	9142.36	2890.08	7125.64	8602.74	Q8NFQ8	TOIP2	Torsin-1A-interacting protein 2 (Lumenal domain-like LAP1)
HLNASNPTEPATIIFTAAR-N6H3F0S0G0		648.354	8000.37			4324.36	HLNASNPTEPATIIFTAAR	12410.1	11445.5	9142.36	2890.08	7125.64	8602.74	Q8NFQ8	TOIP2	Torsin-1A-interacting protein 2 (Lumenal domain-like LAP1)
HLNGTITAK-N2H7F0S0G0		577.897	812.765	585.587	487.167	615.854	HLNGTITAK		1586.79	2015.77	1441.56	2075.71	1779.96	Q6YHK3	CD109	CD109 antigen (150 kDa TGF-beta-1-binding protein) (C3 and PZP-like alpha-2-macroglobulin domain-containing protein 7) (Platelet-specific Gov antigen) (p180) (r150) (CD antigen CD109)
HLNGTITAK-N2H8F0S0G0		1008.89	1203.01	855.975	1588.55	1164.11	HLNGTITAK		1586.79	2015.77	1441.56	2075.71	1779.96	Q6YHK3	CD109	CD109 antigen (150 kDa TGF-beta-1-binding protein) (C3 and PZP-like alpha-2-macroglobulin domain-containing protein 7) (Platelet-specific Gov antigen) (p180) (r150) (CD antigen CD109)
HLNSSHPR-N2H5F0S0G0	269.767					269.767	HLNSSHPR	2470.88	3298.81	282.882	4241.37	181.959	2095.18	Q5JTV8	TOIP1	Torsin-1A-interacting protein 1 (Lamin-associated protein 1B) (LAP1B)
HLNSSHPR-N2H6F0S0G0	323.291	139.163				231.227	HLNSSHPR	2470.88	3298.81	282.882	4241.37	181.959	2095.18	Q5JTV8	TOIP1	Torsin-1A-interacting protein 1 (Lamin-associated protein 1B) (LAP1B)
HLNSSHPR-N2H7F0S0G0	581.976					581.976	HLNSSHPR	2470.88	3298.81	282.882	4241.37	181.959	2095.18	Q5JTV8	TOIP1	Torsin-1A-interacting protein 1 (Lamin-associated protein 1B) (LAP1B)
HLNSSHPR-N2H8F0S0G0	1295.84	3159.65	282.882	4241.37	181.959	1832.34	HLNSSHPR	2470.88	3298.81	282.882	4241.37	181.959	2095.18	Q5JTV8	TOIP1	Torsin-1A-interacting protein 1 (Lamin-associated protein 1B) (LAP1B)
HLYTTTGGETDFTNVTSLR-N2H10F0S0G0		133.134		1427.08		780.108	HLYTTTGGETDFTNVTSLR	1291.29	1221.29	557.746	4267.64	621.791	1591.95	Q99523	SORT	Sortilin (100 kDa NT receptor) (Glycoprotein 95) (Gp95) (Neurotensin receptor 3) (NT3) (NTR3)
HLYTTTGGETDFTNVTSLR-N2H9F0S0G0	1291.29	1088.15	557.746	2840.56	621.791	1279.91	HLYTTTGGETDFTNVTSLR	1291.29	1221.29	557.746	4267.64	621.791	1591.95	Q99523	SORT	Sortilin (100 kDa NT receptor) (Glycoprotein 95) (Gp95) (Neurotensin receptor 3) (NT3) (NTR3)
HMSLALNR-N2H10F0S0G0	298.076	522.493	676.091			498.887	HMSLALNR	750.187	805.069	1046	357.43		739.672	P06280	AGAL	Alpha-galactosidase A (EC 3.2.1.22) (Alpha-D-galactosidase A) (Alpha-D-galactoside galactohydrolase) (Galactosylgalactosylglucosylceramidase GLA) (Melibiase) (Agalsidase)
HMSLALNR-N2H7F0S0G0	277.047	282.576	369.909	357.43		321.741	HMSLALNR	750.187	805.069	1046	357.43		739.672	P06280	AGAL	Alpha-galactosidase A (EC 3.2.1.22) (Alpha-D-galactosidase A) (Alpha-D-galactoside galactohydrolase) (Galactosylgalactosylglucosylceramidase GLA) (Melibiase) (Agalsidase)
HMSLALNR-N2H9F0S0G0	175.064					175.064	HMSLALNR	750.187	805.069	1046	357.43		739.672	P06280	AGAL	Alpha-galactosidase A (EC 3.2.1.22) (Alpha-D-galactosidase A) (Alpha-D-galactoside galactohydrolase) (Galactosylgalactosylglucosylceramidase GLA) (Melibiase) (Agalsidase)
HNLTITQGK-N2H8F0S0G0					103.373	103.373	HNLTITQGK	323.831		505.085	465.23	1403.64	674.446	P06213	INSR	Insulin receptor (IR) (EC 2.7.10.1) (CD antigen CD220) [Cleaved into: Insulin receptor subunit alpha; Insulin receptor subunit beta]
HNLTITQGK-N2H9F0S0G0			134.683		509.233	321.958	HNLTITQGK	323.831		505.085	465.23	1403.64	674.446	P06213	INSR	Insulin receptor (IR) (EC 2.7.10.1) (CD antigen CD220) [Cleaved into: Insulin receptor subunit alpha; Insulin receptor subunit beta]
HNLTITQGK-N4H5F1S0G0					175.163	175.163	HNLTITQGK	323.831		505.085	465.23	1403.64	674.446	P06213	INSR	Insulin receptor (IR) (EC 2.7.10.1) (CD antigen CD220) [Cleaved into: Insulin receptor subunit alpha; Insulin receptor subunit beta]
HNLTITQGK-N4H5F1S1G0	323.831		370.402	465.23	322.94	370.601	HNLTITQGK	323.831		505.085	465.23	1403.64	674.446	P06213	INSR	Insulin receptor (IR) (EC 2.7.10.1) (CD antigen CD220) [Cleaved into: Insulin receptor subunit alpha; Insulin receptor subunit beta]
HNLTITQGK-N5H6F1S0G0					112.435	112.435	HNLTITQGK	323.831		505.085	465.23	1403.64	674.446	P06213	INSR	Insulin receptor (IR) (EC 2.7.10.1) (CD antigen CD220) [Cleaved into: Insulin receptor subunit alpha; Insulin receptor subunit beta]
HNLTITQGK-N5H6F1S1G0					96.6628	96.6628	HNLTITQGK	323.831		505.085	465.23	1403.64	674.446	P06213	INSR	Insulin receptor (IR) (EC 2.7.10.1) (CD antigen CD220) [Cleaved into: Insulin receptor subunit alpha; Insulin receptor subunit beta]
HNLTITQGK-N6H7F1S0G0					83.8332	83.8332	HNLTITQGK	323.831		505.085	465.23	1403.64	674.446	P06213	INSR	Insulin receptor (IR) (EC 2.7.10.1) (CD antigen CD220) [Cleaved into: Insulin receptor subunit alpha; Insulin receptor subunit beta]
HNNDTQHIWESDSNEFSVIADPR-N2H4F1S0G0	434.3					434.3	HNNDTQHIWESDSNEFSVIADPR	37985.9	30827.9	41631.7	31459.8	15839	31548.8	P14625	ENPL	Endoplasmin (94 kDa glucose-regulated protein) (GRP-94) (Heat shock protein 90 kDa beta member 1) (Tumor rejection antigen 1) (gp96 homolog)
HNNDTQHIWESDSNEFSVIADPR-N2H5F0S0G0	10249.1	5076.71	5679.57	3418.96	1794.56	5243.79	HNNDTQHIWESDSNEFSVIADPR	37985.9	30827.9	41631.7	31459.8	15839	31548.8	P14625	ENPL	Endoplasmin (94 kDa glucose-regulated protein) (GRP-94) (Heat shock protein 90 kDa beta member 1) (Tumor rejection antigen 1) (gp96 homolog)
HNNDTQHIWESDSNEFSVIADPR-N2H5F1S0G0		341.577				341.577	HNNDTQHIWESDSNEFSVIADPR	37985.9	30827.9	41631.7	31459.8	15839	31548.8	P14625	ENPL	Endoplasmin (94 kDa glucose-regulated protein) (GRP-94) (Heat shock protein 90 kDa beta member 1) (Tumor rejection antigen 1) (gp96 homolog)
HNNDTQHIWESDSNEFSVIADPR-N2H6F0S0G0	12192.2	14547.2	25219.7	12314	5799.18	14014.4	HNNDTQHIWESDSNEFSVIADPR	37985.9	30827.9	41631.7	31459.8	15839	31548.8	P14625	ENPL	Endoplasmin (94 kDa glucose-regulated protein) (GRP-94) (Heat shock protein 90 kDa beta member 1) (Tumor rejection antigen 1) (gp96 homolog)
HNNDTQHIWESDSNEFSVIADPR-N2H7F0S0G0	7794.97	3223.14	3081.86	7174.77	3812.67	5017.48	HNNDTQHIWESDSNEFSVIADPR	37985.9	30827.9	41631.7	31459.8	15839	31548.8	P14625	ENPL	Endoplasmin (94 kDa glucose-regulated protein) (GRP-94) (Heat shock protein 90 kDa beta member 1) (Tumor rejection antigen 1) (gp96 homolog)
HNNDTQHIWESDSNEFSVIADPR-N2H7F1S0G0		169.858				169.858	HNNDTQHIWESDSNEFSVIADPR	37985.9	30827.9	41631.7	31459.8	15839	31548.8	P14625	ENPL	Endoplasmin (94 kDa glucose-regulated protein) (GRP-94) (Heat shock protein 90 kDa beta member 1) (Tumor rejection antigen 1) (gp96 homolog)
HNNDTQHIWESDSNEFSVIADPR-N2H8F0S0G0	2852.21	4889.65	4927.27	5881.97	2848	4279.82	HNNDTQHIWESDSNEFSVIADPR	37985.9	30827.9	41631.7	31459.8	15839	31548.8	P14625	ENPL	Endoplasmin (94 kDa glucose-regulated protein) (GRP-94) (Heat shock protein 90 kDa beta member 1) (Tumor rejection antigen 1) (gp96 homolog)
HNNDTQHIWESDSNEFSVIADPR-N2H9F0S0G0	2326.07	2441.65	2601.92	2670.08	1052.64	2218.47	HNNDTQHIWESDSNEFSVIADPR	37985.9	30827.9	41631.7	31459.8	15839	31548.8	P14625	ENPL	Endoplasmin (94 kDa glucose-regulated protein) (GRP-94) (Heat shock protein 90 kDa beta member 1) (Tumor rejection antigen 1) (gp96 homolog)
HNNDTQHIWESDSNEFSVIADPR-N6H3F0S0G0	2136.97	138.157			305.603	860.242	HNNDTQHIWESDSNEFSVIADPR	37985.9	30827.9	41631.7	31459.8	15839	31548.8	P14625	ENPL	Endoplasmin (94 kDa glucose-regulated protein) (GRP-94) (Heat shock protein 90 kDa beta member 1) (Tumor rejection antigen 1) (gp96 homolog)
HNNDTQHIWESDSNEFSVIADPR-N6H4F0S0G0			121.384		226.359	173.872	HNNDTQHIWESDSNEFSVIADPR	37985.9	30827.9	41631.7	31459.8	15839	31548.8	P14625	ENPL	Endoplasmin (94 kDa glucose-regulated protein) (GRP-94) (Heat shock protein 90 kDa beta member 1) (Tumor rejection antigen 1) (gp96 homolog)
HNSTGCLR-N2H10F0S0G0		77.9568	174.801	134.338		129.032	HNSTGCLR		77.9568	393.521	134.338		201.939	P10909	CLUS	Clusterin (Aging-associated gene 4 protein) (Apolipoprotein J) (Apo-J) (Complement cytolysis inhibitor) (CLI) (Complement-associated protein SP-40,40) (Ku70-binding protein 1) (NA1/NA2) (Sulfated glycoprotein 2) (SGP-2) (Testosterone-repressed prostate message 2) (TRPM-2) [Cleaved into: Clusterin beta chain (ApoJalpha) (Complement cytolysis inhibitor a chain); Clusterin alpha chain (ApoJbeta) (Co…
HNSTGCLR-N6H5F1S0G0			218.72			218.72	HNSTGCLR		77.9568	393.521	134.338		201.939	P10909	CLUS	Clusterin (Aging-associated gene 4 protein) (Apolipoprotein J) (Apo-J) (Complement cytolysis inhibitor) (CLI) (Complement-associated protein SP-40,40) (Ku70-binding protein 1) (NA1/NA2) (Sulfated glycoprotein 2) (SGP-2) (Testosterone-repressed prostate message 2) (TRPM-2) [Cleaved into: Clusterin beta chain (ApoJalpha) (Complement cytolysis inhibitor a chain); Clusterin alpha chain (ApoJbeta) (Co…
HQTNQTHLTDSK-N2H4F0S0G0	391.705		569.445	176.978	373.374	377.876	HQTNQTHLTDSK	3421.2	2236.75	3062.99	2009.87	2319.02	2609.97	Q8N9V7	TOPZ1	Protein TOPAZ1 (Testis- and ovary-specific PAZ domain-containing protein 1)
HQTNQTHLTDSK-N2H5F0S0G0	804.811	140.237			759.365	568.138	HQTNQTHLTDSK	3421.2	2236.75	3062.99	2009.87	2319.02	2609.97	Q8N9V7	TOPZ1	Protein TOPAZ1 (Testis- and ovary-specific PAZ domain-containing protein 1)
HQTNQTHLTDSK-N2H6F0S0G0	189.964	658.486	818.003	533.521	1069.31	653.857	HQTNQTHLTDSK	3421.2	2236.75	3062.99	2009.87	2319.02	2609.97	Q8N9V7	TOPZ1	Protein TOPAZ1 (Testis- and ovary-specific PAZ domain-containing protein 1)
HQTNQTHLTDSK-N3H4F0S0G0	323.961	458.551	642.26			474.924	HQTNQTHLTDSK	3421.2	2236.75	3062.99	2009.87	2319.02	2609.97	Q8N9V7	TOPZ1	Protein TOPAZ1 (Testis- and ovary-specific PAZ domain-containing protein 1)
HQTNQTHLTDSK-N3H6F0S0G0	131.526			207.765		169.646	HQTNQTHLTDSK	3421.2	2236.75	3062.99	2009.87	2319.02	2609.97	Q8N9V7	TOPZ1	Protein TOPAZ1 (Testis- and ovary-specific PAZ domain-containing protein 1)
HQTNQTHLTDSK-N4H3F0S0G0	156.086				116.972	136.529	HQTNQTHLTDSK	3421.2	2236.75	3062.99	2009.87	2319.02	2609.97	Q8N9V7	TOPZ1	Protein TOPAZ1 (Testis- and ovary-specific PAZ domain-containing protein 1)
HQTNQTHLTDSK-N5H3F0S0G0	879.645	979.481	1033.28	1091.6		996.003	HQTNQTHLTDSK	3421.2	2236.75	3062.99	2009.87	2319.02	2609.97	Q8N9V7	TOPZ1	Protein TOPAZ1 (Testis- and ovary-specific PAZ domain-containing protein 1)
HQTNQTHLTDSK-N5H4F0S0G0	436.634					436.634	HQTNQTHLTDSK	3421.2	2236.75	3062.99	2009.87	2319.02	2609.97	Q8N9V7	TOPZ1	Protein TOPAZ1 (Testis- and ovary-specific PAZ domain-containing protein 1)
HQTNQTHLTDSK-N5H6F0S1G0	106.866					106.866	HQTNQTHLTDSK	3421.2	2236.75	3062.99	2009.87	2319.02	2609.97	Q8N9V7	TOPZ1	Protein TOPAZ1 (Testis- and ovary-specific PAZ domain-containing protein 1)
HTNMNLTQLK-N2H7F0S0G0	204.334		576.152		455.841	412.109	HTNMNLTQLK	1493.87	1625.37	1992.11	1044.91	7014.31	2634.11	Q15165	PON2	Serum paraoxonase/arylesterase 2 (PON 2) (EC 3.1.1.2) (EC 3.1.1.81) (Aromatic esterase 2) (A-esterase 2) (Serum aryldialkylphosphatase 2)
HTNMNLTQLK-N2H8F0S0G0	1067.85	1422.95	1252.84	1044.91	6163.98	2190.51	HTNMNLTQLK	1493.87	1625.37	1992.11	1044.91	7014.31	2634.11	Q15165	PON2	Serum paraoxonase/arylesterase 2 (PON 2) (EC 3.1.1.2) (EC 3.1.1.81) (Aromatic esterase 2) (A-esterase 2) (Serum aryldialkylphosphatase 2)
HTNMNLTQLK-N2H9F0S0G0	221.683	202.417	163.122		394.487	245.427	HTNMNLTQLK	1493.87	1625.37	1992.11	1044.91	7014.31	2634.11	Q15165	PON2	Serum paraoxonase/arylesterase 2 (PON 2) (EC 3.1.1.2) (EC 3.1.1.81) (Aromatic esterase 2) (A-esterase 2) (Serum aryldialkylphosphatase 2)
IAPASNVSHTVVLRPLK-N2H10F0S0G0	627.302	1032.47	805.806	375.533	1125.13	793.248	IAPASNVSHTVVLRPLK	27369.7	28867.1	29195.8	40267	44841.4	34108.2	P43308	SSRB	Translocon-associated protein subunit beta (TRAP-beta) (Signal sequence receptor subunit beta) (SSR-beta)
IAPASNVSHTVVLRPLK-N2H5F0S0G0	759.814	667.676	471.992	811.974		677.864	IAPASNVSHTVVLRPLK	27369.7	28867.1	29195.8	40267	44841.4	34108.2	P43308	SSRB	Translocon-associated protein subunit beta (TRAP-beta) (Signal sequence receptor subunit beta) (SSR-beta)
IAPASNVSHTVVLRPLK-N2H6F0S0G0	2536.5		778.601			1657.55	IAPASNVSHTVVLRPLK	27369.7	28867.1	29195.8	40267	44841.4	34108.2	P43308	SSRB	Translocon-associated protein subunit beta (TRAP-beta) (Signal sequence receptor subunit beta) (SSR-beta)
IAPASNVSHTVVLRPLK-N2H7F0S0G0	5051.79	3744.21	4249.98	3085.88	3147.33	3855.84	IAPASNVSHTVVLRPLK	27369.7	28867.1	29195.8	40267	44841.4	34108.2	P43308	SSRB	Translocon-associated protein subunit beta (TRAP-beta) (Signal sequence receptor subunit beta) (SSR-beta)
IAPASNVSHTVVLRPLK-N2H8F0S0G0	11569.3	20443.8	8290.52	23072.8	4727.85	13620.9	IAPASNVSHTVVLRPLK	27369.7	28867.1	29195.8	40267	44841.4	34108.2	P43308	SSRB	Translocon-associated protein subunit beta (TRAP-beta) (Signal sequence receptor subunit beta) (SSR-beta)
IAPASNVSHTVVLRPLK-N2H9F0S0G0	6825.04	2582.23	5377.24	12873	35841	12699.7	IAPASNVSHTVVLRPLK	27369.7	28867.1	29195.8	40267	44841.4	34108.2	P43308	SSRB	Translocon-associated protein subunit beta (TRAP-beta) (Signal sequence receptor subunit beta) (SSR-beta)
IAPASNVSHTVVLRPLK-N3H5F0S1G0			36.6944			36.6944	IAPASNVSHTVVLRPLK	27369.7	28867.1	29195.8	40267	44841.4	34108.2	P43308	SSRB	Translocon-associated protein subunit beta (TRAP-beta) (Signal sequence receptor subunit beta) (SSR-beta)
IAPASNVSHTVVLRPLK-N4H4F1S1G0		61.4697				61.4697	IAPASNVSHTVVLRPLK	27369.7	28867.1	29195.8	40267	44841.4	34108.2	P43308	SSRB	Translocon-associated protein subunit beta (TRAP-beta) (Signal sequence receptor subunit beta) (SSR-beta)
IAPASNVSHTVVLRPLK-N4H4F3S0G0		63.6382				63.6382	IAPASNVSHTVVLRPLK	27369.7	28867.1	29195.8	40267	44841.4	34108.2	P43308	SSRB	Translocon-associated protein subunit beta (TRAP-beta) (Signal sequence receptor subunit beta) (SSR-beta)
IAPASNVSHTVVLRPLK-N6H3F0S0G0			9184.98			9184.98	IAPASNVSHTVVLRPLK	27369.7	28867.1	29195.8	40267	44841.4	34108.2	P43308	SSRB	Translocon-associated protein subunit beta (TRAP-beta) (Signal sequence receptor subunit beta) (SSR-beta)
IAPASNVSHTVVLRPLK-N6H5F0S0G0				47.8105		47.8105	IAPASNVSHTVVLRPLK	27369.7	28867.1	29195.8	40267	44841.4	34108.2	P43308	SSRB	Translocon-associated protein subunit beta (TRAP-beta) (Signal sequence receptor subunit beta) (SSR-beta)
IAPASNVSHTVVLRPLK-N6H6F0S1G0		271.594				271.594	IAPASNVSHTVVLRPLK	27369.7	28867.1	29195.8	40267	44841.4	34108.2	P43308	SSRB	Translocon-associated protein subunit beta (TRAP-beta) (Signal sequence receptor subunit beta) (SSR-beta)
IAVQFGPGFSWIANFTK-N4H3F0S2G0					240.087	240.087	IAVQFGPGFSWIANFTK	1123.98	110.771	271.944	308.469	1150.32	593.095	P13473	LAMP2	Lysosome-associated membrane glycoprotein 2 (LAMP-2) (Lysosome-associated membrane protein 2) (CD107 antigen-like family member B) (LGP-96) (CD antigen CD107b)
IAVQFGPGFSWIANFTK-N4H5F0S1G0					400.202	400.202	IAVQFGPGFSWIANFTK	1123.98	110.771	271.944	308.469	1150.32	593.095	P13473	LAMP2	Lysosome-associated membrane glycoprotein 2 (LAMP-2) (Lysosome-associated membrane protein 2) (CD107 antigen-like family member B) (LGP-96) (CD antigen CD107b)
IAVQFGPGFSWIANFTK-N4H5F0S2G0	331.131					331.131	IAVQFGPGFSWIANFTK	1123.98	110.771	271.944	308.469	1150.32	593.095	P13473	LAMP2	Lysosome-associated membrane glycoprotein 2 (LAMP-2) (Lysosome-associated membrane protein 2) (CD107 antigen-like family member B) (LGP-96) (CD antigen CD107b)
IAVQFGPGFSWIANFTK-N4H5F2S0G0	308.926			308.469		308.697	IAVQFGPGFSWIANFTK	1123.98	110.771	271.944	308.469	1150.32	593.095	P13473	LAMP2	Lysosome-associated membrane glycoprotein 2 (LAMP-2) (Lysosome-associated membrane protein 2) (CD107 antigen-like family member B) (LGP-96) (CD antigen CD107b)
IAVQFGPGFSWIANFTK-N4H5F2S1G0					143.48	143.48	IAVQFGPGFSWIANFTK	1123.98	110.771	271.944	308.469	1150.32	593.095	P13473	LAMP2	Lysosome-associated membrane glycoprotein 2 (LAMP-2) (Lysosome-associated membrane protein 2) (CD107 antigen-like family member B) (LGP-96) (CD antigen CD107b)
IAVQFGPGFSWIANFTK-N4H5F4S0G0		110.771			156.794	133.782	IAVQFGPGFSWIANFTK	1123.98	110.771	271.944	308.469	1150.32	593.095	P13473	LAMP2	Lysosome-associated membrane glycoprotein 2 (LAMP-2) (Lysosome-associated membrane protein 2) (CD107 antigen-like family member B) (LGP-96) (CD antigen CD107b)
IAVQFGPGFSWIANFTK-N5H6F0S2G0					209.754	209.754	IAVQFGPGFSWIANFTK	1123.98	110.771	271.944	308.469	1150.32	593.095	P13473	LAMP2	Lysosome-associated membrane glycoprotein 2 (LAMP-2) (Lysosome-associated membrane protein 2) (CD107 antigen-like family member B) (LGP-96) (CD antigen CD107b)
IAVQFGPGFSWIANFTK-N5H6F4S0G0	483.921		271.944			377.933	IAVQFGPGFSWIANFTK	1123.98	110.771	271.944	308.469	1150.32	593.095	P13473	LAMP2	Lysosome-associated membrane glycoprotein 2 (LAMP-2) (Lysosome-associated membrane protein 2) (CD107 antigen-like family member B) (LGP-96) (CD antigen CD107b)
IDSTGNVTNELR-N2H7F0S0G0	185.091		56.9101		85.0958	109.032	IDSTGNVTNELR	836.862	51.5176	56.9101	117.054	988.003	410.069	O75882	ATRN	Attractin (DPPT-L) (Mahogany homolog)
IDSTGNVTNELR-N2H8F0S0G0	308.406			117.054	64.2844	163.248	IDSTGNVTNELR	836.862	51.5176	56.9101	117.054	988.003	410.069	O75882	ATRN	Attractin (DPPT-L) (Mahogany homolog)
IDSTGNVTNELR-N2H9F0S0G0	343.365	51.5176			673.642	356.175	IDSTGNVTNELR	836.862	51.5176	56.9101	117.054	988.003	410.069	O75882	ATRN	Attractin (DPPT-L) (Mahogany homolog)
IDSTGNVTNELR-N3H4F3S0G0					164.981	164.981	IDSTGNVTNELR	836.862	51.5176	56.9101	117.054	988.003	410.069	O75882	ATRN	Attractin (DPPT-L) (Mahogany homolog)
IETVLPAEFFEVLSSSQNGSYHR-N2H9F0S0G0		1506.89	1905.43	5035.23	3141.27	2897.21	IETVLPAEFFEVLSSSQNGSYHR		1506.89	1905.43	5035.23	4883.63	3332.8	Q8TEM1	PO210	Nuclear pore membrane glycoprotein 210 (Nuclear pore protein gp210) (Nuclear envelope pore membrane protein POM 210) (POM210) (Nucleoporin Nup210) (Pore membrane protein of 210 kDa)
IETVLPAEFFEVLSSSQNGSYHR-N4H3F0S2G0					1742.36	1742.36	IETVLPAEFFEVLSSSQNGSYHR		1506.89	1905.43	5035.23	4883.63	3332.8	Q8TEM1	PO210	Nuclear pore membrane glycoprotein 210 (Nuclear pore protein gp210) (Nuclear envelope pore membrane protein POM 210) (POM210) (Nucleoporin Nup210) (Pore membrane protein of 210 kDa)
IEVLVSNATQFIILHSK-N2H6F0S0G0	564.318	406.012	479.951	176.823	462.158	417.852	IEVLVSNATQFIILHSK	1004.1	1075.9	966.678	531.237	462.158	808.013	Q6P179	ERAP2	Endoplasmic reticulum aminopeptidase 2 (EC 3.4.11.-) (Leukocyte-derived arginine aminopeptidase) (L-RAP)
IEVLVSNATQFIILHSK-N2H8F0S0G0	439.779	669.884	486.727	354.414		487.701	IEVLVSNATQFIILHSK	1004.1	1075.9	966.678	531.237	462.158	808.013	Q6P179	ERAP2	Endoplasmic reticulum aminopeptidase 2 (EC 3.4.11.-) (Leukocyte-derived arginine aminopeptidase) (L-RAP)
IFIFNQTGIEAK-N2H8F0S0G0	909.554		1822.11	1350.04	632.067	1178.44	IFIFNQTGIEAK	1474.86	599.355	2171.95	2122.03	1571.84	1588.01	Q96J42	TXD15	Thioredoxin domain-containing protein 15
IFIFNQTGIEAK-N2H9F0S0G0	565.307	322.434	349.842	550.302	441.695	445.916	IFIFNQTGIEAK	1474.86	599.355	2171.95	2122.03	1571.84	1588.01	Q96J42	TXD15	Thioredoxin domain-containing protein 15
IFIFNQTGIEAK-N3H4F3S0G0					498.075	498.075	IFIFNQTGIEAK	1474.86	599.355	2171.95	2122.03	1571.84	1588.01	Q96J42	TXD15	Thioredoxin domain-containing protein 15
IFIFNQTGIEAK-N4H3F0S2G0				221.696		221.696	IFIFNQTGIEAK	1474.86	599.355	2171.95	2122.03	1571.84	1588.01	Q96J42	TXD15	Thioredoxin domain-containing protein 15
IFIFNQTGIEAK-N6H9F0S1G0		276.921				276.921	IFIFNQTGIEAK	1474.86	599.355	2171.95	2122.03	1571.84	1588.01	Q96J42	TXD15	Thioredoxin domain-containing protein 15
IITNLSK-N2H8F0S0G0	85.3909				103.554	94.4723	IITNLSK	583.44		125.867	130.664	437.994	319.491	O94813	SLIT2	Slit homolog 2 protein (Slit-2) [Cleaved into: Slit homolog 2 protein N-product; Slit homolog 2 protein C-product]
IITNLSK-N2H9F0S0G0	120.428		125.867		129.965	125.42	IITNLSK	583.44		125.867	130.664	437.994	319.491	O94813	SLIT2	Slit homolog 2 protein (Slit-2) [Cleaved into: Slit homolog 2 protein N-product; Slit homolog 2 protein C-product]
IITNLSK-N5H4F2S0G0	377.622			130.664	126.588	211.624	IITNLSK	583.44		125.867	130.664	437.994	319.491	O94813	SLIT2	Slit homolog 2 protein (Slit-2) [Cleaved into: Slit homolog 2 protein N-product; Slit homolog 2 protein C-product]
IITNLSK-N6H3F2S0G0					77.8883	77.8883	IITNLSK	583.44		125.867	130.664	437.994	319.491	O94813	SLIT2	Slit homolog 2 protein (Slit-2) [Cleaved into: Slit homolog 2 protein N-product; Slit homolog 2 protein C-product]
ILFWAQNFSVAYK-N2H6F0S0G0					681.027	681.027	ILFWAQNFSVAYK	246.344		136.858		681.027	354.743	Q15904	VAS1	V-type proton ATPase subunit S1 (V-ATPase subunit S1) (Protein XAP-3) (V-ATPase Ac45 subunit) (V-ATPase S1 accessory protein) (Vacuolar proton pump subunit S1)
ILFWAQNFSVAYK-N2H9F0S0G0	246.344		136.858			191.601	ILFWAQNFSVAYK	246.344		136.858		681.027	354.743	Q15904	VAS1	V-type proton ATPase subunit S1 (V-ATPase subunit S1) (Protein XAP-3) (V-ATPase Ac45 subunit) (V-ATPase S1 accessory protein) (Vacuolar proton pump subunit S1)
ILLTCSLNDSATEVTGHR-N2H10F0S0G0					253.821	253.821	ILLTCSLNDSATEVTGHR	5405.98	3662.58	2749.51	9265.92	7911.09	5799.01	P35613	BASI	Basigin (5F7) (Collagenase stimulatory factor) (Extracellular matrix metalloproteinase inducer) (EMMPRIN) (Hepatoma-associated antigen) (HAb18G) (Leukocyte activation antigen M6) (OK blood group antigen) (Tumor cell-derived collagenase stimulatory factor) (TCSF) (CD antigen CD147)
ILLTCSLNDSATEVTGHR-N2H6F0S0G0	2921.43	784.532	1625.95	5263.72	3513.17	2821.76	ILLTCSLNDSATEVTGHR	5405.98	3662.58	2749.51	9265.92	7911.09	5799.01	P35613	BASI	Basigin (5F7) (Collagenase stimulatory factor) (Extracellular matrix metalloproteinase inducer) (EMMPRIN) (Hepatoma-associated antigen) (HAb18G) (Leukocyte activation antigen M6) (OK blood group antigen) (Tumor cell-derived collagenase stimulatory factor) (TCSF) (CD antigen CD147)
ILLTCSLNDSATEVTGHR-N2H7F0S0G0	656.859	778.363	224.171	1063.8	1120.6	768.758	ILLTCSLNDSATEVTGHR	5405.98	3662.58	2749.51	9265.92	7911.09	5799.01	P35613	BASI	Basigin (5F7) (Collagenase stimulatory factor) (Extracellular matrix metalloproteinase inducer) (EMMPRIN) (Hepatoma-associated antigen) (HAb18G) (Leukocyte activation antigen M6) (OK blood group antigen) (Tumor cell-derived collagenase stimulatory factor) (TCSF) (CD antigen CD147)
ILLTCSLNDSATEVTGHR-N2H8F0S0G0	1406.73	395.527	342.175	1038.57	2020.95	1040.79	ILLTCSLNDSATEVTGHR	5405.98	3662.58	2749.51	9265.92	7911.09	5799.01	P35613	BASI	Basigin (5F7) (Collagenase stimulatory factor) (Extracellular matrix metalloproteinase inducer) (EMMPRIN) (Hepatoma-associated antigen) (HAb18G) (Leukocyte activation antigen M6) (OK blood group antigen) (Tumor cell-derived collagenase stimulatory factor) (TCSF) (CD antigen CD147)
ILLTCSLNDSATEVTGHR-N2H9F0S0G0	316.446	1633.37	492.571	1899.84	818.865	1032.22	ILLTCSLNDSATEVTGHR	5405.98	3662.58	2749.51	9265.92	7911.09	5799.01	P35613	BASI	Basigin (5F7) (Collagenase stimulatory factor) (Extracellular matrix metalloproteinase inducer) (EMMPRIN) (Hepatoma-associated antigen) (HAb18G) (Leukocyte activation antigen M6) (OK blood group antigen) (Tumor cell-derived collagenase stimulatory factor) (TCSF) (CD antigen CD147)
ILLTCSLNDSATEVTGHR-N6H3F1S0G0	104.515	70.7884	64.6452			79.983	ILLTCSLNDSATEVTGHR	5405.98	3662.58	2749.51	9265.92	7911.09	5799.01	P35613	BASI	Basigin (5F7) (Collagenase stimulatory factor) (Extracellular matrix metalloproteinase inducer) (EMMPRIN) (Hepatoma-associated antigen) (HAb18G) (Leukocyte activation antigen M6) (OK blood group antigen) (Tumor cell-derived collagenase stimulatory factor) (TCSF) (CD antigen CD147)
ILLTCSLNDSATEVTGHR-N6H5F0S0G0					183.692	183.692	ILLTCSLNDSATEVTGHR	5405.98	3662.58	2749.51	9265.92	7911.09	5799.01	P35613	BASI	Basigin (5F7) (Collagenase stimulatory factor) (Extracellular matrix metalloproteinase inducer) (EMMPRIN) (Hepatoma-associated antigen) (HAb18G) (Leukocyte activation antigen M6) (OK blood group antigen) (Tumor cell-derived collagenase stimulatory factor) (TCSF) (CD antigen CD147)
ILTNNSQTPILSPQEVVSCSQYAQGCEGGFPYLIAGK-N2H3F1S0G0	216.336	532.952		279.155		342.814	ILTNNSQTPILSPQEVVSCSQYAQGCEGGFPYLIAGK	2672.17	737.334	272.543	397.209	326.6	881.17	P53634	CATC	Dipeptidyl peptidase 1 (EC 3.4.14.1) (Cathepsin C) (Cathepsin J) (Dipeptidyl peptidase I) (DPP-I) (DPPI) (Dipeptidyl transferase) [Cleaved into: Dipeptidyl peptidase 1 exclusion domain chain (Dipeptidyl peptidase I exclusion domain chain); Dipeptidyl peptidase 1 heavy chain (Dipeptidyl peptidase I heavy chain); Dipeptidyl peptidase 1 light chain (Dipeptidyl peptidase I light chain)]
ILTNNSQTPILSPQEVVSCSQYAQGCEGGFPYLIAGK-N2H4F0S0G0	325.143					325.143	ILTNNSQTPILSPQEVVSCSQYAQGCEGGFPYLIAGK	2672.17	737.334	272.543	397.209	326.6	881.17	P53634	CATC	Dipeptidyl peptidase 1 (EC 3.4.14.1) (Cathepsin C) (Cathepsin J) (Dipeptidyl peptidase I) (DPP-I) (DPPI) (Dipeptidyl transferase) [Cleaved into: Dipeptidyl peptidase 1 exclusion domain chain (Dipeptidyl peptidase I exclusion domain chain); Dipeptidyl peptidase 1 heavy chain (Dipeptidyl peptidase I heavy chain); Dipeptidyl peptidase 1 light chain (Dipeptidyl peptidase I light chain)]
ILTNNSQTPILSPQEVVSCSQYAQGCEGGFPYLIAGK-N4H4F0S0G0		111.923				111.923	ILTNNSQTPILSPQEVVSCSQYAQGCEGGFPYLIAGK	2672.17	737.334	272.543	397.209	326.6	881.17	P53634	CATC	Dipeptidyl peptidase 1 (EC 3.4.14.1) (Cathepsin C) (Cathepsin J) (Dipeptidyl peptidase I) (DPP-I) (DPPI) (Dipeptidyl transferase) [Cleaved into: Dipeptidyl peptidase 1 exclusion domain chain (Dipeptidyl peptidase I exclusion domain chain); Dipeptidyl peptidase 1 heavy chain (Dipeptidyl peptidase I heavy chain); Dipeptidyl peptidase 1 light chain (Dipeptidyl peptidase I light chain)]
ILTNNSQTPILSPQEVVSCSQYAQGCEGGFPYLIAGK-N4H4F1S0G0	1062.68		135.132			598.907	ILTNNSQTPILSPQEVVSCSQYAQGCEGGFPYLIAGK	2672.17	737.334	272.543	397.209	326.6	881.17	P53634	CATC	Dipeptidyl peptidase 1 (EC 3.4.14.1) (Cathepsin C) (Cathepsin J) (Dipeptidyl peptidase I) (DPP-I) (DPPI) (Dipeptidyl transferase) [Cleaved into: Dipeptidyl peptidase 1 exclusion domain chain (Dipeptidyl peptidase I exclusion domain chain); Dipeptidyl peptidase 1 heavy chain (Dipeptidyl peptidase I heavy chain); Dipeptidyl peptidase 1 light chain (Dipeptidyl peptidase I light chain)]
ILTNNSQTPILSPQEVVSCSQYAQGCEGGFPYLIAGK-N4H5F1S0G0					157.578	157.578	ILTNNSQTPILSPQEVVSCSQYAQGCEGGFPYLIAGK	2672.17	737.334	272.543	397.209	326.6	881.17	P53634	CATC	Dipeptidyl peptidase 1 (EC 3.4.14.1) (Cathepsin C) (Cathepsin J) (Dipeptidyl peptidase I) (DPP-I) (DPPI) (Dipeptidyl transferase) [Cleaved into: Dipeptidyl peptidase 1 exclusion domain chain (Dipeptidyl peptidase I exclusion domain chain); Dipeptidyl peptidase 1 heavy chain (Dipeptidyl peptidase I heavy chain); Dipeptidyl peptidase 1 light chain (Dipeptidyl peptidase I light chain)]
ILTNNSQTPILSPQEVVSCSQYAQGCEGGFPYLIAGK-N4H5F3S0G0	191.99			118.054		155.022	ILTNNSQTPILSPQEVVSCSQYAQGCEGGFPYLIAGK	2672.17	737.334	272.543	397.209	326.6	881.17	P53634	CATC	Dipeptidyl peptidase 1 (EC 3.4.14.1) (Cathepsin C) (Cathepsin J) (Dipeptidyl peptidase I) (DPP-I) (DPPI) (Dipeptidyl transferase) [Cleaved into: Dipeptidyl peptidase 1 exclusion domain chain (Dipeptidyl peptidase I exclusion domain chain); Dipeptidyl peptidase 1 heavy chain (Dipeptidyl peptidase I heavy chain); Dipeptidyl peptidase 1 light chain (Dipeptidyl peptidase I light chain)]
ILTNNSQTPILSPQEVVSCSQYAQGCEGGFPYLIAGK-N5H4F2S0G0	649.11		137.411		169.022	318.514	ILTNNSQTPILSPQEVVSCSQYAQGCEGGFPYLIAGK	2672.17	737.334	272.543	397.209	326.6	881.17	P53634	CATC	Dipeptidyl peptidase 1 (EC 3.4.14.1) (Cathepsin C) (Cathepsin J) (Dipeptidyl peptidase I) (DPP-I) (DPPI) (Dipeptidyl transferase) [Cleaved into: Dipeptidyl peptidase 1 exclusion domain chain (Dipeptidyl peptidase I exclusion domain chain); Dipeptidyl peptidase 1 heavy chain (Dipeptidyl peptidase I heavy chain); Dipeptidyl peptidase 1 light chain (Dipeptidyl peptidase I light chain)]
ILTNNSQTPILSPQEVVSCSQYAQGCEGGFPYLIAGK-N5H5F1S0G0	226.906	92.4591				159.683	ILTNNSQTPILSPQEVVSCSQYAQGCEGGFPYLIAGK	2672.17	737.334	272.543	397.209	326.6	881.17	P53634	CATC	Dipeptidyl peptidase 1 (EC 3.4.14.1) (Cathepsin C) (Cathepsin J) (Dipeptidyl peptidase I) (DPP-I) (DPPI) (Dipeptidyl transferase) [Cleaved into: Dipeptidyl peptidase 1 exclusion domain chain (Dipeptidyl peptidase I exclusion domain chain); Dipeptidyl peptidase 1 heavy chain (Dipeptidyl peptidase I heavy chain); Dipeptidyl peptidase 1 light chain (Dipeptidyl peptidase I light chain)]
INATDADEPNTLNSK-N2H8F1S0G0					208.142	208.142	INATDADEPNTLNSK	110.322	522.874	225.344	781.67	1510.97	630.236	Q14126	DSG2	Desmoglein-2 (Cadherin family member 5) (HDGC)
INATDADEPNTLNSK-N4H5F1S1G0		207.206	138.573			172.89	INATDADEPNTLNSK	110.322	522.874	225.344	781.67	1510.97	630.236	Q14126	DSG2	Desmoglein-2 (Cadherin family member 5) (HDGC)
INATDADEPNTLNSK-N4H5F2S0G0					102.101	102.101	INATDADEPNTLNSK	110.322	522.874	225.344	781.67	1510.97	630.236	Q14126	DSG2	Desmoglein-2 (Cadherin family member 5) (HDGC)
INATDADEPNTLNSK-N4H5F3S0G0			86.7709		348.859	217.815	INATDADEPNTLNSK	110.322	522.874	225.344	781.67	1510.97	630.236	Q14126	DSG2	Desmoglein-2 (Cadherin family member 5) (HDGC)
INATDADEPNTLNSK-N5H4F1S0G0	110.322			62.5644		86.443	INATDADEPNTLNSK	110.322	522.874	225.344	781.67	1510.97	630.236	Q14126	DSG2	Desmoglein-2 (Cadherin family member 5) (HDGC)
INATDADEPNTLNSK-N5H4F2S0G0				571.81		571.81	INATDADEPNTLNSK	110.322	522.874	225.344	781.67	1510.97	630.236	Q14126	DSG2	Desmoglein-2 (Cadherin family member 5) (HDGC)
INATDADEPNTLNSK-N5H4F2S1G0		79.7027				79.7027	INATDADEPNTLNSK	110.322	522.874	225.344	781.67	1510.97	630.236	Q14126	DSG2	Desmoglein-2 (Cadherin family member 5) (HDGC)
INATDADEPNTLNSK-N5H5F1S0G0		235.965		147.296	851.87	411.71	INATDADEPNTLNSK	110.322	522.874	225.344	781.67	1510.97	630.236	Q14126	DSG2	Desmoglein-2 (Cadherin family member 5) (HDGC)
INITEMYK-N2H7F0S0G0		65.5357	50.2456			57.8907	INITEMYK	84.9298	65.5357	79.0671		72.7174	75.5625	Q6ZMP0	THSD4	Thrombospondin type-1 domain-containing protein 4 (A disintegrin and metalloproteinase with thrombospondin motifs-like protein 6) (ADAMTS-like protein 6) (ADAMTSL-6)
INITEMYK-N2H8F0S0G0	84.9298		28.8215		72.7174	62.1562	INITEMYK	84.9298	65.5357	79.0671		72.7174	75.5625	Q6ZMP0	THSD4	Thrombospondin type-1 domain-containing protein 4 (A disintegrin and metalloproteinase with thrombospondin motifs-like protein 6) (ADAMTS-like protein 6) (ADAMTSL-6)
INYTVPQSGTFK-N2H12F0S0G0	179.857					179.857	INYTVPQSGTFK	692.162	867.309	661.714	608.334	906.28	747.16	Q6YHK3	CD109	CD109 antigen (150 kDa TGF-beta-1-binding protein) (C3 and PZP-like alpha-2-macroglobulin domain-containing protein 7) (Platelet-specific Gov antigen) (p180) (r150) (CD antigen CD109)
INYTVPQSGTFK-N2H9F0S0G0		93.9259				93.9259	INYTVPQSGTFK	692.162	867.309	661.714	608.334	906.28	747.16	Q6YHK3	CD109	CD109 antigen (150 kDa TGF-beta-1-binding protein) (C3 and PZP-like alpha-2-macroglobulin domain-containing protein 7) (Platelet-specific Gov antigen) (p180) (r150) (CD antigen CD109)
INYTVPQSGTFK-N4H3F0S2G0		211.726				211.726	INYTVPQSGTFK	692.162	867.309	661.714	608.334	906.28	747.16	Q6YHK3	CD109	CD109 antigen (150 kDa TGF-beta-1-binding protein) (C3 and PZP-like alpha-2-macroglobulin domain-containing protein 7) (Platelet-specific Gov antigen) (p180) (r150) (CD antigen CD109)
INYTVPQSGTFK-N4H5F2S0G0				186.134		186.134	INYTVPQSGTFK	692.162	867.309	661.714	608.334	906.28	747.16	Q6YHK3	CD109	CD109 antigen (150 kDa TGF-beta-1-binding protein) (C3 and PZP-like alpha-2-macroglobulin domain-containing protein 7) (Platelet-specific Gov antigen) (p180) (r150) (CD antigen CD109)
INYTVPQSGTFK-N4H5F2S1G0	279.364	178.672	253.659		269.47	245.291	INYTVPQSGTFK	692.162	867.309	661.714	608.334	906.28	747.16	Q6YHK3	CD109	CD109 antigen (150 kDa TGF-beta-1-binding protein) (C3 and PZP-like alpha-2-macroglobulin domain-containing protein 7) (Platelet-specific Gov antigen) (p180) (r150) (CD antigen CD109)
INYTVPQSGTFK-N4H5F4S0G0		164.775	237.194		272.79	224.92	INYTVPQSGTFK	692.162	867.309	661.714	608.334	906.28	747.16	Q6YHK3	CD109	CD109 antigen (150 kDa TGF-beta-1-binding protein) (C3 and PZP-like alpha-2-macroglobulin domain-containing protein 7) (Platelet-specific Gov antigen) (p180) (r150) (CD antigen CD109)
INYTVPQSGTFK-N5H5F1S0G0	232.941			177.072	364.02	258.011	INYTVPQSGTFK	692.162	867.309	661.714	608.334	906.28	747.16	Q6YHK3	CD109	CD109 antigen (150 kDa TGF-beta-1-binding protein) (C3 and PZP-like alpha-2-macroglobulin domain-containing protein 7) (Platelet-specific Gov antigen) (p180) (r150) (CD antigen CD109)
INYTVPQSGTFK-N5H5F2S0G0		141.993	170.861	245.127		185.994	INYTVPQSGTFK	692.162	867.309	661.714	608.334	906.28	747.16	Q6YHK3	CD109	CD109 antigen (150 kDa TGF-beta-1-binding protein) (C3 and PZP-like alpha-2-macroglobulin domain-containing protein 7) (Platelet-specific Gov antigen) (p180) (r150) (CD antigen CD109)
INYTVPQSGTFK-N5H5F3S0G0		76.2167				76.2167	INYTVPQSGTFK	692.162	867.309	661.714	608.334	906.28	747.16	Q6YHK3	CD109	CD109 antigen (150 kDa TGF-beta-1-binding protein) (C3 and PZP-like alpha-2-macroglobulin domain-containing protein 7) (Platelet-specific Gov antigen) (p180) (r150) (CD antigen CD109)
IQNILSEKPTVTTVYANNGSVLQGSSVASVYDGK-N2H6F0S0G0			148.569	332.274		240.422	IQNILSEKPTVTTVYANNGSVLQGSSVASVYDGK	296.773	338.784	458.358	606.73	920.992	524.327	Q15165	PON2	Serum paraoxonase/arylesterase 2 (PON 2) (EC 3.1.1.2) (EC 3.1.1.81) (Aromatic esterase 2) (A-esterase 2) (Serum aryldialkylphosphatase 2)
IQNILSEKPTVTTVYANNGSVLQGSSVASVYDGK-N2H7F0S0G0		176.858		274.456		225.657	IQNILSEKPTVTTVYANNGSVLQGSSVASVYDGK	296.773	338.784	458.358	606.73	920.992	524.327	Q15165	PON2	Serum paraoxonase/arylesterase 2 (PON 2) (EC 3.1.1.2) (EC 3.1.1.81) (Aromatic esterase 2) (A-esterase 2) (Serum aryldialkylphosphatase 2)
IQNILSEKPTVTTVYANNGSVLQGSSVASVYDGK-N2H8F0S0G0					805.457	805.457	IQNILSEKPTVTTVYANNGSVLQGSSVASVYDGK	296.773	338.784	458.358	606.73	920.992	524.327	Q15165	PON2	Serum paraoxonase/arylesterase 2 (PON 2) (EC 3.1.1.2) (EC 3.1.1.81) (Aromatic esterase 2) (A-esterase 2) (Serum aryldialkylphosphatase 2)
IQNILSEKPTVTTVYANNGSVLQGSSVASVYDGK-N6H3F0S0G0	296.773	161.926	309.789		115.534	221.006	IQNILSEKPTVTTVYANNGSVLQGSSVASVYDGK	296.773	338.784	458.358	606.73	920.992	524.327	Q15165	PON2	Serum paraoxonase/arylesterase 2 (PON 2) (EC 3.1.1.2) (EC 3.1.1.81) (Aromatic esterase 2) (A-esterase 2) (Serum aryldialkylphosphatase 2)
IQQESLGSAPLMGDDHPNASR-N2H6F0S0G0	764.629	681.249		646.174		697.351	IQQESLGSAPLMGDDHPNASR	1051.56	833.676	124.33	646.174	176.142	566.376	Q5JRA6	TGO1	Transport and Golgi organization protein 1 homolog (TANGO1) (C219-reactive peptide) (D320) (Melanoma inhibitory activity protein 3)
IQQESLGSAPLMGDDHPNASR-N2H6F1S0G0					176.142	176.142	IQQESLGSAPLMGDDHPNASR	1051.56	833.676	124.33	646.174	176.142	566.376	Q5JRA6	TGO1	Transport and Golgi organization protein 1 homolog (TANGO1) (C219-reactive peptide) (D320) (Melanoma inhibitory activity protein 3)
IQQESLGSAPLMGDDHPNASR-N2H7F0S0G0	154.929					154.929	IQQESLGSAPLMGDDHPNASR	1051.56	833.676	124.33	646.174	176.142	566.376	Q5JRA6	TGO1	Transport and Golgi organization protein 1 homolog (TANGO1) (C219-reactive peptide) (D320) (Melanoma inhibitory activity protein 3)
IQQESLGSAPLMGDDHPNASR-N2H8F0S0G0	132	152.427	124.33			136.252	IQQESLGSAPLMGDDHPNASR	1051.56	833.676	124.33	646.174	176.142	566.376	Q5JRA6	TGO1	Transport and Golgi organization protein 1 homolog (TANGO1) (C219-reactive peptide) (D320) (Melanoma inhibitory activity protein 3)
ISFLIGSDSTHVIPGESPFNK-N2H8F0S0G0			234.652	519.647	660.624	471.641	ISFLIGSDSTHVIPGESPFNK		123.785	309.152	519.647	660.624	403.302	Q9P273	TEN3	Teneurin-3 (Ten-3) (Protein Odd Oz/ten-m homolog 3) (Tenascin-M3) (Ten-m3) (Teneurin transmembrane protein 3)
ISFLIGSDSTHVIPGESPFNK-N6H3F0S0G0		123.785	74.5001			99.1425	ISFLIGSDSTHVIPGESPFNK		123.785	309.152	519.647	660.624	403.302	Q9P273	TEN3	Teneurin-3 (Ten-3) (Protein Odd Oz/ten-m homolog 3) (Tenascin-M3) (Ten-m3) (Teneurin transmembrane protein 3)
ISNLTIVQAEIK-N2H6F0S0G0	1401.47	917.429	944.011	1370.8	241.182	974.978	ISNLTIVQAEIK	1401.47	917.429	944.011	1370.8	241.182	974.978	Q70UQ0	IKIP	Inhibitor of nuclear factor kappa-B kinase-interacting protein (I kappa-B kinase-interacting protein) (IKBKB-interacting protein) (IKK-interacting protein)
ITCVGNDSFIGLSSVR-N4H4F1S0G0					167.513	167.513	ITCVGNDSFIGLSSVR	1515.73	1148.37	1048.95	556.464	648.842	983.672	O94813	SLIT2	Slit homolog 2 protein (Slit-2) [Cleaved into: Slit homolog 2 protein N-product; Slit homolog 2 protein C-product]
ITCVGNDSFIGLSSVR-N4H5F1S0G0		253.33	206.011			229.67	ITCVGNDSFIGLSSVR	1515.73	1148.37	1048.95	556.464	648.842	983.672	O94813	SLIT2	Slit homolog 2 protein (Slit-2) [Cleaved into: Slit homolog 2 protein N-product; Slit homolog 2 protein C-product]
ITCVGNDSFIGLSSVR-N5H4F1S0G0			375.537			375.537	ITCVGNDSFIGLSSVR	1515.73	1148.37	1048.95	556.464	648.842	983.672	O94813	SLIT2	Slit homolog 2 protein (Slit-2) [Cleaved into: Slit homolog 2 protein N-product; Slit homolog 2 protein C-product]
ITCVGNDSFIGLSSVR-N5H4F2S0G0	1515.73	653.609	467.406	556.464	481.329	734.907	ITCVGNDSFIGLSSVR	1515.73	1148.37	1048.95	556.464	648.842	983.672	O94813	SLIT2	Slit homolog 2 protein (Slit-2) [Cleaved into: Slit homolog 2 protein N-product; Slit homolog 2 protein C-product]
ITCVGNDSFIGLSSVR-N5H5F1S0G0		241.434				241.434	ITCVGNDSFIGLSSVR	1515.73	1148.37	1048.95	556.464	648.842	983.672	O94813	SLIT2	Slit homolog 2 protein (Slit-2) [Cleaved into: Slit homolog 2 protein N-product; Slit homolog 2 protein C-product]
IVASDSGKPSLNQTALVR-N4H5F1S1G0	225.507	393.79			213.863	277.72	IVASDSGKPSLNQTALVR	882.558	913.602	1138.68	721.238	380.216	807.258	Q9HC56	PCDH9	Protocadherin-9
IVASDSGKPSLNQTALVR-N4H5F2S0G0	159.005		118.873			138.939	IVASDSGKPSLNQTALVR	882.558	913.602	1138.68	721.238	380.216	807.258	Q9HC56	PCDH9	Protocadherin-9
IVASDSGKPSLNQTALVR-N5H4F1S0G0		85.6734	208.364			147.019	IVASDSGKPSLNQTALVR	882.558	913.602	1138.68	721.238	380.216	807.258	Q9HC56	PCDH9	Protocadherin-9
IVASDSGKPSLNQTALVR-N5H4F1S1G0				147.685		147.685	IVASDSGKPSLNQTALVR	882.558	913.602	1138.68	721.238	380.216	807.258	Q9HC56	PCDH9	Protocadherin-9
IVASDSGKPSLNQTALVR-N5H4F2S0G0		346.875	303.384	573.554		407.938	IVASDSGKPSLNQTALVR	882.558	913.602	1138.68	721.238	380.216	807.258	Q9HC56	PCDH9	Protocadherin-9
IVASDSGKPSLNQTALVR-N5H4F3S0G0	155.931		133.935			144.933	IVASDSGKPSLNQTALVR	882.558	913.602	1138.68	721.238	380.216	807.258	Q9HC56	PCDH9	Protocadherin-9
IVASDSGKPSLNQTALVR-N5H5F1S0G0	102.368	87.2638	119.515		166.354	118.875	IVASDSGKPSLNQTALVR	882.558	913.602	1138.68	721.238	380.216	807.258	Q9HC56	PCDH9	Protocadherin-9
IVASDSGKPSLNQTALVR-N5H5F2S0G0			108.637			108.637	IVASDSGKPSLNQTALVR	882.558	913.602	1138.68	721.238	380.216	807.258	Q9HC56	PCDH9	Protocadherin-9
IVASDSGKPSLNQTALVR-N5H5F3S0G0	239.747		145.968			192.857	IVASDSGKPSLNQTALVR	882.558	913.602	1138.68	721.238	380.216	807.258	Q9HC56	PCDH9	Protocadherin-9
IVDVNLTSEGK-N2H12F0S0G0	430.806	306.551		1158.66		632.007	IVDVNLTSEGK	2546.66	3951.54	3311.37	3688.35	2663.95	3232.37	Q9HD45	TM9S3	Transmembrane 9 superfamily member 3 (EP70-P-iso) (SM-11044-binding protein)
IVDVNLTSEGK-N3H5F0S1G0	283.438	282.102	280.003	104.701	133.171	216.683	IVDVNLTSEGK	2546.66	3951.54	3311.37	3688.35	2663.95	3232.37	Q9HD45	TM9S3	Transmembrane 9 superfamily member 3 (EP70-P-iso) (SM-11044-binding protein)
IVDVNLTSEGK-N3H5F1S0G0	286.891	451.294	202.027	89.0604	478.461	301.547	IVDVNLTSEGK	2546.66	3951.54	3311.37	3688.35	2663.95	3232.37	Q9HD45	TM9S3	Transmembrane 9 superfamily member 3 (EP70-P-iso) (SM-11044-binding protein)
IVDVNLTSEGK-N3H5F1S1G0	214.299	854.857	415.053	491.329	498.098	494.727	IVDVNLTSEGK	2546.66	3951.54	3311.37	3688.35	2663.95	3232.37	Q9HD45	TM9S3	Transmembrane 9 superfamily member 3 (EP70-P-iso) (SM-11044-binding protein)
IVDVNLTSEGK-N3H5F2S0G0	67.461		321.849	236.108		208.473	IVDVNLTSEGK	2546.66	3951.54	3311.37	3688.35	2663.95	3232.37	Q9HD45	TM9S3	Transmembrane 9 superfamily member 3 (EP70-P-iso) (SM-11044-binding protein)
IVDVNLTSEGK-N3H5F3S0G0	189.307					189.307	IVDVNLTSEGK	2546.66	3951.54	3311.37	3688.35	2663.95	3232.37	Q9HD45	TM9S3	Transmembrane 9 superfamily member 3 (EP70-P-iso) (SM-11044-binding protein)
IVDVNLTSEGK-N3H6F0S1G0		100.055	125.804	189.67		138.51	IVDVNLTSEGK	2546.66	3951.54	3311.37	3688.35	2663.95	3232.37	Q9HD45	TM9S3	Transmembrane 9 superfamily member 3 (EP70-P-iso) (SM-11044-binding protein)
IVDVNLTSEGK-N3H6F1S0G0			99.6724		73.8899	86.7811	IVDVNLTSEGK	2546.66	3951.54	3311.37	3688.35	2663.95	3232.37	Q9HD45	TM9S3	Transmembrane 9 superfamily member 3 (EP70-P-iso) (SM-11044-binding protein)
IVDVNLTSEGK-N3H6F1S1G0		299.825	57.5961	346.555		234.659	IVDVNLTSEGK	2546.66	3951.54	3311.37	3688.35	2663.95	3232.37	Q9HD45	TM9S3	Transmembrane 9 superfamily member 3 (EP70-P-iso) (SM-11044-binding protein)
IVDVNLTSEGK-N3H6F2S0G0				40.3794	259.169	149.774	IVDVNLTSEGK	2546.66	3951.54	3311.37	3688.35	2663.95	3232.37	Q9HD45	TM9S3	Transmembrane 9 superfamily member 3 (EP70-P-iso) (SM-11044-binding protein)
IVDVNLTSEGK-N4H5F0S2G0	382.88	216.84	309.519	213.775	476.577	319.918	IVDVNLTSEGK	2546.66	3951.54	3311.37	3688.35	2663.95	3232.37	Q9HD45	TM9S3	Transmembrane 9 superfamily member 3 (EP70-P-iso) (SM-11044-binding protein)
IVDVNLTSEGK-N4H5F1S1G0		294.266	216.598	389.914	333.091	308.467	IVDVNLTSEGK	2546.66	3951.54	3311.37	3688.35	2663.95	3232.37	Q9HD45	TM9S3	Transmembrane 9 superfamily member 3 (EP70-P-iso) (SM-11044-binding protein)
IVDVNLTSEGK-N4H5F1S2G0	215.899	543.192	254.541			337.877	IVDVNLTSEGK	2546.66	3951.54	3311.37	3688.35	2663.95	3232.37	Q9HD45	TM9S3	Transmembrane 9 superfamily member 3 (EP70-P-iso) (SM-11044-binding protein)
IVDVNLTSEGK-N4H5F2S0G0			260.054		40.1513	150.103	IVDVNLTSEGK	2546.66	3951.54	3311.37	3688.35	2663.95	3232.37	Q9HD45	TM9S3	Transmembrane 9 superfamily member 3 (EP70-P-iso) (SM-11044-binding protein)
IVDVNLTSEGK-N4H5F2S1G0	237.252		516.901	428.195	308.146	372.624	IVDVNLTSEGK	2546.66	3951.54	3311.37	3688.35	2663.95	3232.37	Q9HD45	TM9S3	Transmembrane 9 superfamily member 3 (EP70-P-iso) (SM-11044-binding protein)
IVDVNLTSEGK-N4H5F3S0G0	177.354	264.148	251.749			231.084	IVDVNLTSEGK	2546.66	3951.54	3311.37	3688.35	2663.95	3232.37	Q9HD45	TM9S3	Transmembrane 9 superfamily member 3 (EP70-P-iso) (SM-11044-binding protein)
IVDVNLTSEGK-N4H6F3S0G0		166.789				166.789	IVDVNLTSEGK	2546.66	3951.54	3311.37	3688.35	2663.95	3232.37	Q9HD45	TM9S3	Transmembrane 9 superfamily member 3 (EP70-P-iso) (SM-11044-binding protein)
IVDVNLTSEGK-N6H4F0S0G0	61.0703					61.0703	IVDVNLTSEGK	2546.66	3951.54	3311.37	3688.35	2663.95	3232.37	Q9HD45	TM9S3	Transmembrane 9 superfamily member 3 (EP70-P-iso) (SM-11044-binding protein)
IVDVNLTSEGK-N6H7F0S0G0		171.618				171.618	IVDVNLTSEGK	2546.66	3951.54	3311.37	3688.35	2663.95	3232.37	Q9HD45	TM9S3	Transmembrane 9 superfamily member 3 (EP70-P-iso) (SM-11044-binding protein)
IVDVNLTSEGK-N6H7F0S2G0					63.1973	63.1973	IVDVNLTSEGK	2546.66	3951.54	3311.37	3688.35	2663.95	3232.37	Q9HD45	TM9S3	Transmembrane 9 superfamily member 3 (EP70-P-iso) (SM-11044-binding protein)
IVNYSR-N2H9F0S0G0	200.437		269.692	219.69	295.103	246.23	IVNYSR	200.437		269.692	219.69	295.103	246.23	Q04656	ATP7A	Copper-transporting ATPase 1 (EC 7.2.2.8) (Copper pump 1) (Menkes disease-associated protein)
IVVNVSDTNDHAPWFTASSYK-N2H6F0S0G0				143.109		143.109	IVVNVSDTNDHAPWFTASSYK	211.676	257.457	87.0961	232.549		197.194	Q14517	FAT1	Protocadherin Fat 1 (Cadherin family member 7) (Cadherin-related tumor suppressor homolog) (Protein fat homolog) [Cleaved into: Protocadherin Fat 1, nuclear form]
IVVNVSDTNDHAPWFTASSYK-N2H7F0S0G0	52.8192	121.144		89.4401		87.801	IVVNVSDTNDHAPWFTASSYK	211.676	257.457	87.0961	232.549		197.194	Q14517	FAT1	Protocadherin Fat 1 (Cadherin family member 7) (Cadherin-related tumor suppressor homolog) (Protein fat homolog) [Cleaved into: Protocadherin Fat 1, nuclear form]
IVVNVSDTNDHAPWFTASSYK-N2H9F0S0G0	158.857	136.314	87.0961			127.422	IVVNVSDTNDHAPWFTASSYK	211.676	257.457	87.0961	232.549		197.194	Q14517	FAT1	Protocadherin Fat 1 (Cadherin family member 7) (Cadherin-related tumor suppressor homolog) (Protein fat homolog) [Cleaved into: Protocadherin Fat 1, nuclear form]
IWNVTR-N4H5F1S1G0	684.789	575.478		551.607	160.19	493.016	IWNVTR	684.789	575.478		551.607	160.19	493.016	Q9BX67	JAM3	Junctional adhesion molecule C (JAM-C) (JAM-2) (Junctional adhesion molecule 3) (JAM-3) [Cleaved into: Soluble form of JAM-C (sJAM-C)]
IYIPLNK-N2H10F0S0G0	278.121	398	211.142	255.058		285.58	IYIPLNK	5188.08	3622.06	4888.32	3218.46	1928.47	3769.08	Q92542	NICA	Nicastrin
IYIPLNK-N2H8F0S0G0	805.935	1862.72	2746.23	1763.19	765.592	1588.73	IYIPLNK	5188.08	3622.06	4888.32	3218.46	1928.47	3769.08	Q92542	NICA	Nicastrin
IYIPLNK-N2H9F0S0G0	4104.03	1206.56	1930.95	1200.21	768.932	1842.14	IYIPLNK	5188.08	3622.06	4888.32	3218.46	1928.47	3769.08	Q92542	NICA	Nicastrin
IYIPLNK-N4H3F0S2G0					393.951	393.951	IYIPLNK	5188.08	3622.06	4888.32	3218.46	1928.47	3769.08	Q92542	NICA	Nicastrin
IYIPLNK-N6H4F0S0G0		154.77				154.77	IYIPLNK	5188.08	3622.06	4888.32	3218.46	1928.47	3769.08	Q92542	NICA	Nicastrin
KPDPAEQQNVTQVAHSPQGYNTAR-N4H5F1S2G0					253.095	253.095	KPDPAEQQNVTQVAHSPQGYNTAR		212.028	217.492		428.918	286.146	O00461	GOLI4	Golgi integral membrane protein 4 (Golgi integral membrane protein, cis) (GIMPc) (Golgi phosphoprotein 4) (Golgi-localized phosphoprotein of 130 kDa) (Golgi phosphoprotein of 130 kDa)
KPDPAEQQNVTQVAHSPQGYNTAR-N4H5F4S0G0		212.028	102.742			157.385	KPDPAEQQNVTQVAHSPQGYNTAR		212.028	217.492		428.918	286.146	O00461	GOLI4	Golgi integral membrane protein 4 (Golgi integral membrane protein, cis) (GIMPc) (Golgi phosphoprotein 4) (Golgi-localized phosphoprotein of 130 kDa) (Golgi phosphoprotein of 130 kDa)
KPDPAEQQNVTQVAHSPQGYNTAR-N6H7F0S0G0			114.75			114.75	KPDPAEQQNVTQVAHSPQGYNTAR		212.028	217.492		428.918	286.146	O00461	GOLI4	Golgi integral membrane protein 4 (Golgi integral membrane protein, cis) (GIMPc) (Golgi phosphoprotein 4) (Golgi-localized phosphoprotein of 130 kDa) (Golgi phosphoprotein of 130 kDa)
KPDPAEQQNVTQVAHSPQGYNTAR-N6H7F1S0G0					175.823	175.823	KPDPAEQQNVTQVAHSPQGYNTAR		212.028	217.492		428.918	286.146	O00461	GOLI4	Golgi integral membrane protein 4 (Golgi integral membrane protein, cis) (GIMPc) (Golgi phosphoprotein 4) (Golgi-localized phosphoprotein of 130 kDa) (Golgi phosphoprotein of 130 kDa)
KPQDQGLNHTCNYYLQPEEDVTIGVWHTVPAVWWK-N2H8F0S0G0		274.181				274.181	KPQDQGLNHTCNYYLQPEEDVTIGVWHTVPAVWWK	1042.22	274.181			250.257	522.219	Q8N2K0	ABD12	Lysophosphatidylserine lipase ABHD12 (EC 3.1.-.-) (2-arachidonoylglycerol hydrolase ABHD12) (Abhydrolase domain-containing protein 12) (hABHD12) (Monoacylglycerol lipase ABHD12) (EC 3.1.1.23) (Oxidized phosphatidylserine lipase ABHD12) (EC 3.1.-.-)
KPQDQGLNHTCNYYLQPEEDVTIGVWHTVPAVWWK-N2H9F0S0G0	1042.22				87.2036	564.711	KPQDQGLNHTCNYYLQPEEDVTIGVWHTVPAVWWK	1042.22	274.181			250.257	522.219	Q8N2K0	ABD12	Lysophosphatidylserine lipase ABHD12 (EC 3.1.-.-) (2-arachidonoylglycerol hydrolase ABHD12) (Abhydrolase domain-containing protein 12) (hABHD12) (Monoacylglycerol lipase ABHD12) (EC 3.1.1.23) (Oxidized phosphatidylserine lipase ABHD12) (EC 3.1.-.-)
KPQDQGLNHTCNYYLQPEEDVTIGVWHTVPAVWWK-N6H3F0S0G0					163.054	163.054	KPQDQGLNHTCNYYLQPEEDVTIGVWHTVPAVWWK	1042.22	274.181			250.257	522.219	Q8N2K0	ABD12	Lysophosphatidylserine lipase ABHD12 (EC 3.1.-.-) (2-arachidonoylglycerol hydrolase ABHD12) (Abhydrolase domain-containing protein 12) (hABHD12) (Monoacylglycerol lipase ABHD12) (EC 3.1.1.23) (Oxidized phosphatidylserine lipase ABHD12) (EC 3.1.-.-)
LANLTQGEDQYYLR-N2H8F0S0G0	347.848	408.335	299.874	478.317	286.1	364.094	LANLTQGEDQYYLR	347.848	408.335	299.874	478.317	286.1	364.094	P10909	CLUS	Clusterin (Aging-associated gene 4 protein) (Apolipoprotein J) (Apo-J) (Complement cytolysis inhibitor) (CLI) (Complement-associated protein SP-40,40) (Ku70-binding protein 1) (NA1/NA2) (Sulfated glycoprotein 2) (SGP-2) (Testosterone-repressed prostate message 2) (TRPM-2) [Cleaved into: Clusterin beta chain (ApoJalpha) (Complement cytolysis inhibitor a chain); Clusterin alpha chain (ApoJbeta) (Co…
LANNTHQHVFDDLR-N2H12F0S0G0	189.487		252.97	210.854	343.417	249.182	LANNTHQHVFDDLR	268.7	340.936	502.497	514.882	1316.57	588.717	Q99523	SORT	Sortilin (100 kDa NT receptor) (Glycoprotein 95) (Gp95) (Neurotensin receptor 3) (NT3) (NTR3)
LANNTHQHVFDDLR-N4H5F1S1G0		170.608		122.418	973.155	422.06	LANNTHQHVFDDLR	268.7	340.936	502.497	514.882	1316.57	588.717	Q99523	SORT	Sortilin (100 kDa NT receptor) (Glycoprotein 95) (Gp95) (Neurotensin receptor 3) (NT3) (NTR3)
LANNTHQHVFDDLR-N4H5F3S0G0	79.2127	170.329	249.527	92.4937		147.891	LANNTHQHVFDDLR	268.7	340.936	502.497	514.882	1316.57	588.717	Q99523	SORT	Sortilin (100 kDa NT receptor) (Glycoprotein 95) (Gp95) (Neurotensin receptor 3) (NT3) (NTR3)
LANNTHQHVFDDLR-N6H7F0S0G0				89.1163		89.1163	LANNTHQHVFDDLR	268.7	340.936	502.497	514.882	1316.57	588.717	Q99523	SORT	Sortilin (100 kDa NT receptor) (Glycoprotein 95) (Gp95) (Neurotensin receptor 3) (NT3) (NTR3)
LAVTNTTMTGTVLK-N2H7F0S0G0	112.698	522.539	504.885	319.121		364.811	LAVTNTTMTGTVLK	2088.37	3261.9	2504.96	2499.08	3174.2	2705.7	Q13586	STIM1	Stromal interaction molecule 1
LAVTNTTMTGTVLK-N2H8F0S0G0	1690.03	1654.2	769.01	1515.24	1573.86	1440.47	LAVTNTTMTGTVLK	2088.37	3261.9	2504.96	2499.08	3174.2	2705.7	Q13586	STIM1	Stromal interaction molecule 1
LAVTNTTMTGTVLK-N2H9F0S0G0	194.506	439.211	402.449	305.855	110.69	290.542	LAVTNTTMTGTVLK	2088.37	3261.9	2504.96	2499.08	3174.2	2705.7	Q13586	STIM1	Stromal interaction molecule 1
LAVTNTTMTGTVLK-N3H4F3S0G0		645.952	574.947	358.866	1489.64	767.352	LAVTNTTMTGTVLK	2088.37	3261.9	2504.96	2499.08	3174.2	2705.7	Q13586	STIM1	Stromal interaction molecule 1
LAVTNTTMTGTVLK-N4H3F0S2G0	91.1462		253.674			172.41	LAVTNTTMTGTVLK	2088.37	3261.9	2504.96	2499.08	3174.2	2705.7	Q13586	STIM1	Stromal interaction molecule 1
LCDEGHGLEVEINCTR-N4H5F1S1G0			79.4327	104.835		92.1339	LCDEGHGLEVEINCTR	82.5786		79.4327	104.835		88.9488	P25445	TNR6	Tumor necrosis factor receptor superfamily member 6 (Apo-1 antigen) (Apoptosis-mediating surface antigen FAS) (FASLG receptor) (CD antigen CD95)
LCDEGHGLEVEINCTR-N5H4F1S0G0	82.5786					82.5786	LCDEGHGLEVEINCTR	82.5786		79.4327	104.835		88.9488	P25445	TNR6	Tumor necrosis factor receptor superfamily member 6 (Apo-1 antigen) (Apoptosis-mediating surface antigen FAS) (FASLG receptor) (CD antigen CD95)
LCHTHGWNETSEFMPQGAVFSCLYR-N2H8F0S0G0				65.1084		65.1084	LCHTHGWNETSEFMPQGAVFSCLYR		115.316	51.0858	507.709	740.52	353.658	Q92896	GSLG1	Golgi apparatus protein 1 (CFR-1) (Cysteine-rich fibroblast growth factor receptor) (E-selectin ligand 1) (ESL-1) (Golgi sialoglycoprotein MG-160)
LCHTHGWNETSEFMPQGAVFSCLYR-N6H3F0S0G0		115.316				115.316	LCHTHGWNETSEFMPQGAVFSCLYR		115.316	51.0858	507.709	740.52	353.658	Q92896	GSLG1	Golgi apparatus protein 1 (CFR-1) (Cysteine-rich fibroblast growth factor receptor) (E-selectin ligand 1) (ESL-1) (Golgi sialoglycoprotein MG-160)
LCHTHGWNETSEFMPQGAVFSCLYR-N6H3F3S0G0				442.601	740.52	591.56	LCHTHGWNETSEFMPQGAVFSCLYR		115.316	51.0858	507.709	740.52	353.658	Q92896	GSLG1	Golgi apparatus protein 1 (CFR-1) (Cysteine-rich fibroblast growth factor receptor) (E-selectin ligand 1) (ESL-1) (Golgi sialoglycoprotein MG-160)
LCHTHGWNETSEFMPQGAVFSCLYR-N7H6F0S0G0			51.0858			51.0858	LCHTHGWNETSEFMPQGAVFSCLYR		115.316	51.0858	507.709	740.52	353.658	Q92896	GSLG1	Golgi apparatus protein 1 (CFR-1) (Cysteine-rich fibroblast growth factor receptor) (E-selectin ligand 1) (ESL-1) (Golgi sialoglycoprotein MG-160)
LDSFGPINPTLNTTYSFLTTFFK-N3H6F1S0G0	284.132					284.132	LDSFGPINPTLNTTYSFLTTFFK	284.132		582.401	403.998		423.511	P07686	HEXB	Beta-hexosaminidase subunit beta (EC 3.2.1.52) (Beta-N-acetylhexosaminidase subunit beta) (Hexosaminidase subunit B) (Cervical cancer proto-oncogene 7 protein) (HCC-7) (N-acetyl-beta-glucosaminidase subunit beta) [Cleaved into: Beta-hexosaminidase subunit beta chain B; Beta-hexosaminidase subunit beta chain A]
LDSFGPINPTLNTTYSFLTTFFK-N4H6F0S0G0			582.401	403.998		493.2	LDSFGPINPTLNTTYSFLTTFFK	284.132		582.401	403.998		423.511	P07686	HEXB	Beta-hexosaminidase subunit beta (EC 3.2.1.52) (Beta-N-acetylhexosaminidase subunit beta) (Hexosaminidase subunit B) (Cervical cancer proto-oncogene 7 protein) (HCC-7) (N-acetyl-beta-glucosaminidase subunit beta) [Cleaved into: Beta-hexosaminidase subunit beta chain B; Beta-hexosaminidase subunit beta chain A]
LEAGTVFINTYNK-N2H6F0S0G0		300.342	335.957	414.599		350.299	LEAGTVFINTYNK		300.342	335.957	414.599		350.299	Q3SY69	AL1L2	Mitochondrial 10-formyltetrahydrofolate dehydrogenase (Mitochondrial 10-FTHFDH) (mtFDH) (EC 1.5.1.6) (Aldehyde dehydrogenase family 1 member L2)
LENITTGTYTIHAQK-N2H5F0S0G0	1791.83	1480.35	1432.98	1742.97	1525.92	1594.81	LENITTGTYTIHAQK	10528.9	10650.1	9576.72	13986.9	5786.07	10105.7	P69849	NOMO3	Nodal modulator 3 (pM5 protein 3)
LENITTGTYTIHAQK-N2H6F0S0G0	3417.92	4606.59	1901.67	4254.59	1163.45	3068.85	LENITTGTYTIHAQK	10528.9	10650.1	9576.72	13986.9	5786.07	10105.7	P69849	NOMO3	Nodal modulator 3 (pM5 protein 3)
LENITTGTYTIHAQK-N2H7F0S0G0	3158.05	426.735	1871.6	2976.03	440.813	1774.64	LENITTGTYTIHAQK	10528.9	10650.1	9576.72	13986.9	5786.07	10105.7	P69849	NOMO3	Nodal modulator 3 (pM5 protein 3)
LENITTGTYTIHAQK-N2H8F0S0G0	1058.47	1654.22	2018.19	3454.3	1326.47	1902.33	LENITTGTYTIHAQK	10528.9	10650.1	9576.72	13986.9	5786.07	10105.7	P69849	NOMO3	Nodal modulator 3 (pM5 protein 3)
LENITTGTYTIHAQK-N2H9F0S0G0	1102.62	2482.18	2186.62	1559.01	1329.41	1731.97	LENITTGTYTIHAQK	10528.9	10650.1	9576.72	13986.9	5786.07	10105.7	P69849	NOMO3	Nodal modulator 3 (pM5 protein 3)
LENITTGTYTIHAQK-N6H4F0S0G0			165.653			165.653	LENITTGTYTIHAQK	10528.9	10650.1	9576.72	13986.9	5786.07	10105.7	P69849	NOMO3	Nodal modulator 3 (pM5 protein 3)
LFNITK-N2H9F0S0G0	82.2902	73.9804	58.3558			71.5421	LFNITK	82.2902	73.9804	58.3558			71.5421	Q13478	IL18R	Interleukin-18 receptor 1 (IL-18R-1) (IL-18R1) (EC 3.2.2.6) (CD218 antigen-like family member A) (CDw218a) (IL1 receptor-related protein) (IL-1Rrp) (IL1R-rp) (Interleukin-18 receptor alpha) (IL-18R-alpha) (IL-18Ralpha) (CD antigen CD218a)
LFNLTSTFSR-N2H9F0S0G0	330.977	176.544		345.334		284.285	LFNLTSTFSR	330.977	176.544		345.334		284.285	Q495W5	FUT11	Alpha-(1,3)-fucosyltransferase 11 (EC 2.4.1.-) (Fucosyltransferase XI) (Fuc-TXI) (FucT-XI) (Galactoside 3-L-fucosyltransferase 11) (Fucosyltransferase 11)
LFPNASQHITPSYNYAPNPDK-N2H10F0S0G0	177.96					177.96	LFPNASQHITPSYNYAPNPDK	283.591		102.378	93.633		159.867	Q8IWU5	SULF2	Extracellular sulfatase Sulf-2 (hSulf-2) (EC 3.1.6.-)
LFPNASQHITPSYNYAPNPDK-N6H3F2S0G0				93.633		93.633	LFPNASQHITPSYNYAPNPDK	283.591		102.378	93.633		159.867	Q8IWU5	SULF2	Extracellular sulfatase Sulf-2 (hSulf-2) (EC 3.1.6.-)
LFPNASQHITPSYNYAPNPDK-N6H3F3S0G0	105.631					105.631	LFPNASQHITPSYNYAPNPDK	283.591		102.378	93.633		159.867	Q8IWU5	SULF2	Extracellular sulfatase Sulf-2 (hSulf-2) (EC 3.1.6.-)
LFPNASQHITPSYNYAPNPDK-N6H5F0S0G0			102.378			102.378	LFPNASQHITPSYNYAPNPDK	283.591		102.378	93.633		159.867	Q8IWU5	SULF2	Extracellular sulfatase Sulf-2 (hSulf-2) (EC 3.1.6.-)
LGCQHHCVPTLDGPTCYCNSSFQLQADGK-N4H5F1S1G0			218.861	180.759		199.81	LGCQHHCVPTLDGPTCYCNSSFQLQADGK	259.794	182.043	628.413	374.149	156.135	320.107	Q07954	LRP1	Prolow-density lipoprotein receptor-related protein 1 (LRP-1) (Alpha-2-macroglobulin receptor) (A2MR) (Apolipoprotein E receptor) (APOER) (CD antigen CD91) [Cleaved into: Low-density lipoprotein receptor-related protein 1 85 kDa subunit (LRP-85); Low-density lipoprotein receptor-related protein 1 515 kDa subunit (LRP-515); Low-density lipoprotein receptor-related protein 1 intracellular domain (L…
LGCQHHCVPTLDGPTCYCNSSFQLQADGK-N4H5F3S0G0	259.794	182.043	302.893	193.39	156.135	218.851	LGCQHHCVPTLDGPTCYCNSSFQLQADGK	259.794	182.043	628.413	374.149	156.135	320.107	Q07954	LRP1	Prolow-density lipoprotein receptor-related protein 1 (LRP-1) (Alpha-2-macroglobulin receptor) (A2MR) (Apolipoprotein E receptor) (APOER) (CD antigen CD91) [Cleaved into: Low-density lipoprotein receptor-related protein 1 85 kDa subunit (LRP-85); Low-density lipoprotein receptor-related protein 1 515 kDa subunit (LRP-515); Low-density lipoprotein receptor-related protein 1 intracellular domain (L…
LGCQHHCVPTLDGPTCYCNSSFQLQADGK-N5H5F1S0G0			106.659			106.659	LGCQHHCVPTLDGPTCYCNSSFQLQADGK	259.794	182.043	628.413	374.149	156.135	320.107	Q07954	LRP1	Prolow-density lipoprotein receptor-related protein 1 (LRP-1) (Alpha-2-macroglobulin receptor) (A2MR) (Apolipoprotein E receptor) (APOER) (CD antigen CD91) [Cleaved into: Low-density lipoprotein receptor-related protein 1 85 kDa subunit (LRP-85); Low-density lipoprotein receptor-related protein 1 515 kDa subunit (LRP-515); Low-density lipoprotein receptor-related protein 1 intracellular domain (L…
LGIYADVGNK-N2H10F0S0G0	97.7832	30.2498				64.0165	LGIYADVGNK	274.424	181.225	187.82	82.8684	186.09	182.485	P06280	AGAL	Alpha-galactosidase A (EC 3.2.1.22) (Alpha-D-galactosidase A) (Alpha-D-galactoside galactohydrolase) (Galactosylgalactosylglucosylceramidase GLA) (Melibiase) (Agalsidase)
LGIYADVGNK-N2H9F0S0G0	176.641	150.975	187.82	82.8684	186.09	156.879	LGIYADVGNK	274.424	181.225	187.82	82.8684	186.09	182.485	P06280	AGAL	Alpha-galactosidase A (EC 3.2.1.22) (Alpha-D-galactosidase A) (Alpha-D-galactoside galactohydrolase) (Galactosylgalactosylglucosylceramidase GLA) (Melibiase) (Agalsidase)
LGVIEDHSNR-N2H6F0S0G0				224.258	245.716	234.987	LGVIEDHSNR	1276.46	906.498	3136.19	224.258	351.456	1178.97	Q58FF3	ENPLL	Putative endoplasmin-like protein (Putative heat shock protein 90 kDa beta member 2)
LGVIEDHSNR-N2H8F0S0G0	1276.46		1042.66		105.739	808.285	LGVIEDHSNR	1276.46	906.498	3136.19	224.258	351.456	1178.97	Q58FF3	ENPLL	Putative endoplasmin-like protein (Putative heat shock protein 90 kDa beta member 2)
LGVIEDHSNR-N5H6F1S0G0		906.498	2093.54			1500.02	LGVIEDHSNR	1276.46	906.498	3136.19	224.258	351.456	1178.97	Q58FF3	ENPLL	Putative endoplasmin-like protein (Putative heat shock protein 90 kDa beta member 2)
LHNQLLPNVTTVER-N4H5F2S0G0	155	344.417	125.906			208.441	LHNQLLPNVTTVER	155	344.417	125.906			208.441	Q9BX51	GGTL1	Glutathione hydrolase light chain 1 (Gamma-glutamyltransferase light chain 1) (Gamma-glutamyltransferase-like activity 4) (Gamma-glutamyltransferase-like protein 6)
LIDNNK-N2H6F0S0G0					210.038	210.038	LIDNNK		281.806	66.8456		898.342	415.665	P07602	SAP	Prosaposin (Proactivator polypeptide) [Cleaved into: Saposin-A (Protein A); Saposin-B-Val; Saposin-B (Cerebroside sulfate activator) (CSAct) (Dispersin) (Sphingolipid activator protein 1) (SAP-1) (Sulfatide/GM1 activator); Saposin-C (A1 activator) (Co-beta-glucosidase) (Glucosylceramidase activator) (Sphingolipid activator protein 2) (SAP-2); Saposin-D (Component C) (Protein C)]
LIDNNK-N2H9F0S0G0			66.8456			66.8456	LIDNNK		281.806	66.8456		898.342	415.665	P07602	SAP	Prosaposin (Proactivator polypeptide) [Cleaved into: Saposin-A (Protein A); Saposin-B-Val; Saposin-B (Cerebroside sulfate activator) (CSAct) (Dispersin) (Sphingolipid activator protein 1) (SAP-1) (Sulfatide/GM1 activator); Saposin-C (A1 activator) (Co-beta-glucosidase) (Glucosylceramidase activator) (Sphingolipid activator protein 2) (SAP-2); Saposin-D (Component C) (Protein C)]
LIDNNK-N4H8F1S1G0		281.806				281.806	LIDNNK		281.806	66.8456		898.342	415.665	P07602	SAP	Prosaposin (Proactivator polypeptide) [Cleaved into: Saposin-A (Protein A); Saposin-B-Val; Saposin-B (Cerebroside sulfate activator) (CSAct) (Dispersin) (Sphingolipid activator protein 1) (SAP-1) (Sulfatide/GM1 activator); Saposin-C (A1 activator) (Co-beta-glucosidase) (Glucosylceramidase activator) (Sphingolipid activator protein 2) (SAP-2); Saposin-D (Component C) (Protein C)]
LIDNNK-N5H3F2S0G0					688.305	688.305	LIDNNK		281.806	66.8456		898.342	415.665	P07602	SAP	Prosaposin (Proactivator polypeptide) [Cleaved into: Saposin-A (Protein A); Saposin-B-Val; Saposin-B (Cerebroside sulfate activator) (CSAct) (Dispersin) (Sphingolipid activator protein 1) (SAP-1) (Sulfatide/GM1 activator); Saposin-C (A1 activator) (Co-beta-glucosidase) (Glucosylceramidase activator) (Sphingolipid activator protein 2) (SAP-2); Saposin-D (Component C) (Protein C)]
LKPLFNK-N2H10F0S0G0	225.24					225.24	LKPLFNK	10588.5	14878.1	13491.1	9378.63	7887.07	11244.7	P20645	MPRD	Cation-dependent mannose-6-phosphate receptor (CD Man-6-P receptor) (CD-MPR) (46 kDa mannose 6-phosphate receptor) (MPR 46)
LKPLFNK-N2H6F0S0G0	325.836		540.432	341.398	422.502	407.542	LKPLFNK	10588.5	14878.1	13491.1	9378.63	7887.07	11244.7	P20645	MPRD	Cation-dependent mannose-6-phosphate receptor (CD Man-6-P receptor) (CD-MPR) (46 kDa mannose 6-phosphate receptor) (MPR 46)
LKPLFNK-N2H7F0S0G0	1562.73	2594.68	2143.1	2083.13		2095.91	LKPLFNK	10588.5	14878.1	13491.1	9378.63	7887.07	11244.7	P20645	MPRD	Cation-dependent mannose-6-phosphate receptor (CD Man-6-P receptor) (CD-MPR) (46 kDa mannose 6-phosphate receptor) (MPR 46)
LKPLFNK-N2H8F0S0G0	8192.86	11928.7	10361.4	6727.13	7314.4	8904.89	LKPLFNK	10588.5	14878.1	13491.1	9378.63	7887.07	11244.7	P20645	MPRD	Cation-dependent mannose-6-phosphate receptor (CD Man-6-P receptor) (CD-MPR) (46 kDa mannose 6-phosphate receptor) (MPR 46)
LKPLFNK-N2H9F0S0G0	281.869	354.755	203.193	226.961		266.695	LKPLFNK	10588.5	14878.1	13491.1	9378.63	7887.07	11244.7	P20645	MPRD	Cation-dependent mannose-6-phosphate receptor (CD Man-6-P receptor) (CD-MPR) (46 kDa mannose 6-phosphate receptor) (MPR 46)
LKPLFNK-N3H6F0S0G0					150.174	150.174	LKPLFNK	10588.5	14878.1	13491.1	9378.63	7887.07	11244.7	P20645	MPRD	Cation-dependent mannose-6-phosphate receptor (CD Man-6-P receptor) (CD-MPR) (46 kDa mannose 6-phosphate receptor) (MPR 46)
LKPLFNK-N6H4F0S2G0			242.952			242.952	LKPLFNK	10588.5	14878.1	13491.1	9378.63	7887.07	11244.7	P20645	MPRD	Cation-dependent mannose-6-phosphate receptor (CD Man-6-P receptor) (CD-MPR) (46 kDa mannose 6-phosphate receptor) (MPR 46)
LLDGDLTSDPSYFQNVTGCSNYYNFLR-N2H3F0S0G0		2231.89		1007.62		1619.75	LLDGDLTSDPSYFQNVTGCSNYYNFLR	675.995	2631.38	107.081	1779.25		1298.43	Q9H3G5	CPVL	Probable serine carboxypeptidase CPVL (EC 3.4.16.-) (Carboxypeptidase, vitellogenic-like) (Vitellogenic carboxypeptidase-like protein) (VCP-like protein) (hVLP)
LLDGDLTSDPSYFQNVTGCSNYYNFLR-N2H4F0S0G0				260.74		260.74	LLDGDLTSDPSYFQNVTGCSNYYNFLR	675.995	2631.38	107.081	1779.25		1298.43	Q9H3G5	CPVL	Probable serine carboxypeptidase CPVL (EC 3.4.16.-) (Carboxypeptidase, vitellogenic-like) (Vitellogenic carboxypeptidase-like protein) (VCP-like protein) (hVLP)
LLDGDLTSDPSYFQNVTGCSNYYNFLR-N2H6F0S0G0		125.882	107.081			116.481	LLDGDLTSDPSYFQNVTGCSNYYNFLR	675.995	2631.38	107.081	1779.25		1298.43	Q9H3G5	CPVL	Probable serine carboxypeptidase CPVL (EC 3.4.16.-) (Carboxypeptidase, vitellogenic-like) (Vitellogenic carboxypeptidase-like protein) (VCP-like protein) (hVLP)
LLDGDLTSDPSYFQNVTGCSNYYNFLR-N2H7F0S0G0	675.995	273.604		225.629		391.742	LLDGDLTSDPSYFQNVTGCSNYYNFLR	675.995	2631.38	107.081	1779.25		1298.43	Q9H3G5	CPVL	Probable serine carboxypeptidase CPVL (EC 3.4.16.-) (Carboxypeptidase, vitellogenic-like) (Vitellogenic carboxypeptidase-like protein) (VCP-like protein) (hVLP)
LLDGDLTSDPSYFQNVTGCSNYYNFLR-N4H5F0S0G0				285.268		285.268	LLDGDLTSDPSYFQNVTGCSNYYNFLR	675.995	2631.38	107.081	1779.25		1298.43	Q9H3G5	CPVL	Probable serine carboxypeptidase CPVL (EC 3.4.16.-) (Carboxypeptidase, vitellogenic-like) (Vitellogenic carboxypeptidase-like protein) (VCP-like protein) (hVLP)
LLHALGGDDFLGMLNR-N2H10F0S0G0					418.06	418.06	LLHALGGDDFLGMLNR	1487.01	9598.07	2776.92	11363.9	2883.69	5621.93	Q9UHG3	PCYOX	Prenylcysteine oxidase 1 (EC 1.8.3.5) (Prenylcysteine lyase)
LLHALGGDDFLGMLNR-N2H7F0S0G0	793.013		717.302	1058.58	1002.5	892.849	LLHALGGDDFLGMLNR	1487.01	9598.07	2776.92	11363.9	2883.69	5621.93	Q9UHG3	PCYOX	Prenylcysteine oxidase 1 (EC 1.8.3.5) (Prenylcysteine lyase)
LLHALGGDDFLGMLNR-N2H8F0S0G0		8251.84	859.633	8451.6		5854.36	LLHALGGDDFLGMLNR	1487.01	9598.07	2776.92	11363.9	2883.69	5621.93	Q9UHG3	PCYOX	Prenylcysteine oxidase 1 (EC 1.8.3.5) (Prenylcysteine lyase)
LLHALGGDDFLGMLNR-N2H9F0S0G0	693.996	1346.23	1199.98	1853.75	1463.13	1311.42	LLHALGGDDFLGMLNR	1487.01	9598.07	2776.92	11363.9	2883.69	5621.93	Q9UHG3	PCYOX	Prenylcysteine oxidase 1 (EC 1.8.3.5) (Prenylcysteine lyase)
LLIAGTNSSDLQQILSLLESNK-N5H6F7S0G0					210.408	210.408	LLIAGTNSSDLQQILSLLESNK		247.664	355.749	509.239	840.72	488.343	P08195	4F2	4F2 cell-surface antigen heavy chain (4F2hc) (4F2 heavy chain antigen) (Lymphocyte activation antigen 4F2 large subunit) (Solute carrier family 3 member 2) (CD antigen CD98)
LLIAGTNSSDLQQILSLLESNK-N6H7F0S1G0					103.576	103.576	LLIAGTNSSDLQQILSLLESNK		247.664	355.749	509.239	840.72	488.343	P08195	4F2	4F2 cell-surface antigen heavy chain (4F2hc) (4F2 heavy chain antigen) (Lymphocyte activation antigen 4F2 large subunit) (Solute carrier family 3 member 2) (CD antigen CD98)
LLIAGTNSSDLQQILSLLESNK-N6H7F0S2G0				509.239		509.239	LLIAGTNSSDLQQILSLLESNK		247.664	355.749	509.239	840.72	488.343	P08195	4F2	4F2 cell-surface antigen heavy chain (4F2hc) (4F2 heavy chain antigen) (Lymphocyte activation antigen 4F2 large subunit) (Solute carrier family 3 member 2) (CD antigen CD98)
LLIAGTNSSDLQQILSLLESNK-N6H7F0S3G0		247.664				247.664	LLIAGTNSSDLQQILSLLESNK		247.664	355.749	509.239	840.72	488.343	P08195	4F2	4F2 cell-surface antigen heavy chain (4F2hc) (4F2 heavy chain antigen) (Lymphocyte activation antigen 4F2 large subunit) (Solute carrier family 3 member 2) (CD antigen CD98)
LLIAGTNSSDLQQILSLLESNK-N6H7F2S0G0					252.408	252.408	LLIAGTNSSDLQQILSLLESNK		247.664	355.749	509.239	840.72	488.343	P08195	4F2	4F2 cell-surface antigen heavy chain (4F2hc) (4F2 heavy chain antigen) (Lymphocyte activation antigen 4F2 large subunit) (Solute carrier family 3 member 2) (CD antigen CD98)
LLIAGTNSSDLQQILSLLESNK-N6H7F4S0G0			355.749			355.749	LLIAGTNSSDLQQILSLLESNK		247.664	355.749	509.239	840.72	488.343	P08195	4F2	4F2 cell-surface antigen heavy chain (4F2hc) (4F2 heavy chain antigen) (Lymphocyte activation antigen 4F2 large subunit) (Solute carrier family 3 member 2) (CD antigen CD98)
LLIAGTNSSDLQQILSLLESNK-N6H9F0S1G0					274.328	274.328	LLIAGTNSSDLQQILSLLESNK		247.664	355.749	509.239	840.72	488.343	P08195	4F2	4F2 cell-surface antigen heavy chain (4F2hc) (4F2 heavy chain antigen) (Lymphocyte activation antigen 4F2 large subunit) (Solute carrier family 3 member 2) (CD antigen CD98)
LLNATHQIGCQSSISGDTGVIHVVEK-N2H7F0S0G0	384.964					384.964	LLNATHQIGCQSSISGDTGVIHVVEK	2278.85	1639.01	496.031			1471.3	Q92542	NICA	Nicastrin
LLNATHQIGCQSSISGDTGVIHVVEK-N2H8F0S0G0	876.588	1639.01	267.836			927.811	LLNATHQIGCQSSISGDTGVIHVVEK	2278.85	1639.01	496.031			1471.3	Q92542	NICA	Nicastrin
LLNATHQIGCQSSISGDTGVIHVVEK-N2H9F0S0G0	1017.3		228.194			622.747	LLNATHQIGCQSSISGDTGVIHVVEK	2278.85	1639.01	496.031			1471.3	Q92542	NICA	Nicastrin
LLNGSQR-N2H5F0S0G0				693.85		693.85	LLNGSQR	1940.97	4850.54	4374.46	5173.26	2231.17	3714.08	Q32P28	P3H1	Prolyl 3-hydroxylase 1 (EC 1.14.11.7) (Growth suppressor 1) (Leucine- and proline-enriched proteoglycan 1) (Leprecan-1)
LLNGSQR-N2H6F0S0G0	1940.97	4850.54	3445.65	4479.41	2231.17	3389.55	LLNGSQR	1940.97	4850.54	4374.46	5173.26	2231.17	3714.08	Q32P28	P3H1	Prolyl 3-hydroxylase 1 (EC 1.14.11.7) (Growth suppressor 1) (Leucine- and proline-enriched proteoglycan 1) (Leprecan-1)
LLNGSQR-N2H7F0S0G0			928.812			928.812	LLNGSQR	1940.97	4850.54	4374.46	5173.26	2231.17	3714.08	Q32P28	P3H1	Prolyl 3-hydroxylase 1 (EC 1.14.11.7) (Growth suppressor 1) (Leucine- and proline-enriched proteoglycan 1) (Leprecan-1)
LLNINPNK-N2H10F0S0G0					179.904	179.904	LLNINPNK	5920.35	6055.24	5424.55	5090.75	7982.48	6094.67	P11279	LAMP1	Lysosome-associated membrane glycoprotein 1 (LAMP-1) (Lysosome-associated membrane protein 1) (CD107 antigen-like family member A) (CD antigen CD107a)
LLNINPNK-N2H5F0S0G0			219.782			219.782	LLNINPNK	5920.35	6055.24	5424.55	5090.75	7982.48	6094.67	P11279	LAMP1	Lysosome-associated membrane glycoprotein 1 (LAMP-1) (Lysosome-associated membrane protein 1) (CD107 antigen-like family member A) (CD antigen CD107a)
LLNINPNK-N2H6F0S0G0					148.85	148.85	LLNINPNK	5920.35	6055.24	5424.55	5090.75	7982.48	6094.67	P11279	LAMP1	Lysosome-associated membrane glycoprotein 1 (LAMP-1) (Lysosome-associated membrane protein 1) (CD107 antigen-like family member A) (CD antigen CD107a)
LLNINPNK-N2H7F0S0G0	196.311	234.584		133.849	242.489	201.808	LLNINPNK	5920.35	6055.24	5424.55	5090.75	7982.48	6094.67	P11279	LAMP1	Lysosome-associated membrane glycoprotein 1 (LAMP-1) (Lysosome-associated membrane protein 1) (CD107 antigen-like family member A) (CD antigen CD107a)
LLNINPNK-N2H8F0S0G0				163.422	119.261	141.342	LLNINPNK	5920.35	6055.24	5424.55	5090.75	7982.48	6094.67	P11279	LAMP1	Lysosome-associated membrane glycoprotein 1 (LAMP-1) (Lysosome-associated membrane protein 1) (CD107 antigen-like family member A) (CD antigen CD107a)
LLNINPNK-N2H9F0S0G0	127.112	195.638		81.2077	222.576	156.634	LLNINPNK	5920.35	6055.24	5424.55	5090.75	7982.48	6094.67	P11279	LAMP1	Lysosome-associated membrane glycoprotein 1 (LAMP-1) (Lysosome-associated membrane protein 1) (CD107 antigen-like family member A) (CD antigen CD107a)
LLNINPNK-N3H4F1S0G0	250.182		102.337		99.3449	150.621	LLNINPNK	5920.35	6055.24	5424.55	5090.75	7982.48	6094.67	P11279	LAMP1	Lysosome-associated membrane glycoprotein 1 (LAMP-1) (Lysosome-associated membrane protein 1) (CD107 antigen-like family member A) (CD antigen CD107a)
LLNINPNK-N3H4F3S0G0	89.223					89.223	LLNINPNK	5920.35	6055.24	5424.55	5090.75	7982.48	6094.67	P11279	LAMP1	Lysosome-associated membrane glycoprotein 1 (LAMP-1) (Lysosome-associated membrane protein 1) (CD107 antigen-like family member A) (CD antigen CD107a)
LLNINPNK-N3H5F0S0G0	162.229	194.968	181.888			179.695	LLNINPNK	5920.35	6055.24	5424.55	5090.75	7982.48	6094.67	P11279	LAMP1	Lysosome-associated membrane glycoprotein 1 (LAMP-1) (Lysosome-associated membrane protein 1) (CD107 antigen-like family member A) (CD antigen CD107a)
LLNINPNK-N3H5F0S1G0	85.7754					85.7754	LLNINPNK	5920.35	6055.24	5424.55	5090.75	7982.48	6094.67	P11279	LAMP1	Lysosome-associated membrane glycoprotein 1 (LAMP-1) (Lysosome-associated membrane protein 1) (CD107 antigen-like family member A) (CD antigen CD107a)
LLNINPNK-N3H5F1S0G0	317.883	188.271	544.511	820.175	864.769	547.122	LLNINPNK	5920.35	6055.24	5424.55	5090.75	7982.48	6094.67	P11279	LAMP1	Lysosome-associated membrane glycoprotein 1 (LAMP-1) (Lysosome-associated membrane protein 1) (CD107 antigen-like family member A) (CD antigen CD107a)
LLNINPNK-N3H5F1S1G0	443.956	280.233	128.52	305.842	406.05	312.92	LLNINPNK	5920.35	6055.24	5424.55	5090.75	7982.48	6094.67	P11279	LAMP1	Lysosome-associated membrane glycoprotein 1 (LAMP-1) (Lysosome-associated membrane protein 1) (CD107 antigen-like family member A) (CD antigen CD107a)
LLNINPNK-N3H6F0S0G0	593.293	807.968	634.157	809.476	1206.92	810.363	LLNINPNK	5920.35	6055.24	5424.55	5090.75	7982.48	6094.67	P11279	LAMP1	Lysosome-associated membrane glycoprotein 1 (LAMP-1) (Lysosome-associated membrane protein 1) (CD107 antigen-like family member A) (CD antigen CD107a)
LLNINPNK-N3H6F0S1G0	379.11		131.473	220.455		243.679	LLNINPNK	5920.35	6055.24	5424.55	5090.75	7982.48	6094.67	P11279	LAMP1	Lysosome-associated membrane glycoprotein 1 (LAMP-1) (Lysosome-associated membrane protein 1) (CD107 antigen-like family member A) (CD antigen CD107a)
LLNINPNK-N3H6F1S0G0	629.691	658.423	288.286	338.296	301.05	443.149	LLNINPNK	5920.35	6055.24	5424.55	5090.75	7982.48	6094.67	P11279	LAMP1	Lysosome-associated membrane glycoprotein 1 (LAMP-1) (Lysosome-associated membrane protein 1) (CD107 antigen-like family member A) (CD antigen CD107a)
LLNINPNK-N3H6F1S1G0	79.1519			270.24	391.112	246.834	LLNINPNK	5920.35	6055.24	5424.55	5090.75	7982.48	6094.67	P11279	LAMP1	Lysosome-associated membrane glycoprotein 1 (LAMP-1) (Lysosome-associated membrane protein 1) (CD107 antigen-like family member A) (CD antigen CD107a)
LLNINPNK-N4H5F0S0G0	59.3056				67.6915	63.4985	LLNINPNK	5920.35	6055.24	5424.55	5090.75	7982.48	6094.67	P11279	LAMP1	Lysosome-associated membrane glycoprotein 1 (LAMP-1) (Lysosome-associated membrane protein 1) (CD107 antigen-like family member A) (CD antigen CD107a)
LLNINPNK-N4H5F1S0G0	733.371	671.184	438.694	56.945	1046.96	589.43	LLNINPNK	5920.35	6055.24	5424.55	5090.75	7982.48	6094.67	P11279	LAMP1	Lysosome-associated membrane glycoprotein 1 (LAMP-1) (Lysosome-associated membrane protein 1) (CD107 antigen-like family member A) (CD antigen CD107a)
LLNINPNK-N4H5F1S1G0	493.921	432.101	91.8606	577.521	530.145	425.11	LLNINPNK	5920.35	6055.24	5424.55	5090.75	7982.48	6094.67	P11279	LAMP1	Lysosome-associated membrane glycoprotein 1 (LAMP-1) (Lysosome-associated membrane protein 1) (CD107 antigen-like family member A) (CD antigen CD107a)
LLNINPNK-N4H6F1S0G0					119.488	119.488	LLNINPNK	5920.35	6055.24	5424.55	5090.75	7982.48	6094.67	P11279	LAMP1	Lysosome-associated membrane glycoprotein 1 (LAMP-1) (Lysosome-associated membrane protein 1) (CD107 antigen-like family member A) (CD antigen CD107a)
LLNINPNK-N4H6F3S0G0				74.4731		74.4731	LLNINPNK	5920.35	6055.24	5424.55	5090.75	7982.48	6094.67	P11279	LAMP1	Lysosome-associated membrane glycoprotein 1 (LAMP-1) (Lysosome-associated membrane protein 1) (CD107 antigen-like family member A) (CD antigen CD107a)
LLNINPNK-N5H6F1S0G0	487.395	910.277	635.078	575.238	465.013	614.6	LLNINPNK	5920.35	6055.24	5424.55	5090.75	7982.48	6094.67	P11279	LAMP1	Lysosome-associated membrane glycoprotein 1 (LAMP-1) (Lysosome-associated membrane protein 1) (CD107 antigen-like family member A) (CD antigen CD107a)
LLNINPNK-N5H6F1S1G0	113.387	249.825	428.337		309.381	275.232	LLNINPNK	5920.35	6055.24	5424.55	5090.75	7982.48	6094.67	P11279	LAMP1	Lysosome-associated membrane glycoprotein 1 (LAMP-1) (Lysosome-associated membrane protein 1) (CD107 antigen-like family member A) (CD antigen CD107a)
LLNINPNK-N5H6F3S1G0				108.107		108.107	LLNINPNK	5920.35	6055.24	5424.55	5090.75	7982.48	6094.67	P11279	LAMP1	Lysosome-associated membrane glycoprotein 1 (LAMP-1) (Lysosome-associated membrane protein 1) (CD107 antigen-like family member A) (CD antigen CD107a)
LLNINPNK-N6H7F0S0G0					178.077	178.077	LLNINPNK	5920.35	6055.24	5424.55	5090.75	7982.48	6094.67	P11279	LAMP1	Lysosome-associated membrane glycoprotein 1 (LAMP-1) (Lysosome-associated membrane protein 1) (CD107 antigen-like family member A) (CD antigen CD107a)
LLNINPNK-N6H7F0S1G0					285.191	285.191	LLNINPNK	5920.35	6055.24	5424.55	5090.75	7982.48	6094.67	P11279	LAMP1	Lysosome-associated membrane glycoprotein 1 (LAMP-1) (Lysosome-associated membrane protein 1) (CD107 antigen-like family member A) (CD antigen CD107a)
LLNINPNK-N6H7F1S0G0		1231.76	966.452	468.036	309.301	743.888	LLNINPNK	5920.35	6055.24	5424.55	5090.75	7982.48	6094.67	P11279	LAMP1	Lysosome-associated membrane glycoprotein 1 (LAMP-1) (Lysosome-associated membrane protein 1) (CD107 antigen-like family member A) (CD antigen CD107a)
LLNINPNK-N6H7F2S0G0	240.058					240.058	LLNINPNK	5920.35	6055.24	5424.55	5090.75	7982.48	6094.67	P11279	LAMP1	Lysosome-associated membrane glycoprotein 1 (LAMP-1) (Lysosome-associated membrane protein 1) (CD107 antigen-like family member A) (CD antigen CD107a)
LLNINPNK-N6H7F4S0G0	99.2605		82.5726			90.9165	LLNINPNK	5920.35	6055.24	5424.55	5090.75	7982.48	6094.67	P11279	LAMP1	Lysosome-associated membrane glycoprotein 1 (LAMP-1) (Lysosome-associated membrane protein 1) (CD107 antigen-like family member A) (CD antigen CD107a)
LLNINPNK-N7H3F0S0G0					232.867	232.867	LLNINPNK	5920.35	6055.24	5424.55	5090.75	7982.48	6094.67	P11279	LAMP1	Lysosome-associated membrane glycoprotein 1 (LAMP-1) (Lysosome-associated membrane protein 1) (CD107 antigen-like family member A) (CD antigen CD107a)
LLNINPNK-N7H8F1S0G0	270.777		216.405		256.035	247.739	LLNINPNK	5920.35	6055.24	5424.55	5090.75	7982.48	6094.67	P11279	LAMP1	Lysosome-associated membrane glycoprotein 1 (LAMP-1) (Lysosome-associated membrane protein 1) (CD107 antigen-like family member A) (CD antigen CD107a)
LLNINPNK-N7H8F1S1G0			97.2297			97.2297	LLNINPNK	5920.35	6055.24	5424.55	5090.75	7982.48	6094.67	P11279	LAMP1	Lysosome-associated membrane glycoprotein 1 (LAMP-1) (Lysosome-associated membrane protein 1) (CD107 antigen-like family member A) (CD antigen CD107a)
LLNINPNK-N7H8F3S0G0			236.973	87.4729		162.223	LLNINPNK	5920.35	6055.24	5424.55	5090.75	7982.48	6094.67	P11279	LAMP1	Lysosome-associated membrane glycoprotein 1 (LAMP-1) (Lysosome-associated membrane protein 1) (CD107 antigen-like family member A) (CD antigen CD107a)
LLNINPNK-N9H10F0S0G0	68.9601					68.9601	LLNINPNK	5920.35	6055.24	5424.55	5090.75	7982.48	6094.67	P11279	LAMP1	Lysosome-associated membrane glycoprotein 1 (LAMP-1) (Lysosome-associated membrane protein 1) (CD107 antigen-like family member A) (CD antigen CD107a)
LLNNLTSIK-N2H10F0S0G0			35.4719			35.4719	LLNNLTSIK	1264.22	1392.01	1511.39	430.332	1379.38	1195.47	P11047	LAMC1	Laminin subunit gamma-1 (Laminin B2 chain) (Laminin-1 subunit gamma) (Laminin-10 subunit gamma) (Laminin-11 subunit gamma) (Laminin-2 subunit gamma) (Laminin-3 subunit gamma) (Laminin-4 subunit gamma) (Laminin-6 subunit gamma) (Laminin-7 subunit gamma) (Laminin-8 subunit gamma) (Laminin-9 subunit gamma) (S-laminin subunit gamma) (S-LAM gamma)
LLNNLTSIK-N2H8F0S0G0	263.871	248.195	235.438	216.66	118.765	216.586	LLNNLTSIK	1264.22	1392.01	1511.39	430.332	1379.38	1195.47	P11047	LAMC1	Laminin subunit gamma-1 (Laminin B2 chain) (Laminin-1 subunit gamma) (Laminin-10 subunit gamma) (Laminin-11 subunit gamma) (Laminin-2 subunit gamma) (Laminin-3 subunit gamma) (Laminin-4 subunit gamma) (Laminin-6 subunit gamma) (Laminin-7 subunit gamma) (Laminin-8 subunit gamma) (Laminin-9 subunit gamma) (S-laminin subunit gamma) (S-LAM gamma)
LLNNLTSIK-N2H9F0S0G0	1000.35	812.048	853.128	213.673	861.246	748.09	LLNNLTSIK	1264.22	1392.01	1511.39	430.332	1379.38	1195.47	P11047	LAMC1	Laminin subunit gamma-1 (Laminin B2 chain) (Laminin-1 subunit gamma) (Laminin-10 subunit gamma) (Laminin-11 subunit gamma) (Laminin-2 subunit gamma) (Laminin-3 subunit gamma) (Laminin-4 subunit gamma) (Laminin-6 subunit gamma) (Laminin-7 subunit gamma) (Laminin-8 subunit gamma) (Laminin-9 subunit gamma) (S-laminin subunit gamma) (S-LAM gamma)
LLNNLTSIK-N4H3F0S2G0		331.771	387.355		399.371	372.832	LLNNLTSIK	1264.22	1392.01	1511.39	430.332	1379.38	1195.47	P11047	LAMC1	Laminin subunit gamma-1 (Laminin B2 chain) (Laminin-1 subunit gamma) (Laminin-10 subunit gamma) (Laminin-11 subunit gamma) (Laminin-2 subunit gamma) (Laminin-3 subunit gamma) (Laminin-4 subunit gamma) (Laminin-6 subunit gamma) (Laminin-7 subunit gamma) (Laminin-8 subunit gamma) (Laminin-9 subunit gamma) (S-laminin subunit gamma) (S-LAM gamma)
LLNTTDVYLLPSLNPDGFER-N4H4F2S1G0					211.614	211.614	LLNTTDVYLLPSLNPDGFER	2519.97	761.273	3642.59	3659.8	2301.68	2577.06	O75976	CBPD	Carboxypeptidase D (EC 3.4.17.22) (Metallocarboxypeptidase D) (gp180)
LLNTTDVYLLPSLNPDGFER-N4H5F1S1G0			1018.5	564.558	294.873	625.979	LLNTTDVYLLPSLNPDGFER	2519.97	761.273	3642.59	3659.8	2301.68	2577.06	O75976	CBPD	Carboxypeptidase D (EC 3.4.17.22) (Metallocarboxypeptidase D) (gp180)
LLNTTDVYLLPSLNPDGFER-N4H5F3S0G0	860.887	660.261	977.232	2190.91	239.176	985.694	LLNTTDVYLLPSLNPDGFER	2519.97	761.273	3642.59	3659.8	2301.68	2577.06	O75976	CBPD	Carboxypeptidase D (EC 3.4.17.22) (Metallocarboxypeptidase D) (gp180)
LLNTTDVYLLPSLNPDGFER-N4H6F0S0G0					159.014	159.014	LLNTTDVYLLPSLNPDGFER	2519.97	761.273	3642.59	3659.8	2301.68	2577.06	O75976	CBPD	Carboxypeptidase D (EC 3.4.17.22) (Metallocarboxypeptidase D) (gp180)
LLNTTDVYLLPSLNPDGFER-N4H6F0S2G0					91.475	91.475	LLNTTDVYLLPSLNPDGFER	2519.97	761.273	3642.59	3659.8	2301.68	2577.06	O75976	CBPD	Carboxypeptidase D (EC 3.4.17.22) (Metallocarboxypeptidase D) (gp180)
LLNTTDVYLLPSLNPDGFER-N4H6F2S0G0					562.054	562.054	LLNTTDVYLLPSLNPDGFER	2519.97	761.273	3642.59	3659.8	2301.68	2577.06	O75976	CBPD	Carboxypeptidase D (EC 3.4.17.22) (Metallocarboxypeptidase D) (gp180)
LLNTTDVYLLPSLNPDGFER-N5H5F1S1G0	508.109					508.109	LLNTTDVYLLPSLNPDGFER	2519.97	761.273	3642.59	3659.8	2301.68	2577.06	O75976	CBPD	Carboxypeptidase D (EC 3.4.17.22) (Metallocarboxypeptidase D) (gp180)
LLNTTDVYLLPSLNPDGFER-N5H5F3S0G0	709.548		1191.97	904.329	470.945	819.197	LLNTTDVYLLPSLNPDGFER	2519.97	761.273	3642.59	3659.8	2301.68	2577.06	O75976	CBPD	Carboxypeptidase D (EC 3.4.17.22) (Metallocarboxypeptidase D) (gp180)
LLNTTDVYLLPSLNPDGFER-N5H6F2S0G0	268.774	101.012			272.527	214.104	LLNTTDVYLLPSLNPDGFER	2519.97	761.273	3642.59	3659.8	2301.68	2577.06	O75976	CBPD	Carboxypeptidase D (EC 3.4.17.22) (Metallocarboxypeptidase D) (gp180)
LLNTTDVYLLPSLNPDGFER-N6H7F0S0G0			454.884			454.884	LLNTTDVYLLPSLNPDGFER	2519.97	761.273	3642.59	3659.8	2301.68	2577.06	O75976	CBPD	Carboxypeptidase D (EC 3.4.17.22) (Metallocarboxypeptidase D) (gp180)
LLNTTDVYLLPSLNPDGFER-N8H3F1S0G0	172.651					172.651	LLNTTDVYLLPSLNPDGFER	2519.97	761.273	3642.59	3659.8	2301.68	2577.06	O75976	CBPD	Carboxypeptidase D (EC 3.4.17.22) (Metallocarboxypeptidase D) (gp180)
LLSSPEACNQSGACTWCHGACLSGDQAHR-N2H8F0S0G0		172.783				172.783	LLSSPEACNQSGACTWCHGACLSGDQAHR	499.809	568.138	198.39	67.6752	130.63	292.928	Q7Z7M0	MEGF8	Multiple epidermal growth factor-like domains protein 8 (Multiple EGF-like domains protein 8) (Epidermal growth factor-like protein 4) (EGF-like protein 4)
LLSSPEACNQSGACTWCHGACLSGDQAHR-N2H9F0S0G0		395.355	198.39	67.6752	130.63	198.012	LLSSPEACNQSGACTWCHGACLSGDQAHR	499.809	568.138	198.39	67.6752	130.63	292.928	Q7Z7M0	MEGF8	Multiple epidermal growth factor-like domains protein 8 (Multiple EGF-like domains protein 8) (Epidermal growth factor-like protein 4) (EGF-like protein 4)
LLSSPEACNQSGACTWCHGACLSGDQAHR-N3H5F1S1G0	285.762					285.762	LLSSPEACNQSGACTWCHGACLSGDQAHR	499.809	568.138	198.39	67.6752	130.63	292.928	Q7Z7M0	MEGF8	Multiple epidermal growth factor-like domains protein 8 (Multiple EGF-like domains protein 8) (Epidermal growth factor-like protein 4) (EGF-like protein 4)
LLSSPEACNQSGACTWCHGACLSGDQAHR-N6H3F0S0G0	160.454					160.454	LLSSPEACNQSGACTWCHGACLSGDQAHR	499.809	568.138	198.39	67.6752	130.63	292.928	Q7Z7M0	MEGF8	Multiple epidermal growth factor-like domains protein 8 (Multiple EGF-like domains protein 8) (Epidermal growth factor-like protein 4) (EGF-like protein 4)
LLSSPEACNQSGACTWCHGACLSGDQAHR-N6H5F0S0G0	53.5925					53.5925	LLSSPEACNQSGACTWCHGACLSGDQAHR	499.809	568.138	198.39	67.6752	130.63	292.928	Q7Z7M0	MEGF8	Multiple epidermal growth factor-like domains protein 8 (Multiple EGF-like domains protein 8) (Epidermal growth factor-like protein 4) (EGF-like protein 4)
LLSTANYNTSHYNNDLWQIFENPVDWK-N2H6F0S0G0	878.903	760.591	132.877	469.673		560.511	LLSTANYNTSHYNNDLWQIFENPVDWK	1152.55	1327.59	980.324	561.739	85.3018	821.502	O00469	PLOD2	Procollagen-lysine,2-oxoglutarate 5-dioxygenase 2 (EC 1.14.11.4) (Lysyl hydroxylase 2) (LH2)
LLSTANYNTSHYNNDLWQIFENPVDWK-N2H9F0S0G0	127.248	503.521	325.594			318.787	LLSTANYNTSHYNNDLWQIFENPVDWK	1152.55	1327.59	980.324	561.739	85.3018	821.502	O00469	PLOD2	Procollagen-lysine,2-oxoglutarate 5-dioxygenase 2 (EC 1.14.11.4) (Lysyl hydroxylase 2) (LH2)
LLSTANYNTSHYNNDLWQIFENPVDWK-N5H5F0S0G0	146.404					146.404	LLSTANYNTSHYNNDLWQIFENPVDWK	1152.55	1327.59	980.324	561.739	85.3018	821.502	O00469	PLOD2	Procollagen-lysine,2-oxoglutarate 5-dioxygenase 2 (EC 1.14.11.4) (Lysyl hydroxylase 2) (LH2)
LLSTANYNTSHYNNDLWQIFENPVDWK-N6H4F0S0G0		63.4782	521.853	92.0659	85.3018	190.675	LLSTANYNTSHYNNDLWQIFENPVDWK	1152.55	1327.59	980.324	561.739	85.3018	821.502	O00469	PLOD2	Procollagen-lysine,2-oxoglutarate 5-dioxygenase 2 (EC 1.14.11.4) (Lysyl hydroxylase 2) (LH2)
LNDTYVNVGLYSTK-N2H8F0S0G0		514.003	183.534	317.096		338.211	LNDTYVNVGLYSTK	722.825	514.003	677.88	900.727	1150.54	793.196	O14524	NEMP1	Nuclear envelope integral membrane protein 1
LNDTYVNVGLYSTK-N2H9F0S0G0	297.18		494.346	583.631	572.56	486.929	LNDTYVNVGLYSTK	722.825	514.003	677.88	900.727	1150.54	793.196	O14524	NEMP1	Nuclear envelope integral membrane protein 1
LNDTYVNVGLYSTK-N4H3F0S2G0					577.984	577.984	LNDTYVNVGLYSTK	722.825	514.003	677.88	900.727	1150.54	793.196	O14524	NEMP1	Nuclear envelope integral membrane protein 1
LNDTYVNVGLYSTK-N4H5F2S0G0	425.646					425.646	LNDTYVNVGLYSTK	722.825	514.003	677.88	900.727	1150.54	793.196	O14524	NEMP1	Nuclear envelope integral membrane protein 1
LNGSFR-N2H6F0S0G0				363.343		363.343	LNGSFR	1645.56		276.907	363.343	212.009	624.454	Q07954	LRP1	Prolow-density lipoprotein receptor-related protein 1 (LRP-1) (Alpha-2-macroglobulin receptor) (A2MR) (Apolipoprotein E receptor) (APOER) (CD antigen CD91) [Cleaved into: Low-density lipoprotein receptor-related protein 1 85 kDa subunit (LRP-85); Low-density lipoprotein receptor-related protein 1 515 kDa subunit (LRP-515); Low-density lipoprotein receptor-related protein 1 intracellular domain (L…
LNGSFR-N2H7F0S0G0	560.025		276.907		212.009	349.647	LNGSFR	1645.56		276.907	363.343	212.009	624.454	Q07954	LRP1	Prolow-density lipoprotein receptor-related protein 1 (LRP-1) (Alpha-2-macroglobulin receptor) (A2MR) (Apolipoprotein E receptor) (APOER) (CD antigen CD91) [Cleaved into: Low-density lipoprotein receptor-related protein 1 85 kDa subunit (LRP-85); Low-density lipoprotein receptor-related protein 1 515 kDa subunit (LRP-515); Low-density lipoprotein receptor-related protein 1 intracellular domain (L…
LNGSFR-N2H8F0S0G0	799.15					799.15	LNGSFR	1645.56		276.907	363.343	212.009	624.454	Q07954	LRP1	Prolow-density lipoprotein receptor-related protein 1 (LRP-1) (Alpha-2-macroglobulin receptor) (A2MR) (Apolipoprotein E receptor) (APOER) (CD antigen CD91) [Cleaved into: Low-density lipoprotein receptor-related protein 1 85 kDa subunit (LRP-85); Low-density lipoprotein receptor-related protein 1 515 kDa subunit (LRP-515); Low-density lipoprotein receptor-related protein 1 intracellular domain (L…
LNGSFR-N2H9F0S0G0	286.381					286.381	LNGSFR	1645.56		276.907	363.343	212.009	624.454	Q07954	LRP1	Prolow-density lipoprotein receptor-related protein 1 (LRP-1) (Alpha-2-macroglobulin receptor) (A2MR) (Apolipoprotein E receptor) (APOER) (CD antigen CD91) [Cleaved into: Low-density lipoprotein receptor-related protein 1 85 kDa subunit (LRP-85); Low-density lipoprotein receptor-related protein 1 515 kDa subunit (LRP-515); Low-density lipoprotein receptor-related protein 1 intracellular domain (L…
LNGTDPIVAADSK-N3H5F0S0G0				122.675		122.675	LNGTDPIVAADSK	393.203		48.9897	122.675		188.289	Q07954	LRP1	Prolow-density lipoprotein receptor-related protein 1 (LRP-1) (Alpha-2-macroglobulin receptor) (A2MR) (Apolipoprotein E receptor) (APOER) (CD antigen CD91) [Cleaved into: Low-density lipoprotein receptor-related protein 1 85 kDa subunit (LRP-85); Low-density lipoprotein receptor-related protein 1 515 kDa subunit (LRP-515); Low-density lipoprotein receptor-related protein 1 intracellular domain (L…
LNGTDPIVAADSK-N3H6F0S0G0	393.203		48.9897			221.096	LNGTDPIVAADSK	393.203		48.9897	122.675		188.289	Q07954	LRP1	Prolow-density lipoprotein receptor-related protein 1 (LRP-1) (Alpha-2-macroglobulin receptor) (A2MR) (Apolipoprotein E receptor) (APOER) (CD antigen CD91) [Cleaved into: Low-density lipoprotein receptor-related protein 1 85 kDa subunit (LRP-85); Low-density lipoprotein receptor-related protein 1 515 kDa subunit (LRP-515); Low-density lipoprotein receptor-related protein 1 intracellular domain (L…
LNITCESSK-N2H6F0S0G0		123.28	374.182	211.923	166.218	218.901	LNITCESSK	1149.48	1696.03	2095.16	1680.72	946.814	1513.64	Q4KMQ2	ANO6	Anoctamin-6 (Small-conductance calcium-activated nonselective cation channel) (SCAN channel) (Transmembrane protein 16F)
LNITCESSK-N2H7F0S0G0	779.219	626.147	700.248	863.498	438.052	681.433	LNITCESSK	1149.48	1696.03	2095.16	1680.72	946.814	1513.64	Q4KMQ2	ANO6	Anoctamin-6 (Small-conductance calcium-activated nonselective cation channel) (SCAN channel) (Transmembrane protein 16F)
LNITCESSK-N2H8F0S0G0	370.262	946.6	1020.73	605.299	342.544	657.087	LNITCESSK	1149.48	1696.03	2095.16	1680.72	946.814	1513.64	Q4KMQ2	ANO6	Anoctamin-6 (Small-conductance calcium-activated nonselective cation channel) (SCAN channel) (Transmembrane protein 16F)
LNITNIWVLDYFGGPK-N2H3F0S0G0			354.314			354.314	LNITNIWVLDYFGGPK	643.716		547.597	432.152	517.296	535.19	O75629	CREG1	Protein CREG1 (Cellular repressor of E1A-stimulated genes 1)
LNITNIWVLDYFGGPK-N2H9F0S0G0	643.716		193.284	432.152		423.051	LNITNIWVLDYFGGPK	643.716		547.597	432.152	517.296	535.19	O75629	CREG1	Protein CREG1 (Cellular repressor of E1A-stimulated genes 1)
LNITNIWVLDYFGGPK-N4H3F0S2G0					301.852	301.852	LNITNIWVLDYFGGPK	643.716		547.597	432.152	517.296	535.19	O75629	CREG1	Protein CREG1 (Cellular repressor of E1A-stimulated genes 1)
LNITNIWVLDYFGGPK-N4H5F2S0G0					215.444	215.444	LNITNIWVLDYFGGPK	643.716		547.597	432.152	517.296	535.19	O75629	CREG1	Protein CREG1 (Cellular repressor of E1A-stimulated genes 1)
LNLTTDPK-N2H8F0S0G0		87.2746		71.3792	208.737	122.464	LNLTTDPK	404.896	1073.92	370.885	271.566	904.537	605.16	Q92896	GSLG1	Golgi apparatus protein 1 (CFR-1) (Cysteine-rich fibroblast growth factor receptor) (E-selectin ligand 1) (ESL-1) (Golgi sialoglycoprotein MG-160)
LNLTTDPK-N2H9F0S0G0	151.489	34.4688			138.542	108.167	LNLTTDPK	404.896	1073.92	370.885	271.566	904.537	605.16	Q92896	GSLG1	Golgi apparatus protein 1 (CFR-1) (Cysteine-rich fibroblast growth factor receptor) (E-selectin ligand 1) (ESL-1) (Golgi sialoglycoprotein MG-160)
LNLTTDPK-N3H6F1S1G0	83.8675	182.084				132.976	LNLTTDPK	404.896	1073.92	370.885	271.566	904.537	605.16	Q92896	GSLG1	Golgi apparatus protein 1 (CFR-1) (Cysteine-rich fibroblast growth factor receptor) (E-selectin ligand 1) (ESL-1) (Golgi sialoglycoprotein MG-160)
LNLTTDPK-N3H6F3S0G0		53.5365	50.5766			52.0566	LNLTTDPK	404.896	1073.92	370.885	271.566	904.537	605.16	Q92896	GSLG1	Golgi apparatus protein 1 (CFR-1) (Cysteine-rich fibroblast growth factor receptor) (E-selectin ligand 1) (ESL-1) (Golgi sialoglycoprotein MG-160)
LNLTTDPK-N4H4F1S0G0					115.864	115.864	LNLTTDPK	404.896	1073.92	370.885	271.566	904.537	605.16	Q92896	GSLG1	Golgi apparatus protein 1 (CFR-1) (Cysteine-rich fibroblast growth factor receptor) (E-selectin ligand 1) (ESL-1) (Golgi sialoglycoprotein MG-160)
LNLTTDPK-N4H5F2S1G0		175.397				175.397	LNLTTDPK	404.896	1073.92	370.885	271.566	904.537	605.16	Q92896	GSLG1	Golgi apparatus protein 1 (CFR-1) (Cysteine-rich fibroblast growth factor receptor) (E-selectin ligand 1) (ESL-1) (Golgi sialoglycoprotein MG-160)
LNLTTDPK-N4H5F4S0G0		171.883				171.883	LNLTTDPK	404.896	1073.92	370.885	271.566	904.537	605.16	Q92896	GSLG1	Golgi apparatus protein 1 (CFR-1) (Cysteine-rich fibroblast growth factor receptor) (E-selectin ligand 1) (ESL-1) (Golgi sialoglycoprotein MG-160)
LNLTTDPK-N4H6F3S0G0			144.901			144.901	LNLTTDPK	404.896	1073.92	370.885	271.566	904.537	605.16	Q92896	GSLG1	Golgi apparatus protein 1 (CFR-1) (Cysteine-rich fibroblast growth factor receptor) (E-selectin ligand 1) (ESL-1) (Golgi sialoglycoprotein MG-160)
LNLTTDPK-N5H4F2S0G0	169.539	369.273	175.408	200.187	441.394	271.16	LNLTTDPK	404.896	1073.92	370.885	271.566	904.537	605.16	Q92896	GSLG1	Golgi apparatus protein 1 (CFR-1) (Cysteine-rich fibroblast growth factor receptor) (E-selectin ligand 1) (ESL-1) (Golgi sialoglycoprotein MG-160)
LNLYLDSVNETQFCVNIPAVR-N4H5F1S1G0				358.093		358.093	LNLYLDSVNETQFCVNIPAVR		595.577	159.657	358.093		371.109	Q6YHK3	CD109	CD109 antigen (150 kDa TGF-beta-1-binding protein) (C3 and PZP-like alpha-2-macroglobulin domain-containing protein 7) (Platelet-specific Gov antigen) (p180) (r150) (CD antigen CD109)
LNLYLDSVNETQFCVNIPAVR-N4H5F3S0G0		595.577	159.657			377.617	LNLYLDSVNETQFCVNIPAVR		595.577	159.657	358.093		371.109	Q6YHK3	CD109	CD109 antigen (150 kDa TGF-beta-1-binding protein) (C3 and PZP-like alpha-2-macroglobulin domain-containing protein 7) (Platelet-specific Gov antigen) (p180) (r150) (CD antigen CD109)
LNPGNYTAR-N2H6F0S0G0	276.328		269.395	273.52	207.446	256.672	LNPGNYTAR	959.784	90.639	697.327	735.112	954.812	687.535	P08069	IGF1R	Insulin-like growth factor 1 receptor (EC 2.7.10.1) (Insulin-like growth factor I receptor) (IGF-I receptor) (CD antigen CD221) [Cleaved into: Insulin-like growth factor 1 receptor alpha chain; Insulin-like growth factor 1 receptor beta chain]
LNPGNYTAR-N2H7F0S0G0	153.285		114.264	215.245	103.797	146.648	LNPGNYTAR	959.784	90.639	697.327	735.112	954.812	687.535	P08069	IGF1R	Insulin-like growth factor 1 receptor (EC 2.7.10.1) (Insulin-like growth factor I receptor) (IGF-I receptor) (CD antigen CD221) [Cleaved into: Insulin-like growth factor 1 receptor alpha chain; Insulin-like growth factor 1 receptor beta chain]
LNPGNYTAR-N2H8F0S0G0	107.706		76.4265		93.3847	92.5058	LNPGNYTAR	959.784	90.639	697.327	735.112	954.812	687.535	P08069	IGF1R	Insulin-like growth factor 1 receptor (EC 2.7.10.1) (Insulin-like growth factor I receptor) (IGF-I receptor) (CD antigen CD221) [Cleaved into: Insulin-like growth factor 1 receptor alpha chain; Insulin-like growth factor 1 receptor beta chain]
LNPGNYTAR-N2H9F0S0G0	109.299		81.7828	130.224	229.928	137.808	LNPGNYTAR	959.784	90.639	697.327	735.112	954.812	687.535	P08069	IGF1R	Insulin-like growth factor 1 receptor (EC 2.7.10.1) (Insulin-like growth factor I receptor) (IGF-I receptor) (CD antigen CD221) [Cleaved into: Insulin-like growth factor 1 receptor alpha chain; Insulin-like growth factor 1 receptor beta chain]
LNPGNYTAR-N3H6F0S0G0	154.601		155.459	116.123	320.256	186.61	LNPGNYTAR	959.784	90.639	697.327	735.112	954.812	687.535	P08069	IGF1R	Insulin-like growth factor 1 receptor (EC 2.7.10.1) (Insulin-like growth factor I receptor) (IGF-I receptor) (CD antigen CD221) [Cleaved into: Insulin-like growth factor 1 receptor alpha chain; Insulin-like growth factor 1 receptor beta chain]
LNPGNYTAR-N3H6F0S1G0	158.566					158.566	LNPGNYTAR	959.784	90.639	697.327	735.112	954.812	687.535	P08069	IGF1R	Insulin-like growth factor 1 receptor (EC 2.7.10.1) (Insulin-like growth factor I receptor) (IGF-I receptor) (CD antigen CD221) [Cleaved into: Insulin-like growth factor 1 receptor alpha chain; Insulin-like growth factor 1 receptor beta chain]
LNPGNYTAR-N3H6F2S0G0		90.639				90.639	LNPGNYTAR	959.784	90.639	697.327	735.112	954.812	687.535	P08069	IGF1R	Insulin-like growth factor 1 receptor (EC 2.7.10.1) (Insulin-like growth factor I receptor) (IGF-I receptor) (CD antigen CD221) [Cleaved into: Insulin-like growth factor 1 receptor alpha chain; Insulin-like growth factor 1 receptor beta chain]
LNQTEPVAGNYYPVNTR-N2H3F1S0G0	774.615		250.134	557.398		527.382	LNQTEPVAGNYYPVNTR	774.615		250.134	557.398		527.382	O00754	MA2B1	Lysosomal alpha-mannosidase (Laman) (EC 3.2.1.24) (Lysosomal acid alpha-mannosidase) (Mannosidase alpha class 2B member 1) (Mannosidase alpha-B) [Cleaved into: Lysosomal alpha-mannosidase A peptide; Lysosomal alpha-mannosidase B peptide; Lysosomal alpha-mannosidase C peptide; Lysosomal alpha-mannosidase D peptide; Lysosomal alpha-mannosidase E peptide]
LNSSTIK-N2H10F0S0G0					146.89	146.89	LNSSTIK	15675.3	7460.19	16828.9	21238.2	15095.2	15259.6	P13473	LAMP2	Lysosome-associated membrane glycoprotein 2 (LAMP-2) (Lysosome-associated membrane protein 2) (CD107 antigen-like family member B) (LGP-96) (CD antigen CD107b)
LNSSTIK-N2H8F0S0G0					81.7606	81.7606	LNSSTIK	15675.3	7460.19	16828.9	21238.2	15095.2	15259.6	P13473	LAMP2	Lysosome-associated membrane glycoprotein 2 (LAMP-2) (Lysosome-associated membrane protein 2) (CD107 antigen-like family member B) (LGP-96) (CD antigen CD107b)
LNSSTIK-N2H9F0S0G0			76.4083			76.4083	LNSSTIK	15675.3	7460.19	16828.9	21238.2	15095.2	15259.6	P13473	LAMP2	Lysosome-associated membrane glycoprotein 2 (LAMP-2) (Lysosome-associated membrane protein 2) (CD107 antigen-like family member B) (LGP-96) (CD antigen CD107b)
LNSSTIK-N4H5F0S0G0					162.312	162.312	LNSSTIK	15675.3	7460.19	16828.9	21238.2	15095.2	15259.6	P13473	LAMP2	Lysosome-associated membrane glycoprotein 2 (LAMP-2) (Lysosome-associated membrane protein 2) (CD107 antigen-like family member B) (LGP-96) (CD antigen CD107b)
LNSSTIK-N4H5F0S1G0	818.116	992.545	278.328	1180.11	1275.38	908.895	LNSSTIK	15675.3	7460.19	16828.9	21238.2	15095.2	15259.6	P13473	LAMP2	Lysosome-associated membrane glycoprotein 2 (LAMP-2) (Lysosome-associated membrane protein 2) (CD107 antigen-like family member B) (LGP-96) (CD antigen CD107b)
LNSSTIK-N4H5F2S0G0					158.551	158.551	LNSSTIK	15675.3	7460.19	16828.9	21238.2	15095.2	15259.6	P13473	LAMP2	Lysosome-associated membrane glycoprotein 2 (LAMP-2) (Lysosome-associated membrane protein 2) (CD107 antigen-like family member B) (LGP-96) (CD antigen CD107b)
LNSSTIK-N4H9F0S0G0	260.485	478.203		608.438	560.714	476.96	LNSSTIK	15675.3	7460.19	16828.9	21238.2	15095.2	15259.6	P13473	LAMP2	Lysosome-associated membrane glycoprotein 2 (LAMP-2) (Lysosome-associated membrane protein 2) (CD107 antigen-like family member B) (LGP-96) (CD antigen CD107b)
LNSSTIK-N5H6F0S0G0				167.362	3156.78	1662.07	LNSSTIK	15675.3	7460.19	16828.9	21238.2	15095.2	15259.6	P13473	LAMP2	Lysosome-associated membrane glycoprotein 2 (LAMP-2) (Lysosome-associated membrane protein 2) (CD107 antigen-like family member B) (LGP-96) (CD antigen CD107b)
LNSSTIK-N5H6F0S1G0	10993	737.884	10351.6	12558.9	2073.32	7342.94	LNSSTIK	15675.3	7460.19	16828.9	21238.2	15095.2	15259.6	P13473	LAMP2	Lysosome-associated membrane glycoprotein 2 (LAMP-2) (Lysosome-associated membrane protein 2) (CD107 antigen-like family member B) (LGP-96) (CD antigen CD107b)
LNSSTIK-N5H6F0S2G0	1307.49	989.452	1059.78	929.463	745.321	1006.3	LNSSTIK	15675.3	7460.19	16828.9	21238.2	15095.2	15259.6	P13473	LAMP2	Lysosome-associated membrane glycoprotein 2 (LAMP-2) (Lysosome-associated membrane protein 2) (CD107 antigen-like family member B) (LGP-96) (CD antigen CD107b)
LNSSTIK-N5H6F1S0G0					203.337	203.337	LNSSTIK	15675.3	7460.19	16828.9	21238.2	15095.2	15259.6	P13473	LAMP2	Lysosome-associated membrane glycoprotein 2 (LAMP-2) (Lysosome-associated membrane protein 2) (CD107 antigen-like family member B) (LGP-96) (CD antigen CD107b)
LNSSTIK-N5H6F1S1G0	871.412		1487.72	1649.88	1977.67	1496.67	LNSSTIK	15675.3	7460.19	16828.9	21238.2	15095.2	15259.6	P13473	LAMP2	Lysosome-associated membrane glycoprotein 2 (LAMP-2) (Lysosome-associated membrane protein 2) (CD107 antigen-like family member B) (LGP-96) (CD antigen CD107b)
LNSSTIK-N5H6F1S2G0			233.766			233.766	LNSSTIK	15675.3	7460.19	16828.9	21238.2	15095.2	15259.6	P13473	LAMP2	Lysosome-associated membrane glycoprotein 2 (LAMP-2) (Lysosome-associated membrane protein 2) (CD107 antigen-like family member B) (LGP-96) (CD antigen CD107b)
LNSSTIK-N6H6F0S0G0		636.983	722.689	888.717	876.369	781.189	LNSSTIK	15675.3	7460.19	16828.9	21238.2	15095.2	15259.6	P13473	LAMP2	Lysosome-associated membrane glycoprotein 2 (LAMP-2) (Lysosome-associated membrane protein 2) (CD107 antigen-like family member B) (LGP-96) (CD antigen CD107b)
LNSSTIK-N6H6F0S1G0	265.969			472.827		369.398	LNSSTIK	15675.3	7460.19	16828.9	21238.2	15095.2	15259.6	P13473	LAMP2	Lysosome-associated membrane glycoprotein 2 (LAMP-2) (Lysosome-associated membrane protein 2) (CD107 antigen-like family member B) (LGP-96) (CD antigen CD107b)
LNSSTIK-N6H7F0S0G0		559.742	757.714	872.196	874.458	766.027	LNSSTIK	15675.3	7460.19	16828.9	21238.2	15095.2	15259.6	P13473	LAMP2	Lysosome-associated membrane glycoprotein 2 (LAMP-2) (Lysosome-associated membrane protein 2) (CD107 antigen-like family member B) (LGP-96) (CD antigen CD107b)
LNSSTIK-N6H7F0S1G0	813.066	2177.86	1199.34	1106.06	1391.92	1337.65	LNSSTIK	15675.3	7460.19	16828.9	21238.2	15095.2	15259.6	P13473	LAMP2	Lysosome-associated membrane glycoprotein 2 (LAMP-2) (Lysosome-associated membrane protein 2) (CD107 antigen-like family member B) (LGP-96) (CD antigen CD107b)
LNSSTIK-N6H7F0S2G0	345.762	887.519	529.648	804.27	814.539	676.348	LNSSTIK	15675.3	7460.19	16828.9	21238.2	15095.2	15259.6	P13473	LAMP2	Lysosome-associated membrane glycoprotein 2 (LAMP-2) (Lysosome-associated membrane protein 2) (CD107 antigen-like family member B) (LGP-96) (CD antigen CD107b)
LNSSTIK-N6H7F3S0G0					185.884	185.884	LNSSTIK	15675.3	7460.19	16828.9	21238.2	15095.2	15259.6	P13473	LAMP2	Lysosome-associated membrane glycoprotein 2 (LAMP-2) (Lysosome-associated membrane protein 2) (CD107 antigen-like family member B) (LGP-96) (CD antigen CD107b)
LNSSTIK-N7H8F0S1G0					410	410	LNSSTIK	15675.3	7460.19	16828.9	21238.2	15095.2	15259.6	P13473	LAMP2	Lysosome-associated membrane glycoprotein 2 (LAMP-2) (Lysosome-associated membrane protein 2) (CD107 antigen-like family member B) (LGP-96) (CD antigen CD107b)
LNSSTIK-N7H8F0S2G0			131.913			131.913	LNSSTIK	15675.3	7460.19	16828.9	21238.2	15095.2	15259.6	P13473	LAMP2	Lysosome-associated membrane glycoprotein 2 (LAMP-2) (Lysosome-associated membrane protein 2) (CD107 antigen-like family member B) (LGP-96) (CD antigen CD107b)
LNVSHTGVPLGEEYILVFSR-N2H6F0S0G0					259.533	259.533	LNVSHTGVPLGEEYILVFSR	903.783	426.301	361.587	159.698	803.702	531.014	Q8NAT1	PMGT2	Protein O-linked-mannose beta-1,4-N-acetylglucosaminyltransferase 2 (POMGnT2) (EC 2.4.1.312) (Extracellular O-linked N-acetylglucosamine transferase-like) (Glycosyltransferase-like domain-containing protein 2)
LNVSHTGVPLGEEYILVFSR-N2H7F0S0G0	903.783	426.301	361.587	159.698	207.567	411.787	LNVSHTGVPLGEEYILVFSR	903.783	426.301	361.587	159.698	803.702	531.014	Q8NAT1	PMGT2	Protein O-linked-mannose beta-1,4-N-acetylglucosaminyltransferase 2 (POMGnT2) (EC 2.4.1.312) (Extracellular O-linked N-acetylglucosamine transferase-like) (Glycosyltransferase-like domain-containing protein 2)
LNVSHTGVPLGEEYILVFSR-N6H3F0S0G0					336.602	336.602	LNVSHTGVPLGEEYILVFSR	903.783	426.301	361.587	159.698	803.702	531.014	Q8NAT1	PMGT2	Protein O-linked-mannose beta-1,4-N-acetylglucosaminyltransferase 2 (POMGnT2) (EC 2.4.1.312) (Extracellular O-linked N-acetylglucosamine transferase-like) (Glycosyltransferase-like domain-containing protein 2)
LPADCIDCTTNFSCTYGKPVTFDCAVKPSVTCVDQDFK-N2H8F0S0G0	409.59					409.59	LPADCIDCTTNFSCTYGKPVTFDCAVKPSVTCVDQDFK	409.59	173.264	203.592			262.149	Q9BRN9	TM2D3	TM2 domain-containing protein 3 (Beta-amyloid-binding protein-like protein 2) (BBP-like protein 2)
LPADCIDCTTNFSCTYGKPVTFDCAVKPSVTCVDQDFK-N6H3F0S0G0		173.264	203.592			188.428	LPADCIDCTTNFSCTYGKPVTFDCAVKPSVTCVDQDFK	409.59	173.264	203.592			262.149	Q9BRN9	TM2D3	TM2 domain-containing protein 3 (Beta-amyloid-binding protein-like protein 2) (BBP-like protein 2)
LPNSTIYVVEPGYLGFTVHPGDR-N2H7F0S0G0		1576.79	964.303	396.07	249.473	796.658	LPNSTIYVVEPGYLGFTVHPGDR	880.637	3299.6	2609.26	499.077	1062.01	1670.12	Q8TEM1	PO210	Nuclear pore membrane glycoprotein 210 (Nuclear pore protein gp210) (Nuclear envelope pore membrane protein POM 210) (POM210) (Nucleoporin Nup210) (Pore membrane protein of 210 kDa)
LPNSTIYVVEPGYLGFTVHPGDR-N2H8F0S0G0	880.637	1722.81	1644.96	103.007	367.955	943.874	LPNSTIYVVEPGYLGFTVHPGDR	880.637	3299.6	2609.26	499.077	1062.01	1670.12	Q8TEM1	PO210	Nuclear pore membrane glycoprotein 210 (Nuclear pore protein gp210) (Nuclear envelope pore membrane protein POM 210) (POM210) (Nucleoporin Nup210) (Pore membrane protein of 210 kDa)
LPNSTIYVVEPGYLGFTVHPGDR-N2H9F0S0G0					444.582	444.582	LPNSTIYVVEPGYLGFTVHPGDR	880.637	3299.6	2609.26	499.077	1062.01	1670.12	Q8TEM1	PO210	Nuclear pore membrane glycoprotein 210 (Nuclear pore protein gp210) (Nuclear envelope pore membrane protein POM 210) (POM210) (Nucleoporin Nup210) (Pore membrane protein of 210 kDa)
LQGLENWGQDPGVSANASK-N2H6F0S0G0	335.252					335.252	LQGLENWGQDPGVSANASK	485.26	57.4522	232.442	230.881	177.245	236.656	Q96AQ6	PBIP1	Pre-B-cell leukemia transcription factor-interacting protein 1 (Hematopoietic PBX-interacting protein)
LQGLENWGQDPGVSANASK-N2H9F0S0G0	150.009		232.442	230.881		204.444	LQGLENWGQDPGVSANASK	485.26	57.4522	232.442	230.881	177.245	236.656	Q96AQ6	PBIP1	Pre-B-cell leukemia transcription factor-interacting protein 1 (Hematopoietic PBX-interacting protein)
LQGLENWGQDPGVSANASK-N4H3F0S2G0		57.4522			177.245	117.349	LQGLENWGQDPGVSANASK	485.26	57.4522	232.442	230.881	177.245	236.656	Q96AQ6	PBIP1	Pre-B-cell leukemia transcription factor-interacting protein 1 (Hematopoietic PBX-interacting protein)
LSALDNLLNHSSMFLK-N2H6F0S0G0					524.406	524.406	LSALDNLLNHSSMFLK	4232.55	1675.26	2600.58	2506.79	2781.39	2759.31	Q9Y4L1	HYOU1	Hypoxia up-regulated protein 1 (150 kDa oxygen-regulated protein) (ORP-150) (170 kDa glucose-regulated protein) (GRP-170)
LSALDNLLNHSSMFLK-N2H7F0S0G0	773.298	693.311	505.563	455.663	690.947	623.756	LSALDNLLNHSSMFLK	4232.55	1675.26	2600.58	2506.79	2781.39	2759.31	Q9Y4L1	HYOU1	Hypoxia up-regulated protein 1 (150 kDa oxygen-regulated protein) (ORP-150) (170 kDa glucose-regulated protein) (GRP-170)
LSALDNLLNHSSMFLK-N2H8F0S0G0	3000.64	259.636	1362.25	966.781	437.052	1205.27	LSALDNLLNHSSMFLK	4232.55	1675.26	2600.58	2506.79	2781.39	2759.31	Q9Y4L1	HYOU1	Hypoxia up-regulated protein 1 (150 kDa oxygen-regulated protein) (ORP-150) (170 kDa glucose-regulated protein) (GRP-170)
LSALDNLLNHSSMFLK-N2H9F0S0G0	458.614	722.313	415.1	1084.34	1128.99	761.871	LSALDNLLNHSSMFLK	4232.55	1675.26	2600.58	2506.79	2781.39	2759.31	Q9Y4L1	HYOU1	Hypoxia up-regulated protein 1 (150 kDa oxygen-regulated protein) (ORP-150) (170 kDa glucose-regulated protein) (GRP-170)
LSALDNLLNHSSMFLK-N6H3F0S0G0			317.671			317.671	LSALDNLLNHSSMFLK	4232.55	1675.26	2600.58	2506.79	2781.39	2759.31	Q9Y4L1	HYOU1	Hypoxia up-regulated protein 1 (150 kDa oxygen-regulated protein) (ORP-150) (170 kDa glucose-regulated protein) (GRP-170)
LSHDANETLPLHLYVK-N2H10F0S0G0	492.3	245.865		189.978	176.007	276.038	LSHDANETLPLHLYVK	2274.08	1655.95	1459.8	1646.27	455.61	1498.34	O15031	PLXB2	Plexin-B2 (MM1)
LSHDANETLPLHLYVK-N2H12F0S0G0	314.649				279.603	297.126	LSHDANETLPLHLYVK	2274.08	1655.95	1459.8	1646.27	455.61	1498.34	O15031	PLXB2	Plexin-B2 (MM1)
LSHDANETLPLHLYVK-N2H8F0S0G0	278.619					278.619	LSHDANETLPLHLYVK	2274.08	1655.95	1459.8	1646.27	455.61	1498.34	O15031	PLXB2	Plexin-B2 (MM1)
LSHDANETLPLHLYVK-N2H9F0S0G0	183.009	186.591	119.942	535.214		256.189	LSHDANETLPLHLYVK	2274.08	1655.95	1459.8	1646.27	455.61	1498.34	O15031	PLXB2	Plexin-B2 (MM1)
LSHDANETLPLHLYVK-N4H5F1S1G0				545.894		545.894	LSHDANETLPLHLYVK	2274.08	1655.95	1459.8	1646.27	455.61	1498.34	O15031	PLXB2	Plexin-B2 (MM1)
LSHDANETLPLHLYVK-N4H5F2S0G0	221.62	395.191	197.203			271.338	LSHDANETLPLHLYVK	2274.08	1655.95	1459.8	1646.27	455.61	1498.34	O15031	PLXB2	Plexin-B2 (MM1)
LSHDANETLPLHLYVK-N4H5F2S1G0	164.859	144.512	336.772	102.191		187.083	LSHDANETLPLHLYVK	2274.08	1655.95	1459.8	1646.27	455.61	1498.34	O15031	PLXB2	Plexin-B2 (MM1)
LSHDANETLPLHLYVK-N4H5F3S0G0	490.76	599.014	664.242			584.672	LSHDANETLPLHLYVK	2274.08	1655.95	1459.8	1646.27	455.61	1498.34	O15031	PLXB2	Plexin-B2 (MM1)
LSHDANETLPLHLYVK-N4H5F4S0G0	128.266	84.7741	54.6303	71.618		84.8221	LSHDANETLPLHLYVK	2274.08	1655.95	1459.8	1646.27	455.61	1498.34	O15031	PLXB2	Plexin-B2 (MM1)
LSHDANETLPLHLYVK-N6H5F0S0G0			87.0078	201.379		144.193	LSHDANETLPLHLYVK	2274.08	1655.95	1459.8	1646.27	455.61	1498.34	O15031	PLXB2	Plexin-B2 (MM1)
LSITNETFR-N2H8F0S0G0	240.384		202.555	195.046	269.395	226.845	LSITNETFR	453.584	163.665	327.353	449.895	269.395	332.778	Q9BX74	TM2D1	TM2 domain-containing protein 1 (Amyloid-beta-binding protein) (hBBP)
LSITNETFR-N2H9F0S0G0	213.2	163.665	124.799	254.849		189.128	LSITNETFR	453.584	163.665	327.353	449.895	269.395	332.778	Q9BX74	TM2D1	TM2 domain-containing protein 1 (Amyloid-beta-binding protein) (hBBP)
LTFYGNWSEK-N2H6F0S0G0	211.663	156.97		107.339		158.657	LTFYGNWSEK	846.9	556.566		377.668	88.2046	467.335	Q9HCB6	SPON1	Spondin-1 (F-spondin) (Vascular smooth muscle cell growth-promoting factor)
LTFYGNWSEK-N2H7F0S0G0	150.689			189.038		169.864	LTFYGNWSEK	846.9	556.566		377.668	88.2046	467.335	Q9HCB6	SPON1	Spondin-1 (F-spondin) (Vascular smooth muscle cell growth-promoting factor)
LTFYGNWSEK-N3H5F1S0G0	156.231	190.789		81.291		142.77	LTFYGNWSEK	846.9	556.566		377.668	88.2046	467.335	Q9HCB6	SPON1	Spondin-1 (F-spondin) (Vascular smooth muscle cell growth-promoting factor)
LTFYGNWSEK-N3H6F0S0G0					88.2046	88.2046	LTFYGNWSEK	846.9	556.566		377.668	88.2046	467.335	Q9HCB6	SPON1	Spondin-1 (F-spondin) (Vascular smooth muscle cell growth-promoting factor)
LTFYGNWSEK-N3H7F1S0G0	186.116					186.116	LTFYGNWSEK	846.9	556.566		377.668	88.2046	467.335	Q9HCB6	SPON1	Spondin-1 (F-spondin) (Vascular smooth muscle cell growth-promoting factor)
LTFYGNWSEK-N4H5F1S0G0	142.2	208.808				175.504	LTFYGNWSEK	846.9	556.566		377.668	88.2046	467.335	Q9HCB6	SPON1	Spondin-1 (F-spondin) (Vascular smooth muscle cell growth-promoting factor)
LTNVTFPTGVVTNLHGDMDK-N2H9F0S0G0	1132.12	1383.9	568.807	537.943		905.692	LTNVTFPTGVVTNLHGDMDK	1132.12	1383.9	568.807	537.943		905.692	Q9P273	TEN3	Teneurin-3 (Ten-3) (Protein Odd Oz/ten-m homolog 3) (Tenascin-M3) (Ten-m3) (Teneurin transmembrane protein 3)
LTSCATNASICGDEAR-N4H5F1S1G0		148.968	54.6672			101.818	LTSCATNASICGDEAR	205.083	148.968	158.394	158.017	149.757	164.044	Q07954	LRP1	Prolow-density lipoprotein receptor-related protein 1 (LRP-1) (Alpha-2-macroglobulin receptor) (A2MR) (Apolipoprotein E receptor) (APOER) (CD antigen CD91) [Cleaved into: Low-density lipoprotein receptor-related protein 1 85 kDa subunit (LRP-85); Low-density lipoprotein receptor-related protein 1 515 kDa subunit (LRP-515); Low-density lipoprotein receptor-related protein 1 intracellular domain (L…
LTSCATNASICGDEAR-N4H5F3S0G0	205.083		103.727	158.017	149.757	154.146	LTSCATNASICGDEAR	205.083	148.968	158.394	158.017	149.757	164.044	Q07954	LRP1	Prolow-density lipoprotein receptor-related protein 1 (LRP-1) (Alpha-2-macroglobulin receptor) (A2MR) (Apolipoprotein E receptor) (APOER) (CD antigen CD91) [Cleaved into: Low-density lipoprotein receptor-related protein 1 85 kDa subunit (LRP-85); Low-density lipoprotein receptor-related protein 1 515 kDa subunit (LRP-515); Low-density lipoprotein receptor-related protein 1 intracellular domain (L…
LVDTNK-N2H6F0S0G0			359.331			359.331	LVDTNK		70.7776	982.392	198.468	665.319	479.239	O95490	AGRL2	Adhesion G protein-coupled receptor L2 (Calcium-independent alpha-latrotoxin receptor 2) (CIRL-2) (Latrophilin homolog 1) (Latrophilin-2) (Lectomedin-1)
LVDTNK-N2H7F0S0G0			623.061		665.319	644.19	LVDTNK		70.7776	982.392	198.468	665.319	479.239	O95490	AGRL2	Adhesion G protein-coupled receptor L2 (Calcium-independent alpha-latrotoxin receptor 2) (CIRL-2) (Latrophilin homolog 1) (Latrophilin-2) (Lectomedin-1)
LVDTNK-N2H8F0S0G0		70.7776		198.468		134.623	LVDTNK		70.7776	982.392	198.468	665.319	479.239	O95490	AGRL2	Adhesion G protein-coupled receptor L2 (Calcium-independent alpha-latrotoxin receptor 2) (CIRL-2) (Latrophilin homolog 1) (Latrophilin-2) (Lectomedin-1)
LVQLFPNDTSLK-N2H6F0S0G0	311.361	183.826	152.823	117.231		191.31	LVQLFPNDTSLK	311.361	183.826	152.823	117.231		191.31	Q12797	ASPH	Aspartyl/asparaginyl beta-hydroxylase (EC 1.14.11.16) (Aspartate beta-hydroxylase) (ASP beta-hydroxylase) (Peptide-aspartate beta-dioxygenase)
LWLPVNLTWADLEDR-N2H5F0S0G0	579.118	406.957	549.407	1362.87		724.588	LWLPVNLTWADLEDR	6176.51	3221.21	3310.66	6578.49	2792.25	4415.82	Q96G23	CERS2	Ceramide synthase 2 (CerS2) (LAG1 longevity assurance homolog 2) (SP260) (Sphingosine N-acyltransferase CERS2) (EC 2.3.1.24) (Tumor metastasis-suppressor gene 1 protein) (Very-long-chain ceramide synthase CERS2) (EC 2.3.1.297)
LWLPVNLTWADLEDR-N2H6F0S0G0	1466.9	950.986	1018.8	2102.21		1384.72	LWLPVNLTWADLEDR	6176.51	3221.21	3310.66	6578.49	2792.25	4415.82	Q96G23	CERS2	Ceramide synthase 2 (CerS2) (LAG1 longevity assurance homolog 2) (SP260) (Sphingosine N-acyltransferase CERS2) (EC 2.3.1.24) (Tumor metastasis-suppressor gene 1 protein) (Very-long-chain ceramide synthase CERS2) (EC 2.3.1.297)
LWLPVNLTWADLEDR-N2H7F0S0G0	1589.28	816.341	765.113	965.71	387.089	904.706	LWLPVNLTWADLEDR	6176.51	3221.21	3310.66	6578.49	2792.25	4415.82	Q96G23	CERS2	Ceramide synthase 2 (CerS2) (LAG1 longevity assurance homolog 2) (SP260) (Sphingosine N-acyltransferase CERS2) (EC 2.3.1.24) (Tumor metastasis-suppressor gene 1 protein) (Very-long-chain ceramide synthase CERS2) (EC 2.3.1.297)
LWLPVNLTWADLEDR-N2H8F0S0G0	2073.05	655.917	977.338	1531.47	415.332	1130.62	LWLPVNLTWADLEDR	6176.51	3221.21	3310.66	6578.49	2792.25	4415.82	Q96G23	CERS2	Ceramide synthase 2 (CerS2) (LAG1 longevity assurance homolog 2) (SP260) (Sphingosine N-acyltransferase CERS2) (EC 2.3.1.24) (Tumor metastasis-suppressor gene 1 protein) (Very-long-chain ceramide synthase CERS2) (EC 2.3.1.297)
LWLPVNLTWADLEDR-N2H9F0S0G0				383.704		383.704	LWLPVNLTWADLEDR	6176.51	3221.21	3310.66	6578.49	2792.25	4415.82	Q96G23	CERS2	Ceramide synthase 2 (CerS2) (LAG1 longevity assurance homolog 2) (SP260) (Sphingosine N-acyltransferase CERS2) (EC 2.3.1.24) (Tumor metastasis-suppressor gene 1 protein) (Very-long-chain ceramide synthase CERS2) (EC 2.3.1.297)
LWLPVNLTWADLEDR-N3H3F3S0G0					443.838	443.838	LWLPVNLTWADLEDR	6176.51	3221.21	3310.66	6578.49	2792.25	4415.82	Q96G23	CERS2	Ceramide synthase 2 (CerS2) (LAG1 longevity assurance homolog 2) (SP260) (Sphingosine N-acyltransferase CERS2) (EC 2.3.1.24) (Tumor metastasis-suppressor gene 1 protein) (Very-long-chain ceramide synthase CERS2) (EC 2.3.1.297)
LWLPVNLTWADLEDR-N3H4F3S0G0	468.165	391.006			747.702	535.624	LWLPVNLTWADLEDR	6176.51	3221.21	3310.66	6578.49	2792.25	4415.82	Q96G23	CERS2	Ceramide synthase 2 (CerS2) (LAG1 longevity assurance homolog 2) (SP260) (Sphingosine N-acyltransferase CERS2) (EC 2.3.1.24) (Tumor metastasis-suppressor gene 1 protein) (Very-long-chain ceramide synthase CERS2) (EC 2.3.1.297)
LWLPVNLTWADLEDR-N4H3F0S2G0					798.289	798.289	LWLPVNLTWADLEDR	6176.51	3221.21	3310.66	6578.49	2792.25	4415.82	Q96G23	CERS2	Ceramide synthase 2 (CerS2) (LAG1 longevity assurance homolog 2) (SP260) (Sphingosine N-acyltransferase CERS2) (EC 2.3.1.24) (Tumor metastasis-suppressor gene 1 protein) (Very-long-chain ceramide synthase CERS2) (EC 2.3.1.297)
LWLPVNLTWADLEDR-N6H3F0S0G0				232.52		232.52	LWLPVNLTWADLEDR	6176.51	3221.21	3310.66	6578.49	2792.25	4415.82	Q96G23	CERS2	Ceramide synthase 2 (CerS2) (LAG1 longevity assurance homolog 2) (SP260) (Sphingosine N-acyltransferase CERS2) (EC 2.3.1.24) (Tumor metastasis-suppressor gene 1 protein) (Very-long-chain ceramide synthase CERS2) (EC 2.3.1.297)
LWNSTFLEEYSK-N2H9F0S0G0	90.1745	82.4263	89.7021	51.7305	259.597	114.726	LWNSTFLEEYSK	454.909	82.4263	89.7021	260.332	690.752	315.624	P23229	ITA6	Integrin alpha-6 (CD49 antigen-like family member F) (VLA-6) (CD antigen CD49f) [Cleaved into: Integrin alpha-6 heavy chain; Integrin alpha-6 light chain; Processed integrin alpha-6 (Alpha6p)]
LWNSTFLEEYSK-N4H3F0S2G0	324.017			208.602	341.454	291.358	LWNSTFLEEYSK	454.909	82.4263	89.7021	260.332	690.752	315.624	P23229	ITA6	Integrin alpha-6 (CD49 antigen-like family member F) (VLA-6) (CD antigen CD49f) [Cleaved into: Integrin alpha-6 heavy chain; Integrin alpha-6 light chain; Processed integrin alpha-6 (Alpha6p)]
LWNSTFLEEYSK-N6H4F0S0G0	40.7175				89.701	65.2093	LWNSTFLEEYSK	454.909	82.4263	89.7021	260.332	690.752	315.624	P23229	ITA6	Integrin alpha-6 (CD49 antigen-like family member F) (VLA-6) (CD antigen CD49f) [Cleaved into: Integrin alpha-6 heavy chain; Integrin alpha-6 light chain; Processed integrin alpha-6 (Alpha6p)]
LYANHTSLPASAR-N2H10F0S0G0	212.415		153.048			182.731	LYANHTSLPASAR	431.072		153.048	95.0568	139.969	204.787	Q9NRB3	CHSTC	Carbohydrate sulfotransferase 12 (EC 2.8.2.5) (Chondroitin 4-O-sulfotransferase 2) (Chondroitin 4-sulfotransferase 2) (C4ST-2) (C4ST2) (Sulfotransferase Hlo)
LYANHTSLPASAR-N2H9F0S0G0	153.978			95.0568		124.517	LYANHTSLPASAR	431.072		153.048	95.0568	139.969	204.787	Q9NRB3	CHSTC	Carbohydrate sulfotransferase 12 (EC 2.8.2.5) (Chondroitin 4-O-sulfotransferase 2) (Chondroitin 4-sulfotransferase 2) (C4ST-2) (C4ST2) (Sulfotransferase Hlo)
LYANHTSLPASAR-N6H3F3S0G0	64.6795				139.969	102.324	LYANHTSLPASAR	431.072		153.048	95.0568	139.969	204.787	Q9NRB3	CHSTC	Carbohydrate sulfotransferase 12 (EC 2.8.2.5) (Chondroitin 4-O-sulfotransferase 2) (Chondroitin 4-sulfotransferase 2) (C4ST-2) (C4ST2) (Sulfotransferase Hlo)
LYWISSGNHTINR-N2H5F0S0G0	448.635	512.334	596.404	372.7		482.518	LYWISSGNHTINR	2738.46	1729.48	3198.95	2163.54		2457.61	Q07954	LRP1	Prolow-density lipoprotein receptor-related protein 1 (LRP-1) (Alpha-2-macroglobulin receptor) (A2MR) (Apolipoprotein E receptor) (APOER) (CD antigen CD91) [Cleaved into: Low-density lipoprotein receptor-related protein 1 85 kDa subunit (LRP-85); Low-density lipoprotein receptor-related protein 1 515 kDa subunit (LRP-515); Low-density lipoprotein receptor-related protein 1 intracellular domain (L…
LYWISSGNHTINR-N2H6F0S0G0	1204.42	855.832	1754.01	1790.84		1401.28	LYWISSGNHTINR	2738.46	1729.48	3198.95	2163.54		2457.61	Q07954	LRP1	Prolow-density lipoprotein receptor-related protein 1 (LRP-1) (Alpha-2-macroglobulin receptor) (A2MR) (Apolipoprotein E receptor) (APOER) (CD antigen CD91) [Cleaved into: Low-density lipoprotein receptor-related protein 1 85 kDa subunit (LRP-85); Low-density lipoprotein receptor-related protein 1 515 kDa subunit (LRP-515); Low-density lipoprotein receptor-related protein 1 intracellular domain (L…
LYWISSGNHTINR-N2H7F0S0G0	759.07	361.317	848.532			656.306	LYWISSGNHTINR	2738.46	1729.48	3198.95	2163.54		2457.61	Q07954	LRP1	Prolow-density lipoprotein receptor-related protein 1 (LRP-1) (Alpha-2-macroglobulin receptor) (A2MR) (Apolipoprotein E receptor) (APOER) (CD antigen CD91) [Cleaved into: Low-density lipoprotein receptor-related protein 1 85 kDa subunit (LRP-85); Low-density lipoprotein receptor-related protein 1 515 kDa subunit (LRP-515); Low-density lipoprotein receptor-related protein 1 intracellular domain (L…
LYWISSGNHTINR-N2H9F0S0G0	326.331					326.331	LYWISSGNHTINR	2738.46	1729.48	3198.95	2163.54		2457.61	Q07954	LRP1	Prolow-density lipoprotein receptor-related protein 1 (LRP-1) (Alpha-2-macroglobulin receptor) (A2MR) (Apolipoprotein E receptor) (APOER) (CD antigen CD91) [Cleaved into: Low-density lipoprotein receptor-related protein 1 85 kDa subunit (LRP-85); Low-density lipoprotein receptor-related protein 1 515 kDa subunit (LRP-515); Low-density lipoprotein receptor-related protein 1 intracellular domain (L…
MDPPCTNTTAASTYLNNPYVR-N2H6F0S0G0	760.846		768.048	1212.92	918.714	915.133	MDPPCTNTTAASTYLNNPYVR	864.952		768.048	1212.92	918.714	941.159	P10619	PPGB	Lysosomal protective protein (EC 3.4.16.5) (Carboxypeptidase C) (Carboxypeptidase L) (Cathepsin A) (Protective protein cathepsin A) (PPCA) (Protective protein for beta-galactosidase) [Cleaved into: Lysosomal protective protein 32 kDa chain; Lysosomal protective protein 20 kDa chain]
MDPPCTNTTAASTYLNNPYVR-N3H5F0S0G0	104.106					104.106	MDPPCTNTTAASTYLNNPYVR	864.952		768.048	1212.92	918.714	941.159	P10619	PPGB	Lysosomal protective protein (EC 3.4.16.5) (Carboxypeptidase C) (Carboxypeptidase L) (Cathepsin A) (Protective protein cathepsin A) (PPCA) (Protective protein for beta-galactosidase) [Cleaved into: Lysosomal protective protein 32 kDa chain; Lysosomal protective protein 20 kDa chain]
MGLLDSEPGSVLNVVSTALNDTVEFYR-N3H3F1S0G0	213.501					213.501	MGLLDSEPGSVLNVVSTALNDTVEFYR	723.736	423.149			159.154	435.346	Q9GZR5	ELOV4	Elongation of very long chain fatty acids protein 4 (EC 2.3.1.199) (3-keto acyl-CoA synthase ELOVL4) (ELOVL fatty acid elongase 4) (ELOVL FA elongase 4) (Very long chain 3-ketoacyl-CoA synthase 4) (Very long chain 3-oxoacyl-CoA synthase 4)
MGLLDSEPGSVLNVVSTALNDTVEFYR-N3H3F3S0G0		123.606				123.606	MGLLDSEPGSVLNVVSTALNDTVEFYR	723.736	423.149			159.154	435.346	Q9GZR5	ELOV4	Elongation of very long chain fatty acids protein 4 (EC 2.3.1.199) (3-keto acyl-CoA synthase ELOVL4) (ELOVL fatty acid elongase 4) (ELOVL FA elongase 4) (Very long chain 3-ketoacyl-CoA synthase 4) (Very long chain 3-oxoacyl-CoA synthase 4)
MGLLDSEPGSVLNVVSTALNDTVEFYR-N3H4F2S0G0	510.235	129.499			159.154	266.296	MGLLDSEPGSVLNVVSTALNDTVEFYR	723.736	423.149			159.154	435.346	Q9GZR5	ELOV4	Elongation of very long chain fatty acids protein 4 (EC 2.3.1.199) (3-keto acyl-CoA synthase ELOVL4) (ELOVL fatty acid elongase 4) (ELOVL FA elongase 4) (Very long chain 3-ketoacyl-CoA synthase 4) (Very long chain 3-oxoacyl-CoA synthase 4)
MGLLDSEPGSVLNVVSTALNDTVEFYR-N3H5F2S0G0		170.043				170.043	MGLLDSEPGSVLNVVSTALNDTVEFYR	723.736	423.149			159.154	435.346	Q9GZR5	ELOV4	Elongation of very long chain fatty acids protein 4 (EC 2.3.1.199) (3-keto acyl-CoA synthase ELOVL4) (ELOVL fatty acid elongase 4) (ELOVL FA elongase 4) (Very long chain 3-ketoacyl-CoA synthase 4) (Very long chain 3-oxoacyl-CoA synthase 4)
MGSYYINR-N2H8F0S0G0	338.108				161.698	249.903	MGSYYINR	639.517	162.738			161.698	321.318	Q9UKY4	POMT2	Protein O-mannosyl-transferase 2 (EC 2.4.1.109) (Dolichyl-phosphate-mannose--protein mannosyltransferase 2)
MGSYYINR-N2H9F0S0G0	301.409	162.738				232.073	MGSYYINR	639.517	162.738			161.698	321.318	Q9UKY4	POMT2	Protein O-mannosyl-transferase 2 (EC 2.4.1.109) (Dolichyl-phosphate-mannose--protein mannosyltransferase 2)
MHIFQNGSLVIHDVAPEDSGR-N2H5F0S0G0	542.131	913.794		290.666		582.197	MHIFQNGSLVIHDVAPEDSGR	2841.76	2147.36	1534.84	1477.75		2000.43	Q13308	PTK7	Inactive tyrosine-protein kinase 7 (Colon carcinoma kinase 4) (CCK-4) (Protein-tyrosine kinase 7) (Pseudo tyrosine kinase receptor 7) (Tyrosine-protein kinase-like 7)
MHIFQNGSLVIHDVAPEDSGR-N2H6F0S0G0	1784.76	983.825	1031.44	1187.08		1246.78	MHIFQNGSLVIHDVAPEDSGR	2841.76	2147.36	1534.84	1477.75		2000.43	Q13308	PTK7	Inactive tyrosine-protein kinase 7 (Colon carcinoma kinase 4) (CCK-4) (Protein-tyrosine kinase 7) (Pseudo tyrosine kinase receptor 7) (Tyrosine-protein kinase-like 7)
MHIFQNGSLVIHDVAPEDSGR-N2H7F0S0G0	107.306	150.998	72.3115			110.205	MHIFQNGSLVIHDVAPEDSGR	2841.76	2147.36	1534.84	1477.75		2000.43	Q13308	PTK7	Inactive tyrosine-protein kinase 7 (Colon carcinoma kinase 4) (CCK-4) (Protein-tyrosine kinase 7) (Pseudo tyrosine kinase receptor 7) (Tyrosine-protein kinase-like 7)
MHIFQNGSLVIHDVAPEDSGR-N3H6F0S0G0		98.7379				98.7379	MHIFQNGSLVIHDVAPEDSGR	2841.76	2147.36	1534.84	1477.75		2000.43	Q13308	PTK7	Inactive tyrosine-protein kinase 7 (Colon carcinoma kinase 4) (CCK-4) (Protein-tyrosine kinase 7) (Pseudo tyrosine kinase receptor 7) (Tyrosine-protein kinase-like 7)
MHIFQNGSLVIHDVAPEDSGR-N3H6F0S1G0	407.565		151.846			279.705	MHIFQNGSLVIHDVAPEDSGR	2841.76	2147.36	1534.84	1477.75		2000.43	Q13308	PTK7	Inactive tyrosine-protein kinase 7 (Colon carcinoma kinase 4) (CCK-4) (Protein-tyrosine kinase 7) (Pseudo tyrosine kinase receptor 7) (Tyrosine-protein kinase-like 7)
MHIFQNGSLVIHDVAPEDSGR-N3H6F2S0G0			279.249			279.249	MHIFQNGSLVIHDVAPEDSGR	2841.76	2147.36	1534.84	1477.75		2000.43	Q13308	PTK7	Inactive tyrosine-protein kinase 7 (Colon carcinoma kinase 4) (CCK-4) (Protein-tyrosine kinase 7) (Pseudo tyrosine kinase receptor 7) (Tyrosine-protein kinase-like 7)
MHLNGSNVQVLHR-N4H5F1S1G0	187.306	383.041	509.634	248.56		332.135	MHLNGSNVQVLHR	296.976	383.041	808.132	339.196		456.836	Q07954	LRP1	Prolow-density lipoprotein receptor-related protein 1 (LRP-1) (Alpha-2-macroglobulin receptor) (A2MR) (Apolipoprotein E receptor) (APOER) (CD antigen CD91) [Cleaved into: Low-density lipoprotein receptor-related protein 1 85 kDa subunit (LRP-85); Low-density lipoprotein receptor-related protein 1 515 kDa subunit (LRP-515); Low-density lipoprotein receptor-related protein 1 intracellular domain (L…
MHLNGSNVQVLHR-N4H5F3S0G0	109.669		298.498	90.6359		166.268	MHLNGSNVQVLHR	296.976	383.041	808.132	339.196		456.836	Q07954	LRP1	Prolow-density lipoprotein receptor-related protein 1 (LRP-1) (Alpha-2-macroglobulin receptor) (A2MR) (Apolipoprotein E receptor) (APOER) (CD antigen CD91) [Cleaved into: Low-density lipoprotein receptor-related protein 1 85 kDa subunit (LRP-85); Low-density lipoprotein receptor-related protein 1 515 kDa subunit (LRP-515); Low-density lipoprotein receptor-related protein 1 intracellular domain (L…
MNASFSLK-N2H10F0S0G0	81.7955					81.7955	MNASFSLK	232.341	405.579	74.9374	334.188		261.762	P22413	ENPP1	Ectonucleotide pyrophosphatase/phosphodiesterase family member 1 (E-NPP 1) (Membrane component chromosome 6 surface marker 1) (Phosphodiesterase I/nucleotide pyrophosphatase 1) (Plasma-cell membrane glycoprotein PC-1) [Cleaved into: Ectonucleotide pyrophosphatase/phosphodiesterase family member 1, secreted form] [Includes: Alkaline phosphodiesterase I (EC 3.1.4.1); Nucleotide pyrophosphatase (NPP…
MNASFSLK-N2H9F0S0G0			74.9374			74.9374	MNASFSLK	232.341	405.579	74.9374	334.188		261.762	P22413	ENPP1	Ectonucleotide pyrophosphatase/phosphodiesterase family member 1 (E-NPP 1) (Membrane component chromosome 6 surface marker 1) (Phosphodiesterase I/nucleotide pyrophosphatase 1) (Plasma-cell membrane glycoprotein PC-1) [Cleaved into: Ectonucleotide pyrophosphatase/phosphodiesterase family member 1, secreted form] [Includes: Alkaline phosphodiesterase I (EC 3.1.4.1); Nucleotide pyrophosphatase (NPP…
MNASFSLK-N4H5F1S1G0				279.779		279.779	MNASFSLK	232.341	405.579	74.9374	334.188		261.762	P22413	ENPP1	Ectonucleotide pyrophosphatase/phosphodiesterase family member 1 (E-NPP 1) (Membrane component chromosome 6 surface marker 1) (Phosphodiesterase I/nucleotide pyrophosphatase 1) (Plasma-cell membrane glycoprotein PC-1) [Cleaved into: Ectonucleotide pyrophosphatase/phosphodiesterase family member 1, secreted form] [Includes: Alkaline phosphodiesterase I (EC 3.1.4.1); Nucleotide pyrophosphatase (NPP…
MNASFSLK-N4H5F3S0G0		72.2272		54.4087		63.318	MNASFSLK	232.341	405.579	74.9374	334.188		261.762	P22413	ENPP1	Ectonucleotide pyrophosphatase/phosphodiesterase family member 1 (E-NPP 1) (Membrane component chromosome 6 surface marker 1) (Phosphodiesterase I/nucleotide pyrophosphatase 1) (Plasma-cell membrane glycoprotein PC-1) [Cleaved into: Ectonucleotide pyrophosphatase/phosphodiesterase family member 1, secreted form] [Includes: Alkaline phosphodiesterase I (EC 3.1.4.1); Nucleotide pyrophosphatase (NPP…
MNASFSLK-N5H5F1S0G0	150.546	333.352				241.949	MNASFSLK	232.341	405.579	74.9374	334.188		261.762	P22413	ENPP1	Ectonucleotide pyrophosphatase/phosphodiesterase family member 1 (E-NPP 1) (Membrane component chromosome 6 surface marker 1) (Phosphodiesterase I/nucleotide pyrophosphatase 1) (Plasma-cell membrane glycoprotein PC-1) [Cleaved into: Ectonucleotide pyrophosphatase/phosphodiesterase family member 1, secreted form] [Includes: Alkaline phosphodiesterase I (EC 3.1.4.1); Nucleotide pyrophosphatase (NPP…
MNFTGGDTCHK-N2H10F0S0G0	861.151	867.233	661.937	798.589	2128.24	1063.43	MNFTGGDTCHK	7253.54	12121.3	8091.75	5964.92	7362.72	8158.85	P11717	MPRI	Cation-independent mannose-6-phosphate receptor (CI Man-6-P receptor) (CI-MPR) (M6PR) (300 kDa mannose 6-phosphate receptor) (MPR 300) (Insulin-like growth factor 2 receptor) (Insulin-like growth factor II receptor) (IGF-II receptor) (M6P/IGF2 receptor) (M6P/IGF2R) (CD antigen CD222)
MNFTGGDTCHK-N2H6F0S0G0					122.475	122.475	MNFTGGDTCHK	7253.54	12121.3	8091.75	5964.92	7362.72	8158.85	P11717	MPRI	Cation-independent mannose-6-phosphate receptor (CI Man-6-P receptor) (CI-MPR) (M6PR) (300 kDa mannose 6-phosphate receptor) (MPR 300) (Insulin-like growth factor 2 receptor) (Insulin-like growth factor II receptor) (IGF-II receptor) (M6P/IGF2 receptor) (M6P/IGF2R) (CD antigen CD222)
MNFTGGDTCHK-N2H7F0S0G0	2004.35	1946.28	1047.05	1516.76	1592.56	1621.4	MNFTGGDTCHK	7253.54	12121.3	8091.75	5964.92	7362.72	8158.85	P11717	MPRI	Cation-independent mannose-6-phosphate receptor (CI Man-6-P receptor) (CI-MPR) (M6PR) (300 kDa mannose 6-phosphate receptor) (MPR 300) (Insulin-like growth factor 2 receptor) (Insulin-like growth factor II receptor) (IGF-II receptor) (M6P/IGF2 receptor) (M6P/IGF2R) (CD antigen CD222)
MNFTGGDTCHK-N2H8F0S0G0	2519.36	7310.6	4580.32	2352.98	2174.25	3787.5	MNFTGGDTCHK	7253.54	12121.3	8091.75	5964.92	7362.72	8158.85	P11717	MPRI	Cation-independent mannose-6-phosphate receptor (CI Man-6-P receptor) (CI-MPR) (M6PR) (300 kDa mannose 6-phosphate receptor) (MPR 300) (Insulin-like growth factor 2 receptor) (Insulin-like growth factor II receptor) (IGF-II receptor) (M6P/IGF2 receptor) (M6P/IGF2R) (CD antigen CD222)
MNFTGGDTCHK-N2H9F0S0G0	1868.69	1997.21	1802.43	1296.6	1345.19	1662.02	MNFTGGDTCHK	7253.54	12121.3	8091.75	5964.92	7362.72	8158.85	P11717	MPRI	Cation-independent mannose-6-phosphate receptor (CI Man-6-P receptor) (CI-MPR) (M6PR) (300 kDa mannose 6-phosphate receptor) (MPR 300) (Insulin-like growth factor 2 receptor) (Insulin-like growth factor II receptor) (IGF-II receptor) (M6P/IGF2 receptor) (M6P/IGF2R) (CD antigen CD222)
MSNITFLNFDPPIEEFHQYYQHIVTTLVK-N2H6F0S0G0		253.058	1490.58	1340.81		1028.15	MSNITFLNFDPPIEEFHQYYQHIVTTLVK		421.42	1803.28	1340.81		1188.5	Q9UHG3	PCYOX	Prenylcysteine oxidase 1 (EC 1.8.3.5) (Prenylcysteine lyase)
MSNITFLNFDPPIEEFHQYYQHIVTTLVK-N6H3F0S0G0			312.701			312.701	MSNITFLNFDPPIEEFHQYYQHIVTTLVK		421.42	1803.28	1340.81		1188.5	Q9UHG3	PCYOX	Prenylcysteine oxidase 1 (EC 1.8.3.5) (Prenylcysteine lyase)
MSNITFLNFDPPIEEFHQYYQHIVTTLVK-N6H4F0S0G0		168.362				168.362	MSNITFLNFDPPIEEFHQYYQHIVTTLVK		421.42	1803.28	1340.81		1188.5	Q9UHG3	PCYOX	Prenylcysteine oxidase 1 (EC 1.8.3.5) (Prenylcysteine lyase)
MSVINFECNK-N2H6F0S0G0			51.6071			51.6071	MSVINFECNK	315.725	534.418	228.421	59.5098	369.338	301.482	P11717	MPRI	Cation-independent mannose-6-phosphate receptor (CI Man-6-P receptor) (CI-MPR) (M6PR) (300 kDa mannose 6-phosphate receptor) (MPR 300) (Insulin-like growth factor 2 receptor) (Insulin-like growth factor II receptor) (IGF-II receptor) (M6P/IGF2 receptor) (M6P/IGF2R) (CD antigen CD222)
MSVINFECNK-N2H9F0S0G0	218.292	119.474	81.6451	59.5098	51.7695	106.138	MSVINFECNK	315.725	534.418	228.421	59.5098	369.338	301.482	P11717	MPRI	Cation-independent mannose-6-phosphate receptor (CI Man-6-P receptor) (CI-MPR) (M6PR) (300 kDa mannose 6-phosphate receptor) (MPR 300) (Insulin-like growth factor 2 receptor) (Insulin-like growth factor II receptor) (IGF-II receptor) (M6P/IGF2 receptor) (M6P/IGF2R) (CD antigen CD222)
MSVINFECNK-N4H5F1S1G0					317.568	317.568	MSVINFECNK	315.725	534.418	228.421	59.5098	369.338	301.482	P11717	MPRI	Cation-independent mannose-6-phosphate receptor (CI Man-6-P receptor) (CI-MPR) (M6PR) (300 kDa mannose 6-phosphate receptor) (MPR 300) (Insulin-like growth factor 2 receptor) (Insulin-like growth factor II receptor) (IGF-II receptor) (M6P/IGF2 receptor) (M6P/IGF2R) (CD antigen CD222)
MSVINFECNK-N5H6F3S0G0		149.287				149.287	MSVINFECNK	315.725	534.418	228.421	59.5098	369.338	301.482	P11717	MPRI	Cation-independent mannose-6-phosphate receptor (CI Man-6-P receptor) (CI-MPR) (M6PR) (300 kDa mannose 6-phosphate receptor) (MPR 300) (Insulin-like growth factor 2 receptor) (Insulin-like growth factor II receptor) (IGF-II receptor) (M6P/IGF2 receptor) (M6P/IGF2R) (CD antigen CD222)
MSVINFECNK-N6H6F1S0G0	97.4327	265.657	95.1686			152.753	MSVINFECNK	315.725	534.418	228.421	59.5098	369.338	301.482	P11717	MPRI	Cation-independent mannose-6-phosphate receptor (CI Man-6-P receptor) (CI-MPR) (M6PR) (300 kDa mannose 6-phosphate receptor) (MPR 300) (Insulin-like growth factor 2 receptor) (Insulin-like growth factor II receptor) (IGF-II receptor) (M6P/IGF2 receptor) (M6P/IGF2R) (CD antigen CD222)
MTPNLLHLAPENFYISHSPNSTAGPSCTLLEEAFR-N3H6F0S0G0					312.41	312.41	MTPNLLHLAPENFYISHSPNSTAGPSCTLLEEAFR		205.597	219.374	216.836	312.41	238.554	P07686	HEXB	Beta-hexosaminidase subunit beta (EC 3.2.1.52) (Beta-N-acetylhexosaminidase subunit beta) (Hexosaminidase subunit B) (Cervical cancer proto-oncogene 7 protein) (HCC-7) (N-acetyl-beta-glucosaminidase subunit beta) [Cleaved into: Beta-hexosaminidase subunit beta chain B; Beta-hexosaminidase subunit beta chain A]
MTPNLLHLAPENFYISHSPNSTAGPSCTLLEEAFR-N4H5F0S0G0		205.597	219.374	216.836		213.936	MTPNLLHLAPENFYISHSPNSTAGPSCTLLEEAFR		205.597	219.374	216.836	312.41	238.554	P07686	HEXB	Beta-hexosaminidase subunit beta (EC 3.2.1.52) (Beta-N-acetylhexosaminidase subunit beta) (Hexosaminidase subunit B) (Cervical cancer proto-oncogene 7 protein) (HCC-7) (N-acetyl-beta-glucosaminidase subunit beta) [Cleaved into: Beta-hexosaminidase subunit beta chain B; Beta-hexosaminidase subunit beta chain A]
MYNGSVPFEER-N2H10F0S0G0		108.617				108.617	MYNGSVPFEER	836.233	1063.27	679.392	661.802	603.739	768.886	P22413	ENPP1	Ectonucleotide pyrophosphatase/phosphodiesterase family member 1 (E-NPP 1) (Membrane component chromosome 6 surface marker 1) (Phosphodiesterase I/nucleotide pyrophosphatase 1) (Plasma-cell membrane glycoprotein PC-1) [Cleaved into: Ectonucleotide pyrophosphatase/phosphodiesterase family member 1, secreted form] [Includes: Alkaline phosphodiesterase I (EC 3.1.4.1); Nucleotide pyrophosphatase (NPP…
MYNGSVPFEER-N3H5F0S0G0		134.559		181.361		157.96	MYNGSVPFEER	836.233	1063.27	679.392	661.802	603.739	768.886	P22413	ENPP1	Ectonucleotide pyrophosphatase/phosphodiesterase family member 1 (E-NPP 1) (Membrane component chromosome 6 surface marker 1) (Phosphodiesterase I/nucleotide pyrophosphatase 1) (Plasma-cell membrane glycoprotein PC-1) [Cleaved into: Ectonucleotide pyrophosphatase/phosphodiesterase family member 1, secreted form] [Includes: Alkaline phosphodiesterase I (EC 3.1.4.1); Nucleotide pyrophosphatase (NPP…
MYNGSVPFEER-N3H6F0S0G0	587.227	432.036	494.957	480.441	439.44	486.82	MYNGSVPFEER	836.233	1063.27	679.392	661.802	603.739	768.886	P22413	ENPP1	Ectonucleotide pyrophosphatase/phosphodiesterase family member 1 (E-NPP 1) (Membrane component chromosome 6 surface marker 1) (Phosphodiesterase I/nucleotide pyrophosphatase 1) (Plasma-cell membrane glycoprotein PC-1) [Cleaved into: Ectonucleotide pyrophosphatase/phosphodiesterase family member 1, secreted form] [Includes: Alkaline phosphodiesterase I (EC 3.1.4.1); Nucleotide pyrophosphatase (NPP…
MYNGSVPFEER-N3H6F0S1G0	249.005	388.052	184.434			273.831	MYNGSVPFEER	836.233	1063.27	679.392	661.802	603.739	768.886	P22413	ENPP1	Ectonucleotide pyrophosphatase/phosphodiesterase family member 1 (E-NPP 1) (Membrane component chromosome 6 surface marker 1) (Phosphodiesterase I/nucleotide pyrophosphatase 1) (Plasma-cell membrane glycoprotein PC-1) [Cleaved into: Ectonucleotide pyrophosphatase/phosphodiesterase family member 1, secreted form] [Includes: Alkaline phosphodiesterase I (EC 3.1.4.1); Nucleotide pyrophosphatase (NPP…
MYNGSVPFEER-N3H6F1S0G0					164.298	164.298	MYNGSVPFEER	836.233	1063.27	679.392	661.802	603.739	768.886	P22413	ENPP1	Ectonucleotide pyrophosphatase/phosphodiesterase family member 1 (E-NPP 1) (Membrane component chromosome 6 surface marker 1) (Phosphodiesterase I/nucleotide pyrophosphatase 1) (Plasma-cell membrane glycoprotein PC-1) [Cleaved into: Ectonucleotide pyrophosphatase/phosphodiesterase family member 1, secreted form] [Includes: Alkaline phosphodiesterase I (EC 3.1.4.1); Nucleotide pyrophosphatase (NPP…
MYSEGSDIVPQSNETALHYFK-N2H6F0S0G0	219.71	272.743	605.111	474.252	428.528	400.069	MYSEGSDIVPQSNETALHYFK	1420.45	1095.21	1344.38	2284.97	2023.56	1633.72	Q9UBV2	SE1L1	Protein sel-1 homolog 1 (Suppressor of lin-12-like protein 1) (Sel-1L)
MYSEGSDIVPQSNETALHYFK-N2H7F0S0G0	386.326	250	218.094	151.089		251.377	MYSEGSDIVPQSNETALHYFK	1420.45	1095.21	1344.38	2284.97	2023.56	1633.72	Q9UBV2	SE1L1	Protein sel-1 homolog 1 (Suppressor of lin-12-like protein 1) (Sel-1L)
MYSEGSDIVPQSNETALHYFK-N2H8F0S0G0	503.5		339.805	465.157	411.964	430.107	MYSEGSDIVPQSNETALHYFK	1420.45	1095.21	1344.38	2284.97	2023.56	1633.72	Q9UBV2	SE1L1	Protein sel-1 homolog 1 (Suppressor of lin-12-like protein 1) (Sel-1L)
MYSEGSDIVPQSNETALHYFK-N2H9F0S0G0	310.914	572.469	181.374	1194.48	1183.06	688.459	MYSEGSDIVPQSNETALHYFK	1420.45	1095.21	1344.38	2284.97	2023.56	1633.72	Q9UBV2	SE1L1	Protein sel-1 homolog 1 (Suppressor of lin-12-like protein 1) (Sel-1L)
NALNLTFHAQNVGEGGAYEAELR-N2H6F0S0G0	251.129			137.464		194.296	NALNLTFHAQNVGEGGAYEAELR	505.782	361.381	291.691	445.695		401.137	P08648	ITA5	Integrin alpha-5 (CD49 antigen-like family member E) (Fibronectin receptor subunit alpha) (Integrin alpha-F) (VLA-5) (CD antigen CD49e) [Cleaved into: Integrin alpha-5 heavy chain; Integrin alpha-5 light chain]
NALNLTFHAQNVGEGGAYEAELR-N2H7F0S0G0	87.3968	361.381	291.691	308.232		262.175	NALNLTFHAQNVGEGGAYEAELR	505.782	361.381	291.691	445.695		401.137	P08648	ITA5	Integrin alpha-5 (CD49 antigen-like family member E) (Fibronectin receptor subunit alpha) (Integrin alpha-F) (VLA-5) (CD antigen CD49e) [Cleaved into: Integrin alpha-5 heavy chain; Integrin alpha-5 light chain]
NALNLTFHAQNVGEGGAYEAELR-N2H8F0S0G0	167.256					167.256	NALNLTFHAQNVGEGGAYEAELR	505.782	361.381	291.691	445.695		401.137	P08648	ITA5	Integrin alpha-5 (CD49 antigen-like family member E) (Fibronectin receptor subunit alpha) (Integrin alpha-F) (VLA-5) (CD antigen CD49e) [Cleaved into: Integrin alpha-5 heavy chain; Integrin alpha-5 light chain]
NANGSYTCEECDSSCVGCTGEGPGNCK-N2H5F0S0G0	149.335	71.5757	94.0122	66.0441		95.2418	NANGSYTCEECDSSCVGCTGEGPGNCK	518.097	161.694	130.824	66.0441		219.165	Q6UXH1	CREL2	Protein disulfide isomerase CRELD2 (EC 5.3.4.1) (Cysteine-rich with EGF-like domain protein 2)
NANGSYTCEECDSSCVGCTGEGPGNCK-N2H6F0S0G0	223.051	32.4437				127.747	NANGSYTCEECDSSCVGCTGEGPGNCK	518.097	161.694	130.824	66.0441		219.165	Q6UXH1	CREL2	Protein disulfide isomerase CRELD2 (EC 5.3.4.1) (Cysteine-rich with EGF-like domain protein 2)
NANGSYTCEECDSSCVGCTGEGPGNCK-N2H8F0S0G0	61.0291					61.0291	NANGSYTCEECDSSCVGCTGEGPGNCK	518.097	161.694	130.824	66.0441		219.165	Q6UXH1	CREL2	Protein disulfide isomerase CRELD2 (EC 5.3.4.1) (Cysteine-rich with EGF-like domain protein 2)
NANGSYTCEECDSSCVGCTGEGPGNCK-N4H3F1S0G0	84.6811		36.812			60.7466	NANGSYTCEECDSSCVGCTGEGPGNCK	518.097	161.694	130.824	66.0441		219.165	Q6UXH1	CREL2	Protein disulfide isomerase CRELD2 (EC 5.3.4.1) (Cysteine-rich with EGF-like domain protein 2)
NANGSYTCEECDSSCVGCTGEGPGNCK-N6H3F0S0G0		57.6745				57.6745	NANGSYTCEECDSSCVGCTGEGPGNCK	518.097	161.694	130.824	66.0441		219.165	Q6UXH1	CREL2	Protein disulfide isomerase CRELD2 (EC 5.3.4.1) (Cysteine-rich with EGF-like domain protein 2)
NASHLVCSACFGPCAR-N2H6F0S0G0	184.316			243.789		214.052	NASHLVCSACFGPCAR	184.316	376.315		243.789		268.14	Q96HD1	CREL1	Protein disulfide isomerase CRELD1 (EC 5.3.4.1) (Cysteine-rich with EGF-like domain protein 1)
NASHLVCSACFGPCAR-N8H8F0S2G0		376.315				376.315	NASHLVCSACFGPCAR	184.316	376.315		243.789		268.14	Q96HD1	CREL1	Protein disulfide isomerase CRELD1 (EC 5.3.4.1) (Cysteine-rich with EGF-like domain protein 1)
NASNMEYR-N2H6F0S0G0	459.042	172.294	569.49		272.883	368.427	NASNMEYR	533.056	172.294	668.576		1796.36	792.571	Q9Y639	NPTN	Neuroplastin (Stromal cell-derived receptor 1) (SDR-1)
NASNMEYR-N2H7F0S0G0	74.0135		99.0854		264.618	145.906	NASNMEYR	533.056	172.294	668.576		1796.36	792.571	Q9Y639	NPTN	Neuroplastin (Stromal cell-derived receptor 1) (SDR-1)
NASNMEYR-N2H8F0S0G0					522.84	522.84	NASNMEYR	533.056	172.294	668.576		1796.36	792.571	Q9Y639	NPTN	Neuroplastin (Stromal cell-derived receptor 1) (SDR-1)
NASNMEYR-N4H5F1S1G0					637.601	637.601	NASNMEYR	533.056	172.294	668.576		1796.36	792.571	Q9Y639	NPTN	Neuroplastin (Stromal cell-derived receptor 1) (SDR-1)
NASNMEYR-N4H5F2S0G0					98.4157	98.4157	NASNMEYR	533.056	172.294	668.576		1796.36	792.571	Q9Y639	NPTN	Neuroplastin (Stromal cell-derived receptor 1) (SDR-1)
NASSEYSGTYSCTVR-N3H5F1S1G0	145.429	68.268				106.849	NASSEYSGTYSCTVR	145.429	205.138	92.6021	258.22		175.347	P78310	CXAR	Coxsackievirus and adenovirus receptor (CAR) (hCAR) (CVB3-binding protein) (Coxsackievirus B-adenovirus receptor) (HCVADR)
NASSEYSGTYSCTVR-N3H5F3S0G0		136.87	92.6021	258.22		162.564	NASSEYSGTYSCTVR	145.429	205.138	92.6021	258.22		175.347	P78310	CXAR	Coxsackievirus and adenovirus receptor (CAR) (hCAR) (CVB3-binding protein) (Coxsackievirus B-adenovirus receptor) (HCVADR)
NATALYHVEAFK-N2H6F0S0G0	687.788	696.317	621.114	590.267		648.872	NATALYHVEAFK	687.788	1567.54	1316.89	1051.33	619.163	1048.54	Q9UNW1	MINP1	Multiple inositol polyphosphate phosphatase 1 (EC 3.1.3.62) (2,3-bisphosphoglycerate 3-phosphatase) (2,3-BPG phosphatase) (EC 3.1.3.80) (Inositol (1,3,4,5)-tetrakisphosphate 3-phosphatase) (Ins(1,3,4,5)P(4) 3-phosphatase)
NATALYHVEAFK-N2H7F0S0G0		168.371	188.835			178.603	NATALYHVEAFK	687.788	1567.54	1316.89	1051.33	619.163	1048.54	Q9UNW1	MINP1	Multiple inositol polyphosphate phosphatase 1 (EC 3.1.3.62) (2,3-bisphosphoglycerate 3-phosphatase) (2,3-BPG phosphatase) (EC 3.1.3.80) (Inositol (1,3,4,5)-tetrakisphosphate 3-phosphatase) (Ins(1,3,4,5)P(4) 3-phosphatase)
NATALYHVEAFK-N2H8F0S0G0		357.969	352.978	285.179	325.596	330.431	NATALYHVEAFK	687.788	1567.54	1316.89	1051.33	619.163	1048.54	Q9UNW1	MINP1	Multiple inositol polyphosphate phosphatase 1 (EC 3.1.3.62) (2,3-bisphosphoglycerate 3-phosphatase) (2,3-BPG phosphatase) (EC 3.1.3.80) (Inositol (1,3,4,5)-tetrakisphosphate 3-phosphatase) (Ins(1,3,4,5)P(4) 3-phosphatase)
NATALYHVEAFK-N2H9F0S0G0		344.88	153.963	175.883	293.567	242.073	NATALYHVEAFK	687.788	1567.54	1316.89	1051.33	619.163	1048.54	Q9UNW1	MINP1	Multiple inositol polyphosphate phosphatase 1 (EC 3.1.3.62) (2,3-bisphosphoglycerate 3-phosphatase) (2,3-BPG phosphatase) (EC 3.1.3.80) (Inositol (1,3,4,5)-tetrakisphosphate 3-phosphatase) (Ins(1,3,4,5)P(4) 3-phosphatase)
NATEAAWR-N2H5F0S0G0	444.43	519.978	413.874	404.451	215.006	399.548	NATEAAWR	1520.91	1321.17	1652.77	1153.95	421.752	1214.11	P20933	ASPG	N(4)-(beta-N-acetylglucosaminyl)-L-asparaginase (EC 3.5.1.26) (Aspartylglucosaminidase) (Glycosylasparaginase) (N4-(N-acetyl-beta-glucosaminyl)-L-asparagine amidase) [Cleaved into: Glycosylasparaginase alpha chain; Glycosylasparaginase beta chain]
NATEAAWR-N2H6F0S0G0	1076.48	801.195	1238.9	749.501	206.746	814.564	NATEAAWR	1520.91	1321.17	1652.77	1153.95	421.752	1214.11	P20933	ASPG	N(4)-(beta-N-acetylglucosaminyl)-L-asparaginase (EC 3.5.1.26) (Aspartylglucosaminidase) (Glycosylasparaginase) (N4-(N-acetyl-beta-glucosaminyl)-L-asparagine amidase) [Cleaved into: Glycosylasparaginase alpha chain; Glycosylasparaginase beta chain]
NATLAEQAK-N2H5F0S0G0		168.413	156.462			162.438	NATLAEQAK	8757.35	15243.8	18990.2	6219.02	10759.3	11993.9	Q9Y4L1	HYOU1	Hypoxia up-regulated protein 1 (150 kDa oxygen-regulated protein) (ORP-150) (170 kDa glucose-regulated protein) (GRP-170)
NATLAEQAK-N2H6F0S0G0		1728.05	1746.31	2076.04	672.081	1555.62	NATLAEQAK	8757.35	15243.8	18990.2	6219.02	10759.3	11993.9	Q9Y4L1	HYOU1	Hypoxia up-regulated protein 1 (150 kDa oxygen-regulated protein) (ORP-150) (170 kDa glucose-regulated protein) (GRP-170)
NATLAEQAK-N2H7F0S0G0	454.371	1274.89	1214.75	1189.38	885.314	1003.74	NATLAEQAK	8757.35	15243.8	18990.2	6219.02	10759.3	11993.9	Q9Y4L1	HYOU1	Hypoxia up-regulated protein 1 (150 kDa oxygen-regulated protein) (ORP-150) (170 kDa glucose-regulated protein) (GRP-170)
NATLAEQAK-N2H8F0S0G0	8014.42	9885.37	13079.2	1229.85	4571.49	7356.06	NATLAEQAK	8757.35	15243.8	18990.2	6219.02	10759.3	11993.9	Q9Y4L1	HYOU1	Hypoxia up-regulated protein 1 (150 kDa oxygen-regulated protein) (ORP-150) (170 kDa glucose-regulated protein) (GRP-170)
NATLAEQAK-N2H9F0S0G0	288.558	2187.1	2362.54	1723.76	2563.09	1825.01	NATLAEQAK	8757.35	15243.8	18990.2	6219.02	10759.3	11993.9	Q9Y4L1	HYOU1	Hypoxia up-regulated protein 1 (150 kDa oxygen-regulated protein) (ORP-150) (170 kDa glucose-regulated protein) (GRP-170)
NATLAEQAK-N2H9F1S0G0					312.723	312.723	NATLAEQAK	8757.35	15243.8	18990.2	6219.02	10759.3	11993.9	Q9Y4L1	HYOU1	Hypoxia up-regulated protein 1 (150 kDa oxygen-regulated protein) (ORP-150) (170 kDa glucose-regulated protein) (GRP-170)
NATLAEQAK-N3H4F3S0G0			431		1360.34	895.671	NATLAEQAK	8757.35	15243.8	18990.2	6219.02	10759.3	11993.9	Q9Y4L1	HYOU1	Hypoxia up-regulated protein 1 (150 kDa oxygen-regulated protein) (ORP-150) (170 kDa glucose-regulated protein) (GRP-170)
NATLAEQAK-N4H3F0S2G0					394.213	394.213	NATLAEQAK	8757.35	15243.8	18990.2	6219.02	10759.3	11993.9	Q9Y4L1	HYOU1	Hypoxia up-regulated protein 1 (150 kDa oxygen-regulated protein) (ORP-150) (170 kDa glucose-regulated protein) (GRP-170)
NATQHTAGYFGSDVK-N2H7F0S0G0	190.801	118.991	282.848			197.547	NATQHTAGYFGSDVK	190.801	118.991	282.848			197.547	Q9HCU4	CELR2	Cadherin EGF LAG seven-pass G-type receptor 2 (Cadherin family member 10) (Epidermal growth factor-like protein 2) (EGF-like protein 2) (Flamingo homolog 3) (Multiple epidermal growth factor-like domains protein 3) (Multiple EGF-like domains protein 3)
NATVVWMK-N2H12F0S0G0	267.546		236.97	212.031	338.751	263.824	NATVVWMK	1386.1	128.434	544.305	715.765	480.762	651.074	Q13740	CD166	CD166 antigen (Activated leukocyte cell adhesion molecule) (CD antigen CD166)
NATVVWMK-N2H9F0S0G0	123.159					123.159	NATVVWMK	1386.1	128.434	544.305	715.765	480.762	651.074	Q13740	CD166	CD166 antigen (Activated leukocyte cell adhesion molecule) (CD antigen CD166)
NATVVWMK-N3H7F1S0G0	72.4927					72.4927	NATVVWMK	1386.1	128.434	544.305	715.765	480.762	651.074	Q13740	CD166	CD166 antigen (Activated leukocyte cell adhesion molecule) (CD antigen CD166)
NATVVWMK-N4H5F1S1G0				190.514		190.514	NATVVWMK	1386.1	128.434	544.305	715.765	480.762	651.074	Q13740	CD166	CD166 antigen (Activated leukocyte cell adhesion molecule) (CD antigen CD166)
NATVVWMK-N4H5F2S0G0		128.434	265.716			197.075	NATVVWMK	1386.1	128.434	544.305	715.765	480.762	651.074	Q13740	CD166	CD166 antigen (Activated leukocyte cell adhesion molecule) (CD antigen CD166)
NATVVWMK-N5H4F0S1G0	241.683					241.683	NATVVWMK	1386.1	128.434	544.305	715.765	480.762	651.074	Q13740	CD166	CD166 antigen (Activated leukocyte cell adhesion molecule) (CD antigen CD166)
NATVVWMK-N5H4F2S1G0	468.931		41.6199			255.276	NATVVWMK	1386.1	128.434	544.305	715.765	480.762	651.074	Q13740	CD166	CD166 antigen (Activated leukocyte cell adhesion molecule) (CD antigen CD166)
NATVVWMK-N5H5F2S0G0	212.293			313.219	142.01	222.508	NATVVWMK	1386.1	128.434	544.305	715.765	480.762	651.074	Q13740	CD166	CD166 antigen (Activated leukocyte cell adhesion molecule) (CD antigen CD166)
NATYGYVLDDPDPDDGFNYK-N2H5F0S0G0	101.665				615.46	358.563	NATYGYVLDDPDPDDGFNYK	2088.44	1730.38	1058.81	3189.03	4673.05	2547.94	O43852	CALU	Calumenin (Crocalbin) (IEF SSP 9302)
NATYGYVLDDPDPDDGFNYK-N2H5F1S0G0	468.799					468.799	NATYGYVLDDPDPDDGFNYK	2088.44	1730.38	1058.81	3189.03	4673.05	2547.94	O43852	CALU	Calumenin (Crocalbin) (IEF SSP 9302)
NATYGYVLDDPDPDDGFNYK-N2H6F0S0G0	37.8226	71.2647				54.5437	NATYGYVLDDPDPDDGFNYK	2088.44	1730.38	1058.81	3189.03	4673.05	2547.94	O43852	CALU	Calumenin (Crocalbin) (IEF SSP 9302)
NATYGYVLDDPDPDDGFNYK-N3H3F1S0G0			630.778	143.183		386.98	NATYGYVLDDPDPDDGFNYK	2088.44	1730.38	1058.81	3189.03	4673.05	2547.94	O43852	CALU	Calumenin (Crocalbin) (IEF SSP 9302)
NATYGYVLDDPDPDDGFNYK-N3H3F2S0G0	292.803		305.604		1087.29	561.899	NATYGYVLDDPDPDDGFNYK	2088.44	1730.38	1058.81	3189.03	4673.05	2547.94	O43852	CALU	Calumenin (Crocalbin) (IEF SSP 9302)
NATYGYVLDDPDPDDGFNYK-N3H4F3S0G0					155.71	155.71	NATYGYVLDDPDPDDGFNYK	2088.44	1730.38	1058.81	3189.03	4673.05	2547.94	O43852	CALU	Calumenin (Crocalbin) (IEF SSP 9302)
NATYGYVLDDPDPDDGFNYK-N4H3F1S0G0	958.883	1659.11	65.7567	2274.94	2112.89	1414.32	NATYGYVLDDPDPDDGFNYK	2088.44	1730.38	1058.81	3189.03	4673.05	2547.94	O43852	CALU	Calumenin (Crocalbin) (IEF SSP 9302)
NATYGYVLDDPDPDDGFNYK-N5H3F1S0G0			56.6693	668.96		362.815	NATYGYVLDDPDPDDGFNYK	2088.44	1730.38	1058.81	3189.03	4673.05	2547.94	O43852	CALU	Calumenin (Crocalbin) (IEF SSP 9302)
NATYGYVLDDPDPDDGFNYK-N5H4F0S0G0					701.699	701.699	NATYGYVLDDPDPDDGFNYK	2088.44	1730.38	1058.81	3189.03	4673.05	2547.94	O43852	CALU	Calumenin (Crocalbin) (IEF SSP 9302)
NATYGYVLDDPDPDDGFNYK-N5H4F2S0G0	228.469			101.945		165.207	NATYGYVLDDPDPDDGFNYK	2088.44	1730.38	1058.81	3189.03	4673.05	2547.94	O43852	CALU	Calumenin (Crocalbin) (IEF SSP 9302)
NCSAAPQPEPAAGLASYPELR-N2H6F0S0G0					626.413	626.413	NCSAAPQPEPAAGLASYPELR	1129.93	1060.68	522.834	1313.95	2203.62	1246.2	O75718	CRTAP	Cartilage-associated protein
NCSAAPQPEPAAGLASYPELR-N2H7F0S0G0					267.605	267.605	NCSAAPQPEPAAGLASYPELR	1129.93	1060.68	522.834	1313.95	2203.62	1246.2	O75718	CRTAP	Cartilage-associated protein
NCSAAPQPEPAAGLASYPELR-N2H8F0S0G0	404.614	539.086	280.611	1054.86		569.793	NCSAAPQPEPAAGLASYPELR	1129.93	1060.68	522.834	1313.95	2203.62	1246.2	O75718	CRTAP	Cartilage-associated protein
NCSAAPQPEPAAGLASYPELR-N2H9F0S0G0	422.382	126.078	155.545	91.6972		198.926	NCSAAPQPEPAAGLASYPELR	1129.93	1060.68	522.834	1313.95	2203.62	1246.2	O75718	CRTAP	Cartilage-associated protein
NCSAAPQPEPAAGLASYPELR-N3H4F3S0G0	216.383	395.516	86.6783	167.396	977.317	368.658	NCSAAPQPEPAAGLASYPELR	1129.93	1060.68	522.834	1313.95	2203.62	1246.2	O75718	CRTAP	Cartilage-associated protein
NCSAAPQPEPAAGLASYPELR-N4H3F0S2G0	86.552				332.287	209.42	NCSAAPQPEPAAGLASYPELR	1129.93	1060.68	522.834	1313.95	2203.62	1246.2	O75718	CRTAP	Cartilage-associated protein
NCSFEDDNIR-N2H5F0S0G0	295.886	483.076	313.697			364.22	NCSFEDDNIR	956.07	835.429	512.571	660.66	732.726	739.491	Q4G148	GXLT1	Glucoside xylosyltransferase 1 (EC 2.4.2.42) (Glycosyltransferase 8 domain-containing protein 3)
NCSFEDDNIR-N2H6F0S0G0	660.183	352.353	198.874	660.66	732.726	520.959	NCSFEDDNIR	956.07	835.429	512.571	660.66	732.726	739.491	Q4G148	GXLT1	Glucoside xylosyltransferase 1 (EC 2.4.2.42) (Glycosyltransferase 8 domain-containing protein 3)
NCSFQPER-N2H12F0S0G0		105.363				105.363	NCSFQPER	270.405	105.363			158.6	178.123	O15031	PLXB2	Plexin-B2 (MM1)
NCSFQPER-N2H8F0S0G0					78.4833	78.4833	NCSFQPER	270.405	105.363			158.6	178.123	O15031	PLXB2	Plexin-B2 (MM1)
NCSFQPER-N2H9F0S0G0					80.1164	80.1164	NCSFQPER	270.405	105.363			158.6	178.123	O15031	PLXB2	Plexin-B2 (MM1)
NCSFQPER-N4H5F1S1G0	144.764					144.764	NCSFQPER	270.405	105.363			158.6	178.123	O15031	PLXB2	Plexin-B2 (MM1)
NCSFQPER-N4H5F3S0G0	125.641					125.641	NCSFQPER	270.405	105.363			158.6	178.123	O15031	PLXB2	Plexin-B2 (MM1)
NCSPWLSCEELR-N2H7F0S0G0	496.321			401.492		448.906	NCSPWLSCEELR	1317.42	747.637	74.0181	1127.2	262.589	705.773	Q9H5K3	SG196	Protein O-mannose kinase (POMK) (EC 2.7.1.183) (Protein kinase-like protein SgK196) (Sugen kinase 196)
NCSPWLSCEELR-N2H8F0S0G0	673.489	591.936	74.0181	589.823	262.589	438.371	NCSPWLSCEELR	1317.42	747.637	74.0181	1127.2	262.589	705.773	Q9H5K3	SG196	Protein O-mannose kinase (POMK) (EC 2.7.1.183) (Protein kinase-like protein SgK196) (Sugen kinase 196)
NCSPWLSCEELR-N4H3F1S0G0	147.609	155.701		135.885		146.398	NCSPWLSCEELR	1317.42	747.637	74.0181	1127.2	262.589	705.773	Q9H5K3	SG196	Protein O-mannose kinase (POMK) (EC 2.7.1.183) (Protein kinase-like protein SgK196) (Sugen kinase 196)
NCTQSLQCWK-N2H5F0S0G0	83.5804	82.8987	85.768			84.0824	NCTQSLQCWK	419.268	738.242	796.252	439.839	570.79	592.878	P46531	NOTC1	Neurogenic locus notch homolog protein 1 (Notch 1) (hN1) (Translocation-associated notch protein TAN-1) [Cleaved into: Notch 1 extracellular truncation (NEXT); Notch 1 intracellular domain (NICD)]
NCTQSLQCWK-N2H6F0S0G0		193.706	246.648	81.7957	199.769	180.48	NCTQSLQCWK	419.268	738.242	796.252	439.839	570.79	592.878	P46531	NOTC1	Neurogenic locus notch homolog protein 1 (Notch 1) (hN1) (Translocation-associated notch protein TAN-1) [Cleaved into: Notch 1 extracellular truncation (NEXT); Notch 1 intracellular domain (NICD)]
NCTQSLQCWK-N2H7F0S0G0	206.467	213.169	248.062	267.558	104.556	207.963	NCTQSLQCWK	419.268	738.242	796.252	439.839	570.79	592.878	P46531	NOTC1	Neurogenic locus notch homolog protein 1 (Notch 1) (hN1) (Translocation-associated notch protein TAN-1) [Cleaved into: Notch 1 extracellular truncation (NEXT); Notch 1 intracellular domain (NICD)]
NCTQSLQCWK-N2H8F0S0G0	129.22	248.468	215.774	90.4851	149.173	166.624	NCTQSLQCWK	419.268	738.242	796.252	439.839	570.79	592.878	P46531	NOTC1	Neurogenic locus notch homolog protein 1 (Notch 1) (hN1) (Translocation-associated notch protein TAN-1) [Cleaved into: Notch 1 extracellular truncation (NEXT); Notch 1 intracellular domain (NICD)]
NCTQSLQCWK-N3H4F3S0G0					117.292	117.292	NCTQSLQCWK	419.268	738.242	796.252	439.839	570.79	592.878	P46531	NOTC1	Neurogenic locus notch homolog protein 1 (Notch 1) (hN1) (Translocation-associated notch protein TAN-1) [Cleaved into: Notch 1 extracellular truncation (NEXT); Notch 1 intracellular domain (NICD)]
NCTSISGDLHILPVAFR-N2H8F0S0G0	989.361	388.346	1739.03	1554.66	760.27	1086.33	NCTSISGDLHILPVAFR	989.361	388.346	1739.03	1706.44	1550.1	1274.66	P00533	EGFR	Epidermal growth factor receptor (EC 2.7.10.1) (Proto-oncogene c-ErbB-1) (Receptor tyrosine-protein kinase erbB-1)
NCTSISGDLHILPVAFR-N2H9F0S0G0				151.785		151.785	NCTSISGDLHILPVAFR	989.361	388.346	1739.03	1706.44	1550.1	1274.66	P00533	EGFR	Epidermal growth factor receptor (EC 2.7.10.1) (Proto-oncogene c-ErbB-1) (Receptor tyrosine-protein kinase erbB-1)
NCTSISGDLHILPVAFR-N6H4F0S0G0					789.826	789.826	NCTSISGDLHILPVAFR	989.361	388.346	1739.03	1706.44	1550.1	1274.66	P00533	EGFR	Epidermal growth factor receptor (EC 2.7.10.1) (Proto-oncogene c-ErbB-1) (Receptor tyrosine-protein kinase erbB-1)
NESHLIDFR-N2H9F0S0G0	211.113	155.974	175.176	98.4362		160.175	NESHLIDFR	211.113	155.974	175.176	98.4362		160.175	Q9UJ14	GGT7	Glutathione hydrolase 7 (EC 3.4.19.13) (Gamma-glutamyltransferase 7) (GGT 7) (EC 2.3.2.2) (Gamma-glutamyltransferase-like 3) (Gamma-glutamyltransferase-like 5) (Gamma-glutamyltranspeptidase 7) [Cleaved into: Glutathione hydrolase 7 heavy chain; Glutathione hydrolase 7 light chain]
NESTGSLGTQGR-N5H4F2S0G0					161.505	161.505	NESTGSLGTQGR		192.258		180.696	161.505	178.153	P41221	WNT5A	Protein Wnt-5a
NESTGSLGTQGR-N5H4F3S0G0		192.258		180.696		186.477	NESTGSLGTQGR		192.258		180.696	161.505	178.153	P41221	WNT5A	Protein Wnt-5a
NETHSICTACDESCK-N2H5F0S0G0	876.744		793.309	725.105	1156.3	887.866	NETHSICTACDESCK	3398.49	2259.2	3454.07	4116.25	5608.11	3767.22	Q6UXH1	CREL2	Protein disulfide isomerase CRELD2 (EC 5.3.4.1) (Cysteine-rich with EGF-like domain protein 2)
NETHSICTACDESCK-N2H6F0S0G0	1802	1026.34	920.998	1878.78	1088.67	1343.36	NETHSICTACDESCK	3398.49	2259.2	3454.07	4116.25	5608.11	3767.22	Q6UXH1	CREL2	Protein disulfide isomerase CRELD2 (EC 5.3.4.1) (Cysteine-rich with EGF-like domain protein 2)
NETHSICTACDESCK-N2H7F0S0G0	374.928		929.05	609.656	1675.75	897.345	NETHSICTACDESCK	3398.49	2259.2	3454.07	4116.25	5608.11	3767.22	Q6UXH1	CREL2	Protein disulfide isomerase CRELD2 (EC 5.3.4.1) (Cysteine-rich with EGF-like domain protein 2)
NETHSICTACDESCK-N2H8F0S0G0	344.82	1088.91	810.713	902.709	1625.71	954.572	NETHSICTACDESCK	3398.49	2259.2	3454.07	4116.25	5608.11	3767.22	Q6UXH1	CREL2	Protein disulfide isomerase CRELD2 (EC 5.3.4.1) (Cysteine-rich with EGF-like domain protein 2)
NETHSICTACDESCK-N2H9F0S0G0		143.944				143.944	NETHSICTACDESCK	3398.49	2259.2	3454.07	4116.25	5608.11	3767.22	Q6UXH1	CREL2	Protein disulfide isomerase CRELD2 (EC 5.3.4.1) (Cysteine-rich with EGF-like domain protein 2)
NETHSICTACDESCK-N3H4F1S0G0					61.6866	61.6866	NETHSICTACDESCK	3398.49	2259.2	3454.07	4116.25	5608.11	3767.22	Q6UXH1	CREL2	Protein disulfide isomerase CRELD2 (EC 5.3.4.1) (Cysteine-rich with EGF-like domain protein 2)
NFIINMTCR-N2H7F0S0G0		182.457	110.629	199.15		164.078	NFIINMTCR	1037.82	1199.74	928.441	1337.52	633.772	1027.46	Q9BRN9	TM2D3	TM2 domain-containing protein 3 (Beta-amyloid-binding protein-like protein 2) (BBP-like protein 2)
NFIINMTCR-N2H8F0S0G0	607.441	627.255	379.128	406.952	330.214	470.198	NFIINMTCR	1037.82	1199.74	928.441	1337.52	633.772	1027.46	Q9BRN9	TM2D3	TM2 domain-containing protein 3 (Beta-amyloid-binding protein-like protein 2) (BBP-like protein 2)
NFIINMTCR-N2H9F0S0G0	430.377	238.389	438.684	731.416	303.559	428.485	NFIINMTCR	1037.82	1199.74	928.441	1337.52	633.772	1027.46	Q9BRN9	TM2D3	TM2 domain-containing protein 3 (Beta-amyloid-binding protein-like protein 2) (BBP-like protein 2)
NFIINMTCR-N4H3F0S2G0		151.644				151.644	NFIINMTCR	1037.82	1199.74	928.441	1337.52	633.772	1027.46	Q9BRN9	TM2D3	TM2 domain-containing protein 3 (Beta-amyloid-binding protein-like protein 2) (BBP-like protein 2)
NFSEAASDFHK-N2H10F0S0G0	166.282					166.282	NFSEAASDFHK	723.889	588.045	498.9	419.861	732.68	592.675	Q9Y3Q0	NALD2	N-acetylated-alpha-linked acidic dipeptidase 2 (EC 3.4.17.21) (Glutamate carboxypeptidase III) (GCPIII) (N-acetylated-alpha-linked acidic dipeptidase II) (NAALADase II)
NFSEAASDFHK-N2H8F0S0G0	383.776	588.045	498.9	342.79	590.86	480.874	NFSEAASDFHK	723.889	588.045	498.9	419.861	732.68	592.675	Q9Y3Q0	NALD2	N-acetylated-alpha-linked acidic dipeptidase 2 (EC 3.4.17.21) (Glutamate carboxypeptidase III) (GCPIII) (N-acetylated-alpha-linked acidic dipeptidase II) (NAALADase II)
NFSEAASDFHK-N2H9F0S0G0	173.83			77.0715		125.451	NFSEAASDFHK	723.889	588.045	498.9	419.861	732.68	592.675	Q9Y3Q0	NALD2	N-acetylated-alpha-linked acidic dipeptidase 2 (EC 3.4.17.21) (Glutamate carboxypeptidase III) (GCPIII) (N-acetylated-alpha-linked acidic dipeptidase II) (NAALADase II)
NFSEAASDFHK-N5H4F2S0G0					141.82	141.82	NFSEAASDFHK	723.889	588.045	498.9	419.861	732.68	592.675	Q9Y3Q0	NALD2	N-acetylated-alpha-linked acidic dipeptidase 2 (EC 3.4.17.21) (Glutamate carboxypeptidase III) (GCPIII) (N-acetylated-alpha-linked acidic dipeptidase II) (NAALADase II)
NFSSCSAEDFEK-N2H5F0S0G0	264.446	99.7499				182.098	NFSSCSAEDFEK	816.845	311.067	478.722	361.594	962.18	586.082	Q13443	ADAM9	Disintegrin and metalloproteinase domain-containing protein 9 (ADAM 9) (EC 3.4.24.-) (Cellular disintegrin-related protein) (Meltrin-gamma) (Metalloprotease/disintegrin/cysteine-rich protein 9) (Myeloma cell metalloproteinase)
NFSSCSAEDFEK-N2H6F0S0G0	147.242	114.16		98.5596	81.4468	110.352	NFSSCSAEDFEK	816.845	311.067	478.722	361.594	962.18	586.082	Q13443	ADAM9	Disintegrin and metalloproteinase domain-containing protein 9 (ADAM 9) (EC 3.4.24.-) (Cellular disintegrin-related protein) (Meltrin-gamma) (Metalloprotease/disintegrin/cysteine-rich protein 9) (Myeloma cell metalloproteinase)
NFSSCSAEDFEK-N2H7F0S0G0	121.42	97.1563	160.979	93.0125	77.9311	110.1	NFSSCSAEDFEK	816.845	311.067	478.722	361.594	962.18	586.082	Q13443	ADAM9	Disintegrin and metalloproteinase domain-containing protein 9 (ADAM 9) (EC 3.4.24.-) (Cellular disintegrin-related protein) (Meltrin-gamma) (Metalloprotease/disintegrin/cysteine-rich protein 9) (Myeloma cell metalloproteinase)
NFSSCSAEDFEK-N2H8F0S0G0	283.738		130.572	90.4727	78.2674	145.762	NFSSCSAEDFEK	816.845	311.067	478.722	361.594	962.18	586.082	Q13443	ADAM9	Disintegrin and metalloproteinase domain-containing protein 9 (ADAM 9) (EC 3.4.24.-) (Cellular disintegrin-related protein) (Meltrin-gamma) (Metalloprotease/disintegrin/cysteine-rich protein 9) (Myeloma cell metalloproteinase)
NFSSCSAEDFEK-N3H4F3S0G0			187.171	79.5492	248.634	171.785	NFSSCSAEDFEK	816.845	311.067	478.722	361.594	962.18	586.082	Q13443	ADAM9	Disintegrin and metalloproteinase domain-containing protein 9 (ADAM 9) (EC 3.4.24.-) (Cellular disintegrin-related protein) (Meltrin-gamma) (Metalloprotease/disintegrin/cysteine-rich protein 9) (Myeloma cell metalloproteinase)
NFSSCSAEDFEK-N6H3F0S0G0					475.901	475.901	NFSSCSAEDFEK	816.845	311.067	478.722	361.594	962.18	586.082	Q13443	ADAM9	Disintegrin and metalloproteinase domain-containing protein 9 (ADAM 9) (EC 3.4.24.-) (Cellular disintegrin-related protein) (Meltrin-gamma) (Metalloprotease/disintegrin/cysteine-rich protein 9) (Myeloma cell metalloproteinase)
NFTAADWGQSR-N2H6F0S0G0	174.439				193.8	184.12	NFTAADWGQSR	794.46	97.9971	100.123	194.314	282.602	293.899	P12109	CO6A1	Collagen alpha-1(VI) chain
NFTAADWGQSR-N2H8F0S0G0	620.021	97.9971	100.123	104.813	88.8015	202.351	NFTAADWGQSR	794.46	97.9971	100.123	194.314	282.602	293.899	P12109	CO6A1	Collagen alpha-1(VI) chain
NFTAADWGQSR-N6H3F0S0G0				89.5013		89.5013	NFTAADWGQSR	794.46	97.9971	100.123	194.314	282.602	293.899	P12109	CO6A1	Collagen alpha-1(VI) chain
NFTMNEK-N2H10F0S0G0	335.704	172.369	227.882	193.453	241.498	234.181	NFTMNEK	4135.92	2812.54	4181.54	3097.68	2632.84	3372.11	Q92820	GGH	Gamma-glutamyl hydrolase (EC 3.4.19.9) (Conjugase) (GH) (Gamma-Glu-X carboxypeptidase)
NFTMNEK-N2H5F0S0G0	596.641	493.51	329.569	274.406	272.606	393.346	NFTMNEK	4135.92	2812.54	4181.54	3097.68	2632.84	3372.11	Q92820	GGH	Gamma-glutamyl hydrolase (EC 3.4.19.9) (Conjugase) (GH) (Gamma-Glu-X carboxypeptidase)
NFTMNEK-N2H6F0S0G0	1727.53	1358.85	2288.39	1541.66	973.49	1577.99	NFTMNEK	4135.92	2812.54	4181.54	3097.68	2632.84	3372.11	Q92820	GGH	Gamma-glutamyl hydrolase (EC 3.4.19.9) (Conjugase) (GH) (Gamma-Glu-X carboxypeptidase)
NFTMNEK-N2H7F0S0G0	1020.77	443.271	939.11	686.191	500.471	717.964	NFTMNEK	4135.92	2812.54	4181.54	3097.68	2632.84	3372.11	Q92820	GGH	Gamma-glutamyl hydrolase (EC 3.4.19.9) (Conjugase) (GH) (Gamma-Glu-X carboxypeptidase)
NFTMNEK-N2H8F0S0G0	79.5009			77.1971	65.5955	74.0978	NFTMNEK	4135.92	2812.54	4181.54	3097.68	2632.84	3372.11	Q92820	GGH	Gamma-glutamyl hydrolase (EC 3.4.19.9) (Conjugase) (GH) (Gamma-Glu-X carboxypeptidase)
NFTMNEK-N2H9F0S0G0	375.775	344.536	396.59	324.772	421.897	372.714	NFTMNEK	4135.92	2812.54	4181.54	3097.68	2632.84	3372.11	Q92820	GGH	Gamma-glutamyl hydrolase (EC 3.4.19.9) (Conjugase) (GH) (Gamma-Glu-X carboxypeptidase)
NFTMNEK-N4H4F2S1G0					157.282	157.282	NFTMNEK	4135.92	2812.54	4181.54	3097.68	2632.84	3372.11	Q92820	GGH	Gamma-glutamyl hydrolase (EC 3.4.19.9) (Conjugase) (GH) (Gamma-Glu-X carboxypeptidase)
NFTVACQHR-N4H5F1S1G0	164.771		279.075	163.151		202.332	NFTVACQHR	487.437		553.281	163.151		401.29	P08581	MET	Hepatocyte growth factor receptor (HGF receptor) (EC 2.7.10.1) (HGF/SF receptor) (Proto-oncogene c-Met) (Scatter factor receptor) (SF receptor) (Tyrosine-protein kinase Met)
NFTVACQHR-N4H5F3S0G0	202.251		274.206			238.228	NFTVACQHR	487.437		553.281	163.151		401.29	P08581	MET	Hepatocyte growth factor receptor (HGF receptor) (EC 2.7.10.1) (HGF/SF receptor) (Proto-oncogene c-Met) (Scatter factor receptor) (SF receptor) (Tyrosine-protein kinase Met)
NFTVACQHR-N6H4F1S0G0	120.415					120.415	NFTVACQHR	487.437		553.281	163.151		401.29	P08581	MET	Hepatocyte growth factor receptor (HGF receptor) (EC 2.7.10.1) (HGF/SF receptor) (Proto-oncogene c-Met) (Scatter factor receptor) (SF receptor) (Tyrosine-protein kinase Met)
NGSLFAFR-N2H10F1S0G0	622.024		1121.04			871.53	NGSLFAFR	17013.2	5629.44	9376.97	11905.3	1052.21	8995.41	P04004	VTNC	Vitronectin (VN) (S-protein) (Serum-spreading factor) (V75) [Cleaved into: Vitronectin V65 subunit; Vitronectin V10 subunit; Somatomedin-B]
NGSLFAFR-N2H6F0S0G0	1538.02	718.737	865.866	1128.4	283.152	906.835	NGSLFAFR	17013.2	5629.44	9376.97	11905.3	1052.21	8995.41	P04004	VTNC	Vitronectin (VN) (S-protein) (Serum-spreading factor) (V75) [Cleaved into: Vitronectin V65 subunit; Vitronectin V10 subunit; Somatomedin-B]
NGSLFAFR-N2H9F1S0G0	295.074					295.074	NGSLFAFR	17013.2	5629.44	9376.97	11905.3	1052.21	8995.41	P04004	VTNC	Vitronectin (VN) (S-protein) (Serum-spreading factor) (V75) [Cleaved into: Vitronectin V65 subunit; Vitronectin V10 subunit; Somatomedin-B]
NGSLFAFR-N3H5F0S1G0	1175.63	306.023	379.042	510.756		592.862	NGSLFAFR	17013.2	5629.44	9376.97	11905.3	1052.21	8995.41	P04004	VTNC	Vitronectin (VN) (S-protein) (Serum-spreading factor) (V75) [Cleaved into: Vitronectin V65 subunit; Vitronectin V10 subunit; Somatomedin-B]
NGSLFAFR-N3H6F0S1G0	4667.67	2954.19	1536.6	4103.34	769.061	2806.17	NGSLFAFR	17013.2	5629.44	9376.97	11905.3	1052.21	8995.41	P04004	VTNC	Vitronectin (VN) (S-protein) (Serum-spreading factor) (V75) [Cleaved into: Vitronectin V65 subunit; Vitronectin V10 subunit; Somatomedin-B]
NGSLFAFR-N5H4F2S0G0	1162.9			1457.29		1310.1	NGSLFAFR	17013.2	5629.44	9376.97	11905.3	1052.21	8995.41	P04004	VTNC	Vitronectin (VN) (S-protein) (Serum-spreading factor) (V75) [Cleaved into: Vitronectin V65 subunit; Vitronectin V10 subunit; Somatomedin-B]
NGSLFAFR-N5H5F1S0G0	532.2	230.636				381.418	NGSLFAFR	17013.2	5629.44	9376.97	11905.3	1052.21	8995.41	P04004	VTNC	Vitronectin (VN) (S-protein) (Serum-spreading factor) (V75) [Cleaved into: Vitronectin V65 subunit; Vitronectin V10 subunit; Somatomedin-B]
NGSLFAFR-N6H3F1S1G0	3037.97	586.812	1940.31	520.858		1521.49	NGSLFAFR	17013.2	5629.44	9376.97	11905.3	1052.21	8995.41	P04004	VTNC	Vitronectin (VN) (S-protein) (Serum-spreading factor) (V75) [Cleaved into: Vitronectin V65 subunit; Vitronectin V10 subunit; Somatomedin-B]
NGSLFAFR-N6H4F0S0G0	1040.27	833.041	1584.98	2034.64		1373.23	NGSLFAFR	17013.2	5629.44	9376.97	11905.3	1052.21	8995.41	P04004	VTNC	Vitronectin (VN) (S-protein) (Serum-spreading factor) (V75) [Cleaved into: Vitronectin V65 subunit; Vitronectin V10 subunit; Somatomedin-B]
NGSLFAFR-N6H4F0S1G0	2499.52		1720.2	2150		2123.24	NGSLFAFR	17013.2	5629.44	9376.97	11905.3	1052.21	8995.41	P04004	VTNC	Vitronectin (VN) (S-protein) (Serum-spreading factor) (V75) [Cleaved into: Vitronectin V65 subunit; Vitronectin V10 subunit; Somatomedin-B]
NGSLFAFR-N6H5F1S0G0	441.861		228.935			335.398	NGSLFAFR	17013.2	5629.44	9376.97	11905.3	1052.21	8995.41	P04004	VTNC	Vitronectin (VN) (S-protein) (Serum-spreading factor) (V75) [Cleaved into: Vitronectin V65 subunit; Vitronectin V10 subunit; Somatomedin-B]
NGSSIVDLSPLIHR-N2H10F0S0G0					377.222	377.222	NGSSIVDLSPLIHR	4131.93	1844.29	2001.83	1481.2	1128.09	2117.47	P11717	MPRI	Cation-independent mannose-6-phosphate receptor (CI Man-6-P receptor) (CI-MPR) (M6PR) (300 kDa mannose 6-phosphate receptor) (MPR 300) (Insulin-like growth factor 2 receptor) (Insulin-like growth factor II receptor) (IGF-II receptor) (M6P/IGF2 receptor) (M6P/IGF2R) (CD antigen CD222)
NGSSIVDLSPLIHR-N2H12F0S0G0	1703.9	950.456		476.325		1043.56	NGSSIVDLSPLIHR	4131.93	1844.29	2001.83	1481.2	1128.09	2117.47	P11717	MPRI	Cation-independent mannose-6-phosphate receptor (CI Man-6-P receptor) (CI-MPR) (M6PR) (300 kDa mannose 6-phosphate receptor) (MPR 300) (Insulin-like growth factor 2 receptor) (Insulin-like growth factor II receptor) (IGF-II receptor) (M6P/IGF2 receptor) (M6P/IGF2R) (CD antigen CD222)
NGSSIVDLSPLIHR-N2H8F0S0G0			198.407	202.851	346.882	249.38	NGSSIVDLSPLIHR	4131.93	1844.29	2001.83	1481.2	1128.09	2117.47	P11717	MPRI	Cation-independent mannose-6-phosphate receptor (CI Man-6-P receptor) (CI-MPR) (M6PR) (300 kDa mannose 6-phosphate receptor) (MPR 300) (Insulin-like growth factor 2 receptor) (Insulin-like growth factor II receptor) (IGF-II receptor) (M6P/IGF2 receptor) (M6P/IGF2R) (CD antigen CD222)
NGSSIVDLSPLIHR-N2H9F0S0G0	518.298					518.298	NGSSIVDLSPLIHR	4131.93	1844.29	2001.83	1481.2	1128.09	2117.47	P11717	MPRI	Cation-independent mannose-6-phosphate receptor (CI Man-6-P receptor) (CI-MPR) (M6PR) (300 kDa mannose 6-phosphate receptor) (MPR 300) (Insulin-like growth factor 2 receptor) (Insulin-like growth factor II receptor) (IGF-II receptor) (M6P/IGF2 receptor) (M6P/IGF2R) (CD antigen CD222)
NGSSIVDLSPLIHR-N4H5F1S0G0		219.01			403.989	311.499	NGSSIVDLSPLIHR	4131.93	1844.29	2001.83	1481.2	1128.09	2117.47	P11717	MPRI	Cation-independent mannose-6-phosphate receptor (CI Man-6-P receptor) (CI-MPR) (M6PR) (300 kDa mannose 6-phosphate receptor) (MPR 300) (Insulin-like growth factor 2 receptor) (Insulin-like growth factor II receptor) (IGF-II receptor) (M6P/IGF2 receptor) (M6P/IGF2R) (CD antigen CD222)
NGSSIVDLSPLIHR-N4H5F1S1G0	425.567	343.67				384.619	NGSSIVDLSPLIHR	4131.93	1844.29	2001.83	1481.2	1128.09	2117.47	P11717	MPRI	Cation-independent mannose-6-phosphate receptor (CI Man-6-P receptor) (CI-MPR) (M6PR) (300 kDa mannose 6-phosphate receptor) (MPR 300) (Insulin-like growth factor 2 receptor) (Insulin-like growth factor II receptor) (IGF-II receptor) (M6P/IGF2 receptor) (M6P/IGF2R) (CD antigen CD222)
NGSSIVDLSPLIHR-N4H5F1S2G0	895.346		510.185	352.62		586.05	NGSSIVDLSPLIHR	4131.93	1844.29	2001.83	1481.2	1128.09	2117.47	P11717	MPRI	Cation-independent mannose-6-phosphate receptor (CI Man-6-P receptor) (CI-MPR) (M6PR) (300 kDa mannose 6-phosphate receptor) (MPR 300) (Insulin-like growth factor 2 receptor) (Insulin-like growth factor II receptor) (IGF-II receptor) (M6P/IGF2 receptor) (M6P/IGF2R) (CD antigen CD222)
NGSSIVDLSPLIHR-N4H5F2S1G0			591.856	205.569		398.712	NGSSIVDLSPLIHR	4131.93	1844.29	2001.83	1481.2	1128.09	2117.47	P11717	MPRI	Cation-independent mannose-6-phosphate receptor (CI Man-6-P receptor) (CI-MPR) (M6PR) (300 kDa mannose 6-phosphate receptor) (MPR 300) (Insulin-like growth factor 2 receptor) (Insulin-like growth factor II receptor) (IGF-II receptor) (M6P/IGF2 receptor) (M6P/IGF2R) (CD antigen CD222)
NGSSIVDLSPLIHR-N4H5F3S0G0	588.823	331.151	469.659			463.211	NGSSIVDLSPLIHR	4131.93	1844.29	2001.83	1481.2	1128.09	2117.47	P11717	MPRI	Cation-independent mannose-6-phosphate receptor (CI Man-6-P receptor) (CI-MPR) (M6PR) (300 kDa mannose 6-phosphate receptor) (MPR 300) (Insulin-like growth factor 2 receptor) (Insulin-like growth factor II receptor) (IGF-II receptor) (M6P/IGF2 receptor) (M6P/IGF2R) (CD antigen CD222)
NGSSIVDLSPLIHR-N4H5F4S0G0			231.726	243.833		237.779	NGSSIVDLSPLIHR	4131.93	1844.29	2001.83	1481.2	1128.09	2117.47	P11717	MPRI	Cation-independent mannose-6-phosphate receptor (CI Man-6-P receptor) (CI-MPR) (M6PR) (300 kDa mannose 6-phosphate receptor) (MPR 300) (Insulin-like growth factor 2 receptor) (Insulin-like growth factor II receptor) (IGF-II receptor) (M6P/IGF2 receptor) (M6P/IGF2R) (CD antigen CD222)
NHSCSEGQISIFR-N2H10F0S0G0	85.7895		91.4928			88.6411	NHSCSEGQISIFR	543.108	243.888	91.4928	67.7126	593.612	307.963	O75882	ATRN	Attractin (DPPT-L) (Mahogany homolog)
NHSCSEGQISIFR-N2H12F0S0G0	104.297			67.7126		86.0046	NHSCSEGQISIFR	543.108	243.888	91.4928	67.7126	593.612	307.963	O75882	ATRN	Attractin (DPPT-L) (Mahogany homolog)
NHSCSEGQISIFR-N2H7F0S0G0					179.12	179.12	NHSCSEGQISIFR	543.108	243.888	91.4928	67.7126	593.612	307.963	O75882	ATRN	Attractin (DPPT-L) (Mahogany homolog)
NHSCSEGQISIFR-N2H8F0S0G0					414.492	414.492	NHSCSEGQISIFR	543.108	243.888	91.4928	67.7126	593.612	307.963	O75882	ATRN	Attractin (DPPT-L) (Mahogany homolog)
NHSCSEGQISIFR-N2H9F0S0G0	353.022	243.888				298.455	NHSCSEGQISIFR	543.108	243.888	91.4928	67.7126	593.612	307.963	O75882	ATRN	Attractin (DPPT-L) (Mahogany homolog)
NHSIFLADINQER-N2H10F0S0G0	555.66	809.805	765.805	832.448	1338.84	860.512	NHSIFLADINQER	3476.38	2738.69	2189.8	2860.64	2138.11	2680.72	P50897	PPT1	Palmitoyl-protein thioesterase 1 (PPT-1) (EC 3.1.2.22) (Palmitoyl-protein hydrolase 1)
NHSIFLADINQER-N2H3F1S0G0	335.472	349.381		345.176	381.937	352.991	NHSIFLADINQER	3476.38	2738.69	2189.8	2860.64	2138.11	2680.72	P50897	PPT1	Palmitoyl-protein thioesterase 1 (PPT-1) (EC 3.1.2.22) (Palmitoyl-protein hydrolase 1)
NHSIFLADINQER-N2H5F0S0G0		249.002				249.002	NHSIFLADINQER	3476.38	2738.69	2189.8	2860.64	2138.11	2680.72	P50897	PPT1	Palmitoyl-protein thioesterase 1 (PPT-1) (EC 3.1.2.22) (Palmitoyl-protein hydrolase 1)
NHSIFLADINQER-N2H6F0S0G0	706.29					706.29	NHSIFLADINQER	3476.38	2738.69	2189.8	2860.64	2138.11	2680.72	P50897	PPT1	Palmitoyl-protein thioesterase 1 (PPT-1) (EC 3.1.2.22) (Palmitoyl-protein hydrolase 1)
NHSIFLADINQER-N2H7F0S0G0	313.74					313.74	NHSIFLADINQER	3476.38	2738.69	2189.8	2860.64	2138.11	2680.72	P50897	PPT1	Palmitoyl-protein thioesterase 1 (PPT-1) (EC 3.1.2.22) (Palmitoyl-protein hydrolase 1)
NHSIFLADINQER-N2H9F0S0G0	565.959	621.465	1025.25	1071.32		820.999	NHSIFLADINQER	3476.38	2738.69	2189.8	2860.64	2138.11	2680.72	P50897	PPT1	Palmitoyl-protein thioesterase 1 (PPT-1) (EC 3.1.2.22) (Palmitoyl-protein hydrolase 1)
NHSIFLADINQER-N3H3F2S0G0		238.668				238.668	NHSIFLADINQER	3476.38	2738.69	2189.8	2860.64	2138.11	2680.72	P50897	PPT1	Palmitoyl-protein thioesterase 1 (PPT-1) (EC 3.1.2.22) (Palmitoyl-protein hydrolase 1)
NHSIFLADINQER-N3H6F0S0G0	499.27	470.364	398.749	611.696	417.336	479.483	NHSIFLADINQER	3476.38	2738.69	2189.8	2860.64	2138.11	2680.72	P50897	PPT1	Palmitoyl-protein thioesterase 1 (PPT-1) (EC 3.1.2.22) (Palmitoyl-protein hydrolase 1)
NHSIFLADINQER-N4H3F0S1G0	109.533					109.533	NHSIFLADINQER	3476.38	2738.69	2189.8	2860.64	2138.11	2680.72	P50897	PPT1	Palmitoyl-protein thioesterase 1 (PPT-1) (EC 3.1.2.22) (Palmitoyl-protein hydrolase 1)
NHSIFLADINQER-N5H3F0S0G0	390.456					390.456	NHSIFLADINQER	3476.38	2738.69	2189.8	2860.64	2138.11	2680.72	P50897	PPT1	Palmitoyl-protein thioesterase 1 (PPT-1) (EC 3.1.2.22) (Palmitoyl-protein hydrolase 1)
NHSSYLGYSVAAISTGESTHFVAGAPR-N2H8F0S0G0	831.048	397.863	157.149	798.639	387.92	514.524	NHSSYLGYSVAAISTGESTHFVAGAPR	831.048	397.863	157.149	798.639	387.92	514.524	P17301	ITA2	Integrin alpha-2 (CD49 antigen-like family member B) (Collagen receptor) (Platelet membrane glycoprotein Ia) (GPIa) (VLA-2 subunit alpha) (CD antigen CD49b)
NHTITEQPMCFQR-N2H10F0S0G0	117.332				182.184	149.758	NHTITEQPMCFQR	509.75	222.812	137.771	185.983	853.911	382.045	P51690	ARSE	Arylsulfatase L (EC 3.1.6.1) (Arylsulfatase E) (ASE)
NHTITEQPMCFQR-N2H8F0S0G0	178.559	101.53		110.276	390.993	195.34	NHTITEQPMCFQR	509.75	222.812	137.771	185.983	853.911	382.045	P51690	ARSE	Arylsulfatase L (EC 3.1.6.1) (Arylsulfatase E) (ASE)
NHTITEQPMCFQR-N2H9F0S0G0	213.859	121.282	137.771	75.7069	280.734	165.871	NHTITEQPMCFQR	509.75	222.812	137.771	185.983	853.911	382.045	P51690	ARSE	Arylsulfatase L (EC 3.1.6.1) (Arylsulfatase E) (ASE)
NHTYNTYIGQGYIIPGMDQGLQGACMGER-N2H5F0S0G0	637.401			462.606	228.076	442.694	NHTYNTYIGQGYIIPGMDQGLQGACMGER	5901.04	2108.47	4700.37	3938.56	2707.72	3871.23	Q96AY3	FKB10	Peptidyl-prolyl cis-trans isomerase FKBP10 (PPIase FKBP10) (EC 5.2.1.8) (65 kDa FK506-binding protein) (65 kDa FKBP) (FKBP-65) (FK506-binding protein 10) (FKBP-10) (Immunophilin FKBP65) (Rotamase)
NHTYNTYIGQGYIIPGMDQGLQGACMGER-N2H6F0S0G0	3634.64	515.344	3206.34	2265.26	1668.47	2258.01	NHTYNTYIGQGYIIPGMDQGLQGACMGER	5901.04	2108.47	4700.37	3938.56	2707.72	3871.23	Q96AY3	FKB10	Peptidyl-prolyl cis-trans isomerase FKBP10 (PPIase FKBP10) (EC 5.2.1.8) (65 kDa FK506-binding protein) (65 kDa FKBP) (FKBP-65) (FK506-binding protein 10) (FKBP-10) (Immunophilin FKBP65) (Rotamase)
NHTYNTYIGQGYIIPGMDQGLQGACMGER-N2H7F0S0G0	763.766	69.1203	667.604	174.359	336.793	402.328	NHTYNTYIGQGYIIPGMDQGLQGACMGER	5901.04	2108.47	4700.37	3938.56	2707.72	3871.23	Q96AY3	FKB10	Peptidyl-prolyl cis-trans isomerase FKBP10 (PPIase FKBP10) (EC 5.2.1.8) (65 kDa FK506-binding protein) (65 kDa FKBP) (FKBP-65) (FK506-binding protein 10) (FKBP-10) (Immunophilin FKBP65) (Rotamase)
NHTYNTYIGQGYIIPGMDQGLQGACMGER-N2H8F0S0G0	240.381	684.743	589.469	910.721		606.329	NHTYNTYIGQGYIIPGMDQGLQGACMGER	5901.04	2108.47	4700.37	3938.56	2707.72	3871.23	Q96AY3	FKB10	Peptidyl-prolyl cis-trans isomerase FKBP10 (PPIase FKBP10) (EC 5.2.1.8) (65 kDa FK506-binding protein) (65 kDa FKBP) (FKBP-65) (FK506-binding protein 10) (FKBP-10) (Immunophilin FKBP65) (Rotamase)
[truncated: 1,116 more rows]

## Sheet: STT3A-KO
Identified IGPs in STT3A-KO cells
[truncated: 2,459 more rows]

[truncated: 1 more sheets: STT3B-KO]
