# Supplementary material for: Proteome and Glycoproteome Analyses Reveal the Protein N-Linked Glycosylation Specificity of STT3A and STT3B
Source: Cells. 2022 Sep 6;11(18):2775. doi: 10.3390/cells11182775 (PMC9496733; doi:10.3390/cells11182775)
Supplement: Supplementary file 1 [file cells-11-02775-s001.zip › Table S6ú║Hyperglycosylated glycopeptides in KO cells.xlsx]

## Sheet: Sheet1
Hyperglycosylated glycopeptides in KO cells
STT3A-KO				STT3B-KO
Sequence	Protein accession	Protein name	Additional N-glycosites	Sequence	Protein accession	Protein name	Additional N-glycosites
GVTHLNISGLK	Q07954	LRP1	8	FGTCSQLCNNTK	Q07954	LRP1	6
FGHSPLVNLTGGLSHASDVVLYHQHK	Q07954	LRP1	8	CNASSQFLCSSGR	Q07954	LRP1	6
IETILLNGTDR	Q07954	LRP1	8	AFINGTGVETVVSADLPNAHGLAVDWVSR	Q07954	LRP1	6
WLCDGDNDCGNSEDESNATCSAR	Q07954	LRP1	8	DNTTCYEFK	Q07954	LRP1	6
AFINGTGVETVVSADLPNAHGLAVDWVSR	Q07954	LRP1	8	FNSTEYQVVTR	Q07954	LRP1	6
DNTTCYEFK	Q07954	LRP1	8	DNATDSVPLR	Q07954	LRP1	6
FNSTEYQVVTR	Q07954	LRP1	8	AASMNHTK	Q9UBV2	SE1L1	2
DNATDSVPLR	Q07954	LRP1	8	VNVVNSTLAEVHWDPVPLK	Q92823	NRCAM	2
MPSQAPTGNFYPQPLLNSSMCLEDSR	O75882	ATRN	3	ELGVVMYNCSCLAR	Q8IV08	PLD3	2
AATCINPLNGSVCERPANHSAK	O75882	ATRN	3	NMQIANHTLK	P12821	ACE	2
ISNSSDTVECECSENWK	O75882	ATRN	3	NETHFDAGAK	P12821	ACE	2
ELISNASDALDK	P14625	ENPL	2	DNHTHSDIQVK	Q8IV08	PLD3	2
DNATLQATLHAAR	O15230	LAMA5	2	ILNGSNK	Q9UBV2	SE1L1	2
GVVDSDDLPLNVSR	P14625	ENPL	2	GSALHEDIYVLHENGTLEIPVAQK	Q92823	NRCAM	2
NSSVEAFK	P42892	ECE1	2	NVTHLLQQELTEAQK	Q10589	BST2	1
LNASIADLQSQLR	O15230	LAMA5	2	GLVMNYPHITNLTNLGQSTEYR	O75976	CBPD	1
NQELEDNVHISPNGSIITIVGTRPSNHGTYR	P98160	PGBM	2	DLQAPLGQSFSCSNSSIILSPAVHLDLLSLR	P34810	CD68	1
CVEESGSAHCVCPMLTCPEANATK	O00468	AGRIN	2	DVECGEGHFCHDNQTCCR	P28799	GRN	1
NELMLNSSLMR	O00468	AGRIN	2	NLSAPVTLNLR	O00754	MA2B1	1
VYVYALNQTR	P56199	ITA1	2	VWQGHANASFCPHGYGCR	O15230	LAMA5	1
TFAVYLNSTGYR	Q8IWU5	SULF2	2	GVYELTHNNK	Q7Z388	D19L4	1
FFNFSWR	P42892	ECE1	2	LENLSSSEMGYTATLTR	P10253	LYAG	1
FLEPYNDSIQAQK	P14415	AT1B2	2	MLSAFNATSGK	A2RU67	F234B	1
YLNEYNGSYVPPGWK	Q8IWU5	SULF2	2	SNLSDLLEK	Q6UW63	PLGT2	1
ANTSALAVPSPVSNSASAR	P55268	LAMB2	2	YRPENSVANDTGFTVVAPGK	O60911	CATL2	1
FHVNYTQPLVAVK	P14415	AT1B2	2	NVTVTLK	Q8IZP9	AGRG2	1
ALVNFTR	P98160	PGBM	2	AWSWAWPTNHTGALAR	O95158	NXPH4	1
LALNLTLR	P55268	LAMB2	2	GYNVTYWR	P32004	L1CAM	1
SYFSSLNLTIR	P56199	ITA1	2	QNVTEFPIIK	Q9P2K2	TXD16	1
GHTNGTKPLDGFDVWK	P15848	ARSB	1	AENQVNVTCQVR	P78324	SHPS1	1
CATPHGDNASLEATFVK	P23142	FBLN1	1	VQGNSTLLHITDLQAR	O75054	IGSF3	1
NSTIAVNSHVISVSINK	O95490	AGRL2	1	NSSWIFFCEEETR	Q6Y288	B3GLT	1
LNGSLATFSTDQELR	P98153	IDD	1	VAENHVGPIINVTR	Q8WXG9	AGRV1	1
NMTFDLPSDATVVLNR	P11279	LAMP1	1	QTLFFNGTR	Q8NFZ8	CADM4	1
IIISPEENVTLTCTAENQLER	Q13740	CD166	1	AVLVNNITTGER	Q8NBJ4	GOLM1	1
ENCSPTIPASNTADEEYEDGIER	Q14571	ITPR2	1	VELNTSR	P78357	CNTP1	1
NQSLVQDMDSMVR	Q8NHP8	PLBL2	1	VTPACNTSLPAQR	Q9UBG0	MRC2	1
SGDASINVTNLQLSDIGTYQCK	P78310	CXAR	1	SLGNVNFTVSAEALESQELCGTEVPSVPEHGR	P01023	A2MG	1
NGTSFDIHYGSGSLSGYLSQDTVSVPCQSASSASALGGVK	P07339	CATD	1	NDTLQEAK	Q92896	GSLG1	1
TAVNCSSDFDACLITK	P13987	CD59	1	NHTVPLR	O76082	S22A5	1
NVTLILDCK	P20908	CO5A1	1	LLTTNK	Q9HAR2	AGRL3	1
ALLTNVSSVALGSR	Q7Z7M0	MEGF8	1	DNLTAFQK	Q9NYU1	UGGG2	1
NHTWLPVSDDACYR	P15529	MCP	1	AINDTAAR	Q02487	DSC2	1
DVMQVANTTMSSR	P08069	IGF1R	1	NFTSAK	O43405	COCH	1
FWLPENVSWADLEGPADGYGYPR	Q8N5B7	CERS5	1	SNISPLTSEK	O75626	PRDM1	1
SGTIFDNFLITNDEAYAEEFGNETWGVTK	P27797	CALR	1	GNVSACAR	O14656	TOR1A	1
NSSFHFLR	P46531	NOTC1	1	NATGDYK	Q13740	CD166	1
AGHFQNTSSPSAR	P36941	TNR3	1	ESLMNQSR	Q8N668	COMD1	1
ELLLDFANSSAELTGCLVR	Q86WC4	OSTM1	1	VVDDVSNQTSCR	O75462	CRLF1	1
AFSEVPTTANGSTK	P40200	TACT	1	LVANESVPFETSCR	Q9NXG6	P4HTM	1
FGEFGNYSLLVK	Q68CP4	HGNAT	1	LSVENNK	Q16585	SGCB	1
SLNLSYNK	Q96JA1	LRIG1	1	GYYNQSEAGSHTLQWMHGCELGPDGR	P13747	HLAE	1
SFDDHFQHLLNDSER	P35052	GPC1	1	GHHVSQEPWNSSITLTSQAGAVFQSFAK	O00115	DNS2A	1
FNPNISWQPIPVHTVPITEDR	P11117	PPAL	1	LGAINSTLSNQSK	Q86YB8	ERO1B	1
GYYNQSEAGSHTIQIMYGCDVGSDGR	P16188	1A30	1	CCGAANYTDWEK	P08962	CD63	1
AASTYSIDSVSFSYNTGDNTTFPDAEDK	P13473	LAMP2	1	VQEVLNGTEVNLQHLTALVDCR	Q9C0H2	TTYH3	1
NINGTDPIQK	Q4KMQ2	ANO6	1	TYNGTNPDAASR	O60637	TSN3	1
DHLLLPATTHNK	P18850	ATF6A	1	LNSTHCQDINECAMPGVCR	Q9NS15	LTBP3	1
YHSQTYGNGSK	Q13438	OS9	1	VSLTNVSISDEGR	Q9BY67	CADM1	1
LEVHSNGSVAYFNASQVTGPSIYSFHCEYVSSLSK	Q15904	VAS1	1	AVGNSTFAIACLQR	Q96AE7	TTC17	1
DINSQQELQNITTDTR	P10586	PTPRF	1	NPVGLIGAENATGETDPSHSK	P43251	BTD	1
TEAGAFEYVPDPTFENFTGGVK	O15031	PLXB2	1	GPGIKPNQTSK	P15586	GNS	1
GHPQILEAAGNASAGTVLLR	Q13332	PTPRS	1	YEFCPFHNVTQHEQTFR	Q9UJJ9	GNPTG	1
LSNISHLNYCEPDLR	Q9NY97	B3GN2	1
DGYEPCVNEGMCVTYHNGTGYCK	P0DPK3	NT2NB	1
NVTILR	Q6AZY7	SCAR3	1
NGSAGQLSQSAHLALQLPYNVLGLGR	Q8TB96	TIP	1
VSVNTANVTLGPQLMEVTVYR	Q14956	GPNMB	1
YQCIVTNHFGSNYSQK	O94898	LRIG2	1
NLTVCPDGALFEQK	P54709	AT1B3	1
TVTTSGTTNNTVTPTSQPVR	Q04900	MUC24	1
NGTNDGDYVFLTGEDSYLNFTK	Q14108	SCRB2	1
GYYNQSEAGSHTLQWMHGCELGPDGR	P13747	HLAE	1
GSALHEDIYVLHENGTLEIPVAQK	Q92823	NRCAM	1
GHHVSQEPWNSSITLTSQAGAVFQSFAK	O00115	DNS2A	1
LGAINSTLSNQSK	Q86YB8	ERO1B	1
CCGAANYTDWEK	P08962	CD63	1
VQEVLNGTEVNLQHLTALVDCR	Q9C0H2	TTYH3	1
TYNGTNPDAASR	O60637	TSN3	1
LNSTHCQDINECAMPGVCR	Q9NS15	LTBP3	1
VSLTNVSISDEGR	Q9BY67	CADM1	1
AVGNSTFAIACLQR	Q96AE7	TTC17	1
NPVGLIGAENATGETDPSHSK	P43251	BTD	1
GPGIKPNQTSK	P15586	GNS	1
YEFCPFHNVTQHEQTFR	Q9UJJ9	GNPTG	1
